# Supplementary material for: Grave-to-cradle upcycling of Ni from electroplating wastewater to photothermal CO2 catalysis
Source: Nat Commun. 2022 Sep 9;13:5305. doi: 10.1038/s41467-022-33029-x (PMC9463155; doi:10.1038/s41467-022-33029-x)
Supplement: Supplementary file 4 — Source Data [file 41467_2022_33029_MOESM4_ESM.zip]

Archive with 44 entries (43 files):
- 7.Separate Source Data files/
- 7.Separate Source Data files/Fig. 3a.xlsx
- 7.Separate Source Data files/Fig. 3b.xlsx
- 7.Separate Source Data files/Fig. 4a.xlsx
- 7.Separate Source Data files/Fig. 4b.xlsx
- 7.Separate Source Data files/Fig. 4c.xlsx
- 7.Separate Source Data files/Fig. 4d.xlsx
- 7.Separate Source Data files/Fig. 5.xlsx
- 7.Separate Source Data files/Supplementary Fig. 10.xlsx
- 7.Separate Source Data files/Supplementary Fig. 12.xlsx
- 7.Separate Source Data files/Supplementary Fig. 13a.xlsx
- 7.Separate Source Data files/Supplementary Fig. 13b.xlsx
- 7.Separate Source Data files/Supplementary Fig. 13c.xlsx
- 7.Separate Source Data files/Supplementary Fig. 13d.xlsx
- 7.Separate Source Data files/Supplementary Fig. 13e.xlsx
- 7.Separate Source Data files/Supplementary Fig. 14.xlsx
- 7.Separate Source Data files/Supplementary Fig. 15.xlsx
- 7.Separate Source Data files/Supplementary Fig. 17.xlsx
- 7.Separate Source Data files/Supplementary Fig. 18.xlsx
- 7.Separate Source Data files/Supplementary Fig. 19a.xlsx
- 7.Separate Source Data files/Supplementary Fig. 19b.xlsx
- 7.Separate Source Data files/Supplementary Fig. 20.xlsx
- 7.Separate Source Data files/Supplementary Fig. 21.xlsx
- 7.Separate Source Data files/Supplementary Fig. 22.xlsx
- 7.Separate Source Data files/Supplementary Fig. 23.xlsx
- 7.Separate Source Data files/Supplementary Fig. 24.xlsx
- 7.Separate Source Data files/Supplementary Fig. 25.xlsx
- 7.Separate Source Data files/Supplementary Fig. 26.xlsx
- 7.Separate Source Data files/Supplementary Fig. 28.xlsx
- 7.Separate Source Data files/Supplementary Fig. 29.xlsx
- 7.Separate Source Data files/Supplementary Fig. 2a.xlsx
- 7.Separate Source Data files/Supplementary Fig. 2b.xlsx
- 7.Separate Source Data files/Supplementary Fig. 30a.xlsx
- 7.Separate Source Data files/Supplementary Fig. 30b.xlsx
- 7.Separate Source Data files/Supplementary Fig. 3a inset.xlsx
- 7.Separate Source Data files/Supplementary Fig. 3b inset.xlsx
- 7.Separate Source Data files/Supplementary Fig. 3c.xlsx
- 7.Separate Source Data files/Supplementary Fig. 4.xlsx
- 7.Separate Source Data files/Supplementary Fig. 7a.xlsx
- 7.Separate Source Data files/Supplementary Fig. 7b.xlsx
- 7.Separate Source Data files/Supplementary Fig. 8.xlsx
- 7.Separate Source Data files/Supplementary Fig. 9b.xlsx
- 7.Separate Source Data files/Supplementary Fig. 9c.xlsx
- 7.Separate Source Data files/Supplementary Fig. 9d.xlsx
