# Supplementary material for: Grave-to-cradle upcycling of Ni from electroplating wastewater to photothermal CO2 catalysis
Source: Nat Commun. 2022 Sep 9;13:5305. doi: 10.1038/s41467-022-33029-x (PMC9463155; doi:10.1038/s41467-022-33029-x)
Supplement: Supplementary file 4 — Source Data [file 41467_2022_33029_MOESM4_ESM.zip › 7.Separate Source Data files/Fig. 3a.xlsx]

## Sheet: Fig. 3a data
Fig. 3a
	Sample: SFe-Ni			Sample: SFe-Ni (after)			Reference sample: NiO			Reference sample: Ni foil
	Photon energy (eV)	Normalized intensity (a.u.)		Photon energy (eV)	Normalized intensity (a.u.)		Photon energy (eV)	Normalized intensity (a.u.)		Photon energy (eV)	Normalized intensity (a.u.)
	8092.1	0.498		8092.1	0.05925		8092.1	0.00824		8092.1	0.00362
	8096.21	0.43044		8096.21	0.05752		8096.21	0.00797		8096.21	0.00241
	8143.09	0.04756		8143.09	0.03716		8143.09	0.00482		8143.09	0.0048
	8152.39	0.03607		8152.39	0.02756		8152.39	0.00411		8152.39	0.00134
	8157.54	0.01972		8157.54	0.02676		8157.54	0.00384		8157.54	0.00124
	8162.53	0.01641		8162.53	0.01777		8162.53	0.00358		8162.53	0.00111
	8167.56	0.01723		8167.56	0.01842		8167.56	0.00323		8167.56	0.00103
	8172.55	0.01296		8172.55	0.02115		8172.55	0.00289		8172.55	0.000841289
	8177.55	0.01049		8177.55	0.01961		8177.55	0.00262		8177.55	0.000682616
	8182.56	0.00951		8182.56	0.01878		8182.56	0.00236		8182.56	0.000545498
	8187.54	0.00779		8187.54	0.02014		8187.54	0.00209		8187.54	0.000455393
	8192.55	0.01043		8192.55	0.02451		8192.55	0.00182		8192.55	0.000380458
	8197.55	0.00676		8197.55	0.00531		8197.55	0.00153		8197.55	0.000278221
	8202.54	0.00369		8202.54	0.00259		8202.54	0.00125		8202.54	0.000178169
	8207.54	0.00661		8207.54	0.00984		8207.54	0.000921793		8207.54	9.20639e-05
	8212.54	0.00486		8212.54	0.00557		8212.54	0.000594719		8212.54	-1.29286e-05
	8217.56	0.000998371		8217.56	0.00231		8217.56	0.000289453		8217.56	-0.000103366
	8222.56	-0.00215		8222.56	0.00215		8222.56	-1.18925e-05		8222.56	-0.000185524
	8227.55	-0.00307		8227.55	0.00241		8227.55	-0.000212008		8227.55	-0.000302577
	8232.54	-0.00534		8232.54	-0.000557805		8232.54	-0.000412391		8232.54	-0.000386326
	8237.57	-0.00519		8237.57	-0.00145		8237.57	-0.000625407		8237.57	-0.000423541
	8242.55	-0.00346		8242.55	-0.00203		8242.55	-0.000834692		8242.55	-0.000440614
	8247.54	-0.00206		8247.54	-0.00254		8247.54	-0.000983666		8247.54	-0.000442592
	8252.55	-0.00176		8252.55	-0.00809		8252.55	-0.00113		8252.55	-0.000442701
	8257.54	-0.00175		8257.54	-0.0092		8257.54	-0.00129		8257.54	-0.000382849
	8262.55	-0.00374		8262.55	-0.01143		8262.55	-0.00144		8262.55	-0.000329987
	8267.56	-0.00353		8267.56	-0.01042		8267.56	-0.00161		8267.56	-0.000270983
	8272.55	-0.00326		8272.55	-0.00309		8272.55	-0.00178		8272.55	-0.000173318
	8277.56	-0.00234		8277.56	-0.00134		8277.56	-0.00182		8277.56	-0.000110707
	8282.54	-0.00271		8282.54	-0.00689		8282.54	-0.00186		8282.54	-3.35295e-05
	8287.56	-0.000607556		8287.56	-0.00621		8287.56	-0.00183		8287.56	0.000120431
	8292.57	-0.000244355		8292.57	-0.00521		8292.57	-0.00179		8292.57	0.000317554
	8297.55	0.00185		8297.55	0.00109		8297.55	-0.00141		8297.55	0.000617346
	8302.55	0.00279		8302.55	0.00685		8302.55	-0.00101		8302.55	0.00106
	8307.55	0.00375		8307.55	0.00774		8307.55	-0.000294591		8307.55	0.00172
	8312.56	0.00341		8312.56	0.00864		8312.56	0.000452371		8312.56	0.00272
	8317.54	0.00648		8317.54	0.01483		8317.54	0.00183		8317.54	0.00436
	8319	0.00894		8319	0.02366		8319	0.00234		8319	0.00505
	8320.01	0.00837		8320.01	0.0231		8320.01	0.0029		8320.01	0.00563
	8321.01	0.0099		8321.01	0.02732		8321.01	0.00334		8321.01	0.00629
	8322.5	0.01099		8322.5	0.02794		8322.5	0.00408		8322.5	0.00743
	8324	0.0101		8324	0.0193		8324	0.00462		8324	0.00907
	8325	0.01221		8325	0.02127		8325	0.00521		8325	0.01051
	8326.5	0.01303		8326.5	0.02462		8326.5	0.00757		8326.5	0.01345
	8327.99	0.01671		8327.99	0.02845		8327.99	0.00986		8327.99	0.01826
	8329	0.02189		8329	0.03153		8329	0.01203		8329	0.02411
	8330.5	0.03031		8330.5	0.04354		8330.5	0.01699		8330.5	0.04533
	8331.99	0.06317		8331.99	0.08083		8331.99	0.02898		8331.99	0.1202
	8333	0.08213		8333	0.09888		8333	0.03467		8333	0.1975
	8334.49	0.10299		8334.49	0.11038		8334.49	0.03826		8334.49	0.28689
	8336.01	0.14272		8336.01	0.14085		8336.01	0.05763		8336.01	0.33105
	8337.01	0.17345		8337.01	0.16393		8337.01	0.08137		8337.01	0.35066
	8338.48	0.23337		8338.48	0.2158		8338.48	0.13681		8338.48	0.39492
	8339.5	0.2922		8339.5	0.26527		8339.5	0.20747		8339.5	0.42783
	8340.98	0.40878		8340.98	0.36869		8340.98	0.35259		8340.98	0.47266
	8342	0.51102		8342	0.47679		8342	0.45934		8342	0.5126
	8343.49	0.6862		8343.49	0.66395		8343.49	0.64061		8343.49	0.59489
	8345	0.90035		8345	0.905		8345	0.90678		8345	0.69637
	8346.5	1.14713		8346.5	1.18253		8346.5	1.17277		8346.5	0.79902
	8348	1.32333		8348	1.37455		8348	1.39048		8348	0.86725
	8349.01	1.37752		8349.01	1.44047		8349.01	1.52549		8349.01	0.88392
	8350.5	1.36154		8350.5	1.40854		8350.5	1.58087		8350.5	0.88147
	8351.5	1.31342		8351.5	1.34204		8351.5	1.48888		8351.5	0.87164
	8352.99	1.22012		8352.99	1.23278		8352.99	1.29668		8352.99	0.86152
	8353.99	1.15607		8353.99	1.15543		8353.99	1.19096		8353.99	0.86739
	8355.5	1.07366		8355.5	1.06668		8355.5	1.08444		8355.5	0.89874
	8356.51	1.03006		8356.51	1.01817		8356.51	1.02061		8356.51	0.92231
	8357.51	0.99325		8357.51	0.97586		8357.51	0.94989		8357.51	0.93407
	8359	0.95563		8359	0.9425		8359	0.85207		8359	0.92724
	8360.01	0.94226		8360.01	0.93194		8360.01	0.80933		8360.01	0.91616
	8361.49	0.93147		8361.49	0.92324		8361.49	0.7951		8361.49	0.90333
	8362.5	0.92866		8362.5	0.92552		8362.5	0.81672		8362.5	0.89481
	8363.52	0.92787		8363.52	0.93083		8363.52	0.85682		8363.52	0.8838
	8364.53	0.92583		8364.53	0.93261		8364.53	0.89905		8364.53	0.87167
	8366.53	0.91205		8366.53	0.92197		8366.53	0.93377		8366.53	0.85759
	8368.53	0.89645		8368.53	0.89738		8368.53	0.90244		8368.53	0.854
	8369.54	0.88512		8369.54	0.87997		8369.54	0.88252		8369.54	0.8544
	8371.54	0.86505		8371.54	0.8581		8371.54	0.85438		8371.54	0.86339
	8373.52	0.85151		8373.52	0.8429		8373.52	0.82799		8373.52	0.88504
	8374.55	0.85035		8374.55	0.84106		8374.55	0.81515		8374.55	0.89949
	8376.54	0.85264		8376.54	0.83953		8376.54	0.80039		8376.54	0.93124
	8378.54	0.86298		8378.54	0.86669		8378.54	0.80734		8378.54	0.96536
	8380.53	0.88328		8380.53	0.89216		8380.53	0.83597		8380.53	0.99208
	8381.54	0.89653		8381.54	0.90509		8381.54	0.85302		8381.54	0.99869
	8383.52	0.92219		8383.52	0.93215		8383.52	0.88299		8383.52	0.99632
	8385.52	0.94455		8385.52	0.96027		8385.52	0.90519		8385.52	0.97624
	8386.55	0.95883		8386.55	0.97021		8386.55	0.91716		8386.55	0.96123
	8388.55	0.98165		8388.55	0.98419		8388.55	0.95489		8388.55	0.9313
	8390.52	0.99881		8390.52	1.00376		8390.52	1.0118		8390.52	0.90738
	8391.53	1.00653		8391.53	1.01225		8391.53	1.04189		8391.53	0.89747
	8393.51	1.01916		8393.51	1.02637		8393.51	1.09206		8393.51	0.88325
	8394.53	1.02467		8394.53	1.03224		8394.53	1.11158		8394.53	0.87965
	8395.55	1.02991		8395.55	1.03237		8395.55	1.12737		8395.55	0.87848
	8397.53	1.0328		8397.53	1.04559		8397.53	1.14987		8397.53	0.88066
	8398.54	1.03307		8398.54	1.05195		8398.54	1.15682		8398.54	0.88168
	8400.55	1.03633		8400.55	1.05396		8400.55	1.15923		8400.55	0.88105
	8402.51	1.03612		8402.51	1.04688		8402.51	1.13995		8402.51	0.87921
	8403.55	1.03515		8403.55	1.04806		8403.55	1.12364		8403.55	0.87949
	8405.53	1.03087		8405.53	1.04458		8405.53	1.08561		8405.53	0.8838
	8407.54	1.02905		8407.54	1.02703		8407.54	1.04665		8407.54	0.8933
	8409.53	1.02283		8409.53	1.01934		8409.53	1.00942		8409.53	0.90252
	8410.53	1.01856		8410.53	1.01651		8410.53	0.9937		8410.53	0.90618
	8412.53	1.01145		8412.53	1.00605		8412.53	0.96403		8412.53	0.91397
	8414.54	1.0036		8414.54	0.9985		8414.54	0.93738		8414.54	0.92503
	8416.53	0.99405		8416.53	0.99595		8416.53	0.91539		8416.53	0.93927
	8417.53	0.98897		8417.53	0.99405		8417.53	0.90693		8417.53	0.94599
	8418.54	0.98722		8418.54	0.99211		8418.54	0.90063		8418.54	0.95274
	8420.54	0.98234		8420.54	0.98743		8420.54	0.89402		8420.54	0.96543
	8422.54	0.97489		8422.54	0.98327		8422.54	0.89571		8422.54	0.97968
	8424.55	0.96933		8424.55	0.9775		8424.55	0.90651		8424.55	0.99644
	8425.55	0.96812		8425.55	0.97186		8425.55	0.91489		8425.55	1.00515
	8427.55	0.96588		8427.55	0.96724		8427.55	0.93229		8427.55	1.02231
	8429.53	0.96168		8429.53	0.96409		8429.53	0.94851		8429.53	1.0357
	8431.55	0.96179		8431.55	0.96169		8431.55	0.95913		8431.55	1.04199
	8433.55	0.96577		8433.55	0.96732		8433.55	0.96322		8433.55	1.03912
	8435.56	0.96755		8435.56	0.97016		8435.56	0.96635		8435.56	1.02921
	8437.56	0.9715		8437.56	0.97811		8437.56	0.97011		8437.56	1.01453
	8439.55	0.97682		8439.55	0.97818		8439.55	0.97587		8439.55	0.99884
	8441.52	0.97753		8441.52	0.98031		8441.52	0.98504		8441.52	0.98214
	8442.55	0.97673		8442.55	0.98095		8442.55	0.99268		8442.55	0.97371
	8443.56	0.97647		8443.56	0.98117		8443.56	1.00029		8443.56	0.96591
	8445.54	0.97613		8445.54	0.97734		8445.54	1.01986		8445.54	0.95474
	8447.56	0.97375		8447.56	0.97478		8447.56	1.03644		8447.56	0.94656
	8449.53	0.96965		8449.53	0.973		8449.53	1.04539		8449.53	0.93669
	8451.56	0.96931		8451.56	0.97139		8451.56	1.04581		8451.56	0.92281
	8453.56	0.96808		8453.56	0.97872		8453.56	1.0381		8453.56	0.90763
	8455.56	0.96654		8455.56	0.98341		8455.56	1.02268		8455.56	0.89412
	8456.59	0.96564		8456.59	0.98279		8456.59	1.01348		8456.59	0.88943
	8458.57	0.97119		8458.57	0.98211		8458.57	0.992		8458.57	0.88492
	8460.57	0.97642		8460.57	0.98576		8460.57	0.96905		8460.57	0.88642
	8462.56	0.98225		8462.56	0.98576		8462.56	0.94764		8462.56	0.89347
	8463.59	0.98742		8463.59	0.98573		8463.59	0.93725		8463.59	0.89866
	8465.58	0.99542		8465.58	0.98617		8465.58	0.92506		8465.58	0.91102
	8466.6	0.9975		8466.6	0.98698		8466.6	0.9204		8466.6	0.91815
	8467.64	0.99837		8467.64	0.99198		8467.64	0.92282		8467.64	0.92581
	8468.7	1.00011		8468.7	0.99834		8468.7	0.9276		8468.7	0.93334
	8470.76	1.00588		8470.76	1.00768		8470.76	0.94581		8470.76	0.94678
	8472.98	1.0113		8472.98	1.01332		8472.98	0.97418		8472.98	0.95727
	8475.07	1.01263		8475.07	1.02293		8475.07	1.00435		8475.07	0.96216
	8477.23	1.01253		8477.23	1.03704		8477.23	1.02685		8477.23	0.96196
	8479.7	1.01283		8479.7	1.04083		8479.7	1.03876		8479.7	0.9596
	8481.11	1.01657		8481.11	1.03799		8481.11	1.04025		8481.11	0.95892
	8483.31	1.02439		8483.31	1.03342		8483.31	1.03134		8483.31	0.96368
	8484.65	1.0267		8484.65	1.02911		8484.65	1.02432		8484.65	0.97179
	8487.76	1.02557		8487.76	1.02808		8487.76	1.01014		8487.76	0.99547
	8490.6	1.02363		8490.6	1.02397		8490.6	1.00714		8490.6	1.0371
	8492.65	1.02325		8492.65	1.02366		8492.65	1.01125		8492.65	1.05578
	8494.62	1.02248		8494.62	1.01707		8494.62	1.01934		8494.62	1.06788
	8496.62	1.01975		8496.62	1.01211		8496.62	1.02768		8496.62	1.07468
	8498.62	1.01801		8498.62	1.01021		8498.62	1.03596		8498.62	1.07813
	8500.65	1.01277		8500.65	1.00672		8500.65	1.04325		8500.65	1.07923
	8502.64	1.00796		8502.64	1.00384		8502.64	1.04764		8502.64	1.07696
	8504.66	1.00554		8504.66	1.00328		8504.66	1.04987		8504.66	1.06975
	8506.65	1.00443		8506.65	1.001		8506.65	1.04715		8506.65	1.05766
	8508.65	1.00192		8508.65	0.99669		8508.65	1.04167		8508.65	1.04189
	8510.74	0.99884		8510.74	0.99486		8510.74	1.03334		8510.74	1.02124
	8512.89	0.99409		8512.89	0.9972		8512.89	1.0198		8512.89	0.9987
	8515.27	0.98775		8515.27	0.99533		8515.27	1.00194		8515.27	0.97293
	8518.38	0.98601		8518.38	0.99262		8518.38	0.97456		8518.38	0.94071
	8520.85	0.98565		8520.85	0.98975		8520.85	0.95179		8520.85	0.91129
	8522.51	0.98666		8522.51	0.98741		8522.51	0.93751		8522.51	0.90107
	8524.61	0.98643		8524.61	0.98508		8524.61	0.92302		8524.61	0.8981
	8526.62	0.98432		8526.62	0.98825		8526.62	0.91163		8526.62	0.90284
	8528.61	0.98446		8528.61	0.98804		8528.61	0.90968		8528.61	0.91364
	8530.62	0.98673		8530.62	0.98915		8530.62	0.91159		8530.62	0.92841
	8532.6	0.9889		8532.6	0.9928		8532.6	0.92051		8532.6	0.94409
	8534.64	0.99058		8534.64	0.99311		8534.64	0.93564		8534.64	0.95961
	8536.68	0.99252		8536.68	0.99542		8536.68	0.95353		8536.68	0.97353
	8538.66	0.99344		8538.66	1.00013		8538.66	0.97271		8538.66	0.98483
	8540.69	0.99216		8540.69	1.00274		8540.69	0.9912		8540.69	0.99356
	8542.72	0.99371		8542.72	1.00509		8542.72	1.00774		8542.72	0.99864
	8544.74	0.99619		8544.74	1.00726		8544.74	1.02051		8544.74	1.00082
	8546.7	0.99873		8546.7	1.00912		8546.7	1.03139		8546.7	1.00112
	8548.7	1.00035		8548.7	1.00746		8548.7	1.03691		8548.7	0.99992
	8550.61	1.00184		8550.61	1.00851		8550.61	1.04094		8550.61	0.99867
	8552.69	1.00031		8552.69	1.01233		8552.69	1.04118		8552.69	0.99681
	8554.62	0.99967		8554.62	1.01257		8554.62	1.03999		8554.62	0.99475
	8556.71	1.00233		8556.71	1.01263		8556.71	1.03722		8556.71	0.99147
	8558.62	1.00391		8558.62	1.01209		8558.62	1.03412		8558.62	0.98789
	8560.81	1.00459		8560.81	1.00888		8560.81	1.03035		8560.81	0.98407
	8562.63	1.00632		8562.63	1.00675		8562.63	1.02687		8562.63	0.9829
	8564.93	1.00594		8564.93	1.00742		8564.93	1.02269		8564.93	0.98599
	8566.65	1.0052		8566.65	1.00574		8566.65	1.01992		8566.65	0.99217
	8569.18	1.00677		8569.18	1.00388		8569.18	1.01684		8569.18	1.00611
	8570.7	1.00875		8570.7	1.00438		8570.7	1.0155		8570.7	1.01552
	8573.49	1.0106		8573.49	1.00267		8573.49	1.01319		8573.49	1.03123
	8575.39	1.01122		8575.39	1.00073		8575.39	1.01145		8575.39	1.03994
	8578.86	1.00996		8578.86	1.00311		8578.86	1.00648		8578.86	1.05117
	8583.22	1.01211		8583.22	1.00242		8583.22	1.00003		8583.22	1.05734
	8586.15	1.01335		8586.15	1.00158		8586.15	0.99685		8586.15	1.05516
	8588.52	1.01269		8588.52	0.99877		8588.52	0.99697		8588.52	1.04883
	8590.52	1.01123		8590.52	1.00088		8590.52	0.99744		8590.52	1.04104
	8592.56	1.00838		8592.56	1.00149		8592.56	0.99868		8592.56	1.03079
	8596.57	1.00765		8596.57	0.99915		8596.57	0.99817		8596.57	1.00829
	8600.55	1.00559		8600.55	0.99293		8600.55	0.99212		8600.55	0.98829
	8602.57	1.00247		8602.57	0.9943		8602.57	0.98759		8602.57	0.98068
	8604.58	0.99861		8604.58	0.99701		8604.58	0.98264		8604.58	0.97509
	8606.58	0.99786		8606.58	0.99577		8606.58	0.97892		8606.58	0.97172
	8608.59	0.99782		8608.59	0.99347		8608.59	0.97563		8608.59	0.97051
	8610.57	0.99783		8610.57	0.99382		8610.57	0.97431		8610.57	0.97085
	8612.57	0.9991		8612.57	0.99455		8612.57	0.97346		8612.57	0.97243
	8614.6	1.00279		8614.6	0.99414		8614.6	0.97469		8614.6	0.97387
	8616.58	1.00112		8616.58	0.99433		8616.58	0.97627		8616.58	0.97564
	8618.57	0.99918		8618.57	0.99451		8618.57	0.97952		8618.57	0.97806
	8620.59	0.99724		8620.59	0.9947		8620.59	0.98307		8620.59	0.97768
	8622.56	0.99856		8622.56	0.99488		8622.56	0.98767		8622.56	0.97948
	8624.57	0.99987		8624.57	0.99506		8624.57	0.99252		8624.57	0.97836
	8626.59	0.9968		8626.59	0.99501		8626.59	0.99781		8626.59	0.97934
	8628.61	0.99595		8628.61	0.99524		8628.61	1.00315		8628.61	0.98041
	8630.58	0.99358		8630.58	0.9979		8630.58	1.00779		8630.58	0.98212
	8632.59	0.99395		8632.59	0.99855		8632.59	1.01246		8632.59	0.98438
	8635.59	0.99652		8635.59	0.9976		8635.59	1.01727		8635.59	0.98929
	8638.58	0.99626		8638.58	0.99849		8638.58	1.02037		8638.58	0.99465
	8641.61	0.99581		8641.61	0.99761		8641.61	1.02197		8641.61	0.99979
	8644.59	0.9938		8644.59	0.99283		8644.59	1.02226		8644.59	1.0042
	8647.59	0.99205		8647.59	0.9966		8647.59	1.02137		8647.59	1.00775
	8650.59	0.99157		8650.59	0.99799		8650.59	1.01863		8650.59	1.01044
	8653.6	0.99351		8653.6	0.99637		8653.6	1.01357		8653.6	1.01329
	8656.61	0.99602		8656.61	0.99552		8656.61	1.00449		8656.61	1.01653
	8659.65	0.99742		8659.65	0.99559		8659.65	0.9954		8659.65	1.01987
	8662.56	0.99668		8662.56	0.99532		8662.56	0.98762		8662.56	1.02403
	8665.27	0.9967		8665.27	0.9969		8665.27	0.98343		8665.27	1.02803
	8667.81	0.99756		8667.81	1.00009		8667.81	0.98205		8667.81	1.03126
	8669.92	0.99853		8669.92	1.00148		8669.92	0.98217		8669.92	1.03276
	8671.74	0.9995		8671.74	1.00187		8671.74	0.98333		8671.74	1.03312
	8673.53	1.00095		8673.53	1.00168		8673.53	0.98496		8673.53	1.03237
	8675.1	1.00186		8675.1	1.00153		8675.1	0.98639		8675.1	1.03107
	8676.86	1.00207		8676.86	1.00141		8676.86	0.98799		8676.86	1.02956
	8681.13	1.00346		8681.13	1.0033		8681.13	0.99053		8681.13	1.02569
	8689.26	1.00127		8689.26	1.00532		8689.26	0.9889		8689.26	1.0097
	8692.66	1.00281		8692.66	1.00248		8692.66	0.98833		8692.66	1.00292
	8695.63	1.00368		8695.63	1.00341		8695.63	0.99051		8695.63	1.00249
	8698.62	1.00302		8698.62	1.00312		8698.62	0.99393		8698.62	1.00369
	8701.66	1.00094		8701.66	0.9992		8701.66	0.99823		8701.66	1.00492
	8704.74	0.99869		8704.74	1.00033		8704.74	1.00235		8704.74	1.00485
	8707.85	0.99741		8707.85	1.00277		8707.85	1.00623		8707.85	1.0026
	8710.66	0.99719		8710.66	1.00069		8710.66	1.00961		8710.66	0.99862
	8713.04	0.99802		8713.04	0.99765		8713.04	1.01253		8713.04	0.99431
	8715.61	0.99859		8715.61	0.99778		8715.61	1.01535		8715.61	0.99038
	8719.58	0.99685		8719.58	0.99842		8719.58	1.01823		8719.58	0.98798
	8722.62	0.99566		8722.62	0.99831		8722.62	1.01802		8722.62	0.98853
	8725.64	0.99567		8725.64	1.00203		8725.64	1.01686		8725.64	0.98914
	8728.64	0.9969		8728.64	1.00326		8728.64	1.01471		8728.64	0.98974
	8731.65	0.99837		8731.65	1.00062		8731.65	1.01169		8731.65	0.99045
	8734.65	0.99941		8734.65	1.00015		8734.65	1.008		8734.65	0.99168
	8737.64	0.99914		8737.64	1.00114		8737.64	1.00333		8737.64	0.99321
	8740.57	0.99755		8740.57	0.9997		8740.57	0.99725		8740.57	0.99467
	8743.54	0.99658		8743.54	1.00053		8743.54	0.99112		8743.54	0.9966
	8746.51	0.99705		8746.51	1.00267		8746.51	0.98644		8746.51	0.99853
	8749.47	0.99848		8749.47	1.00322		8749.47	0.98404		8749.47	1.00031
	8752.43	1.00122		8752.43	0.99958		8752.43	0.98316		8752.43	1.00218
	8755.44	1.00155		8755.44	0.99983		8755.44	0.9856		8755.44	1.00395
	8758.53	1.0018		8758.53	1.00109		8758.53	0.98872		8758.53	1.00577
	8761.56	0.99645		8761.56	1.00582		8761.56	0.99256		8761.56	1.00724
	8764.58	0.9948		8764.58	1.00747		8764.58	0.99541		8764.58	1.00869
	8767.58	1.00168		8767.58	1.0117		8767.58	0.99758		8767.58	1.00985
	8770.57	1.00338		8770.57	0.99693		8770.57	0.99791		8770.57	1.01106
	8773.56	1.00142		8773.56	0.99391		8773.56	0.99764		8773.56	1.01185
	8776.55	0.99982		8776.55	0.99379		8776.55	0.9969		8776.55	1.01209
	8779.56	1.0018		8779.56	0.99659		8779.56	0.99659		8779.56	1.01158
	8782.53	0.9978		8782.53	1.00049		8782.53	0.99635		8782.53	1.0104
	8785.51	0.99768		8785.51	1.00248		8785.51	0.99617		8785.51	1.00822
	8788.46	0.99922		8788.46	1.0019		8788.46	0.99589		8788.46	1.00521
	8791.39	1.00008		8791.39	1.00017		8791.39	0.99554		8791.39	1.00197
	8794.41	1.00072		8794.41	1.00136		8794.41	0.996		8794.41	0.99872
	8797.38	0.99969		8797.38	1.00225		8797.38	0.99667		8797.38	0.99625
	8800.32	0.9979		8800.32	1.00154		8800.32	0.99782		8800.32	0.99456
	8803.31	0.99909		8803.31	1.00233		8803.31	0.99885		8803.31	0.99367
	8806.13	1.00072		8806.13	1.00374		8806.13	0.99969		8806.13	0.99329
	8808.59	1.00135		8808.59	1.00151		8808.59	1.00067		8808.59	0.99329
	8810.92	1.00261		8810.92	0.99911		8810.92	1.00172		8810.92	0.99343
	8814.32	1.00318		8814.32	0.99832		8814.32	1.00413		8814.32	0.99353
	8816.85	1.00239		8816.85	0.99919		8816.85	1.00625		8816.85	0.9934
	8819.52	1.00152		8819.52	0.99909		8819.52	1.00792		8819.52	0.99299
	8822.02	1.00052		8822.02	0.99788		8822.02	1.0094		8822.02	0.99231
	8827.52	1.00192		8827.52	0.99843		8827.52	1.00977		8827.52	0.9894
	8830.59	1.00286		8830.59	0.99463		8830.59	1.00856		8830.59	0.98701
	8833.58	1.00217		8833.58	0.99511		8833.58	1.00734		8833.58	0.98494
	8836.57	1.00069		8836.57	0.99784		8836.57	1.00607		8836.57	0.98338
	8839.58	0.9985		8839.58	0.99751		8839.58	1.00492		8839.58	0.9822
	8842.57	0.99845		8842.57	0.99764		8842.57	1.00391		8842.57	0.98142
	8845.57	0.99941		8845.57	0.99713		8845.57	1.00273		8845.57	0.98024
	8848.6	1.00074		8848.6	0.99426		8848.6	1.00149		8848.6	0.97911
	8851.56	1.00151		8851.56	0.99272		8851.56	1.00012		8851.56	0.97802
	8854.59	1.00242		8854.59	0.9936		8854.59	0.99876		8854.59	0.97699
	8857.57	1.00015		8857.57	0.99337		8857.57	0.99762		8857.57	0.97635
	8860.6	0.99982		8860.6	0.99223		8860.6	0.99654		8860.6	0.97594
	8863.57	1.00213		8863.57	0.99067		8863.57	0.99557		8863.57	0.97593
	8866.57	1.00283		8866.57	0.98876		8866.57	0.99532		8866.57	0.97622
	8869.58	1.00534		8869.58	0.98554		8869.58	0.99553		8869.58	0.97664
	8872.58	1.00161		8872.58	0.98724		8872.58	0.99619		8872.58	0.9772
	8875.58	1.00321		8875.58	0.98536		8875.58	0.99695		8875.58	0.97788
	8878.59	1.00074		8878.59	0.98415		8878.59	0.99709		8878.59	0.97859
	8881.58	1.00176		8881.58	0.98186		8881.58	0.99712		8881.58	0.97951
	8884.58	1.00328		8884.58	0.98207		8884.58	0.99664		8884.58	0.98062
	8887.59	1.00322		8887.59	0.97956		8887.59	0.99628		8887.59	0.98149
	8890.59	1.00267		8890.59	0.9779		8890.59	0.99618		8890.59	0.98206
	8893.57	1.002		8893.57	0.97894		8893.57	0.99631		8893.57	0.98235
	8896.58	0.99905		8896.58	0.98108		8896.58	0.99667		8896.58	0.98207
	8899.6	0.99995		8899.6	0.97964		8899.6	0.99751		8899.6	0.98099
	8902.57	1.00171		8902.57	0.97775		8902.57	0.99862		8902.57	0.97915
	8905.58	1.00148		8905.58	0.97875		8905.58	1.00057		8905.58	0.97695
	8908.59	1.00204		8908.59	0.97719		8908.59	1.00275		8908.59	0.97428
	8911.58	1.00217		8911.58	0.9775		8911.58	1.00505		8911.58	0.97148
	8914.58	0.99957		8914.58	0.97964		8914.58	1.00733		8914.58	0.9692
	8917.61	1.00021		8917.61	0.9789		8917.61	1.00827		8917.61	0.96703
	8920.58	1.00229		8920.58	0.97584		8920.58	1.00894		8920.58	0.96534
	8923.59	1.00329		8923.59	0.97534		8923.59	1.00813		8923.59	0.9638
	8926.59	1.00453		8926.59	0.97477		8926.59	1.00706		8926.59	0.96243
	8929.59	1.00432		8929.59	0.97209		8929.59	1.00519		8929.59	0.96113
	8932.6	1.0039		8932.6	0.97304		8932.6	1.00342		8932.6	0.95983
