# Supplementary material for: Grave-to-cradle upcycling of Ni from electroplating wastewater to photothermal CO2 catalysis
Source: Nat Commun. 2022 Sep 9;13:5305. doi: 10.1038/s41467-022-33029-x (PMC9463155; doi:10.1038/s41467-022-33029-x)
Supplement: Supplementary file 4 — Source Data [file 41467_2022_33029_MOESM4_ESM.zip › 7.Separate Source Data files/Fig. 3b.xlsx]

## Sheet: Fig. 3b data
Fig. 3b
	Sample: SFe-Ni				Sample: SFe-Ni (after)				Reference sample: NiO				Reference sample: Ni foil
	R (Å)	FT magnitude (a.u.)			R (Å)	FT magnitude (a.u.)			R (Å)	FT magnitude (a.u.)			R (Å)	FT magnitude (a.u.)
		Original	Fitting			Original	Fitting			Original	Fitting			Original	Fitting
	0	0.26047	0.3138		0	0.18275	0.3819		0	0.02851	0.07368		0	0.21007	0.23306
	0.03068	0.30284	0.34656		0.03068	0.2511	0.39693		0.03068	0.0674	0.09493		0.03068	0.20979	0.23212
	0.06136	0.40056	0.42703		0.06136	0.38606	0.43754		0.06136	0.12236	0.13797		0.06136	0.20903	0.22943
	0.09204	0.51551	0.5269		0.09204	0.53174	0.49383		0.09204	0.17311	0.18292		0.09204	0.20794	0.22542
	0.12272	0.62842	0.62786		0.12272	0.67132	0.55606		0.12272	0.21553	0.22213		0.12272	0.20684	0.22078
	0.1534	0.72959	0.7195		0.1534	0.7973	0.61676		0.1534	0.24699	0.25179		0.1534	0.20609	0.21641
	0.18408	0.81321	0.79537		0.18408	0.90476	0.67058		0.18408	0.26563	0.26963		0.18408	0.20614	0.21331
	0.21476	0.87544	0.85111		0.21476	0.98994	0.71373		0.21476	0.27026	0.2743		0.21476	0.20742	0.2124
	0.24544	0.91386	0.88377		0.24544	1.04981	0.74358		0.24544	0.26041	0.26535		0.24544	0.21024	0.2143
	0.27612	0.92731	0.89155		0.27612	1.08201	0.75841		0.27612	0.23635	0.24318		0.27612	0.21469	0.21916
	0.3068	0.91604	0.87375		0.3068	1.08479	0.75734		0.3068	0.19911	0.20923		0.3068	0.22061	0.22654
	0.33748	0.88196	0.83083		0.33748	1.05706	0.74032		0.33748	0.15055	0.16645		0.33748	0.22751	0.23555
	0.36816	0.82921	0.76466		0.36816	0.99842	0.70824		0.36816	0.09372	0.12102		0.36816	0.23465	0.24503
	0.39884	0.76504	0.67899		0.39884	0.90915	0.6631		0.39884	0.03799	0.0891		0.39884	0.24111	0.25372
	0.42951	0.70125	0.5807		0.42951	0.79037	0.60844		0.42951	0.05406	0.09911		0.42951	0.2459	0.26051
	0.46019	0.65522	0.48266		0.46019	0.64412	0.54999		0.46019	0.11744	0.14458		0.46019	0.24803	0.26451
	0.49087	0.64754	0.40922		0.49087	0.4741	0.49661		0.49087	0.18076	0.19979		0.49087	0.24663	0.26516
	0.52155	0.69232	0.39637		0.52155	0.28927	0.46075		0.52155	0.23747	0.2527		0.52155	0.24103	0.26237
	0.55223	0.78783	0.46191		0.55223	0.14227	0.45585		0.55223	0.28376	0.29747		0.55223	0.23081	0.25657
	0.58291	0.92003	0.58394		0.58291	0.24471	0.48894		0.58291	0.31652	0.33038		0.58291	0.21597	0.24885
	0.61359	1.07249	0.7328		0.61359	0.47149	0.55572		0.61359	0.33335	0.34887		0.61359	0.19697	0.241
	0.64427	1.23114	0.88901		0.64427	0.72066	0.64506		0.64427	0.33261	0.35143		0.64427	0.17501	0.2354
	0.67495	1.38477	1.04043		0.67495	0.97642	0.74568		0.67495	0.31356	0.33777		0.67495	0.15239	0.23464
	0.70563	1.52426	1.17862		0.70563	1.23141	0.84858		0.70563	0.2766	0.30917		0.70563	0.13306	0.24072
	0.73631	1.64207	1.29709		0.73631	1.47979	0.94696		0.73631	0.22371	0.26935		0.73631	0.12278	0.25415
	0.76699	1.73191	1.39078		0.76699	1.71619	1.03557		0.76699	0.16011	0.22651		0.76699	0.12654	0.27371
	0.79767	1.78868	1.45589		0.79767	1.93562	1.1104		0.79767	0.10339	0.19717		0.79767	0.14402	0.29694
	0.82835	1.80857	1.49006		0.82835	2.13352	1.16846		0.82835	0.10907	0.20402		0.82835	0.17019	0.32085
	0.85903	1.78927	1.49273		0.85903	2.30584	1.20785		0.85903	0.18379	0.25271		0.85903	0.19965	0.34251
	0.88971	1.73041	1.46572		0.88971	2.4492	1.22789		0.88971	0.27837	0.3267		0.88971	0.22855	0.35931
	0.92039	1.63426	1.41429		0.92039	2.56104	1.22945		0.92039	0.37438	0.40939		0.92039	0.25448	0.36918
	0.95107	1.50711	1.34862		0.95107	2.63979	1.21538		0.95107	0.46362	0.49001		0.95107	0.27616	0.37074
	0.98175	1.36187	1.28585		0.98175	2.68505	1.19115		0.98175	0.54027	0.56125		0.98175	0.29341	0.36343
	1.01243	1.22272	1.25129		1.01243	2.69787	1.16559		1.01243	0.59961	0.61783		1.01243	0.30724	0.34789
	1.04311	1.13047	1.27506		1.04311	2.68097	1.15126		1.04311	0.63803	0.656		1.04311	0.31988	0.32642
	1.07379	1.13775	1.38104		1.07379	2.63906	1.16354		1.07379	0.65321	0.67369		1.07379	0.33467	0.30371
	1.10447	1.27835	1.57538		1.10447	2.57918	1.21748		1.10447	0.64466	0.67088		1.10447	0.35549	0.28747
	1.13515	1.54198	1.84734		1.13515	2.51106	1.32297		1.13515	0.6145	0.65033		1.13515	0.38555	0.28741
	1.16583	1.89451	2.17914		1.16583	2.4471	1.48187		1.16583	0.56883	0.61871		1.16583	0.4263	0.31056
	1.1965	2.30424	2.55315		1.1965	2.40195	1.68901		1.1965	0.52017	0.58805		1.1965	0.47683	0.35634
	1.22718	2.74785	2.95412		1.22718	2.39096	1.93564		1.22718	0.48992	0.57593		1.22718	0.53419	0.41789
	1.25786	3.20813	3.36902		1.25786	2.42746	2.21214		1.25786	0.5046	0.60086		1.25786	0.59409	0.48657
	1.28854	3.67136	3.7865		1.28854	2.51956	2.50931		1.28854	0.57853	0.6721		1.28854	0.65147	0.55436
	1.31922	4.12591	4.19639		1.31922	2.66819	2.81877		1.31922	0.70318	0.78457		1.31922	0.70096	0.61419
	1.3499	4.56151	4.58948		1.3499	2.86745	3.13287		1.3499	0.85955	0.92482		1.3499	0.73711	0.6597
	1.38058	4.96895	4.95741		1.38058	3.10679	3.44465		1.38058	1.0302	1.07842		1.38058	0.75456	0.68514
	1.41126	5.34	5.29267		1.41126	3.37363	3.74771		1.41126	1.20149	1.23279		1.41126	0.74826	0.68528
	1.44194	5.66746	5.58864		1.44194	3.65522	4.03619		1.44194	1.36259	1.37742		1.44194	0.71363	0.65554
	1.47262	5.94518	5.83967		1.47262	3.93971	4.30475		1.47262	1.50467	1.5036		1.47262	0.64688	0.59218
	1.5033	6.16818	6.04115		1.5033	4.21653	4.54862		1.5033	1.62052	1.60428		1.5033	0.54546	0.49273
	1.53398	6.33273	6.18959		1.53398	4.4765	4.76362		1.53398	1.70447	1.67395		1.53398	0.40959	0.3574
	1.56466	6.43644	6.28271		1.56466	4.71184	4.94621		1.56466	1.75246	1.7088		1.56466	0.25054	0.19895
	1.59534	6.47828	6.31946		1.59534	4.91609	5.0935		1.59534	1.76212	1.70667		1.59534	0.16832	0.15595
	1.62602	6.45864	6.30006		1.62602	5.08406	5.20334		1.62602	1.73285	1.66725		1.62602	0.34756	0.3716
	1.6567	6.37934	6.226		1.6567	5.21184	5.27426		1.6567	1.66588	1.59196		1.6567	0.63549	0.66616
	1.68738	6.24359	6.10008		1.68738	5.2967	5.30559		1.68738	1.56422	1.48401		1.68738	0.97146	1.00307
	1.71806	6.05597	5.9263		1.71806	5.33712	5.29737		1.71806	1.43264	1.34826		1.71806	1.34287	1.37333
	1.74874	5.82235	5.70987		1.74874	5.33275	5.25038		1.74874	1.27745	1.19106		1.74874	1.74218	1.77021
	1.77942	5.5498	5.4571		1.77942	5.28435	5.16614		1.77942	1.10639	1.02006		1.77942	2.1622	2.18681
	1.8101	5.24647	5.17536		1.8101	5.19375	5.04685		1.8101	0.92837	0.84391		1.8101	2.59528	2.61564
	1.84078	4.92147	4.87292		1.84078	5.06381	4.89537		1.84078	0.75326	0.67202		1.84078	3.03322	3.0487
	1.87146	4.58467	4.55885		1.87146	4.89833	4.71517		1.87146	0.59166	0.51431		1.87146	3.46745	3.47761
	1.90214	4.2465	4.2428		1.90214	4.70199	4.51031		1.90214	0.45462	0.38091		1.90214	3.88917	3.89379
	1.93282	3.91758	3.93478		1.93282	4.48028	4.2854		1.93282	0.3525	0.28143		1.93282	4.28959	4.28871
	1.9635	3.60832	3.64471		1.9635	4.23939	4.04558		1.9635	0.29139	0.22238		1.9635	4.66019	4.6541
	1.99418	3.32815	3.3818		1.99418	3.98616	3.79647		1.99418	0.26839	0.20315		1.99418	4.99296	4.98221
	2.02485	3.08462	3.15371		2.02485	3.72792	3.54422		2.02485	0.27707	0.22126		2.02485	5.28063	5.26598
	2.05553	2.8823	2.96547		2.05553	3.47246	3.29548		2.05553	0.32161	0.28375		2.05553	5.51689	5.49932
	2.08621	2.7218	2.81849		2.08621	3.22776	3.05736		2.08621	0.41574	0.40027		2.08621	5.69662	5.67722
	2.11689	2.59934	2.71005		2.11689	3.00181	2.83738		2.11689	0.56805	0.57296		2.11689	5.81598	5.79592
	2.14757	2.50738	2.63358		2.14757	2.80206	2.64316		2.14757	0.77757	0.79831		2.14757	5.87259	5.85304
	2.17825	2.43594	2.57985		2.17825	2.63489	2.48189		2.17825	1.0383	1.07038		2.17825	5.8656	5.84765
	2.20893	2.37445	2.53853		2.20893	2.50471	2.35951		2.20893	1.34227	1.38172		2.20893	5.79568	5.78026
	2.23961	2.31332	2.49974		2.23961	2.41323	2.27953		2.23961	1.68028	1.7236		2.23961	5.66501	5.65284
	2.27029	2.24495	2.455		2.27029	2.359	2.2421		2.27029	2.04211	2.08613		2.27029	5.47725	5.46876
	2.30097	2.16426	2.39786		2.30097	2.33766	2.24374		2.30097	2.41673	2.45864		2.30097	5.23736	5.2327
	2.33165	2.0688	2.32392		2.33165	2.34276	2.27795		2.33165	2.79259	2.82991		2.33165	4.9515	4.95046
	2.36233	1.95865	2.2308		2.36233	2.36697	2.3365		2.36233	3.158	3.18868		2.36233	4.62677	4.62889
	2.39301	1.83626	2.11786		2.39301	2.40315	2.41073		2.39301	3.5015	3.52394		2.39301	4.27105	4.27561
	2.42369	1.70632	1.98595		2.42369	2.44503	2.49262		2.42369	3.81227	3.82542		2.42369	3.89271	3.89886
	2.45437	1.57562	1.83716		2.45437	2.48756	2.5752		2.45437	4.08054	4.0839		2.45437	3.50036	3.50725
	2.48505	1.45283	1.67458		2.48505	2.52692	2.65271		2.48505	4.2979	4.29158		2.48505	3.10263	3.1096
	2.51573	1.34789	1.50208		2.51573	2.56034	2.72056		2.51573	4.45764	4.44235		2.51573	2.70786	2.71472
	2.54641	1.27061	1.32418		2.54641	2.58596	2.77514		2.54641	4.55497	4.53198		2.54641	2.32395	2.3313
	2.57709	1.22831	1.14594		2.57709	2.60253	2.8137		2.57709	4.58718	4.55826		2.57709	1.95819	1.96778
	2.60777	1.22306	0.97302		2.60777	2.60924	2.83417		2.60777	4.55373	4.52107		2.60777	1.61716	1.63245
	2.63845	1.25055	0.81176		2.63845	2.60556	2.83512		2.63845	4.45625	4.42235		2.63845	1.30685	1.33349
	2.66913	1.30163	0.66952		2.66913	2.59115	2.81561		2.66913	4.29848	4.26597		2.66913	1.03302	1.07918
	2.69981	1.36533	0.55475		2.69981	2.56575	2.7752		2.69981	4.08611	4.0576		2.69981	0.80198	0.87765
	2.73049	1.43134	0.47587		2.73049	2.52917	2.71387		2.73049	3.82659	3.80443		2.73049	0.62198	0.73503
	2.76117	1.49129	0.43689		2.76117	2.48127	2.63202		2.76117	3.52886	3.5149		2.76117	0.50369	0.65088
	2.79184	1.53898	0.432		2.79184	2.422	2.53043		2.79184	3.20305	3.19839		2.79184	0.4544	0.61371
	2.82252	1.57021	0.44714		2.82252	2.35143	2.41025		2.82252	2.86022	2.86487		2.82252	0.46504	0.60403
	2.8532	1.58251	0.46782		2.8532	2.2698	2.27299		2.8532	2.51207	2.52455		2.8532	0.51215	0.60324
	2.88388	1.57481	0.4839		2.88388	2.17754	2.12048		2.88388	2.17064	2.18757		2.88388	0.57521	0.59907
	2.91456	1.54721	0.48966		2.91456	2.07532	1.95485		2.91456	1.84816	1.86372		2.91456	0.64311	0.58571
	2.94524	1.50075	0.48252		2.94524	1.96407	1.77848		2.94524	1.55672	1.56214		2.94524	0.71094	0.56191
	2.97592	1.43722	0.46189		2.97592	1.84498	1.59399		2.97592	1.30783	1.29109		2.97592	0.77656	0.52936
	3.0066	1.35898	0.4285		3.0066	1.71951	1.40417		3.0066	1.11099	1.05763		3.0066	0.83863	0.49156
	3.03728	1.26882	0.38401		3.03728	1.58937	1.21197		3.03728	0.97086	0.86693		3.03728	0.89583	0.45298
	3.06796	1.16977	0.33082		3.06796	1.45649	1.02043		3.06796	0.88374	0.72098		3.06796	0.9467	0.41838
	3.09864	1.06497	0.27203		3.09864	1.32294	0.83277		3.09864	0.83696	0.61677		3.09864	0.98967	0.39177
	3.12932	0.95755	0.21184		3.12932	1.19095	0.65241		3.12932	0.81383	0.54542		3.12932	1.02331	0.37534
	3.16	0.85052	0.15698		3.16	1.0628	0.48347		3.16	0.8005	0.4943		3.16	1.04653	0.36865
	3.19068	0.74663	0.12024		3.19068	0.94079	0.33219		3.19068	0.78986	0.45131		3.19068	1.05871	0.36888
	3.22136	0.64834	0.1186		3.22136	0.82715	0.21296		3.22136	0.78197	0.40828		3.22136	1.05988	0.37207
	3.25204	0.55779	0.14822		3.25204	0.72397	0.16386		3.25204	0.78251	0.36183		3.25204	1.05072	0.37444
	3.28272	0.47676	0.18911		3.28272	0.63307	0.2054		3.28272	0.79997	0.31293		3.28272	1.03258	0.37317
	3.3134	0.40675	0.22923		3.3134	0.55577	0.28088		3.3134	0.8417	0.2662		3.3134	1.00745	0.36664
	3.34408	0.349	0.26333		3.34408	0.49272	0.3543		3.34408	0.91036	0.22939		3.34408	0.97786	0.35436
	3.37476	0.30453	0.28899		3.37476	0.44356	0.4152		3.37476	1.00289	0.21116		3.37476	0.94678	0.33685
	3.40544	0.27394	0.30505		3.40544	0.40683	0.46042		3.40544	1.11226	0.21483		3.40544	0.91742	0.31545
	3.43612	0.25697	0.3111		3.43612	0.38016	0.48915		3.43612	1.22994	0.23429		3.43612	0.89303	0.29215
	3.4668	0.25214	0.3073		3.4668	0.36072	0.50166		3.4668	1.34767	0.25925		3.4668	0.87669	0.26939
	3.49748	0.25677	0.29422		3.49748	0.34591	0.49889		3.49748	1.45836	0.2814		3.49748	0.87102	0.24973
	3.52816	0.26761	0.2728		3.52816	0.33373	0.48223		3.52816	1.55632	0.29574		3.52816	0.87797	0.23533
	3.55884	0.28148	0.24429		3.55884	0.32298	0.45348		3.55884	1.63736	0.29975		3.55884	0.89872	0.22728
	3.58952	0.29556	0.21025		3.58952	0.31318	0.41478		3.58952	1.69872	0.29271		3.58952	0.93365	0.22514
	3.62019	0.30748	0.17259		3.62019	0.30438	0.36863		3.62019	1.73905	0.27522		3.62019	0.9825	0.22715
	3.65087	0.31526	0.13381		3.65087	0.29686	0.31795		3.65087	1.75832	0.24897		3.65087	1.04451	0.23089
	3.68155	0.3173	0.09778		3.68155	0.29102	0.26633		3.68155	1.75769	0.21668		3.68155	1.11854	0.23409
	3.71223	0.31251	0.07227		3.71223	0.28711	0.21851		3.71223	1.73944	0.18216		3.71223	1.20311	0.23508
	3.74291	0.30038	0.06923		3.74291	0.28529	0.18112		3.74291	1.70671	0.1507		3.74291	1.29648	0.23285
	3.77359	0.28135	0.08771		3.77359	0.28569	0.16206		3.77359	1.66337	0.12922		3.77359	1.39659	0.22711
	3.80427	0.25732	0.11396		3.80427	0.28863	0.16528		3.80427	1.61367	0.12364		3.80427	1.50117	0.21814
	3.83495	0.23272	0.13976		3.83495	0.29479	0.18542		3.83495	1.56188	0.13305		3.83495	1.60771	0.20674
	3.86563	0.21589	0.16173		3.86563	0.30537	0.21303		3.86563	1.5119	0.15006		3.86563	1.71362	0.19409
	3.89631	0.21854	0.17836		3.89631	0.32204	0.24094		3.89631	1.46679	0.16738		3.89631	1.81625	0.18164
	3.92699	0.249	0.18891		3.92699	0.34662	0.26497		3.92699	1.42845	0.18052		3.92699	1.91307	0.17086
	3.95767	0.30562	0.19314		3.95767	0.38068	0.28285		3.95767	1.39737	0.18718		3.95767	2.00175	0.16294
	3.98835	0.38111	0.19113		3.98835	0.42511	0.29344		3.98835	1.3728	0.1865		3.98835	2.08024	0.15847
	4.01903	0.46854	0.18323		4.01903	0.47998	0.2963		4.01903	1.35307	0.17862		4.01903	2.14686	0.15716
	4.04971	0.56267	0.17		4.04971	0.54459	0.2915		4.04971	1.33613	0.16444		4.04971	2.20041	0.15803
	4.08039	0.65946	0.15221		4.08039	0.61769	0.27948		4.08039	1.32021	0.1456		4.08039	2.24013	0.15972
	4.11107	0.75555	0.13077		4.11107	0.69766	0.26103		4.11107	1.30426	0.12446		4.11107	2.26579	0.16092
	4.14175	0.84806	0.10678		4.14175	0.78266	0.2372		4.14175	1.2884	0.10437		4.14175	2.27762	0.16063
	4.17243	0.93438	0.08158		4.17243	0.87073	0.20932		4.17243	1.27408	0.08976		4.17243	2.27634	0.15823
	4.20311	1.01222	0.05719		4.20311	0.95988	0.17907		4.20311	1.264	0.08487		4.20311	2.26305	0.15353
	4.23379	1.07961	0.03791		4.23379	1.04811	0.14859		4.23379	1.26176	0.09015		4.23379	2.2392	0.14671
	4.26447	1.13487	0.03367		4.26447	1.13351	0.12087		4.26447	1.27121	0.1014		4.26447	2.20648	0.1383
	4.29515	1.17671	0.04635		4.29515	1.21424	0.10023		4.29515	1.29554	0.11371		4.29515	2.16676	0.12911
	4.32583	1.20419	0.06425		4.32583	1.28862	0.09165		4.32583	1.33639	0.12378		4.32583	2.12197	0.12015
	4.35651	1.21675	0.08148		4.35651	1.35514	0.09667		4.35651	1.39331	0.12977		4.35651	2.07406	0.1125
	4.38719	1.21424	0.09607		4.38719	1.4125	0.11088		4.38719	1.46379	0.13086		4.38719	2.02485	0.10708
	4.41786	1.19689	0.10723		4.41786	1.45964	0.12841		4.41786	1.54371	0.12693		4.41786	1.97602	0.10434
	4.44854	1.16529	0.11458		4.44854	1.49573	0.14533		4.44854	1.62801	0.1184		4.44854	1.92902	0.10408
	4.47922	1.12037	0.11801		4.47922	1.52021	0.15944		4.47922	1.71135	0.10614		4.47922	1.88506	0.10555
	4.5099	1.06338	0.1176		4.5099	1.5328	0.16958		4.5099	1.78856	0.0915		4.5099	1.84505	0.10769
	4.54058	0.99584	0.1136		4.54058	1.53346	0.17518		4.54058	1.85501	0.07642		4.54058	1.80958	0.1095
	4.57126	0.9195	0.10637		4.57126	1.52243	0.17607		4.57126	1.90671	0.06357		4.57126	1.77891	0.11022
	4.60194	0.83631	0.09638		4.60194	1.50016	0.17235		4.60194	1.94045	0.05632		4.60194	1.75296	0.10934
	4.63262	0.74839	0.0842		4.63262	1.46736	0.16436		4.63262	1.95381	0.05674		4.63262	1.73134	0.10667
	4.6633	0.65804	0.07051		4.6633	1.42491	0.15261		4.6633	1.94516	0.06318		4.6633	1.71331	0.10228
	4.69398	0.56779	0.0561		4.69398	1.37386	0.13779		4.69398	1.91358	0.07193		4.69398	1.69786	0.09648
	4.72466	0.48052	0.04202		4.72466	1.31542	0.12072		4.72466	1.85886	0.08007		4.72466	1.68373	0.08976
	4.75534	0.39977	0.03009		4.75534	1.25089	0.10245		4.75534	1.78139	0.08589		4.75534	1.66949	0.08279
	4.78602	0.33028	0.02382		4.78602	1.18166	0.08429		4.78602	1.6821	0.08855		4.78602	1.65361	0.07632
	4.8167	0.27847	0.02623		4.8167	1.10918	0.06806		4.8167	1.56236	0.08777		4.8167	1.63455	0.07111
	4.84738	0.25141	0.03399		4.84738	1.03489	0.05638		4.84738	1.42393	0.08369		4.84738	1.61085	0.06769
	4.87806	0.25207	0.04277		4.87806	0.96023	0.05205		4.87806	1.26886	0.07673		4.87806	1.5812	0.06621
	4.90874	0.27525	0.05064		4.90874	0.88659	0.05549		4.90874	1.09941	0.06766		4.90874	1.54454	0.06632
	4.93942	0.31157	0.05684		4.93942	0.81527	0.06374		4.93942	0.91805	0.05751		4.93942	1.50007	0.06736
	4.9701	0.35336	0.06103		4.9701	0.74745	0.07342		4.9701	0.72737	0.04776		4.9701	1.44737	0.06858
	5.00078	0.39599	0.06311		5.00078	0.68412	0.0824		5.00078	0.53008	0.0404		5.00078	1.38633	0.06934
	5.03146	0.43699	0.06311		5.03146	0.62604	0.08952		5.03146	0.32899	0.03748		5.03146	1.31725	0.0692
	5.06214	0.47512	0.06116		5.06214	0.57364	0.09422		5.06214	0.12732	0.03945		5.06214	1.24076	0.06793
	5.09282	0.50978	0.05747		5.09282	0.52704	0.09625		5.09282	0.07567	0.04445		5.09282	1.15782	0.06551
	5.1235	0.54072	0.05228		5.1235	0.4859	0.09559		5.1235	0.27019	0.05014		5.1235	1.06969	0.06207
	5.15418	0.56784	0.04592		5.15418	0.44954	0.09237		5.15418	0.45808	0.05493		5.15418	0.97787	0.05789
	5.18486	0.59105	0.03873		5.18486	0.41694	0.08684		5.18486	0.6356	0.05797		5.18486	0.88403	0.05337
	5.21553	0.61029	0.03107		5.21553	0.38684	0.07936		5.21553	0.79994	0.05887		5.21553	0.78999	0.04901
	5.24621	0.62543	0.02339		5.24621	0.35793	0.07039		5.24621	0.94846	0.05758		5.24621	0.69761	0.04532
	5.27689	0.63631	0.01628		5.27689	0.32894	0.06047		5.27689	1.07875	0.05425		5.27689	0.60876	0.04273
	5.30757	0.64273	0.01097		5.30757	0.29881	0.05024		5.30757	1.18871	0.04923		5.30757	0.52526	0.04142
	5.33825	0.64448	0.00981		5.33825	0.26669	0.04057		5.33825	1.27656	0.04307		5.33825	0.44884	0.04127
	5.36893	0.6414	0.01281		5.36893	0.23204	0.03265		5.36893	1.34098	0.03645		5.36893	0.38106	0.04188
	5.39961	0.63334	0.01701		5.39961	0.19467	0.02806		5.39961	1.38111	0.03035		5.39961	0.32323	0.04276
	5.43029	0.62022	0.02089		5.43029	0.15484	0.02784		5.43029	1.39666	0.02595		5.43029	0.27628	0.04344
	5.46097	0.60207	0.02396		5.46097	0.11356	0.03107		5.46097	1.38789	0.02437		5.46097	0.24045	0.04357
	5.49165	0.57898	0.02607		5.49165	0.07423	0.03579		5.49165	1.35567	0.02562		5.49165	0.21507	0.04298
	5.52233	0.55118	0.02717		5.52233	0.05084	0.04048		5.52233	1.30149	0.02852		5.52233	0.1984	0.04159
	5.55301	0.51898	0.0273		5.55301	0.0686	0.04434		5.55301	1.22741	0.03172		5.55301	0.18804	0.03943
	5.58369	0.48278	0.02654		5.58369	0.11041	0.04694		5.58369	1.1361	0.03434		5.58369	0.18158	0.03665
	5.61437	0.44309	0.02501		5.61437	0.15817	0.04811		5.61437	1.03076	0.03591		5.61437	0.1771	0.03346
	5.64505	0.40045	0.02284		5.64505	0.20689	0.04783		5.64505	0.9152	0.03624		5.64505	0.17337	0.03013
	5.67573	0.35549	0.02017		5.67573	0.25455	0.04615		5.67573	0.79382	0.03531		5.67573	0.16969	0.02701
	5.70641	0.30886	0.01716		5.70641	0.29986	0.04321		5.70641	0.67185	0.03325		5.70641	0.1657	0.02442
	5.73709	0.26121	0.01397		5.73709	0.34178	0.03919		5.73709	0.5558	0.03027		5.73709	0.16114	0.02265
	5.76777	0.21324	0.01071		5.76777	0.37943	0.03431		5.76777	0.45421	0.02669		5.76777	0.15568	0.02181
	5.79845	0.16561	0.00754		5.79845	0.41208	0.0288		5.79845	0.37841	0.02289		5.79845	0.14892	0.02178
	5.82913	0.11905	0.00455		5.82913	0.4391	0.02294		5.82913	0.34013	0.01935		5.82913	0.14036	0.02223
	5.85981	0.07459	0.00187		5.85981	0.46003	0.01698		5.85981	0.34233	0.01663		5.85981	0.1295	0.02281
	5.89049	0.03548	0.000913998		5.89049	0.47457	0.01123		5.89049	0.37333	0.01524		5.89049	0.11602	0.02322
	5.92117	0.02795	0.00277		5.92117	0.4826	0.00621		5.92117	0.41621	0.01528		5.92117	0.09999	0.02327
	5.95185	0.05962	0.0044		5.95185	0.48417	0.00393		5.95185	0.4584	0.01633		5.95185	0.08232	0.02286
	5.98253	0.09464	0.00565		5.98253	0.47954	0.00633		5.98253	0.49256	0.01772		5.98253	0.06606	0.02196
	6.0132	0.12789	0.00654		6.0132	0.46919	0.00964		6.0132	0.5149	0.01897		6.0132	0.05876	0.0206
	6.04388	0.15859	0.00709		6.04388	0.45381	0.01245		6.04388	0.52365	0.01979		6.04388	0.06921	0.01885
	6.07456	0.18655	0.00733		6.07456	0.43435	0.0145		6.07456	0.51839	0.02004		6.07456	0.09531	0.01682
	6.10524	0.21172	0.00732		6.10524	0.41199	0.01573		6.10524	0.49953	0.01969		6.10524	0.12998	0.01464
	6.13592	0.23418	0.0071		6.13592	0.38823	0.01616		6.13592	0.46812	0.01877		6.13592	0.16891	0.01247
	6.1666	0.25405	0.00672		6.1666	0.36481	0.01584		6.1666	0.42562	0.01737		6.1666	0.20969	0.01046
	6.19728	0.27146	0.00623		6.19728	0.34372	0.01486		6.19728	0.37379	0.01561		6.19728	0.25061	0.0088
	6.22796	0.28659	0.00569		6.22796	0.32701	0.01334		6.22796	0.3146	0.01364		6.22796	0.29024	0.00767
	6.25864	0.29962	0.00516		6.25864	0.31651	0.0114		6.25864	0.25008	0.01162		6.25864	0.32727	0.00713
	6.28932	0.31072	0.00469		6.28932	0.3134	0.00918		6.28932	0.18229	0.00978		6.28932	0.36051	0.0071
	6.32	0.32005	0.00438		6.32	0.31783	0.00686		6.32	0.11331	0.00836		6.32	0.38889	0.00735
	6.35068	0.32776	0.00428		6.35068	0.32887	0.00463		6.35068	0.04567	0.00762		6.35068	0.41145	0.00767
	6.38136	0.33397	0.00443		6.38136	0.34486	0.00289		6.38136	0.02653	0.00763		6.38136	0.42738	0.00791
	6.41204	0.33879	0.00479		6.41204	0.36383	0.0025		6.41204	0.08723	0.0082		6.41204	0.43606	0.00799
	6.44272	0.34229	0.00529		6.44272	0.38388	0.00347		6.44272	0.14539	0.009		6.44272	0.43703	0.00791
	6.4734	0.34453	0.00584		6.4734	0.4034	0.00467		6.4734	0.19823	0.00979		6.4734	0.43006	0.00766
	6.50408	0.34556	0.00637		6.50408	0.42108	0.00565		6.50408	0.24495	0.0104		6.50408	0.41509	0.00728
	6.53476	0.34541	0.0068		6.53476	0.43593	0.00626		6.53476	0.28511	0.01074		6.53476	0.39231	0.0068
	6.56544	0.34409	0.00709		6.56544	0.44726	0.00647		6.56544	0.31854	0.01076		6.56544	0.36209	0.00626
	6.59612	0.34163	0.00719		6.59612	0.45462	0.00629		6.59612	0.34526	0.01045		6.59612	0.32504	0.00568
	6.6268	0.33805	0.00709		6.6268	0.45775	0.00576		6.6268	0.36549	0.00981		6.6268	0.28202	0.0051
	6.65748	0.33338	0.00676		6.65748	0.4566	0.00495		6.65748	0.37956	0.00888		6.65748	0.23426	0.00453
	6.68816	0.32768	0.00622		6.68816	0.45125	0.00396		6.68816	0.38794	0.00768		6.68816	0.18362	0.004
	6.71884	0.32099	0.0055		6.71884	0.44197	0.00296		6.71884	0.39114	0.00628		6.71884	0.13367	0.00352
	6.74952	0.3134	0.00467		6.74952	0.42912	0.00227		6.74952	0.38975	0.00472		6.74952	0.09375	0.00311
	6.7802	0.30499	0.00388		6.7802	0.4132	0.00234		6.7802	0.38439	0.00309		6.7802	0.0865	0.00279
	6.81087	0.29587	0.00342		6.81087	0.39487	0.00308		6.81087	0.37572	0.00146		6.81087	0.12006	0.0026
	6.84155	0.28615	0.00361		6.84155	0.37488	0.00401		6.84155	0.36442	0.00049277		6.84155	0.17182	0.00256
	6.87223	0.27593	0.00446		6.87223	0.35416	0.00487		6.87223	0.35126	0.00179		6.87223	0.22852	0.00264
	6.90291	0.26533	0.00567		6.90291	0.33379	0.00552		6.90291	0.33705	0.00313		6.90291	0.28546	0.00282
	6.93359	0.25443	0.007		6.93359	0.31502	0.00591		6.93359	0.32274	0.0043		6.93359	0.34047	0.00303
	6.96427	0.2433	0.00829		6.96427	0.29921	0.00602		6.96427	0.30937	0.00524		6.96427	0.3923	0.00323
	6.99495	0.23198	0.00943		6.99495	0.28775	0.00581		6.99495	0.29806	0.00596		6.99495	0.44007	0.00338
	7.02563	0.22047	0.01035		7.02563	0.28184	0.00533		7.02563	0.28995	0.00645		7.02563	0.48318	0.00345
	7.05631	0.20873	0.01098		7.05631	0.28225	0.00459		7.05631	0.28604	0.00672		7.05631	0.52117	0.00341
	7.08699	0.1967	0.01129		7.08699	0.2891	0.00365		7.08699	0.28698	0.0068		7.08699	0.55377	0.00326
	7.11767	0.18427	0.01124		7.11767	0.30183	0.00265		7.11767	0.29293	0.00672		7.11767	0.58083	0.00299
	7.14835	0.17132	0.01081		7.14835	0.31943	0.00185		7.14835	0.30349	0.00652		7.14835	0.60227	0.00262
	7.17903	0.15772	0.01001		7.17903	0.34065	0.00187		7.17903	0.31779	0.00621		7.17903	0.61814	0.00218
	7.20971	0.14333	0.00886		7.20971	0.36425	0.00273		7.20971	0.33468	0.00584		7.20971	0.62855	0.00172
	7.24039	0.12806	0.00737		7.24039	0.38908	0.00383		7.24039	0.35287	0.00541		7.24039	0.63363	0.00142
	7.27107	0.11181	0.0056		7.27107	0.41419	0.00491		7.27107	0.37111	0.00492		7.27107	0.63359	0.00151
	7.30175	0.09458	0.0036		7.30175	0.43875	0.00583		7.30175	0.38824	0.00438		7.30175	0.62861	0.00202
	7.33243	0.0764	0.00148		7.33243	0.4621	0.00654		7.33243	0.40323	0.00378		7.33243	0.61893	0.00273
	7.36311	0.05751	0.00111		7.36311	0.48368	0.007		7.36311	0.4152	0.00314		7.36311	0.60476	0.00353
	7.39379	0.03864	0.00332		7.39379	0.50308	0.00718		7.39379	0.4234	0.00247		7.39379	0.58631	0.00432
	7.42447	0.02298	0.00559		7.42447	0.51993	0.00708		7.42447	0.42726	0.00183		7.42447	0.56382	0.00508
	7.45515	0.02315	0.00776		7.45515	0.534	0.00675		7.45515	0.42638	0.0014		7.45515	0.53751	0.00576
	7.48583	0.04021	0.00976		7.48583	0.54509	0.00625		7.48583	0.42049	0.00142		7.48583	0.50764	0.00633
	7.51651	0.06196	0.01151		7.51651	0.5531	0.00569		7.51651	0.40952	0.00186		7.51651	0.47446	0.00679
	7.54719	0.08502	0.01298		7.54719	0.55798	0.00528		7.54719	0.39358	0.00244		7.54719	0.43829	0.0071
	7.57787	0.10849	0.0141		7.57787	0.55975	0.00524		7.57787	0.37298	0.00298		7.57787	0.39947	0.00726
	7.60854	0.13191	0.01487		7.60854	0.55849	0.00574		7.60854	0.34827	0.00339		7.60854	0.3584	0.00728
	7.63922	0.15495	0.01525		7.63922	0.55431	0.00671		7.63922	0.32027	0.00364		7.63922	0.31552	0.00714
	7.6699	0.17732	0.01525		7.6699	0.54739	0.008		7.6699	0.29018	0.00369		7.6699	0.27137	0.00688
	7.70058	0.19878	0.01487		7.70058	0.53793	0.00941		7.70058	0.25967	0.00353		7.70058	0.22657	0.0065
	7.73126	0.21911	0.01415		7.73126	0.52616	0.01082		7.73126	0.23112	0.00316		7.73126	0.18192	0.00604
	7.76194	0.23813	0.01312		7.76194	0.51234	0.01213		7.76194	0.20776	0.00261		7.76194	0.13855	0.00555
	7.79262	0.25567	0.01181		7.79262	0.49675	0.01324		7.79262	0.19341	0.00195		7.79262	0.09865	0.00507
	7.8233	0.27161	0.01029		7.8233	0.47967	0.01412		7.8233	0.19125	0.00136		7.8233	0.06778	0.00465
	7.85398	0.28585	0.00863		7.85398	0.46138	0.01471		7.85398	0.20187	0.0013		7.85398	0.05909	0.00436
	7.88466	0.29833	0.00687		7.88466	0.44215	0.01499		7.88466	0.22284	0.00195		7.88466	0.07735	0.00422
	7.91534	0.30902	0.00512		7.91534	0.42225	0.01495		7.91534	0.25039	0.00284		7.91534	0.10723	0.00423
	7.94602	0.31791	0.00346		7.94602	0.40193	0.0146		7.94602	0.28104	0.00374		7.94602	0.13926	0.00434
	7.9767	0.32503	0.00211		7.9767	0.38139	0.01393		7.9767	0.31212	0.00455		7.9767	0.17025	0.0045
	8.00738	0.33043	0.00164		8.00738	0.36085	0.01299		8.00738	0.34175	0.00519		8.00738	0.199	0.00463
	8.03806	0.33416	0.0023		8.03806	0.34045	0.01181		8.03806	0.36859	0.00563		8.03806	0.22497	0.00471
	8.06874	0.33632	0.00323		8.06874	0.32035	0.01043		8.06874	0.39168	0.00582		8.06874	0.24792	0.0047
	8.09942	0.33698	0.00405		8.09942	0.30063	0.00892		8.09942	0.4104	0.00577		8.09942	0.2678	0.00458
	8.1301	0.33623	0.00466		8.1301	0.28139	0.00734		8.1301	0.42435	0.00547		8.1301	0.28463	0.00438
	8.16078	0.33416	0.00503		8.16078	0.26266	0.00576		8.16078	0.43332	0.00492		8.16078	0.29854	0.00411
	8.19146	0.33085	0.00515		8.19146	0.24448	0.0043		8.19146	0.43727	0.00417		8.19146	0.3097	0.00381
	8.22214	0.32639	0.00504		8.22214	0.22684	0.00314		8.22214	0.43633	0.00325		8.22214	0.3183	0.00354
	8.25282	0.32084	0.00474		8.25282	0.20973	0.00259		8.25282	0.43071	0.0022		8.25282	0.32455	0.00337
	8.2835	0.31427	0.00428		8.2835	0.19315	0.00283		8.2835	0.42076	0.00108		8.2835	0.32865	0.00337
	8.31418	0.30676	0.00373		8.31418	0.17707	0.00351		8.31418	0.40686	9.28854e-05		8.31418	0.33078	0.00355
	8.34486	0.29836	0.0032		8.34486	0.16148	0.00427		8.34486	0.3895	0.00116		8.34486	0.33109	0.00387
	8.37554	0.28917	0.00284		8.37554	0.1464	0.00493		8.37554	0.36916	0.00216		8.37554	0.32966	0.00428
	8.40621	0.27927	0.0028		8.40621	0.13186	0.00544		8.40621	0.34639	0.00303		8.40621	0.32658	0.0047
	8.43689	0.2688	0.0031		8.43689	0.11797	0.00578		8.43689	0.32171	0.00372		8.43689	0.32186	0.00509
	8.46757	0.25791	0.00365		8.46757	0.10489	0.00595		8.46757	0.29569	0.00422		8.46757	0.3155	0.00541
	8.49825	0.24681	0.00428		8.49825	0.09292	0.00599		8.49825	0.26891	0.00451		8.49825	0.30749	0.00563
	8.52893	0.23575	0.00491		8.52893	0.08249	0.00593		8.52893	0.24199	0.0046		8.52893	0.2978	0.00575
	8.55961	0.22506	0.00546		8.55961	0.07421	0.00581		8.55961	0.21564	0.0045		8.55961	0.28644	0.00575
	8.59029	0.2151	0.0059		8.59029	0.0688	0.00569		8.59029	0.19068	0.00425		8.59029	0.27341	0.00565
	8.62097	0.2063	0.0062		8.62097	0.06687	0.00561		8.62097	0.16814	0.0039		8.62097	0.25876	0.00546
	8.65165	0.1991	0.00635		8.65165	0.06858	0.0056		8.65165	0.14925	0.00353		8.65165	0.2426	0.0052
	8.68233	0.19393	0.00635		8.68233	0.07351	0.00566		8.68233	0.13535	0.00322		8.68233	0.22506	0.0049
	8.71301	0.19114	0.00621		8.71301	0.08086	0.00579		8.71301	0.12752	0.00306		8.71301	0.20635	0.00457
	8.74369	0.19095	0.00594		8.74369	0.08978	0.00595		8.74369	0.126	0.0031		8.74369	0.18676	0.00424
	8.77437	0.19337	0.00555		8.77437	0.09959	0.00611		8.77437	0.12984	0.00332		8.77437	0.16665	0.00393
	8.80505	0.19825	0.00508		8.80505	0.10977	0.00622		8.80505	0.13726	0.00361		8.80505	0.14649	0.00366
	8.83573	0.20525	0.00454		8.83573	0.11996	0.00626		8.83573	0.14632	0.00391		8.83573	0.12693	0.00343
	8.86641	0.21397	0.00397		8.86641	0.12989	0.0062		8.86641	0.15536	0.00413		8.86641	0.10885	0.00323
	8.89709	0.22391	0.00338		8.89709	0.13936	0.00604		8.89709	0.16314	0.00425		8.89709	0.09349	0.00305
	8.92777	0.23464	0.00282		8.92777	0.14821	0.00577		8.92777	0.16877	0.00424		8.92777	0.08246	0.00287
	8.95845	0.24572	0.00231		8.95845	0.15635	0.00539		8.95845	0.17165	0.00408		8.95845	0.07738	0.00268
	8.98913	0.25678	0.00189		8.98913	0.16368	0.00493		8.98913	0.17143	0.00379		8.98913	0.07882	0.00247
	9.01981	0.2675	0.00158		9.01981	0.17013	0.00439		9.01981	0.16796	0.00338		9.01981	0.08567	0.00225
	9.05049	0.27761	0.00141		9.05049	0.17564	0.0038		9.05049	0.16128	0.00286		9.05049	0.09591	0.00202
	9.08117	0.28689	0.00135		9.08117	0.18017	0.00319		9.08117	0.15163	0.00228		9.08117	0.10771	0.00179
	9.11185	0.29516	0.00137		9.11185	0.18367	0.00258		9.11185	0.13938	0.00168		9.11185	0.11977	0.00161
	9.14253	0.30228	0.00142		9.14253	0.18609	0.00202		9.14253	0.12512	0.00113		9.14253	0.13126	0.00149
	9.17321	0.30815	0.00146		9.17321	0.18738	0.00152		9.17321	0.10963	0.000850222		9.17321	0.14166	0.00146
	9.20388	0.31268	0.00148		9.20388	0.1875	0.00112		9.20388	0.09398	0.00105		9.20388	0.15064	0.00151
	9.23456	0.31581	0.00147		9.23456	0.18638	0.000867565		9.23456	0.07962	0.0015		9.23456	0.15802	0.00162
	9.26524	0.31753	0.00144		9.26524	0.184	0.000757613		9.26524	0.06848	0.00198		9.26524	0.1637	0.00174
	9.29592	0.31783	0.00139		9.29592	0.1803	0.000728992		9.29592	0.06261	0.00242		9.29592	0.16769	0.00185
	9.3266	0.31674	0.00133		9.3266	0.17526	0.000700634		9.3266	0.063	0.00277		9.3266	0.17004	0.00193
	9.35728	0.31433	0.00128		9.35728	0.16889	0.000624929		9.35728	0.06839	0.00304		9.35728	0.17088	0.00197
	9.38796	0.31069	0.00123		9.38796	0.16121	0.000491491		9.38796	0.07634	0.00321		9.38796	0.17039	0.00195
	9.41864	0.30596	0.00119		9.41864	0.15231	0.000336413		9.41864	0.08467	0.00329		9.41864	0.16882	0.00189
	9.44932	0.30032	0.00118		9.44932	0.14233	0.00032566		9.44932	0.09197	0.00327		9.44932	0.16646	0.00179
	9.48	0.29399	0.00118		9.48	0.1315	0.000566043		9.48	0.09741	0.00316		9.48	0.16363	0.00165
	9.51068	0.28722	0.00119		9.51068	0.12019	0.000908487		9.51068	0.10057	0.00297		9.51068	0.16071	0.00148
	9.54136	0.28031	0.00122		9.54136	0.10892	0.00128		9.54136	0.10129	0.00271		9.54136	0.15806	0.00129
	9.57204	0.2736	0.00125		9.57204	0.09848	0.00164		9.57204	0.09965	0.00238		9.57204	0.15602	0.0011
	9.60272	0.26741	0.00129		9.60272	0.08994	0.00198		9.60272	0.09589	0.002		9.60272	0.15487	0.000903525
	9.6334	0.26207	0.00132		9.6334	0.08461	0.00226		9.6334	0.09038	0.00157		9.6334	0.15477	0.0007216
	9.66408	0.25788	0.00133		9.66408	0.08365	0.00248		9.66408	0.08366	0.00113		9.66408	0.15578	0.000555901
	9.69476	0.25505	0.00132		9.69476	0.08754	0.00261		9.69476	0.07638	0.000679888		9.69476	0.15781	0.000409503
	9.72544	0.25371	0.00128		9.72544	0.09575	0.00265		9.72544	0.06936	0.000314395		9.72544	0.16064	0.000282622
	9.75612	0.25387	0.00121		9.75612	0.10715	0.00259		9.75612	0.0635	0.000403991		9.75612	0.164	0.000173386
	9.7868	0.25545	0.0011		9.7868	0.12051	0.00244		9.7868	0.05972	0.000766432		9.7868	0.16754	8.19845e-05
	9.81748	0.25826	0.000965129		9.81748	0.13482	0.0022		9.81748	0.05869	0.00112		9.81748	0.17092	5.30014e-05
	9.84816	0.26202	0.000812827		9.84816	0.1493	0.00188		9.84816	0.06052	0.00143		9.84816	0.17382	0.000120608
	9.87884	0.26646	0.000690499		9.87884	0.16336	0.00149		9.87884	0.06475	0.00167		9.87884	0.17598	0.000198121
	9.90952	0.27125	0.00067814		9.90952	0.17657	0.00108		9.90952	0.07068	0.00184		9.90952	0.17716	0.000270609
	9.9402	0.27611	0.000829087		9.9402	0.18863	0.000699654		9.9402	0.07761	0.00193		9.9402	0.17719	0.000332483
	9.97088	0.28079	0.0011		9.97088	0.19931	0.000566891		9.97088	0.08502	0.00194		9.97088	0.17599	0.000378404
