# Supplementary material for: Grave-to-cradle upcycling of Ni from electroplating wastewater to photothermal CO2 catalysis
Source: Nat Commun. 2022 Sep 9;13:5305. doi: 10.1038/s41467-022-33029-x (PMC9463155; doi:10.1038/s41467-022-33029-x)
Supplement: Supplementary file 4 — Source Data [file 41467_2022_33029_MOESM4_ESM.zip › 7.Separate Source Data files/Fig. 4a.xlsx]

## Sheet: Fig. 4a data
Fig. 4a
	Sample: SFe-Ni			Sample: SFe			Sample: SNi			Reference sample: Glass
	Wavelength (nm)	Reflection (%)		Wavelength (nm)	Reflection (%)		Wavelength (nm)	Reflection (%)		Wavelength (nm)	Reflection (%)
	2500	22.3689		2500	23.7546		2500	66.8116		2500	70.0032
	2497	22.7969		2497	23.2527		2497	68.7206		2497	69.7362
	2494	21.0102		2494	21.2357		2494	67.1275		2494	68.6359
	2491	22.5661		2491	22.8762		2491	67.4351		2491	69.3951
	2488	22.4141		2488	21.9495		2488	67.8703		2488	70.6247
	2485	22.3402		2485	20.9293		2485	67.3422		2485	70.7651
	2482	21.3201		2482	21.6104		2482	66.9157		2482	69.8182
	2479	21.3381		2479	21.0941		2479	66.3666		2479	69.242
	2476	21.1256		2476	21.4169		2476	67.6636		2476	69.0162
	2473	20.1991		2473	21.6235		2473	66.5939		2473	69.6506
	2470	22.3464		2470	22.8721		2470	67.6257		2470	71.0787
	2467	23.0171		2467	21.6836		2467	68.0897		2467	70.5606
	2464	22.1407		2464	22.4122		2464	67.5102		2464	71.8041
	2461	21.3975		2461	22.3059		2461	67.3897		2461	71.5494
	2458	20.501		2458	21.6185		2458	68.869		2458	72.0811
	2455	21.8208		2455	22.5241		2455	69.3761		2455	71.8691
	2452	22.2871		2452	22.5839		2452	71.471		2452	72.5308
	2449	23.7103		2449	22.7816		2449	70.0703		2449	71.6704
	2446	22.9708		2446	21.9028		2446	69.1197		2446	71.886
	2443	22.7563		2443	20.9711		2443	70.4363		2443	72.2893
	2440	21.8577		2440	21.6395		2440	69.3285		2440	73.1423
	2437	21.4309		2437	21.2928		2437	70.3817		2437	72.9804
	2434	20.4175		2434	21.1013		2434	69.6447		2434	72.7364
	2431	21.4814		2431	22.0984		2431	69.9346		2431	72.1718
	2428	21.7676		2428	21.5994		2428	69.4488		2428	71.4339
	2425	22.0494		2425	21.615		2425	69.321		2425	72.2527
	2422	22.8882		2422	21.9759		2422	69.8773		2422	73.199
	2419	22.8326		2419	22.7714		2419	70.3167		2419	73.1407
	2416	21.915		2416	21.9313		2416	69.422		2416	73.4301
	2413	21.0369		2413	22.9401		2413	71.274		2413	73.1588
	2410	22.2192		2410	21.1251		2410	71.3458		2410	73.56
	2407	21.8641		2407	21.9182		2407	71.1687		2407	73.7598
	2404	22.7236		2404	21.503		2404	71.1372		2404	73.5795
	2401	22.8047		2401	21.6912		2401	71.76		2401	74.2099
	2398	22.1161		2398	21.6499		2398	71.4263		2398	73.2291
	2395	22.2275		2395	22.0999		2395	72.3307		2395	74.2398
	2392	21.5995		2392	21.6424		2392	72.3084		2392	74.0714
	2389	20.767		2389	21.6039		2389	71.3702		2389	74.2963
	2386	21.366		2386	20.7921		2386	71.2586		2386	73.9827
	2383	21.5292		2383	20.4176		2383	71.4925		2383	73.6979
	2380	22.4202		2380	20.926		2380	71.0045		2380	74.1838
	2377	22.4152		2377	23.2985		2377	72.1971		2377	74.7218
	2374	21.2157		2374	21.1794		2374	71.4386		2374	74.0763
	2371	21.2584		2371	21.5814		2371	72.3604		2371	74.5316
	2368	22.3237		2368	22.2917		2368	71.8464		2368	74.5768
	2365	22.3814		2365	21.9652		2365	71.9538		2365	75.2024
	2362	21.2066		2362	21.3569		2362	71.4836		2362	73.8583
	2359	21.9546		2359	21.4798		2359	72.2165		2359	74.5846
	2356	22.0259		2356	21.2979		2356	71.2139		2356	74.2101
	2353	20.8205		2353	20.5542		2353	71.3183		2353	74.4928
	2350	21.415		2350	20.7057		2350	71.4626		2350	74.4522
	2347	21.2253		2347	21.1587		2347	71.8551		2347	73.5915
	2344	21.3616		2344	21.1237		2344	71.3828		2344	74.0326
	2341	21.7516		2341	20.8027		2341	71.4546		2341	74.3565
	2338	21.145		2338	20.7614		2338	71.7244		2338	74.0816
	2335	21.2282		2335	20.6773		2335	70.9607		2335	73.1522
	2332	21.5379		2332	21.426		2332	71.0684		2332	73.2516
	2329	21.5073		2329	20.9763		2329	70.6231		2329	73.2851
	2326	21.0183		2326	20.8313		2326	70.4471		2326	73.3884
	2323	21.3283		2323	21.0934		2323	70.683		2323	73.3258
	2320	21.293		2320	20.604		2320	70.4747		2320	73.6046
	2317	21.0861		2317	20.6432		2317	70.1861		2317	73.7636
	2314	20.7273		2314	20.1022		2314	70.4039		2314	73.7544
	2311	21.0289		2311	20.4582		2311	70.2152		2311	73.626
	2308	21.119		2308	20.4477		2308	69.7235		2308	73.2908
	2305	21.1649		2305	20.0927		2305	69.9353		2305	72.7902
	2302	20.463		2302	19.8441		2302	69.4254		2302	72.4659
	2299	20.276		2299	20.1237		2299	69.3088		2299	72.0343
	2296	20.0349		2296	19.778		2296	69.0606		2296	72.1002
	2293	20.3624		2293	20.0132		2293	68.7604		2293	71.6393
	2290	20.5636		2290	20.1487		2290	68.353		2290	71.0533
	2287	20.5734		2287	20.2567		2287	67.9872		2287	70.8204
	2284	20.3628		2284	19.6227		2284	67.4244		2284	70.3064
	2281	20.3519		2281	19.7396		2281	67.3092		2281	70.1155
	2278	20.078		2278	19.8899		2278	67.0219		2278	69.927
	2275	19.6864		2275	19.4984		2275	66.8424		2275	69.6987
	2272	19.2564		2272	19.3669		2272	66.4882		2272	69.1577
	2269	19.1558		2269	18.9154		2269	66.0612		2269	68.6204
	2266	19.4486		2266	19.2498		2266	65.8213		2266	68.4361
	2263	19.3748		2263	18.8254		2263	65.4527		2263	67.7641
	2260	19.1055		2260	18.6751		2260	65.0344		2260	67.3241
	2257	18.6846		2257	18.5081		2257	64.8542		2257	66.9216
	2254	18.84		2254	18.6846		2254	64.8813		2254	66.8097
	2251	19.1083		2251	18.5401		2251	64.6981		2251	66.3123
	2248	18.7174		2248	18.2077		2248	64.3711		2248	66.195
	2245	18.902		2245	18.3895		2245	63.9162		2245	65.7678
	2242	18.878		2242	18.1281		2242	63.7045		2242	65.6026
	2239	18.9625		2239	18.2291		2239	63.6677		2239	65.5365
	2236	19.0913		2236	18.2521		2236	63.7289		2236	65.5102
	2233	18.7917		2233	18.1177		2233	63.5996		2233	65.2678
	2230	18.7347		2230	18.5198		2230	63.5029		2230	65.2549
	2227	18.2702		2227	18.1755		2227	63.0267		2227	64.8299
	2224	18.0955		2224	17.864		2224	62.5749		2224	64.4152
	2221	18.3343		2221	18.2318		2221	62.7993		2221	64.3227
	2218	18.0235		2218	18.0524		2218	62.7604		2218	63.9996
	2215	18.036		2215	18.0612		2215	62.6611		2215	63.9924
	2212	18.1437		2212	17.8635		2212	62.9894		2212	64.0687
	2209	18.3977		2209	17.9234		2209	63.5802		2209	64.5559
	2206	18.689		2206	18.082		2206	64.1309		2206	65.5313
	2203	18.8988		2203	17.833		2203	64.844		2203	66.7341
	2200	18.9713		2200	17.9975		2200	65.4849		2200	67.6708
	2197	19.0327		2197	18.4302		2197	66.3355		2197	68.9339
	2194	19.3335		2194	18.6208		2194	67.2393		2194	70.1508
	2191	19.3688		2191	18.894		2191	67.9669		2191	71.1861
	2188	19.2474		2188	18.8817		2188	68.5219		2188	72.0299
	2185	19.5674		2185	19.0719		2185	69.1014		2185	72.7056
	2182	19.7188		2182	19.1474		2182	69.7283		2182	73.221
	2179	19.6058		2179	19.1684		2179	70.0768		2179	73.4996
	2176	19.4553		2176	19.2572		2176	70.621		2176	73.9483
	2173	19.579		2173	18.9966		2173	70.9317		2173	74.0823
	2170	19.7159		2170	19.0526		2170	71.0962		2170	74.0571
	2167	19.8691		2167	19.3818		2167	71.3713		2167	74.1522
	2164	20.1021		2164	19.4		2164	71.4614		2164	74.0777
	2161	20.1755		2161	19.5752		2161	71.532		2161	74.3848
	2158	19.8152		2158	19.6042		2158	71.6103		2158	74.5251
	2155	19.5381		2155	19.284		2155	71.7154		2155	74.6107
	2152	19.7247		2152	19.2252		2152	72.1283		2152	75.0051
	2149	19.898		2149	19.2354		2149	72.5137		2149	75.4854
	2146	20.0582		2146	19.3625		2146	72.6102		2146	75.5709
	2143	20.1218		2143	19.2918		2143	72.7683		2143	75.4737
	2140	20.0832		2140	19.2684		2140	72.8118		2140	75.5548
	2137	20.0299		2137	19.0592		2137	72.7804		2137	75.642
	2134	19.6195		2134	18.887		2134	72.5301		2134	75.7108
	2131	19.6683		2131	19.001		2131	72.626		2131	75.6185
	2128	20.1038		2128	18.9776		2128	73.0924		2128	75.6332
	2125	19.8289		2125	18.799		2125	72.7774		2125	75.6255
	2122	19.7343		2122	18.8058		2122	72.2848		2122	75.6486
	2119	19.8369		2119	19.1049		2119	72.0989		2119	75.6441
	2116	19.668		2116	19.236		2116	72.2867		2116	75.8177
	2113	19.2404		2113	18.9273		2113	72.2276		2113	75.82
	2110	19.2829		2110	18.7843		2110	72.2378		2110	75.8934
	2107	19.6166		2107	18.9888		2107	72.5656		2107	76.2414
	2104	19.8852		2104	19.1054		2104	72.4957		2104	76.4553
	2101	19.7779		2101	18.739		2101	72.3337		2101	76.4033
	2098	19.4634		2098	18.5226		2098	72.3985		2098	76.3349
	2095	19.4581		2095	18.5313		2095	72.3795		2095	76.3103
	2092	19.3635		2092	18.5052		2092	72.3149		2092	76.2414
	2089	19.318		2089	18.4437		2089	72.2354		2089	76.1395
	2086	19.2236		2086	18.3258		2086	72.1468		2086	76.1058
	2083	19.354		2083	18.3998		2083	72.1041		2083	76.0912
	2080	19.3314		2080	18.3013		2080	71.9692		2080	76.0992
	2077	19.2953		2077	18.2906		2077	71.9487		2077	76.2684
	2074	19.325		2074	18.3223		2074	72.0034		2074	76.3552
	2071	19.2728		2071	18.3061		2071	71.9603		2071	76.4253
	2068	19.1253		2068	18.184		2068	71.8321		2068	76.3937
	2065	19.0321		2065	18.1783		2065	71.7952		2065	76.383
	2062	18.9635		2062	18.1553		2062	71.6763		2062	76.4055
	2059	18.9177		2059	18.0646		2059	71.6245		2059	76.5053
	2056	18.8937		2056	18.0457		2056	71.6085		2056	76.5143
	2053	18.8764		2053	18.0929		2053	71.6585		2053	76.4799
	2050	19.1122		2050	18.2142		2050	71.7475		2050	76.4842
	2047	19.0333		2047	18.1822		2047	71.6464		2047	76.4694
	2044	18.7969		2044	17.7968		2044	71.4847		2044	76.4465
	2041	18.7904		2041	17.7475		2041	71.3113		2041	76.4111
	2038	18.7327		2038	17.7471		2038	71.2177		2038	76.3642
	2035	18.667		2035	17.731		2035	71.1392		2035	76.4401
	2032	18.6766		2032	17.8122		2032	71.1099		2032	76.5981
	2029	18.6541		2029	17.7605		2029	71.0686		2029	76.7372
	2026	18.7173		2026	17.7601		2026	71.0259		2026	76.8274
	2023	18.7557		2023	17.7403		2023	70.9925		2023	76.9332
	2020	18.5095		2020	17.638		2020	70.8547		2020	76.9465
	2017	18.6172		2017	17.6409		2017	70.7731		2017	76.9453
	2014	18.7157		2014	17.6253		2014	70.6542		2014	76.8816
	2011	18.6137		2011	17.6486		2011	70.5707		2011	76.8988
	2008	18.5746		2008	17.6885		2008	70.4983		2008	76.9944
	2005	18.5518		2005	17.6909		2005	70.4379		2005	77.0064
	2002	18.5336		2002	17.5834		2002	70.3598		2002	77.0405
	1999	18.3974		1999	17.3795		1999	70.2729		1999	76.9977
	1996	18.3311		1996	17.3432		1996	70.1338		1996	77.0374
	1993	18.2425		1993	17.2977		1993	69.916		1993	77.0322
	1990	18.2603		1990	17.2407		1990	69.8016		1990	77.0358
	1987	18.1255		1987	17.0394		1987	69.6856		1987	77.0492
	1984	18.1754		1984	17.1085		1984	69.5942		1984	77.06
	1981	18.2128		1981	17.2343		1981	69.5338		1981	77.1419
	1978	18.135		1978	17.1959		1978	69.4342		1978	77.1955
	1975	18.1165		1975	17.105		1975	69.3533		1975	77.2014
	1972	18.0838		1972	17.0434		1972	69.1894		1972	77.1445
	1969	18.0433		1969	17.0274		1969	69.0973		1969	77.1159
	1966	18.0732		1966	17.0794		1966	69.0228		1966	77.114
	1963	18.0352		1963	17.0006		1963	68.8752		1963	77.1141
	1960	18.0039		1960	16.9784		1960	68.8515		1960	77.0868
	1957	18.0897		1957	17.0296		1957	68.786		1957	77.04
	1954	18.0502		1954	17.0047		1954	68.6751		1954	77.0887
	1951	17.8814		1951	16.8273		1951	68.5279		1951	77.04
	1948	17.8263		1948	16.8933		1948	68.3318		1948	77.039
	1945	17.8564		1945	16.8943		1945	68.308		1945	77.1267
	1942	17.8214		1942	16.8991		1942	68.2377		1942	77.1565
	1939	17.8546		1939	16.7663		1939	68.0289		1939	77.1419
	1936	17.8367		1936	16.7408		1936	67.9116		1936	77.2498
	1933	17.745		1933	16.6665		1933	67.8524		1933	77.1819
	1930	17.6466		1930	16.7763		1930	67.7594		1930	77.0917
	1927	17.6608		1927	16.7507		1927	67.6142		1927	77.1607
	1924	17.6903		1924	16.6841		1924	67.4732		1924	77.2057
	1921	17.8121		1921	16.5743		1921	67.388		1921	77.0747
	1918	17.7497		1918	16.452		1918	67.2959		1918	77.0453
	1915	17.7748		1915	16.4985		1915	67.1423		1915	77.1002
	1912	17.8674		1912	16.536		1912	67.2316		1912	77.1384
	1909	17.4947		1909	16.2284		1909	67.056		1909	77.1227
	1906	17.4466		1906	16.3442		1906	67.0749		1906	77.1312
	1903	17.3763		1903	16.4143		1903	67.1855		1903	77.1699
	1900	17.4528		1900	16.3494		1900	67.3164		1900	77.2237
	1897	17.5925		1897	16.3484		1897	67.5321		1897	77.2455
	1894	17.6328		1894	16.3471		1894	67.7864		1894	77.314
	1891	17.5729		1891	16.3522		1891	68.0117		1891	77.3024
	1888	17.5236		1888	16.3461		1888	68.1956		1888	77.3116
	1885	17.3815		1885	16.3529		1885	68.4103		1885	77.2282
	1882	17.3208		1882	16.1932		1882	68.603		1882	77.1702
	1879	17.3385		1879	16.2314		1879	68.6686		1879	77.0818
	1876	17.3972		1876	16.3426		1876	68.8962		1876	77.149
	1873	17.4126		1873	16.1913		1873	69.0906		1873	77.2259
	1870	17.3982		1870	16.1404		1870	69.1604		1870	77.3067
	1867	17.3853		1867	16.1438		1867	69.2017		1867	77.2405
	1864	17.233		1864	16.0786		1864	69.2907		1864	77.2767
	1861	17.2535		1861	16.0838		1861	69.199		1861	77.2394
	1858	17.1879		1858	16.1128		1858	69.1684		1858	77.2952
	1855	17.1412		1855	16.0207		1855	69.1329		1855	77.3618
	1852	17.1045		1852	15.9284		1852	69.15		1852	77.3245
	1849	17.114		1849	15.848		1849	69.1457		1849	77.415
	1846	17.1667		1846	15.9597		1846	69.0865		1846	77.4437
	1843	17.1936		1843	15.873		1843	69.0458		1843	77.4815
	1840	16.9897		1840	15.8458		1840	68.9899		1840	77.5322
	1837	17.0464		1837	15.8115		1837	69.0096		1837	77.5344
	1834	17.1441		1834	15.7806		1834	68.8898		1834	77.5479
	1831	17.0445		1831	15.7819		1831	68.9219		1831	77.4516
	1828	17.0891		1828	15.7996		1828	68.9891		1828	77.5366
	1825	16.9745		1825	15.7172		1825	68.8417		1825	77.4479
	1822	16.9536		1822	15.682		1822	68.8246		1822	77.4552
	1819	16.9323		1819	15.6262		1819	68.752		1819	77.4817
	1816	16.8407		1816	15.6112		1816	68.7182		1816	77.5153
	1813	16.9099		1813	15.6264		1813	68.7356		1813	77.5134
	1810	16.8396		1810	15.5949		1810	68.6397		1810	77.5021
	1807	16.9118		1807	15.6061		1807	68.6414		1807	77.5349
	1804	16.89		1804	15.5801		1804	68.5968		1804	77.5344
	1801	16.7819		1801	15.5349		1801	68.5494		1801	77.5131
	1798	16.7711		1798	15.5282		1798	68.5365		1798	77.5152
	1795	16.7631		1795	15.4845		1795	68.4285		1795	77.5018
	1792	16.7585		1792	15.461		1792	68.4341		1792	77.5795
	1789	16.73		1789	15.4944		1789	68.4146		1789	77.5818
	1786	16.7529		1786	15.4831		1786	68.3474		1786	77.5115
	1783	16.7033		1783	15.4751		1783	68.353		1783	77.5349
	1780	16.6578		1780	15.3516		1780	68.3341		1780	77.5822
	1777	16.673		1777	15.3268		1777	68.2486		1777	77.546
	1774	16.6654		1774	15.3624		1774	68.2765		1774	77.6046
	1771	16.5296		1771	15.3681		1771	68.1719		1771	77.6279
	1768	16.6509		1768	15.296		1768	68.1969		1768	77.6448
	1765	16.6424		1765	15.3586		1765	68.2084		1765	77.7054
	1762	16.5823		1762	15.2201		1762	68.1427		1762	77.5818
	1759	16.6168		1759	15.2159		1759	68.2008		1759	77.7028
	1756	16.4518		1756	15.1918		1756	68.0707		1756	77.6719
	1753	16.4498		1753	15.2376		1753	68.038		1753	77.6422
	1750	16.5348		1750	15.2016		1750	68.0831		1750	77.6275
	1747	16.522		1747	15.17		1747	68.0522		1747	77.6604
	1744	16.4366		1744	15.0944		1744	68.0596		1744	77.6649
	1741	16.5393		1741	15.1407		1741	68.0473		1741	77.6782
	1738	16.4942		1738	15.1027		1738	67.9782		1738	77.6882
	1735	16.437		1735	15.0073		1735	67.9317		1735	77.7038
	1732	16.4536		1732	15.0764		1732	67.8664		1732	77.6411
	1729	16.4078		1729	15.0349		1729	67.8824		1729	77.6609
	1726	16.2857		1726	14.9788		1726	67.7929		1726	77.6167
	1723	16.3366		1723	14.9629		1723	67.8349		1723	77.6723
	1720	16.3259		1720	14.9822		1720	67.8177		1720	77.6632
	1717	16.3227		1717	14.9527		1717	67.7726		1717	77.7141
	1714	16.2765		1714	14.8936		1714	67.7203		1714	77.6917
	1711	16.2857		1711	14.8515		1711	67.6773		1711	77.6903
	1708	16.2614		1708	14.8124		1708	67.6369		1708	77.6745
	1705	16.2731		1705	14.7951		1705	67.595		1705	77.6425
	1702	16.1955		1702	14.7561		1702	67.528		1702	77.7017
	1699	16.1709		1699	14.7805		1699	67.5093		1699	77.7243
	1696	16.1732		1696	14.7621		1696	67.4933		1696	77.716
	1693	16.1703		1693	14.7248		1693	67.4541		1693	77.717
	1690	16.1229		1690	14.7146		1690	67.3322		1690	77.6811
	1687	16.077		1687	14.6785		1687	67.2464		1687	77.6955
	1684	16.1395		1684	14.71		1684	67.269		1684	77.8105
	1681	16.1685		1681	14.6305		1681	67.2034		1681	77.7729
	1678	16.0866		1678	14.6518		1678	67.1649		1678	77.8192
	1675	16.0058		1675	14.5784		1675	67.0891		1675	77.8236
	1672	16.0114		1672	14.5876		1672	67.0605		1672	77.7814
	1669	16.026		1669	14.5981		1669	67.0328		1669	77.8324
	1666	15.9663		1666	14.56		1666	66.9807		1666	77.8342
	1663	16.0341		1663	14.5309		1663	66.9702		1663	77.8247
	1660	15.9644		1660	14.4704		1660	66.924		1660	77.8313
	1657	15.961		1657	14.4702		1657	66.8732		1657	77.8755
	1654	15.8952		1654	14.3838		1654	66.806		1654	77.7901
	1651	15.9247		1651	14.4093		1651	66.7253		1651	77.8432
	1648	15.9463		1648	14.4243		1648	66.6988		1648	77.8428
	1645	15.9242		1645	14.3977		1645	66.6423		1645	77.8315
	1642	15.7861		1642	14.3012		1642	66.6065		1642	77.8431
	1639	15.8328		1639	14.3181		1639	66.58		1639	77.8503
	1636	15.7762		1636	14.3197		1636	66.5048		1636	77.8427
	1633	15.7373		1633	14.2464		1633	66.4812		1633	77.8628
	1630	15.7665		1630	14.3194		1630	66.4554		1630	77.8908
	1627	15.7347		1627	14.2495		1627	66.3927		1627	77.8348
	1624	15.6865		1624	14.2056		1624	66.3142		1624	77.8577
	1621	15.704		1621	14.1837		1621	66.2428		1621	77.8646
	1618	15.6903		1618	14.1559		1618	66.2355		1618	77.8673
	1615	15.6692		1615	14.1404		1615	66.1638		1615	77.8352
	1612	15.694		1612	14.124		1612	66.1027		1612	77.841
	1609	15.5963		1609	14.0691		1609	66.0698		1609	77.8571
	1606	15.6219		1606	14.1303		1606	66.0354		1606	77.8783
	1603	15.6199		1603	14.0851		1603	65.9647		1603	77.8928
	1600	15.5842		1600	14.0633		1600	65.9825		1600	77.9084
	1597	15.553		1597	14.0123		1597	65.9133		1597	77.8638
	1594	15.5922		1594	14.0013		1594	65.8413		1594	77.9073
	1591	15.5501		1591	13.9993		1591	65.7827		1591	77.911
	1588	15.5268		1588	14.0117		1588	65.7085		1588	77.9083
	1585	15.4414		1585	13.9382		1585	65.6518		1585	77.8933
	1582	15.4264		1582	13.9074		1582	65.6054		1582	77.8936
	1579	15.4418		1579	13.9032		1579	65.5426		1579	77.8976
	1576	15.3849		1576	13.8705		1576	65.511		1576	77.8882
	1573	15.4226		1573	13.8924		1573	65.4711		1573	77.9247
	1570	15.4007		1570	13.8613		1570	65.4056		1570	77.909
	1567	15.3907		1567	13.8508		1567	65.3794		1567	77.9183
	1564	15.3886		1564	13.8402		1564	65.3167		1564	77.8777
	1561	15.3291		1561	13.7738		1561	65.2715		1561	77.8719
	1558	15.3238		1558	13.7844		1558	65.2542		1558	77.8924
	1555	15.3184		1555	13.7773		1555	65.187		1555	77.914
	1552	15.3276		1552	13.7869		1552	65.1322		1552	77.9458
	1549	15.2717		1549	13.7061		1549	65.0301		1549	77.8888
	1546	15.268		1546	13.7176		1546	64.9707		1546	77.8708
	1543	15.2728		1543	13.6971		1543	64.9036		1543	77.9178
	1540	15.2646		1540	13.6683		1540	64.8441		1540	77.9091
	1537	15.2279		1537	13.6175		1537	64.7814		1537	77.9091
	1534	15.1988		1534	13.6203		1534	64.7297		1534	77.9434
	1531	15.2035		1531	13.6014		1531	64.6818		1531	77.9564
	1528	15.1463		1528	13.576		1528	64.612		1528	77.9311
	1525	15.1514		1525	13.5659		1525	64.551		1525	77.948
	1522	15.1497		1522	13.5642		1522	64.5191		1522	77.9798
	1519	15.1475		1519	13.5553		1519	64.4691		1519	77.9369
	1516	15.1166		1516	13.4975		1516	64.3871		1516	77.936
	1513	15.0862		1513	13.4736		1513	64.3186		1513	77.9342
	1510	15.0515		1510	13.469		1510	64.2606		1510	77.9456
	1507	15.0756		1507	13.4628		1507	64.1974		1507	77.9378
	1504	15.0379		1504	13.4552		1504	64.1236		1504	77.9263
	1501	15.0197		1501	13.4194		1501	64.0604		1501	77.9281
	1498	15.0084		1498	13.4076		1498	63.983		1498	77.9524
	1495	14.9816		1495	13.3751		1495	63.907		1495	77.955
	1492	14.9623		1492	13.3238		1492	63.812		1492	77.9365
	1489	14.9329		1489	13.3032		1489	63.7359		1489	77.9175
	1486	14.9587		1486	13.3439		1486	63.6956		1486	77.9228
	1483	14.9363		1483	13.3262		1483	63.6317		1483	77.9189
	1480	14.9046		1480	13.2818		1480	63.552		1480	77.8966
	1477	14.8901		1477	13.2611		1477	63.4793		1477	77.9155
	1474	14.9071		1474	13.256		1474	63.4136		1474	77.9211
	1471	14.8486		1471	13.2346		1471	63.2973		1471	77.9005
	1468	14.8447		1468	13.2496		1468	63.2221		1468	77.9087
	1465	14.8489		1465	13.2222		1465	63.1444		1465	77.8723
	1462	14.7945		1462	13.1995		1462	63.0743		1462	77.855
	1459	14.7578		1459	13.1484		1459	63.0199		1459	77.8552
	1456	14.691		1456	13.0793		1456	62.8857		1456	77.7886
	1453	14.6192		1453	13.0101		1453	62.6563		1453	77.5984
	1450	14.5365		1450	12.9352		1450	62.3953		1450	77.3629
	1447	14.4981		1447	12.8623		1447	62.1788		1447	77.1738
	1444	14.4622		1444	12.8419		1444	62.0396		1444	77.0963
	1441	14.5028		1441	12.881		1441	61.978		1441	77.0796
	1438	14.4891		1438	12.8675		1438	61.88		1438	77.05
	1435	14.468		1435	12.8442		1435	61.7819		1435	77.0086
	1432	14.4681		1432	12.8513		1432	61.6934		1432	76.9617
	1429	14.4327		1429	12.8256		1429	61.5554		1429	76.912
	1426	14.4228		1426	12.821		1426	61.4206		1426	76.8456
	1423	14.4363		1423	12.8359		1423	61.3706		1423	76.8386
	1420	14.4046		1420	12.8271		1420	61.2367		1420	76.7718
	1417	14.3282		1417	12.7362		1417	60.9417		1417	76.4734
	1414	14.3037		1414	12.7		1414	60.7979		1414	76.4139
	1411	14.2899		1411	12.7112		1411	60.6949		1411	76.4006
	1408	14.2328		1408	12.6503		1408	60.6285		1408	76.2804
	1405	14.1659		1405	12.5951		1405	60.53		1405	75.9822
	1402	14.0982		1402	12.5265		1402	60.3717		1402	75.5686
	1399	14.0462		1399	12.4612		1399	60.2375		1399	75.219
	1396	14.0055		1396	12.4313		1396	60.0546		1396	74.8507
	1393	13.9673		1393	12.4137		1393	59.8765		1393	74.5477
	1390	13.9604		1390	12.4169		1390	59.7761		1390	74.3818
	1387	14.0048		1387	12.3975		1387	59.7403		1387	74.3916
	1384	14.0579		1384	12.3867		1384	59.7711		1384	74.591
	1381	14.0906		1381	12.3854		1381	59.9143		1381	74.8789
	1378	14.0694		1378	12.4126		1378	60.0646		1378	75.2771
	1375	14.0643		1375	12.4773		1375	60.2556		1375	75.775
	1372	14.0912		1372	12.5262		1372	60.4826		1372	76.2112
	1369	14.1061		1369	12.5543		1369	60.6161		1369	76.6289
	1366	14.1605		1366	12.5641		1366	60.7022		1366	76.9925
	1363	14.2071		1363	12.5366		1363	60.7867		1363	77.2658
	1360	14.2184		1360	12.5265		1360	60.8753		1360	77.4694
	1357	14.206		1357	12.5274		1357	60.9089		1357	77.5465
	1354	14.1833		1354	12.5287		1354	60.9183		1354	77.5841
	1351	14.2092		1351	12.581		1351	60.9475		1351	77.6985
	1348	14.2168		1348	12.6016		1348	60.9411		1348	77.7804
	1345	14.1562		1345	12.59		1345	60.9083		1345	77.7869
	1342	14.1334		1342	12.5714		1342	60.9264		1342	77.8202
	1339	14.143		1339	12.532		1339	60.9283		1339	77.8546
	1336	14.134		1336	12.5306		1336	60.8634		1336	77.868
	1333	14.1165		1333	12.5351		1333	60.796		1333	77.8855
	1330	14.1273		1330	12.5527		1330	60.716		1330	77.9205
	1327	14.1212		1327	12.5747		1327	60.6298		1327	77.9478
	1324	14.0909		1324	12.5392		1324	60.5617		1324	77.9572
	1321	14.0793		1321	12.4988		1321	60.5021		1321	77.9883
	1318	14.0752		1318	12.4914		1318	60.4293		1318	78.0287
	1315	14.0601		1315	12.4594		1315	60.3573		1315	78.0482
	1312	14.0357		1312	12.4072		1312	60.2808		1312	78.05
	1309	14.0393		1309	12.3999		1309	60.2393		1309	78.0478
	1306	14.0195		1306	12.4232		1306	60.231		1306	78.0619
	1303	14.0044		1303	12.4384		1303	60.1979		1303	78.0937
	1300	14.0153		1300	12.4159		1300	60.1653		1300	78.1343
	1297	13.9977		1297	12.383		1297	60.1098		1297	78.1625
	1294	13.979		1294	12.3747		1294	60.018		1294	78.1633
	1291	13.9808		1291	12.3615		1291	59.9144		1291	78.1486
	1288	13.9842		1288	12.352		1288	59.8473		1288	78.1396
	1285	13.9588		1285	12.3411		1285	59.7841		1285	78.1484
	1282	13.9446		1282	12.335		1282	59.7154		1282	78.1556
	1279	13.9216		1279	12.3077		1279	59.6469		1279	78.1542
	1276	13.8945		1276	12.2777		1276	59.5578		1276	78.1477
	1273	13.8765		1273	12.2762		1273	59.4767		1273	78.1472
	1270	13.8643		1270	12.2795		1270	59.3915		1270	78.1549
	1267	13.8759		1267	12.2673		1267	59.309		1267	78.1544
	1264	13.8544		1264	12.2403		1264	59.263		1264	78.1327
	1261	13.8111		1261	12.2239		1261	59.1978		1261	78.0978
	1258	13.7922		1258	12.2285		1258	59.105		1258	78.0771
	1255	13.7852		1255	12.2122		1255	59.0156		1255	78.0978
	1252	13.781		1252	12.2081		1252	58.9292		1252	78.0845
	1249	13.8087		1249	12.2189		1249	58.8606		1249	78.0881
	1246	13.7866		1246	12.2108		1246	58.7772		1246	78.099
	1243	13.7555		1243	12.1506		1243	58.6929		1243	78.0858
	1240	13.7782		1240	12.1177		1240	58.6013		1240	78.0986
	1237	13.7542		1237	12.1222		1237	58.4808		1237	78.1007
	1234	13.7476		1234	12.1498		1234	58.4103		1234	78.1485
	1231	13.764		1231	12.1575		1231	58.3651		1231	78.1934
	1228	13.7158		1228	12.1064		1228	58.2844		1228	78.2126
	1225	13.7046		1225	12.0903		1225	58.235		1225	78.2266
	1222	13.6861		1222	12.0833		1222	58.1908		1222	78.2705
	1219	13.6787		1219	12.083		1219	58.1445		1219	78.3156
	1216	13.6683		1216	12.0687		1216	58.1289		1216	78.335
	1213	13.6609		1213	12.0408		1213	58.072		1213	78.3171
	1210	13.6461		1210	11.9992		1210	57.9781		1210	78.2896
	1207	13.6503		1207	12.0259		1207	57.8852		1207	78.2816
	1204	13.6724		1204	12.0509		1204	57.8109		1204	78.3046
	1201	13.6265		1201	12.0245		1201	57.722		1201	78.3059
	1198	13.6166		1198	12.0051		1198	57.6286		1198	78.2905
	1195	13.6197		1195	12.0344		1195	57.5289		1195	78.3285
	1192	13.6403		1192	12.051		1192	57.454		1192	78.3634
	1189	13.6305		1189	12.0235		1189	57.3659		1189	78.3579
	1186	13.6288		1186	12.0138		1186	57.2986		1186	78.3928
	1183	13.5773		1183	11.9537		1183	57.1832		1183	78.3661
	1180	13.5262		1180	11.9489		1180	57.04		1180	78.3119
	1177	13.5201		1177	11.9293		1177	56.9311		1177	78.2921
	1174	13.5191		1174	11.9418		1174	56.8533		1174	78.3011
	1171	13.4966		1171	11.9212		1171	56.7704		1171	78.2931
	1168	13.4707		1168	11.9019		1168	56.6881		1168	78.2958
	1165	13.4628		1165	11.8902		1165	56.5948		1165	78.2994
	1162	13.4735		1162	11.8861		1162	56.5131		1162	78.2989
	1159	13.4459		1159	11.8322		1159	56.4435		1159	78.2913
	1156	13.4487		1156	11.8264		1156	56.3548		1156	78.2759
	1153	13.4292		1153	11.8187		1153	56.2029		1153	78.2628
	1150	13.4571		1150	11.8608		1150	56.1161		1150	78.2848
	1147	13.4455		1147	11.8569		1147	56.0536		1147	78.2901
	1144	13.3909		1144	11.8224		1144	55.9727		1144	78.2972
	1141	13.3869		1141	11.7979		1141	55.9031		1141	78.2748
	1138	13.3766		1138	11.7789		1138	55.7449		1138	78.2654
	1135	13.408		1135	11.8125		1135	55.6451		1135	78.2745
	1132	13.3873		1132	11.8062		1132	55.6009		1132	78.2953
	1129	13.3584		1129	11.7612		1129	55.4436		1129	78.2588
	1126	13.373		1126	11.7997		1126	55.3641		1126	78.2698
	1123	13.3447		1123	11.7873		1123	55.2825		1123	78.2776
	1120	13.3218		1120	11.7201		1120	55.1901		1120	78.2418
	1117	13.3275		1117	11.6961		1117	55.0409		1117	78.2408
	1114	13.3244		1114	11.7348		1114	54.9434		1114	78.2887
	1111	13.3374		1111	11.7662		1111	54.8867		1111	78.2979
	1108	13.2893		1108	11.6912		1108	54.8005		1108	78.2746
	1105	13.244		1105	11.6762		1105	54.6495		1105	78.2446
	1102	13.238		1102	11.7146		1102	54.5675		1102	78.2622
	1099	13.2373		1099	11.6644		1099	54.4813		1099	78.2199
	1096	13.2915		1096	11.6871		1096	54.3685		1096	78.27
	1093	13.2746		1093	11.6778		1093	54.2431		1093	78.2825
	1090	13.1684		1090	11.6324		1090	54.1451		1090	78.2404
	1087	13.2233		1087	11.6553		1087	54.1034		1087	78.1981
	1084	13.2646		1084	11.683		1084	53.9774		1084	78.2311
	1081	13.2205		1081	11.614		1081	53.7912		1081	78.2562
	1078	13.1813		1078	11.643		1078	53.7035		1078	78.1897
	1075	13.1786		1075	11.5975		1075	53.6317		1075	78.1501
	1072	13.1427		1072	11.5515		1072	53.4488		1072	78.1606
	1069	13.1459		1069	11.5294		1069	53.3312		1069	78.2223
	1066	13.167		1066	11.5521		1066	53.2614		1066	78.1492
	1063	13.1562		1063	11.6015		1063	53.1797		1063	78.1617
	1060	13.1522		1060	11.5783		1060	53.1333		1060	78.1587
	1057	13.09		1057	11.5109		1057	53.0045		1057	78.2023
	1054	13.117		1054	11.5446		1054	52.8519		1054	78.2146
	1051	13.117		1051	11.5717		1051	52.6827		1051	78.1432
	1048	13.071		1048	11.4983		1048	52.5987		1048	78.0765
	1045	13.0749		1045	11.4611		1045	52.5309		1045	78.0301
	1042	13.0795		1042	11.4511		1042	52.4339		1042	78.1131
	1039	13.0421		1039	11.4509		1039	52.2807		1039	78.0187
	1036	13.0302		1036	11.4879		1036	52.1674		1036	78.0226
	1033	13.0739		1033	11.4393		1033	51.9962		1033	77.9755
	1030	13.0758		1030	11.4531		1030	51.8965		1030	77.9845
	1027	13.0124		1027	11.4122		1027	51.7689		1027	77.9354
	1024	12.9981		1024	11.4133		1024	51.5514		1024	77.832
	1021	12.9625		1021	11.3839		1021	51.4594		1021	77.7973
	1018	13.001		1018	11.4298		1018	51.3492		1018	77.7931
	1015	13.0268		1015	11.4821		1015	51.2914		1015	77.7884
	1012	13.077		1012	11.5031		1012	51.2408		1012	77.8642
	1009	13.1242		1009	11.528		1009	51.2219		1009	77.918
	1006	13.1271		1006	11.5705		1006	51.2082		1006	78.0036
	1003	13.2174		1003	11.664		1003	51.2828		1003	78.2361
	1000	13.2015		1000	11.6399		1000	51.2295		1000	78.3421
	997	13.2133		997	11.6058		997	51.1714		997	78.4153
	994	13.2118		994	11.6673		994	51.0534		994	78.416
	991	13.1316		991	11.5897		991	50.9586		991	78.4389
	988	13.132		988	11.5507		988	50.831		988	78.4615
	985	13.1029		985	11.5073		985	50.723		985	78.4155
	982	13.1079		982	11.5265		982	50.6366		982	78.3978
	979	13.0894		979	11.486		979	50.4841		979	78.4124
	976	13.0938		976	11.5181		976	50.4143		976	78.3952
	973	13.0243		973	11.4538		973	50.2705		973	78.3977
	970	12.9966		970	11.4316		970	50.1591		970	78.4018
	967	13.044		967	11.4773		967	50.083		967	78.4114
	964	13.0116		964	11.4527		964	49.9903		964	78.3773
	961	13.0433		961	11.4539		961	49.8708		961	78.4356
	958	13.055		958	11.4961		958	49.7806		958	78.4049
	955	13.0089		955	11.5015		955	49.6675		955	78.3624
	952	12.9837		952	11.4174		952	49.5013		952	78.3503
	949	13.0039		949	11.5341		949	49.4044		949	78.3381
	946	12.9775		946	11.4232		946	49.2692		946	78.3354
	943	12.9905		943	11.4515		943	49.2073		943	78.3758
	940	13.0012		940	11.4616		940	49.1093		940	78.3679
	937	12.9324		937	11.3185		937	48.9482		937	78.3556
	934	12.9327		934	11.4574		934	48.8461		934	78.397
	931	13.0187		931	11.4484		931	48.7677		931	78.3716
	928	12.949		928	11.3924		928	48.6207		928	78.4356
	925	12.9344		925	11.4987		925	48.5196		925	78.4002
	922	13.0049		922	11.4485		922	48.5372		922	78.5116
	919	13.0056		919	11.3899		919	48.4544		919	78.4744
	916	13.0775		916	11.6293		916	48.3733		916	78.4934
	913	12.8956		913	11.2246		913	48.1		913	78.378
	910	12.9236		910	11.3328		910	48.0294		910	78.4751
	907	13.1365		907	11.6005		907	47.957		907	78.465
	904	12.9678		904	11.4829		904	47.7635		904	78.4369
	901	12.9791		901	11.6042		901	47.5664		901	78.4471
	898	13.039		898	11.5134		898	47.641		898	78.3702
	895	12.9358		895	11.3082		895	47.3641		895	78.359
	892	12.9367		892	11.5366		892	47.2903		892	78.5015
	889	12.8646		889	11.4901		889	47.1656		889	78.4292
	886	12.8434		886	11.4401		886	47.0218		886	78.5473
	883	12.9702		883	11.6554		883	47.119		883	78.5455
	880	12.9472		880	11.4342		880	46.9051		880	78.5007
	877	12.7923		877	11.2913		877	46.7831		877	78.5518
	874	12.9365		874	11.4537		874	46.7702		874	78.4903
	871	12.8879		871	11.155		871	46.4881		871	78.3827
	868	13.1342		868	11.4599		868	46.5956		868	78.4932
	865	12.9982		865	11.5924		865	46.2502		865	78.3594
	862	12.9367		862	11.8026		862	46.2601		862	78.5918
	859	12.7146		859	11.5118		859	46.0456		859	78.4992
	856	12.6308		856	11.3191		856	45.7913		856	78.4351
	853	12.7381		853	11.3523		853	45.5689		853	78.4221
	850	12.3695		850	11.0975		850	45.5389		850	78.072
	847	12.482		847	11.1459		847	45.6702		847	78.5964
	844	12.3238		844	11.1046		844	45.4586		844	78.4915
	841	12.3784		841	11.0272		841	45.1896		841	78.3354
	838	12.4226		838	11.0769		838	45.0295		838	78.3912
	835	12.4408		835	11.0563		835	44.9506		835	78.4421
	832	12.3907		832	11.1285		832	44.8263		832	78.2806
	829	12.4084		829	11.0678		829	44.6915		829	78.2465
	826	12.3781		826	11.0836		826	44.5733		826	78.2375
	823	12.3619		823	11.1012		823	44.3873		823	78.2359
	820	12.3463		820	11.1157		820	44.3664		820	78.2683
	817	12.3593		817	11.0999		817	44.1565		817	78.1862
	814	12.3537		814	11.0988		814	44.0762		814	78.3606
	811	12.3731		811	11.1146		811	43.9349		811	78.2429
	808	12.3787		808	11.1003		808	43.8358		808	78.1934
	805	12.3933		805	11.0821		805	43.7202		805	78.1476
	802	12.4115		802	11.0841		802	43.5717		802	78.0169
	799	12.3245		799	11.0557		799	43.5019		799	78.225
	796	12.3239		796	11.1106		796	43.4163		796	78.1794
	793	12.3612		793	11.1375		793	43.2732		793	78.3651
	790	12.3358		790	11.0981		790	43.1653		790	78.1875
	787	12.3504		787	11.1077		787	42.9744		787	78.0791
	784	12.328		784	11.1086		784	42.907		784	78.2453
	781	12.3502		781	11.129		781	42.8699		781	78.2248
	778	12.3453		778	11.1392		778	42.6711		778	78.2274
	775	12.3734		775	11.1248		775	42.5617		775	78.204
	772	12.3293		772	11.1135		772	42.3802		772	78.1408
	769	12.3442		769	11.1434		769	42.3883		769	78.2068
	766	12.3459		766	11.1372		766	42.2217		766	78.1065
	763	12.3635		763	11.1522		763	42.1569		763	78.2689
	760	12.3736		760	11.1854		760	42.021		760	78.2277
	757	12.326		757	11.1865		757	41.9314		757	78.2145
	754	12.3758		754	11.1696		754	41.7607		754	78.1591
	751	12.3583		751	11.1969		751	41.6572		751	78.2394
	748	12.3345		748	11.1628		748	41.5113		748	78.1417
	745	12.327		745	11.1721		745	41.4858		745	78.2423
	742	12.3281		742	11.2203		742	41.3714		742	78.1622
	739	12.3389		739	11.1945		739	41.2905		739	78.0857
	736	12.3526		736	11.2027		736	41.2463		736	78.3051
	733	12.3361		733	11.2287		733	41.1076		733	78.2309
	730	12.3274		730	11.2114		730	41.0053		730	78.2169
	727	12.3252		727	11.2314		727	40.8747		727	78.1513
	724	12.3505		724	11.2277		724	40.7954		724	78.2913
	721	12.336		721	11.2456		721	40.6918		721	78.2185
	718	12.3417		718	11.248		718	40.619		718	78.2968
	715	12.3388		715	11.2713		715	40.5234		715	78.2662
	712	12.35		712	11.2754		712	40.42		712	78.1579
	709	12.3294		709	11.2729		709	40.3257		709	78.1929
	706	12.3412		706	11.2682		706	40.2541		706	78.2112
	703	12.3311		703	11.2686		703	40.1122		703	78.2264
	700	12.3612		700	11.3086		700	40.0785		700	78.3387
	697	12.3475		697	11.3047		697	39.9834		697	78.2367
	694	12.3542		694	11.3176		694	39.8954		694	78.2896
	691	12.3271		691	11.315		691	39.7677		691	78.2387
	688	12.3285		688	11.3294		688	39.6995		688	78.2481
	685	12.3333		685	11.3422		685	39.5969		685	78.1692
	682	12.3447		682	11.3442		682	39.5058		682	78.2314
	679	12.3601		679	11.3535		679	39.4689		679	78.298
	676	12.3574		676	11.3499		676	39.341		676	78.2173
	673	12.3597		673	11.3898		673	39.3006		673	78.2606
	670	12.3692		670	11.3944		670	39.2103		670	78.2842
	667	12.3859		667	11.4022		667	39.1022		667	78.2901
	664	12.354		664	11.4057		664	39.008		664	78.2636
	661	12.3829		661	11.4205		661	38.9528		661	78.2526
	658	12.3813		658	11.4305		658	38.9174		658	78.2807
	655	12.384		655	11.4541		655	38.7832		655	78.2367
	652	12.3836		652	11.4697		652	38.6961		652	78.232
	649	12.3651		649	11.4724		649	38.6411		649	78.2262
	646	12.4074		646	11.5061		646	38.6058		646	78.325
	643	12.3872		643	11.4913		643	38.4921		643	78.2501
	640	12.3958		640	11.5164		640	38.4247		640	78.2397
	637	12.4016		637	11.5219		637	38.3918		637	78.3344
	634	12.3916		634	11.5248		634	38.3156		634	78.3061
	631	12.4017		631	11.5536		631	38.2219		631	78.2932
	628	12.4068		628	11.5648		628	38.1586		628	78.2872
	625	12.4179		625	11.5911		625	38.1059		625	78.2745
	622	12.4141		622	11.5882		622	38.0395		622	78.2517
	619	12.4027		619	11.5904		619	37.9581		619	78.2592
	616	12.4183		616	11.6252		616	37.9		616	78.2893
	613	12.4292		613	11.6468		613	37.8547		613	78.315
	610	12.4326		610	11.66		610	37.7758		610	78.3271
	607	12.4406		607	11.6848		607	37.7226		607	78.3162
	604	12.4311		604	11.6905		604	37.6441		604	78.2904
	601	12.4373		601	11.7036		601	37.6018		601	78.2998
	598	12.4479		598	11.7243		598	37.5531		598	78.2868
	595	12.4579		595	11.7302		595	37.5129		595	78.3087
	592	12.4589		592	11.7447		592	37.4583		592	78.3399
	589	12.4573		589	11.7721		589	37.3726		589	78.3279
	586	12.4775		586	11.7913		586	37.3176		586	78.3333
	583	12.4864		583	11.8086		583	37.2753		583	78.3734
	580	12.4804		580	11.8196		580	37.2113		580	78.3354
	577	12.491		577	11.8357		577	37.1642		577	78.305
	574	12.4837		574	11.8493		574	37.131		574	78.3435
	571	12.4814		571	11.863		571	37.0697		571	78.3181
	568	12.4964		568	11.8814		568	37.0153		568	78.2947
	565	12.4929		565	11.9095		565	36.9638		565	78.316
	562	12.5001		562	11.9211		562	36.9115		562	78.2636
	559	12.5079		559	11.9375		559	36.8386		559	78.2639
	556	12.4923		556	11.9454		556	36.7803		556	78.2003
	553	12.5093		553	11.9681		553	36.7493		553	78.192
	550	12.5427		550	11.9926		550	36.7588		550	78.3641
	547	12.5458		547	12.0128		547	36.7433		547	78.3954
	544	12.5556		544	12.0329		544	36.7152		544	78.4158
	541	12.56		541	12.0415		541	36.6569		541	78.3601
	538	12.5769		538	12.0543		538	36.613		538	78.3593
	535	12.5826		535	12.0703		535	36.5849		535	78.3724
	532	12.5944		532	12.0837		532	36.5548		532	78.3589
	529	12.6075		529	12.1095		529	36.4958		529	78.322
	526	12.6034		526	12.1156		526	36.4281		526	78.2391
	523	12.6056		523	12.1306		523	36.3861		523	78.1653
	520	12.6076		520	12.1412		520	36.3114		520	78.0578
	517	12.5979		517	12.1514		517	36.252		517	77.9477
	514	12.6102		514	12.1662		514	36.197		514	77.8717
	511	12.6038		511	12.1804		511	36.1197		511	77.7238
	508	12.6138		508	12.1988		508	36.0725		508	77.6573
	505	12.6337		505	12.2268		505	36.0601		505	77.663
	502	12.6441		502	12.2512		502	36.0541		502	77.7045
	499	12.6847		499	12.27		499	36.0605		499	77.7487
	496	12.7278		496	12.298		496	36.0705		496	77.8511
	493	12.7374		493	12.3242		493	36.1067		493	77.9622
	490	12.7574		490	12.3399		490	36.1189		490	78.0615
	487	12.7934		487	12.3606		487	36.153		487	78.2253
	484	12.8181		484	12.3694		484	36.1833		484	78.4343
	481	12.8123		481	12.3781		481	36.1569		481	78.4679
	478	12.7887		478	12.3669		478	36.0738		478	78.2546
	475	12.7631		475	12.3681		475	36.0389		475	78.2042
	472	12.7488		472	12.3788		472	35.9973		472	78.1199
	469	12.7328		469	12.3794		469	35.9475		469	78.0401
	466	12.7312		466	12.3884		466	35.9151		466	78.0126
	463	12.7278		463	12.4059		463	35.8871		463	77.9913
	460	12.7381		460	12.4088		460	35.8894		460	78.0016
	457	12.7384		457	12.4171		457	35.8821		457	78.0583
	454	12.763		454	12.4137		454	35.8876		454	78.0846
	451	12.7755		451	12.4245		451	35.8716		451	78.1659
	448	12.7866		448	12.4372		448	35.8987		448	78.2038
	445	12.7992		445	12.4426		445	35.9081		445	78.2492
	442	12.8173		442	12.4294		442	35.9094		442	78.3274
	439	12.7802		439	12.4176		439	35.8662		439	78.3158
	436	12.8		436	12.4135		436	35.872		436	78.2693
	433	12.7901		433	12.4049		433	35.8595		433	78.3091
	430	12.7749		430	12.3858		430	35.8183		430	78.3252
	427	12.7585		427	12.3612		427	35.7629		427	78.2953
	424	12.7561		424	12.3555		424	35.7607		424	78.2559
	421	12.7449		421	12.3156		421	35.7197		421	78.2715
	418	12.7462		418	12.3051		418	35.7361		418	78.3381
	415	12.7316		415	12.2789		415	35.7023		415	78.3806
	412	12.7337		412	12.2653		412	35.652		412	78.3103
	409	12.7161		409	12.2331		409	35.6533		409	78.3078
	406	12.7079		406	12.1964		406	35.6149		406	78.2573
	403	12.6987		403	12.1583		403	35.5734		403	78.1831
	400	12.6862		400	12.1383		400	35.5906		400	78.1709
	397	12.6747		397	12.0981		397	35.579		397	78.1985
	394	12.6557		394	12.0702		394	35.5395		394	78.2072
	391	12.6524		391	12.0619		391	35.5439		391	78.1959
	388	12.6411		388	12.0154		388	35.4956		388	78.102
	385	12.6244		385	11.9946		385	35.483		385	78.1012
	382	12.6265		382	11.9499		382	35.4597		382	78.1193
	379	12.6333		379	11.9284		379	35.4214		379	78.1089
	376	12.6416		376	11.9213		376	35.4406		376	78.0872
	373	12.6389		373	11.9062		373	35.4104		373	77.9972
	370	12.6251		370	11.8867		370	35.3501		370	77.8908
	367	12.6141		367	11.8805		367	35.2104		367	77.4661
	364	12.5916		364	11.8115		364	35.0787		364	77.3677
	361	12.5542		361	11.7764		361	34.9236		361	77.0923
	358	12.5874		358	11.7829		358	34.8443		358	77.1607
	355	12.6274		355	11.7476		355	34.8139		355	77.0999
	352	12.6048		352	11.7576		352	34.678		352	77.067
	349	12.6219		349	11.7397		349	34.5345		349	76.9069
	346	12.6089		346	11.7021		346	34.4045		346	76.788
	343	12.6069		343	11.6806		343	34.2558		343	76.7027
	340	12.6287		340	11.6952		340	34.2017		340	76.7732
	337	12.652		337	11.7484		337	33.9704		337	76.7313
	334	12.6495		334	11.7259		334	33.7389		334	76.5539
	331	12.7302		331	11.8116		331	33.7097		331	76.7608
	328	12.7258		328	11.8442		328	33.5104		328	76.6804
	325	12.8172		325	11.7968		325	33.3167		325	76.4552
	322	12.9258		322	11.8624		322	33.2097		322	76.1801
	319	12.9845		319	11.9373		319	33.1143		319	76.142
	316	13.0466		316	12.0559		316	33.1248		316	76.0606
	313	13.1592		313	12.1017		313	33.1232		313	75.7414
	310	13.4053		310	12.1905		310	33.135		310	76.015
	307	14.1208		307	12.2915		307	33.4925		307	77.8299
	304	14.2205		304	12.3762		304	33.2728		304	77.7335
	301	14.3737		301	12.4705		301	33.1266		301	77.7011
	298	14.4636		298	12.5915		298	32.9814		298	77.7218
	295	14.5549		295	12.6221		295	32.7363		295	77.6072
	292	14.6624		292	12.7548		292	32.5375		292	77.474
	289	14.748		289	12.853		289	32.3378		289	77.2115
	286	14.8429		286	12.9282		286	32.0144		286	76.9643
	283	14.8939		283	12.992		283	31.7468		283	76.6299
	280	14.9405		280	13.0408		280	31.402		280	76.4702
	277	14.9704		277	13.0483		277	30.9526		277	76.039
	274	14.9529		274	13.0942		274	30.4968		274	75.5832
	271	14.9149		271	13.0791		271	30.0036		271	74.9365
	268	14.8895		268	13.0909		268	29.4938		268	73.7767
	265	14.8966		265	13.1325		265	28.9706		265	72.3722
	262	15.0031		262	13.2783		262	28.508		262	70.3629
	259	15.1696		259	13.5134		259	28.1624		259	67.8225
	256	15.5285		256	13.941		256	27.9307		256	65.0219
	253	16.1377		253	14.6187		253	28.0102		253	62.4384
	250	16.9098		250	15.4804		250	28.3797		250	60.2863
	247	17.7141		247	16.398		247	28.8717		247	58.6602
	244	18.3923		244	17.0888		244	29.3402		244	57.4342
	241	18.7315		241	17.4953		241	29.4898		241	56.3068
	238	18.6361		238	17.4317		238	29.1733		238	54.4892
	235	17.9987		235	16.8696		235	28.1161		235	51.3597
	232	16.8397		232	15.8079		232	26.1721		232	46.0006
	229	15.1727		229	14.2516		229	23.1901		229	38.1661
	226	13.2158		226	12.4478		226	19.4589		226	29.1554
	223	11.3619		223	10.7582		223	15.7226		223	20.8347
	220	10.0223		220	9.4825		220	12.6978		220	14.7917
	217	9.42363		217	8.92259		217	10.8817		217	11.405
	214	9.50756		214	8.9988		214	10.2603		214	10.0932
	211	10.1225		211	9.56766		211	10.5858		211	10.0114
	208	11.0913		208	10.4725		208	11.4446		208	10.6061
	205	12.2383		205	11.5887		205	12.6182		205	11.5085
	202	13.4277		202	12.8453		202	13.9538		202	12.6793
	199	14.5643		199	14.1223		199	15.3808		199	14.0203
