# Supplementary material for: Grave-to-cradle upcycling of Ni from electroplating wastewater to photothermal CO2 catalysis
Source: Nat Commun. 2022 Sep 9;13:5305. doi: 10.1038/s41467-022-33029-x (PMC9463155; doi:10.1038/s41467-022-33029-x)
Supplement: Supplementary file 4 — Source Data [file 41467_2022_33029_MOESM4_ESM.zip › 7.Separate Source Data files/Fig. 4b.xlsx]

## Sheet: Fig. 4b data
Fig. 4b
	Sample	Light intensity (suns)	CO rate (mmol g-1 h-1)	CO selectivity (%)
	SFe-Ni	28.3	4.92919	99.9982
		30.7	6.73718	99.9985
		33.3	9.72964	99.9989
	Sample	Light intensity (suns)	CO rate (mmol g-1 h-1)	CO selectivity (%)
	SFe	28.3	0.8348	99.9946
		30.7	1.6551	99.9965
		33.3	3.59497	99.9979
	Sample	Light intensity (suns)	CO rate (mmol g-1 h-1)	CO selectivity (%)
	SNi	28.3	0.62993	99.9948
		30.7	0.94097	99.9956
		33.3	1.34723	99.9955
