# Supplementary material for: Grave-to-cradle upcycling of Ni from electroplating wastewater to photothermal CO2 catalysis
Source: Nat Commun. 2022 Sep 9;13:5305. doi: 10.1038/s41467-022-33029-x (PMC9463155; doi:10.1038/s41467-022-33029-x)
Supplement: Supplementary file 4 — Source Data [file 41467_2022_33029_MOESM4_ESM.zip › 7.Separate Source Data files/Fig. 4c.xlsx]

## Sheet: Fig. 4c data
Fig. 4c
	Sample: SFe-Ni			Sample: SFe			Sample: SNi			Reference sample: Empty
	Time (min)	Temperature (℃)		Time (min)	Temperature (℃)		Time (min)	Temperature (℃)		Time (min)	Temperature (℃)
	0	29.9		0	29.9		0	29.3		0	29.1
	0.01667	31.5		0.01667	31.1		0.01667	30.1		0.01667	37.7
	0.03333	39.9		0.03333	37.7		0.03333	32.9		0.03333	48.9
	0.05	45		0.05	44.2		0.05	35.7		0.05	53.1
	0.06667	49.6		0.06667	49.5		0.06667	38.2		0.06667	53.3
	0.08333	53.2		0.08333	53.9		0.08333	40.7		0.08333	53.6
	0.1	55.9		0.1	58.5		0.1	42.6		0.1	54.4
	0.11667	59.2		0.11667	61.2		0.11667	45.9		0.11667	56.1
	0.13333	62.8		0.13333	65.5		0.13333	48.2		0.13333	59
	0.15	66.9		0.15	68.4		0.15	48.2		0.15	59
	0.16667	66.9		0.16667	71.4		0.16667	56.8		0.16667	63.4
	0.18333	79.1		0.18333	71.4		0.18333	58.2		0.18333	67.6
	0.2	79.1		0.2	77.1		0.2	62.7		0.2	71.8
	0.21667	84.1		0.21667	77.1		0.21667	66.3		0.21667	77.4
	0.23333	95		0.23333	79.2		0.23333	66.3		0.23333	80.7
	0.25	100.8		0.25	82.5		0.25	69.1		0.25	84
	0.26667	108.6		0.26667	86.3		0.26667	73		0.26667	86.3
	0.28333	114.2		0.28333	90.3		0.28333	75.6		0.28333	88.2
	0.3	117.5		0.3	98.1		0.3	78.5		0.3	90.1
	0.31667	125.1		0.31667	104.1		0.31667	81.9		0.31667	91.3
	0.33333	130.2		0.33333	111.7		0.33333	84.6		0.33333	93.1
	0.35	134.5		0.35	117.5		0.35	87.7		0.35	94.3
	0.36667	139		0.36667	124.8		0.36667	90.3		0.36667	95.3
	0.38333	143.6		0.38333	131.8		0.38333	93.6		0.38333	95.3
	0.4	148.7		0.4	136.3		0.4	95.7		0.4	96.5
	0.41667	148.7		0.41667	142.8		0.41667	98.7		0.41667	97.6
	0.43333	151.6		0.43333	149.4		0.43333	101.1		0.43333	98.5
	0.45	157.2		0.45	149.4		0.45	103.3		0.45	99.2
	0.46667	161		0.46667	153.9		0.46667	105.9		0.46667	100.3
	0.48333	165.4		0.48333	158.4		0.48333	108.1		0.48333	101
	0.5	168.7		0.5	162.6		0.5	110.6		0.5	101.9
	0.51667	173		0.51667	166.7		0.51667	110.6		0.51667	102.7
	0.53333	176.5		0.53333	170.4		0.53333	113.1		0.53333	103.3
	0.55	179.1		0.55	174.6		0.55	115.5		0.55	104.1
	0.56667	183.6		0.56667	178		0.56667	117.5		0.56667	104.7
	0.58333	186.5		0.58333	182		0.58333	119.6		0.58333	105.5
	0.6	190.4		0.6	184.7		0.6	121.9		0.6	106.1
	0.61667	193.1		0.61667	188.3		0.61667	124.5		0.61667	106.1
	0.63333	196.5		0.63333	191.3		0.63333	125.9		0.63333	106.6
	0.65	199.5		0.65	193.8		0.65	128.7		0.65	107.2
	0.66667	199.5		0.66667	197.2		0.66667	130.6		0.66667	107.9
	0.68333	202.1		0.68333	197.2		0.68333	132.7		0.68333	108.3
	0.7	205.5		0.7	199.8		0.7	134.4		0.7	108.9
	0.71667	208.8		0.71667	203		0.71667	134.4		0.71667	109.5
	0.73333	211.6		0.73333	205.4		0.73333	136.4		0.73333	110
	0.75	214.3		0.75	207.7		0.75	138.6		0.75	110.5
	0.76667	216.8		0.76667	210.7		0.76667	140		0.76667	111.1
	0.78333	219.2		0.78333	212.8		0.78333	142		0.78333	111.5
	0.8	221.7		0.8	215.5		0.8	144.1		0.8	112.2
	0.81667	224.8		0.81667	217.9		0.81667	145.7		0.81667	112.6
	0.83333	227.2		0.83333	219.8		0.83333	147.3		0.83333	113.3
	0.85	229.2		0.85	222.6		0.85	149.2		0.85	113.8
	0.86667	232.1		0.86667	224.7		0.86667	150.7		0.86667	114.1
	0.88333	234.4		0.88333	226.7		0.88333	152.4		0.88333	114.7
	0.9	234.4		0.9	229		0.9	154.2		0.9	114.7
	0.91667	236.3		0.91667	229		0.91667	155.9		0.91667	115.2
	0.93333	238.7		0.93333	231.2		0.93333	157.3		0.93333	115.6
	0.95	240.9		0.95	233.5		0.95	157.3		0.95	116
	0.96667	243.3		0.96667	235.1		0.96667	158.8		0.96667	116.5
	0.98333	245		0.98333	237.5		0.98333	160.6		0.98333	117
	1	247.7		1	239.4		1	161.9		1	117.4
	1.01667	249.5		1.01667	241		1.01667	163.3		1.01667	117.8
	1.03333	251.3		1.03333	243		1.03333	164.9		1.03333	118.2
	1.05	253.4		1.05	244.9		1.05	166.5		1.05	118.6
	1.06667	255.4		1.06667	246.9		1.06667	167.8		1.06667	119.1
	1.08333	257.5		1.08333	248.2		1.08333	169.2		1.08333	119.5
	1.1	259		1.1	250.5		1.1	170.8		1.1	119.9
	1.11667	261.2		1.11667	252		1.11667	172		1.11667	120.2
	1.13333	261.2		1.13333	253.9		1.13333	173.2		1.13333	120.2
	1.15	262.8		1.15	253.9		1.15	174.7		1.15	120.7
	1.16667	264.8		1.16667	255.3		1.16667	176.1		1.16667	121.1
	1.18333	266.3		1.18333	257		1.18333	176.1		1.18333	121.4
	1.2	268.3		1.2	258.8		1.2	177.2		1.2	121.9
	1.21667	269.8		1.21667	260		1.21667	178.4		1.21667	122.4
	1.23333	271.6		1.23333	262		1.23333	179.8		1.23333	122.6
	1.25	273.3		1.25	263.3		1.25	180.8		1.25	123
	1.26667	274.9		1.26667	265		1.26667	182.1		1.26667	123.4
	1.28333	276.3		1.28333	266.5		1.28333	183.3		1.28333	124
	1.3	277.7		1.3	267.8		1.3	184.6		1.3	124.3
	1.31667	279.5		1.31667	269.5		1.31667	185.6		1.31667	124.6
	1.33333	280.8		1.33333	270.7		1.33333	186.8		1.33333	124.9
	1.35	280.8		1.35	272.3		1.35	188		1.35	125.2
	1.36667	282.3		1.36667	273.6		1.36667	189.1		1.36667	125.2
	1.38333	283.8		1.38333	273.6		1.38333	189.9		1.38333	125.6
	1.4	285.4		1.4	275.1		1.4	191.2		1.4	126.1
	1.41667	286.4		1.41667	276.3		1.41667	191.2		1.41667	126.4
	1.43333	287.8		1.43333	277.8		1.43333	192.2		1.43333	126.6
	1.45	289.2		1.45	278.9		1.45	193.4		1.45	126.9
	1.46667	290.7		1.46667	280.1		1.46667	194.3		1.46667	127.4
	1.48333	291.6		1.48333	281.6		1.48333	195.2		1.48333	127.7
	1.5	293.1		1.5	283		1.5	196.3		1.5	128.1
	1.51667	294.3		1.51667	284.1		1.51667	197.2		1.51667	128.5
	1.53333	295.1		1.53333	285.5		1.53333	198.3		1.53333	128.8
	1.55	296.6		1.55	286.5		1.55	199.2		1.55	129.1
	1.56667	297.8		1.56667	287.7		1.56667	200		1.56667	129.4
	1.58333	298.8		1.58333	288.7		1.58333	201.2		1.58333	129.8
	1.6	298.8		1.6	289.9		1.6	202		1.6	129.8
	1.61667	300		1.61667	289.9		1.61667	203		1.61667	130.1
	1.63333	301.1		1.63333	291.1		1.63333	203.8		1.63333	130.3
	1.65	302.5		1.65	291.9		1.65	203.8		1.65	130.6
	1.66667	303.4		1.66667	293.3		1.66667	204.8		1.66667	131
	1.68333	304.4		1.68333	294.2		1.68333	205.6		1.68333	131.2
	1.7	305.5		1.7	295.4		1.7	206.6		1.7	131.5
	1.71667	306.5		1.71667	296.2		1.71667	207.4		1.71667	131.8
	1.73333	307.4		1.73333	297.3		1.73333	208.3		1.73333	132
	1.75	308.6		1.75	298.3		1.75	209		1.75	132.3
	1.76667	309.6		1.76667	299.1		1.76667	209.8		1.76667	132.7
	1.78333	310.5		1.78333	300.3		1.78333	210.7		1.78333	133
	1.8	311.7		1.8	301.2		1.8	211.6		1.8	133.2
	1.81667	312.6		1.81667	302		1.81667	212.3		1.81667	133.6
	1.83333	312.6		1.83333	303		1.83333	213.1		1.83333	133.6
	1.85	313.4		1.85	303.8		1.85	213.9		1.85	133.8
	1.86667	314.2		1.86667	303.8		1.86667	214.5		1.86667	134.1
	1.88333	315.2		1.88333	305.6		1.88333	214.5		1.88333	134.3
	1.9	316.2		1.9	306.7		1.9	215.3		1.9	134.6
	1.91667	316.9		1.91667	307.7		1.91667	216.1		1.91667	134.9
	1.93333	317.8		1.93333	308.4		1.93333	216.9		1.93333	135.1
	1.95	318.7		1.95	309.2		1.95	217.5		1.95	135.5
	1.96667	319.5		1.96667	310		1.96667	218.3		1.96667	135.7
	1.98333	320.3		1.98333	310		1.98333	219.1		1.98333	135.9
	2	321.2		2	310.8		2	219.6		2	136.1
	2.01667	321.9		2.01667	311.5		2.01667	220.4		2.01667	136.4
	2.03333	322.8		2.03333	312.4		2.03333	221		2.03333	136.6
	2.05	323.5		2.05	313.1		2.05	221.8		2.05	136.9
	2.06667	323.5		2.06667	313.9		2.06667	222.3		2.06667	136.9
	2.08333	324.3		2.08333	314.8		2.08333	223.1		2.08333	137.2
	2.1	325.1		2.1	315.5		2.1	223.7		2.1	137.4
	2.11667	325.8		2.11667	316.1		2.11667	223.7		2.11667	137.7
	2.13333	326.7		2.13333	316.9		2.13333	224.3		2.13333	137.8
	2.15	327.3		2.15	317.6		2.15	225		2.15	138.1
	2.16667	327.9		2.16667	318.5		2.16667	225.6		2.16667	138.4
	2.18333	328.8		2.18333	318.9		2.18333	226.3		2.18333	138.6
	2.2	329.5		2.2	319.8		2.2	226.7		2.2	138.8
	2.21667	330.1		2.21667	319.8		2.21667	227.5		2.21667	139
	2.23333	330.7		2.23333	320.4		2.23333	228		2.23333	139.2
	2.25	331.5		2.25	321.2		2.25	228.7		2.25	139.4
	2.26667	332		2.26667	321.8		2.26667	229.2		2.26667	139.7
	2.28333	332.6		2.28333	322.6		2.28333	229.8		2.28333	139.9
	2.3	332.6		2.3	323.1		2.3	230.4		2.3	139.9
	2.31667	333.3		2.31667	323.7		2.31667	230.8		2.31667	140
	2.33333	333.9		2.33333	324.4		2.33333	231.6		2.33333	140.3
	2.35	334.5		2.35	325		2.35	231.6		2.35	140.5
	2.36667	335.1		2.36667	325.7		2.36667	232.1		2.36667	140.8
	2.38333	335.8		2.38333	326.2		2.38333	232.6		2.38333	140.9
	2.4	336.4		2.4	326.9		2.4	233.2		2.4	141.2
	2.41667	336.9		2.41667	327.4		2.41667	233.7		2.41667	141.3
	2.43333	337.4		2.43333	328		2.43333	234.2		2.43333	141.4
	2.45	337.9		2.45	328		2.45	234.6		2.45	141.8
	2.46667	338.5		2.46667	328.5		2.46667	235.1		2.46667	141.9
	2.48333	339		2.48333	329.1		2.48333	235.6		2.48333	142.2
	2.5	339.7		2.5	329.6		2.5	236.1		2.5	142.3
	2.51667	339.7		2.51667	330.1		2.51667	236.6		2.51667	142.6
	2.53333	340.2		2.53333	330.8		2.53333	237.1		2.53333	142.6
	2.55	340.7		2.55	331.3		2.55	237.5		2.55	142.8
	2.56667	341.2		2.56667	331.8		2.56667	237.9		2.56667	143
	2.58333	341.8		2.58333	332.4		2.58333	238.4		2.58333	143.1
	2.6	342.3		2.6	332.9		2.6	238.8		2.6	143.4
	2.61667	342.8		2.61667	333.4		2.61667	238.8		2.61667	143.6
	2.63333	343.4		2.63333	333.9		2.63333	239.3		2.63333	143.7
	2.65	343.8		2.65	334.4		2.65	239.8		2.65	143.8
	2.66667	344.2		2.66667	334.8		2.66667	240.3		2.66667	144.1
	2.68333	344.8		2.68333	334.8		2.68333	240.6		2.68333	144.2
	2.7	345.2		2.7	335.3		2.7	241.1		2.7	144.5
	2.71667	345.6		2.71667	335.8		2.71667	241.6		2.71667	144.6
	2.73333	346.1		2.73333	336.3		2.73333	241.9		2.73333	144.7
	2.75	346.6		2.75	336.7		2.75	242.3		2.75	144.9
	2.76667	347.1		2.76667	337.2		2.76667	242.8		2.76667	145.1
	2.78333	347.4		2.78333	337.6		2.78333	243.2		2.78333	145.3
	2.8	347.4		2.8	338.1		2.8	243.6		2.8	145.3
	2.81667	347.9		2.81667	338.5		2.81667	244		2.81667	145.5
	2.83333	348.3		2.83333	339		2.83333	244.4		2.83333	145.6
	2.85	348.7		2.85	339.3		2.85	244.4		2.85	145.9
	2.86667	349.1		2.86667	339.8		2.86667	244.9		2.86667	146
	2.88333	349.5		2.88333	340.2		2.88333	245.2		2.88333	146.2
	2.9	349.9		2.9	340.7		2.9	245.6		2.9	146.3
	2.91667	350.2		2.91667	341.1		2.91667	246		2.91667	146.5
	2.93333	350.8		2.93333	341.1		2.93333	246.3		2.93333	146.6
	2.95	351.1		2.95	341.9		2.95	246.7		2.95	146.7
	2.96667	351.4		2.96667	341.9		2.96667	247		2.96667	146.9
	2.98333	351.8		2.98333	342.3		2.98333	247.4		2.98333	147
	3	352.3		3	342.6		3	247.8		3	147.2
	3.01667	352.6		3.01667	342.9		3.01667	248.1		3.01667	147.3
	3.03333	353		3.03333	343.4		3.03333	248.5		3.03333	147.5
	3.05	353.4		3.05	343.8		3.05	248.8		3.05	147.7
	3.06667	353.4		3.06667	344.1		3.06667	249.2		3.06667	147.7
	3.08333	353.7		3.08333	344.5		3.08333	249.2		3.08333	147.8
	3.1	354		3.1	344.8		3.1	249.5		3.1	147.9
	3.11667	354.4		3.11667	345.2		3.11667	249.9		3.11667	148.2
	3.13333	354.7		3.13333	345.5		3.13333	250.1		3.13333	148.3
	3.15	355		3.15	345.9		3.15	250.5		3.15	148.5
	3.16667	355.4		3.16667	346.2		3.16667	250.9		3.16667	148.6
	3.18333	355.7		3.18333	346.6		3.18333	251.2		3.18333	148.8
	3.2	356		3.2	346.6		3.2	251.5		3.2	148.9
	3.21667	356.4		3.21667	346.9		3.21667	251.8		3.21667	149
	3.23333	356.7		3.23333	347.2		3.23333	252.2		3.23333	149.2
	3.25	356.9		3.25	347.5		3.25	252.4		3.25	149.4
	3.26667	357.2		3.26667	347.8		3.26667	252.7		3.26667	149.6
	3.28333	357.6		3.28333	348.2		3.28333	253.1		3.28333	149.7
	3.3	357.6		3.3	348.4		3.3	253.1		3.3	149.7
	3.31667	357.9		3.31667	348.8		3.31667	253.3		3.31667	149.8
	3.33333	358.2		3.33333	349		3.33333	253.6		3.33333	150
	3.35	358.5		3.35	349.3		3.35	253.9		3.35	150.1
	3.36667	358.8		3.36667	349.5		3.36667	254.2		3.36667	150.2
	3.38333	359.1		3.38333	349.9		3.38333	254.5		3.38333	150.3
	3.4	359.4		3.4	350.2		3.4	254.8		3.4	150.4
	3.41667	359.6		3.41667	350.2		3.41667	255		3.41667	150.6
	3.43333	359.9		3.43333	350.4		3.43333	255.3		3.43333	150.7
	3.45	360.3		3.45	350.8		3.45	255.6		3.45	150.8
	3.46667	360.5		3.46667	351.1		3.46667	255.9		3.46667	151
	3.48333	360.9		3.48333	351.3		3.48333	256.2		3.48333	151.1
	3.5	361.2		3.5	351.6		3.5	256.3		3.5	151.2
	3.51667	361.4		3.51667	351.9		3.51667	256.6		3.51667	151.4
	3.53333	361.4		3.53333	352.2		3.53333	256.9		3.53333	151.4
	3.55	361.7		3.55	352.4		3.55	256.9		3.55	151.5
	3.56667	361.9		3.56667	352.7		3.56667	257.2		3.56667	151.7
	3.58333	362.2		3.58333	353		3.58333	257.5		3.58333	151.8
	3.6	362.5		3.6	353.2		3.6	257.7		3.6	152
	3.61667	362.7		3.61667	353.4		3.61667	257.9		3.61667	152
	3.63333	362.9		3.63333	353.8		3.63333	258.2		3.63333	152.2
	3.65	363.2		3.65	354		3.65	258.5		3.65	152.3
	3.66667	363.4		3.66667	354		3.66667	258.7		3.66667	152.4
	3.68333	363.7		3.68333	354.3		3.68333	258.9		3.68333	152.6
	3.7	364		3.7	354.5		3.7	259.1		3.7	152.7
	3.71667	364.1		3.71667	354.8		3.71667	259.4		3.71667	152.8
	3.73333	364.4		3.73333	355		3.73333	259.6		3.73333	152.9
	3.75	364.6		3.75	355.3		3.75	259.8		3.75	152.9
	3.76667	364.6		3.76667	355.5		3.76667	260.1		3.76667	152.9
	3.78333	364.9		3.78333	355.8		3.78333	260.1		3.78333	153.1
	3.8	365		3.8	355.9		3.8	260.3		3.8	153.3
	3.81667	365.3		3.81667	356.2		3.81667	260.5		3.81667	153.4
	3.83333	365.5		3.83333	356.4		3.83333	260.7		3.83333	153.5
	3.85	365.7		3.85	356.6		3.85	260.9		3.85	153.6
	3.86667	365.9		3.86667	356.7		3.86667	261.1		3.86667	153.7
	3.88333	366.1		3.88333	357		3.88333	261.4		3.88333	153.8
	3.9	366.3		3.9	357		3.9	261.6		3.9	153.9
	3.91667	366.5		3.91667	357.2		3.91667	261.8		3.91667	154
	3.93333	366.7		3.93333	357.4		3.93333	262		3.93333	154.1
	3.95	366.9		3.95	357.6		3.95	262.2		3.95	154.3
	3.96667	367.2		3.96667	357.8		3.96667	262.4		3.96667	154.4
	3.98333	367.4		3.98333	358		3.98333	262.7		3.98333	154.5
	4	367.4		4	358.2		4	262.8		4	154.5
	4.01667	367.6		4.01667	358.4		4.01667	262.8		4.01667	154.6
	4.03333	367.8		4.03333	358.6		4.03333	263		4.03333	154.7
	4.05	367.9		4.05	358.7		4.05	263.2		4.05	154.8
	4.06667	368.2		4.06667	359		4.06667	263.4		4.06667	154.9
	4.08333	368.4		4.08333	359.2		4.08333	263.6		4.08333	155
	4.1	368.5		4.1	359.4		4.1	263.8		4.1	155.1
	4.11667	368.7		4.11667	359.6		4.11667	264		4.11667	155.2
	4.13333	368.9		4.13333	359.7		4.13333	264.2		4.13333	155.3
	4.15	369		4.15	359.7		4.15	264.3		4.15	155.4
	4.16667	369.3		4.16667	359.9		4.16667	264.6		4.16667	155.5
	4.18333	369.4		4.18333	360.1		4.18333	264.7		4.18333	155.6
	4.2	369.6		4.2	360.3		4.2	264.9		4.2	155.7
	4.21667	369.8		4.21667	360.4		4.21667	265.1		4.21667	155.8
	4.23333	369.8		4.23333	360.6		4.23333	265.3		4.23333	155.8
	4.25	369.9		4.25	360.8		4.25	265.3		4.25	155.9
	4.26667	370.2		4.26667	361		4.26667	265.4		4.26667	156
	4.28333	370.3		4.28333	361.2		4.28333	265.6		4.28333	156.1
	4.3	370.5		4.3	361.4		4.3	265.8		4.3	156.2
	4.31667	370.7		4.31667	361.5		4.31667	265.9		4.31667	156.3
	4.33333	370.9		4.33333	361.7		4.33333	266.1		4.33333	156.4
	4.35	371		4.35	361.9		4.35	266.3		4.35	156.4
	4.36667	371.2		4.36667	362		4.36667	266.5		4.36667	156.5
	4.38333	371.4		4.38333	362		4.38333	266.6		4.38333	156.7
	4.4	371.6		4.4	362.2		4.4	266.8		4.4	156.7
	4.41667	371.7		4.41667	362.3		4.41667	266.9		4.41667	156.8
	4.43333	371.9		4.43333	362.5		4.43333	267		4.43333	156.9
	4.45	372		4.45	362.6		4.45	267.3		4.45	156.9
	4.46667	372		4.46667	362.8		4.46667	267.4		4.46667	156.9
	4.48333	372.2		4.48333	362.9		4.48333	267.4		4.48333	157.1
	4.5	372.3		4.5	363.1		4.5	267.6		4.5	157.1
	4.51667	372.4		4.51667	363.3		4.51667	267.7		4.51667	157.2
	4.53333	372.6		4.53333	363.4		4.53333	267.8		4.53333	157.3
	4.55	372.8		4.55	363.5		4.55	268		4.55	157.3
	4.56667	372.9		4.56667	363.7		4.56667	268.1		4.56667	157.4
	4.58333	373.1		4.58333	363.8		4.58333	268.3		4.58333	157.5
	4.6	373.2		4.6	364		4.6	268.5		4.6	157.6
	4.61667	373.4		4.61667	364		4.61667	268.6		4.61667	157.7
	4.63333	373.5		4.63333	364.1		4.63333	268.7		4.63333	157.8
	4.65	373.6		4.65	364.3		4.65	268.9		4.65	157.9
	4.66667	373.8		4.66667	364.4		4.66667	269		4.66667	158
	4.68333	374		4.68333	364.5		4.68333	269.1		4.68333	158
	4.7	374		4.7	364.7		4.7	269.3		4.7	158.1
	4.71667	374		4.71667	364.8		4.71667	269.3		4.71667	158.2
	4.73333	374.2		4.73333	364.9		4.73333	269.4		4.73333	158.3
	4.75	374.3		4.75	365		4.75	269.5		4.75	158.4
	4.76667	374.4		4.76667	365.2		4.76667	269.6		4.76667	158.5
	4.78333	374.6		4.78333	365.3		4.78333	269.8		4.78333	158.6
	4.8	374.8		4.8	365.4		4.8	269.9		4.8	158.7
	4.81667	374.9		4.81667	365.6		4.81667	270		4.81667	158.8
	4.83333	375		4.83333	365.7		4.83333	270.2		4.83333	158.8
	4.85	375.1		4.85	365.7		4.85	270.3		4.85	158.9
	4.86667	375.3		4.86667	365.8		4.86667	270.4		4.86667	158.9
	4.88333	375.4		4.88333	365.9		4.88333	270.6		4.88333	159.1
	4.9	375.5		4.9	366		4.9	270.7		4.9	159.1
	4.91667	375.6		4.91667	366.2		4.91667	270.8		4.91667	159.1
	4.93333	375.6		4.93333	366.3		4.93333	270.9		4.93333	159.2
	4.95	375.8		4.95	366.4		4.95	270.9		4.95	159.3
	4.96667	375.9		4.96667	366.6		4.96667	271.1		4.96667	159.3
	4.98333	376		4.98333	366.6		4.98333	271.1		4.98333	159.4
	5	376.1		5	366.7		5	271.3		5	159.5
	5.01667	376.2		5.01667	366.9		5.01667	271.4		5.01667	159.5
	5.03333	376.4		5.03333	367		5.03333	271.5		5.03333	159.6
	5.05	376.6		5.05	367.1		5.05	271.6		5.05	159.6
	5.06667	376.6		5.06667	367.2		5.06667	271.7		5.06667	159.7
	5.08333	376.8		5.08333	367.2		5.08333	271.9		5.08333	159.7
	5.1	376.9		5.1	367.4		5.1	272		5.1	159.8
	5.11667	377		5.11667	367.4		5.11667	272.1		5.11667	159.9
	5.13333	377.1		5.13333	367.6		5.13333	272.2		5.13333	159.9
	5.15	377.2		5.15	367.6		5.15	272.3		5.15	159.9
	5.16667	377.2		5.16667	367.7		5.16667	272.4		5.16667	160
	5.18333	377.3		5.18333	367.9		5.18333	272.4		5.18333	160
	5.2	377.4		5.2	367.9		5.2	272.5		5.2	160.1
	5.21667	377.5		5.21667	368.1		5.21667	272.6		5.21667	160.2
	5.23333	377.6		5.23333	368.2		5.23333	272.8		5.23333	160.3
	5.25	377.7		5.25	368.3		5.25	272.9		5.25	160.4
	5.26667	377.8		5.26667	368.4		5.26667	272.9		5.26667	160.4
	5.28333	377.9		5.28333	368.5		5.28333	273		5.28333	160.4
	5.3	378		5.3	368.6		5.3	273.2		5.3	160.5
	5.31667	378.2		5.31667	368.6		5.31667	273.2		5.31667	160.7
	5.33333	378.3		5.33333	368.7		5.33333	273.3		5.33333	160.7
	5.35	378.4		5.35	368.8		5.35	273.5		5.35	160.8
	5.36667	378.5		5.36667	368.9		5.36667	273.6		5.36667	160.9
	5.38333	378.6		5.38333	369		5.38333	273.7		5.38333	160.9
	5.4	378.6		5.4	369.2		5.4	273.7		5.4	160.9
	5.41667	378.6		5.41667	369.2		5.41667	273.7		5.41667	161
	5.43333	378.7		5.43333	369.3		5.43333	273.8		5.43333	161.1
	5.45	378.9		5.45	369.4		5.45	273.9		5.45	161.1
	5.46667	378.9		5.46667	369.5		5.46667	274		5.46667	161.2
	5.48333	378.9		5.48333	369.5		5.48333	274.1		5.48333	161.2
	5.5	379.1		5.5	369.6		5.5	274.2		5.5	161.3
	5.51667	379.2		5.51667	369.7		5.51667	274.3		5.51667	161.3
	5.53333	379.3		5.53333	369.8		5.53333	274.5		5.53333	161.4
	5.55	379.4		5.55	369.8		5.55	274.5		5.55	161.5
	5.56667	379.5		5.56667	369.9		5.56667	274.6		5.56667	161.6
	5.58333	379.6		5.58333	369.9		5.58333	274.7		5.58333	161.6
	5.6	379.7		5.6	370		5.6	274.8		5.6	161.7
	5.61667	379.8		5.61667	370.2		5.61667	274.8		5.61667	161.7
	5.63333	379.9		5.63333	370.3		5.63333	274.9		5.63333	161.7
	5.65	379.9		5.65	370.3		5.65	275		5.65	161.8
	5.66667	379.9		5.66667	370.4		5.66667	275		5.66667	161.8
	5.68333	380.1		5.68333	370.5		5.68333	275.2		5.68333	161.9
	5.7	380.2		5.7	370.5		5.7	275.2		5.7	162
	5.71667	380.2		5.71667	370.6		5.71667	275.3		5.71667	162.1
	5.73333	380.3		5.73333	370.6		5.73333	275.4		5.73333	162.1
	5.75	380.4		5.75	370.7		5.75	275.5		5.75	162.2
	5.76667	380.5		5.76667	370.8		5.76667	275.6		5.76667	162.2
	5.78333	380.6		5.78333	370.8		5.78333	275.7		5.78333	162.3
	5.8	380.7		5.8	370.9		5.8	275.8		5.8	162.3
	5.81667	380.8		5.81667	370.9		5.81667	275.9		5.81667	162.3
	5.83333	380.9		5.83333	371.1		5.83333	275.9		5.83333	162.4
	5.85	381		5.85	371.2		5.85	275.9		5.85	162.4
	5.86667	381		5.86667	371.3		5.86667	276		5.86667	162.5
	5.88333	381.2		5.88333	371.3		5.88333	276.1		5.88333	162.5
	5.9	381.2		5.9	371.4		5.9	276.2		5.9	162.6
	5.91667	381.2		5.91667	371.5		5.91667	276.2		5.91667	162.6
	5.93333	381.3		5.93333	371.5		5.93333	276.3		5.93333	162.7
	5.95	381.4		5.95	371.7		5.95	276.4		5.95	162.7
	5.96667	381.5		5.96667	371.7		5.96667	276.5		5.96667	162.8
	5.98333	381.6		5.98333	371.8		5.98333	276.6		5.98333	162.8
	6	381.6		6	371.8		6	276.6		6	162.9
	6.01667	381.7		6.01667	371.9		6.01667	276.7		6.01667	162.9
	6.03333	381.7		6.03333	372		6.03333	276.8		6.03333	163
	6.05	381.8		6.05	372		6.05	276.9		6.05	163
	6.06667	381.9		6.06667	372.1		6.06667	277		6.06667	163.1
	6.08333	381.9		6.08333	372.2		6.08333	277		6.08333	163.1
	6.1	382.1		6.1	372.2		6.1	277		6.1	163.3
	6.11667	382.1		6.11667	372.3		6.11667	277.1		6.11667	163.3
	6.13333	382.1		6.13333	372.4		6.13333	277.1		6.13333	163.3
	6.15	382.2		6.15	372.5		6.15	277.2		6.15	163.4
	6.16667	382.2		6.16667	372.5		6.16667	277.3		6.16667	163.4
	6.18333	382.3		6.18333	372.6		6.18333	277.4		6.18333	163.5
	6.2	382.4		6.2	372.6		6.2	277.4		6.2	163.6
	6.21667	382.5		6.21667	372.6		6.21667	277.5		6.21667	163.6
	6.23333	382.6		6.23333	372.7		6.23333	277.5		6.23333	163.6
	6.25	382.6		6.25	372.8		6.25	277.7		6.25	163.7
	6.26667	382.7		6.26667	372.8		6.26667	277.8		6.26667	163.7
	6.28333	382.8		6.28333	372.8		6.28333	277.8		6.28333	163.8
	6.3	382.8		6.3	372.9		6.3	277.9		6.3	163.9
	6.31667	382.9		6.31667	373		6.31667	277.9		6.31667	163.9
	6.33333	383		6.33333	373		6.33333	277.9		6.33333	163.9
	6.35	383		6.35	373		6.35	278		6.35	164
	6.36667	383		6.36667	373.1		6.36667	278.1		6.36667	164
	6.38333	383.2		6.38333	373.2		6.38333	278.2		6.38333	164.1
	6.4	383.3		6.4	373.2		6.4	278.2		6.4	164.1
	6.41667	383.3		6.41667	373.3		6.41667	278.3		6.41667	164.2
	6.43333	383.3		6.43333	373.4		6.43333	278.3		6.43333	164.2
	6.45	383.3		6.45	373.4		6.45	278.4		6.45	164.2
	6.46667	383.4		6.46667	373.5		6.46667	278.5		6.46667	164.2
	6.48333	383.5		6.48333	373.6		6.48333	278.5		6.48333	164.2
	6.5	383.6		6.5	373.6		6.5	278.6		6.5	164.4
	6.51667	383.7		6.51667	373.6		6.51667	278.6		6.51667	164.4
	6.53333	383.8		6.53333	373.7		6.53333	278.7		6.53333	164.4
	6.55	383.8		6.55	373.7		6.55	278.7		6.55	164.4
	6.56667	383.8		6.56667	373.8		6.56667	278.8		6.56667	164.5
	6.58333	383.9		6.58333	373.8		6.58333	278.8		6.58333	164.5
	6.6	383.9		6.6	373.9		6.6	278.9		6.6	164.6
	6.61667	384		6.61667	373.9		6.61667	279		6.61667	164.7
	6.63333	384		6.63333	374		6.63333	279		6.63333	164.7
	6.65	384.1		6.65	374		6.65	279.1		6.65	164.8
	6.66667	384.1		6.66667	374		6.66667	279.1		6.66667	164.8
	6.68333	384.2		6.68333	374.1		6.68333	279.2		6.68333	164.8
	6.7	384.2		6.7	374.2		6.7	279.3		6.7	164.8
	6.71667	384.2		6.71667	374.3		6.71667	279.3		6.71667	164.9
	6.73333	384.3		6.73333	374.3		6.73333	279.4		6.73333	164.9
	6.75	384.4		6.75	374.4		6.75	279.5		6.75	165
	6.76667	384.5		6.76667	374.4		6.76667	279.5		6.76667	165
	6.78333	384.6		6.78333	374.4		6.78333	279.6		6.78333	165.1
	6.8	384.6		6.8	374.5		6.8	279.6		6.8	165.1
	6.81667	384.7		6.81667	374.5		6.81667	279.7		6.81667	165.1
	6.83333	384.7		6.83333	374.5		6.83333	279.7		6.83333	165.2
	6.85	384.7		6.85	374.6		6.85	279.7		6.85	165.2
	6.86667	384.8		6.86667	374.7		6.86667	279.8		6.86667	165.3
	6.88333	384.9		6.88333	374.7		6.88333	279.8		6.88333	165.3
	6.9	384.9		6.9	374.8		6.9	279.9		6.9	165.3
	6.91667	384.9		6.91667	374.8		6.91667	279.9		6.91667	165.3
	6.93333	385		6.93333	374.9		6.93333	280		6.93333	165.4
	6.95	385		6.95	374.9		6.95	280		6.95	165.5
	6.96667	385.1		6.96667	375		6.96667	280.1		6.96667	165.5
	6.98333	385.1		6.98333	375		6.98333	280.2		6.98333	165.7
	7	385.3		7	375		7	280.2		7	165.7
	7.01667	385.3		7.01667	375		7.01667	280.3		7.01667	165.6
	7.03333	385.3		7.03333	375		7.03333	280.4		7.03333	165.7
	7.05	385.4		7.05	375.1		7.05	280.4		7.05	165.7
	7.06667	385.4		7.06667	375.1		7.06667	280.4		7.06667	165.7
	7.08333	385.5		7.08333	375.2		7.08333	280.4		7.08333	165.8
	7.1	385.6		7.1	375.3		7.1	280.5		7.1	165.8
	7.11667	385.6		7.11667	375.3		7.11667	280.5		7.11667	165.9
	7.13333	385.7		7.13333	375.4		7.13333	280.6		7.13333	165.9
	7.15	385.7		7.15	375.4		7.15	280.6		7.15	165.9
	7.16667	385.7		7.16667	375.5		7.16667	280.7		7.16667	166
	7.18333	385.8		7.18333	375.5		7.18333	280.7		7.18333	166
	7.2	385.8		7.2	375.5		7.2	280.8		7.2	166
	7.21667	385.8		7.21667	375.6		7.21667	280.9		7.21667	166.1
	7.23333	385.9		7.23333	375.6		7.23333	280.9		7.23333	166.1
	7.25	386		7.25	375.6		7.25	281		7.25	166.1
	7.26667	386		7.26667	375.6		7.26667	281		7.26667	166.2
	7.28333	386.1		7.28333	375.7		7.28333	281		7.28333	166.2
	7.3	386.1		7.3	375.7		7.3	281		7.3	166.2
	7.31667	386.1		7.31667	375.7		7.31667	281.1		7.31667	166.2
	7.33333	386.2		7.33333	375.8		7.33333	281.1		7.33333	166.3
	7.35	386.3		7.35	375.8		7.35	281.2		7.35	166.3
	7.36667	386.3		7.36667	375.9		7.36667	281.2		7.36667	166.3
	7.38333	386.4		7.38333	375.9		7.38333	281.2		7.38333	166.4
	7.4	386.4		7.4	376		7.4	281.3		7.4	166.4
	7.41667	386.5		7.41667	376		7.41667	281.3		7.41667	166.5
	7.43333	386.5		7.43333	376		7.43333	281.4		7.43333	166.5
	7.45	386.5		7.45	376.1		7.45	281.4		7.45	166.5
	7.46667	386.6		7.46667	376.1		7.46667	281.5		7.46667	166.5
	7.48333	386.6		7.48333	376.1		7.48333	281.6		7.48333	166.6
	7.5	386.6		7.5	376.2		7.5	281.6		7.5	166.6
	7.51667	386.7		7.51667	376.3		7.51667	281.6		7.51667	166.7
	7.53333	386.8		7.53333	376.3		7.53333	281.7		7.53333	166.7
	7.55	386.8		7.55	376.4		7.55	281.7		7.55	166.7
	7.56667	386.8		7.56667	376.4		7.56667	281.7		7.56667	166.8
	7.58333	386.9		7.58333	376.4		7.58333	281.8		7.58333	166.8
	7.6	386.9		7.6	376.4		7.6	281.8		7.6	166.8
	7.61667	386.9		7.61667	376.5		7.61667	281.8		7.61667	166.8
	7.63333	387		7.63333	376.6		7.63333	281.9		7.63333	166.9
	7.65	387		7.65	376.6		7.65	281.9		7.65	166.9
	7.66667	387.1		7.66667	376.7		7.66667	282		7.66667	166.9
	7.68333	387.1		7.68333	376.7		7.68333	282		7.68333	166.9
	7.7	387.1		7.7	376.7		7.7	282		7.7	167
	7.71667	387.2		7.71667	376.7		7.71667	282.1		7.71667	167.1
	7.73333	387.2		7.73333	376.8		7.73333	282.2		7.73333	167.1
	7.75	387.3		7.75	376.8		7.75	282.2		7.75	167.1
	7.76667	387.3		7.76667	376.8		7.76667	282.3		7.76667	167.1
	7.78333	387.4		7.78333	376.9		7.78333	282.3		7.78333	167.2
	7.8	387.4		7.8	376.9		7.8	282.3		7.8	167.2
	7.81667	387.5		7.81667	376.9		7.81667	282.3		7.81667	167.3
	7.83333	387.5		7.83333	377		7.83333	282.4		7.83333	167.3
	7.85	387.6		7.85	377		7.85	282.4		7.85	167.3
	7.86667	387.6		7.86667	377		7.86667	282.4		7.86667	167.3
	7.88333	387.6		7.88333	377		7.88333	282.5		7.88333	167.4
	7.9	387.7		7.9	377.1		7.9	282.5		7.9	167.4
	7.91667	387.7		7.91667	377.1		7.91667	282.6		7.91667	167.4
	7.93333	387.7		7.93333	377.1		7.93333	282.6		7.93333	167.4
	7.95	387.8		7.95	377.1		7.95	282.6		7.95	167.5
	7.96667	387.8		7.96667	377.2		7.96667	282.7		7.96667	167.6
	7.98333	387.8		7.98333	377.3		7.98333	282.7		7.98333	167.6
	8	387.8		8	377.3		8	282.7		8	167.6
	8.01667	387.9		8.01667	377.3		8.01667	282.7		8.01667	167.6
	8.03333	387.9		8.03333	377.4		8.03333	282.8		8.03333	167.6
	8.05	387.9		8.05	377.4		8.05	282.8		8.05	167.6
	8.06667	388		8.06667	377.4		8.06667	282.8		8.06667	167.7
	8.08333	388.1		8.08333	377.5		8.08333	282.9		8.08333	167.7
	8.1	388.1		8.1	377.5		8.1	282.9		8.1	167.8
	8.11667	388.2		8.11667	377.6		8.11667	283		8.11667	167.8
	8.13333	388.2		8.13333	377.6		8.13333	283		8.13333	167.8
	8.15	388.2		8.15	377.6		8.15	283		8.15	168
	8.16667	388.2		8.16667	377.6		8.16667	283.1		8.16667	168
	8.18333	388.2		8.18333	377.7		8.18333	283.1		8.18333	168
	8.2	388.2		8.2	377.7		8.2	283.2		8.2	168.1
	8.21667	388.3		8.21667	377.7		8.21667	283.2		8.21667	168.1
	8.23333	388.4		8.23333	377.7		8.23333	283.2		8.23333	168.1
	8.25	388.4		8.25	377.7		8.25	283.2		8.25	168.1
	8.26667	388.4		8.26667	377.8		8.26667	283.3		8.26667	168.1
	8.28333	388.4		8.28333	377.8		8.28333	283.3		8.28333	168.2
	8.3	388.5		8.3	377.8		8.3	283.3		8.3	168.2
	8.31667	388.5		8.31667	377.8		8.31667	283.4		8.31667	168.2
	8.33333	388.5		8.33333	377.8		8.33333	283.5		8.33333	168.3
	8.35	388.6		8.35	377.9		8.35	283.5		8.35	168.3
	8.36667	388.7		8.36667	377.9		8.36667	283.5		8.36667	168.3
	8.38333	388.7		8.38333	377.9		8.38333	283.6		8.38333	168.3
	8.4	388.7		8.4	377.9		8.4	283.6		8.4	168.3
	8.41667	388.7		8.41667	378		8.41667	283.6		8.41667	168.4
	8.43333	388.7		8.43333	378		8.43333	283.6		8.43333	168.5
	8.45	388.8		8.45	378		8.45	283.7		8.45	168.5
	8.46667	388.8		8.46667	378		8.46667	283.7		8.46667	168.6
	8.48333	388.8		8.48333	378		8.48333	283.7		8.48333	168.6
	8.5	388.9		8.5	378.1		8.5	283.8		8.5	168.6
	8.51667	388.9		8.51667	378.1		8.51667	283.8		8.51667	168.6
	8.53333	388.9		8.53333	378.2		8.53333	283.8		8.53333	168.6
	8.55	388.9		8.55	378.2		8.55	283.8		8.55	168.7
	8.56667	389		8.56667	378.2		8.56667	283.9		8.56667	168.7
	8.58333	389		8.58333	378.3		8.58333	283.9		8.58333	168.7
	8.6	389.1		8.6	378.4		8.6	283.9		8.6	168.7
	8.61667	389.1		8.61667	378.4		8.61667	284		8.61667	168.7
	8.63333	389.2		8.63333	378.4		8.63333	284		8.63333	168.7
	8.65	389.2		8.65	378.4		8.65	284		8.65	168.8
	8.66667	389.2		8.66667	378.5		8.66667	284		8.66667	168.8
	8.68333	389.2		8.68333	378.5		8.68333	284.1		8.68333	168.8
	8.7	389.2		8.7	378.5		8.7	284.1		8.7	168.8
	8.71667	389.2		8.71667	378.5		8.71667	284.1		8.71667	168.9
	8.73333	389.2		8.73333	378.6		8.73333	284.1		8.73333	168.9
	8.75	389.3		8.75	378.6		8.75	284.2		8.75	168.9
	8.76667	389.4		8.76667	378.6		8.76667	284.2		8.76667	168.9
	8.78333	389.4		8.78333	378.6		8.78333	284.3		8.78333	168.9
	8.8	389.4		8.8	378.6		8.8	284.3		8.8	168.9
	8.81667	389.4		8.81667	378.7		8.81667	284.3		8.81667	169.1
	8.83333	389.4		8.83333	378.7		8.83333	284.3		8.83333	169.1
	8.85	389.4		8.85	378.8		8.85	284.4		8.85	169.1
	8.86667	389.5		8.86667	378.8		8.86667	284.4		8.86667	169.1
	8.88333	389.5		8.88333	378.8		8.88333	284.5		8.88333	169.2
	8.9	389.5		8.9	378.8		8.9	284.5		8.9	169.2
	8.91667	389.6		8.91667	378.8		8.91667	284.5		8.91667	169.2
	8.93333	389.6		8.93333	378.9		8.93333	284.5		8.93333	169.2
	8.95	389.7		8.95	378.9		8.95	284.5		8.95	169.2
	8.96667	389.7		8.96667	378.9		8.96667	284.6		8.96667	169.2
	8.98333	389.7		8.98333	379		8.98333	284.6		8.98333	169.3
	9	389.7		9	379		9	284.6		9	169.3
	9.01667	389.7		9.01667	379		9.01667	284.6		9.01667	169.3
	9.03333	389.8		9.03333	379		9.03333	284.7		9.03333	169.3
	9.05	389.8		9.05	379		9.05	284.7		9.05	169.4
	9.06667	389.8		9.06667	379.1		9.06667	284.8		9.06667	169.4
	9.08333	389.8		9.08333	379.1		9.08333	284.8		9.08333	169.4
	9.1	389.9		9.1	379.1		9.1	284.8		9.1	169.5
	9.11667	389.9		9.11667	379.2		9.11667	284.9		9.11667	169.5
	9.13333	389.9		9.13333	379.2		9.13333	284.9		9.13333	169.6
	9.15	389.9		9.15	379.2		9.15	284.9		9.15	169.6
	9.16667	389.9		9.16667	379.2		9.16667	284.9		9.16667	169.6
	9.18333	389.9		9.18333	379.2		9.18333	284.9		9.18333	169.6
	9.2	390		9.2	379.2		9.2	284.9		9.2	169.6
	9.21667	390.1		9.21667	379.3		9.21667	284.9		9.21667	169.6
	9.23333	390.1		9.23333	379.3		9.23333	284.9		9.23333	169.6
	9.25	390.1		9.25	379.3		9.25	285		9.25	169.7
	9.26667	390.1		9.26667	379.4		9.26667	285.1		9.26667	169.7
	9.28333	390.1		9.28333	379.4		9.28333	285.1		9.28333	169.8
	9.3	390.1		9.3	379.4		9.3	285.1		9.3	169.8
	9.31667	390.2		9.31667	379.5		9.31667	285.1		9.31667	169.8
	9.33333	390.2		9.33333	379.5		9.33333	285.2		9.33333	169.8
	9.35	390.3		9.35	379.6		9.35	285.2		9.35	169.8
	9.36667	390.3		9.36667	379.6		9.36667	285.2		9.36667	169.8
	9.38333	390.3		9.38333	379.6		9.38333	285.2		9.38333	169.8
	9.4	390.3		9.4	379.6		9.4	285.3		9.4	169.8
	9.41667	390.3		9.41667	379.7		9.41667	285.3		9.41667	169.8
	9.43333	390.4		9.43333	379.7		9.43333	285.3		9.43333	169.8
	9.45	390.4		9.45	379.7		9.45	285.3		9.45	169.9
	9.46667	390.4		9.46667	379.7		9.46667	285.3		9.46667	169.9
	9.48333	390.4		9.48333	379.7		9.48333	285.4		9.48333	169.9
	9.5	390.4		9.5	379.7		9.5	285.4		9.5	169.9
	9.51667	390.4		9.51667	379.8		9.51667	285.4		9.51667	169.9
	9.53333	390.4		9.53333	379.8		9.53333	285.4		9.53333	169.9
	9.55	390.4		9.55	379.8		9.55	285.5		9.55	169.9
	9.56667	390.5		9.56667	379.8		9.56667	285.5		9.56667	170
	9.58333	390.5		9.58333	379.8		9.58333	285.5		9.58333	170.1
	9.6	390.5		9.6	379.9		9.6	285.6		9.6	170.1
	9.61667	390.6		9.61667	379.9		9.61667	285.6		9.61667	170.1
	9.63333	390.6		9.63333	379.9		9.63333	285.6		9.63333	170.1
	9.65	390.6		9.65	379.9		9.65	285.6		9.65	170.1
	9.66667	390.6		9.66667	380		9.66667	285.6		9.66667	170.1
	9.68333	390.7		9.68333	380		9.68333	285.6		9.68333	170.2
	9.7	390.7		9.7	380		9.7	285.7		9.7	170.2
	9.71667	390.7		9.71667	380		9.71667	285.7		9.71667	170.3
	9.73333	390.7		9.73333	380.1		9.73333	285.7		9.73333	170.3
	9.75	390.8		9.75	380.1		9.75	285.7		9.75	170.3
	9.76667	390.8		9.76667	380.1		9.76667	285.8		9.76667	170.3
	9.78333	390.8		9.78333	380.1		9.78333	285.8		9.78333	170.3
	9.8	390.8		9.8	380.1		9.8	285.8		9.8	170.3
	9.81667	390.9		9.81667	380.2		9.81667	285.8		9.81667	170.4
	9.83333	390.9		9.83333	380.2		9.83333	285.8		9.83333	170.4
	9.85	390.9		9.85	380.2		9.85	285.8		9.85	170.4
	9.86667	390.9		9.86667	380.2		9.86667	285.9		9.86667	170.4
	9.88333	390.9		9.88333	380.3		9.88333	285.9		9.88333	170.4
	9.9	390.9		9.9	380.3		9.9	285.9		9.9	170.4
	9.91667	390.9		9.91667	380.4		9.91667	285.9		9.91667	170.4
	9.93333	390.9		9.93333	380.4		9.93333	285.9		9.93333	170.5
	9.95	390.9		9.95	380.4		9.95	285.9		9.95	170.5
	9.96667	390.9		9.96667	380.4		9.96667	285.9		9.96667	170.5
	9.98333	390.9		9.98333	380.4		9.98333	285.9		9.98333	170.5
	10	391		10	380.4		10	285.9		10	170.6
	10.0167	391		10.0167	380.4		10.0167	285.9		10.0167	170.6
	10.0333	391.1		10.0333	380.4		10.0333	285.9		10.0333	170.7
	10.05	391.1		10.05	380.4		10.05	286		10.05	170.7
	10.0667	391		10.0667	380.4		10.0667	286		10.0667	170.7
	10.0833	391		10.0833	380.5		10.0833	286		10.0833	170.7
	10.1	391		10.1	380.5		10.1	286		10.1	170.7
	10.1167	391		10.1167	380.5		10.1167	286		10.1167	170.7
	10.1333	391.1		10.1333	380.5		10.1333	286.1		10.1333	170.7
	10.15	391.1		10.15	380.6		10.15	286.1		10.15	170.7
	10.1667	391.1		10.1667	380.6		10.1667	286.1		10.1667	170.7
	10.1833	391.2		10.1833	380.7		10.1833	286.1		10.1833	170.7
	10.2	391.2		10.2	380.7		10.2	286.1		10.2	170.7
	10.2167	391.2		10.2167	380.7		10.2167	286.2		10.2167	170.9
	10.2333	391.2		10.2333	380.7		10.2333	286.3		10.2333	170.9
	10.25	391.2		10.25	380.7		10.25	286.3		10.25	170.9
	10.2667	391.3		10.2667	380.7		10.2667	286.3		10.2667	170.9
	10.2833	391.3		10.2833	380.7		10.2833	286.3		10.2833	170.9
	10.3	391.3		10.3	380.8		10.3	286.3		10.3	170.9
	10.3167	391.4		10.3167	380.8		10.3167	286.3		10.3167	170.9
	10.3333	391.4		10.3333	380.8		10.3333	286.3		10.3333	170.9
	10.35	391.4		10.35	380.8		10.35	286.4		10.35	171
	10.3667	391.5		10.3667	380.8		10.3667	286.4		10.3667	171.1
	10.3833	391.5		10.3833	380.9		10.3833	286.4		10.3833	171.1
	10.4	391.5		10.4	380.9		10.4	286.4		10.4	171.1
	10.4167	391.5		10.4167	380.9		10.4167	286.5		10.4167	171
	10.4333	391.5		10.4333	380.9		10.4333	286.5		10.4333	171
	10.45	391.5		10.45	380.9		10.45	286.5		10.45	171
	10.4667	391.5		10.4667	381		10.4667	286.5		10.4667	171.1
	10.4833	391.5		10.4833	381		10.4833	286.5		10.4833	171.1
	10.5	391.5		10.5	381		10.5	286.5		10.5	171.2
	10.5167	391.5		10.5167	381.1		10.5167	286.5		10.5167	171.2
	10.5333	391.5		10.5333	381.1		10.5333	286.5		10.5333	171.2
	10.55	391.5		10.55	381.1		10.55	286.6		10.55	171.2
	10.5667	391.5		10.5667	381.1		10.5667	286.6		10.5667	171.2
	10.5833	391.5		10.5833	381.1		10.5833	286.6		10.5833	171.3
	10.6	391.5		10.6	381.1		10.6	286.6		10.6	171.3
	10.6167	391.6		10.6167	381.2		10.6167	286.6		10.6167	171.3
	10.6333	391.6		10.6333	381.2		10.6333	286.6		10.6333	171.3
	10.65	391.6		10.65	381.2		10.65	286.7		10.65	171.3
	10.6667	391.6		10.6667	381.2		10.6667	286.7		10.6667	171.3
	10.6833	391.6		10.6833	381.3		10.6833	286.7		10.6833	171.3
	10.7	391.7		10.7	381.3		10.7	286.7		10.7	171.3
	10.7167	391.7		10.7167	381.4		10.7167	286.7		10.7167	171.4
	10.7333	391.7		10.7333	381.4		10.7333	286.7		10.7333	171.4
	10.75	391.7		10.75	381.4		10.75	286.7		10.75	171.4
	10.7667	391.7		10.7667	381.4		10.7667	286.7		10.7667	171.4
	10.7833	391.7		10.7833	381.4		10.7833	286.8		10.7833	171.5
	10.8	391.7		10.8	381.4		10.8	286.8		10.8	171.5
	10.8167	391.8		10.8167	381.4		10.8167	286.8		10.8167	171.5
	10.8333	391.9		10.8333	381.4		10.8333	286.8		10.8333	171.5
	10.85	391.9		10.85	381.4		10.85	286.8		10.85	171.5
	10.8667	391.9		10.8667	381.4		10.8667	286.9		10.8667	171.6
	10.8833	391.9		10.8833	381.5		10.8833	286.9		10.8833	171.6
	10.9	391.9		10.9	381.5		10.9	286.9		10.9	171.6
	10.9167	391.9		10.9167	381.5		10.9167	286.9		10.9167	171.6
	10.9333	392		10.9333	381.5		10.9333	286.9		10.9333	171.6
	10.95	392		10.95	381.5		10.95	286.9		10.95	171.6
	10.9667	392		10.9667	381.5		10.9667	287		10.9667	171.7
	10.9833	392		10.9833	381.6		10.9833	287		10.9833	171.7
	11	392		11	381.6		11	287		11	171.7
	11.0167	392		11.0167	381.7		11.0167	287		11.0167	171.7
	11.0333	392		11.0333	381.7		11.0333	287		11.0333	171.7
	11.05	392		11.05	381.7		11.05	287.1		11.05	171.7
	11.0667	392		11.0667	381.8		11.0667	287.1		11.0667	171.7
	11.0833	392		11.0833	381.8		11.0833	287.1		11.0833	171.7
	11.1	392.1		11.1	381.8		11.1	287.1		11.1	171.7
	11.1167	392.1		11.1167	381.8		11.1167	287.1		11.1167	171.8
	11.1333	392.1		11.1333	381.8		11.1333	287.1		11.1333	171.8
	11.15	392.2		11.15	381.8		11.15	287.2		11.15	171.8
	11.1667	392.2		11.1667	381.8		11.1667	287.2		11.1667	171.8
	11.1833	392.2		11.1833	381.8		11.1833	287.2		11.1833	171.9
	11.2	392.2		11.2	381.9		11.2	287.2		11.2	171.9
	11.2167	392.1		11.2167	381.9		11.2167	287.2		11.2167	171.9
	11.2333	392.2		11.2333	381.9		11.2333	287.2		11.2333	172
	11.25	392.2		11.25	381.9		11.25	287.2		11.25	172
	11.2667	392.2		11.2667	381.9		11.2667	287.2		11.2667	172
	11.2833	392.2		11.2833	381.9		11.2833	287.3		11.2833	172
	11.3	392.2		11.3	382		11.3	287.3		11.3	172
	11.3167	392.3		11.3167	382		11.3167	287.3		11.3167	172
	11.3333	392.3		11.3333	382		11.3333	287.3		11.3333	172
	11.35	392.3		11.35	382		11.35	287.3		11.35	172
	11.3667	392.4		11.3667	382		11.3667	287.3		11.3667	172
	11.3833	392.4		11.3833	382.1		11.3833	287.4		11.3833	172
	11.4	392.4		11.4	382.1		11.4	287.4		11.4	172
	11.4167	392.4		11.4167	382.1		11.4167	287.4		11.4167	172
	11.4333	392.4		11.4333	382.1		11.4333	287.4		11.4333	172
	11.45	392.4		11.45	382.1		11.45	287.4		11.45	172.1
	11.4667	392.5		11.4667	382.1		11.4667	287.4		11.4667	172.1
	11.4833	392.5		11.4833	382.1		11.4833	287.4		11.4833	172.1
	11.5	392.5		11.5	382.1		11.5	287.5		11.5	172.1
	11.5167	392.5		11.5167	382.2		11.5167	287.5		11.5167	172.1
	11.5333	392.5		11.5333	382.2		11.5333	287.5		11.5333	172.1
	11.55	392.5		11.55	382.2		11.55	287.5		11.55	172.2
	11.5667	392.6		11.5667	382.2		11.5667	287.5		11.5667	172.3
	11.5833	392.6		11.5833	382.3		11.5833	287.5		11.5833	172.3
	11.6	392.6		11.6	382.3		11.6	287.5		11.6	172.3
	11.6167	392.6		11.6167	382.3		11.6167	287.6		11.6167	172.3
	11.6333	392.6		11.6333	382.3		11.6333	287.6		11.6333	172.3
	11.65	392.6		11.65	382.3		11.65	287.6		11.65	172.4
	11.6667	392.6		11.6667	382.3		11.6667	287.6		11.6667	172.4
	11.6833	392.6		11.6833	382.4		11.6833	287.6		11.6833	172.4
	11.7	392.7		11.7	382.4		11.7	287.6		11.7	172.4
	11.7167	392.7		11.7167	382.5		11.7167	287.6		11.7167	172.4
	11.7333	392.7		11.7333	382.5		11.7333	287.6		11.7333	172.4
	11.75	392.7		11.75	382.5		11.75	287.7		11.75	172.5
	11.7667	392.7		11.7667	382.5		11.7667	287.7		11.7667	172.5
	11.7833	392.7		11.7833	382.5		11.7833	287.7		11.7833	172.5
	11.8	392.7		11.8	382.5		11.8	287.8		11.8	172.5
	11.8167	392.7		11.8167	382.5		11.8167	287.8		11.8167	172.5
	11.8333	392.8		11.8333	382.5		11.8333	287.8		11.8333	172.5
	11.85	392.7		11.85	382.5		11.85	287.8		11.85	172.5
	11.8667	392.7		11.8667	382.5		11.8667	287.8		11.8667	172.5
	11.8833	392.7		11.8833	382.6		11.8833	287.8		11.8833	172.5
	11.9	392.8		11.9	382.7		11.9	287.8		11.9	172.6
	11.9167	392.8		11.9167	382.7		11.9167	287.8		11.9167	172.6
	11.9333	392.8		11.9333	382.7		11.9333	287.9		11.9333	172.6
	11.95	392.8		11.95	382.7		11.95	287.9		11.95	172.7
	11.9667	392.8		11.9667	382.7		11.9667	287.9		11.9667	172.7
	11.9833	392.9		11.9833	382.7		11.9833	287.9		11.9833	172.7
	12	392.9		12	382.8		12	287.9		12	172.7
	12.0167	392.9		12.0167	382.8		12.0167	287.9		12.0167	172.7
	12.0333	392.9		12.0333	382.8		12.0333	287.9		12.0333	172.7
	12.05	392.9		12.05	382.8		12.05	287.9		12.05	172.7
	12.0667	392.9		12.0667	382.8		12.0667	287.9		12.0667	172.7
	12.0833	392.9		12.0833	382.9		12.0833	288		12.0833	172.7
	12.1	392.9		12.1	382.9		12.1	288		12.1	172.7
	12.1167	393		12.1167	382.9		12.1167	288		12.1167	172.8
	12.1333	393		12.1333	382.9		12.1333	288.1		12.1333	172.8
	12.15	393		12.15	382.9		12.15	288.1		12.15	172.8
	12.1667	393.1		12.1667	382.9		12.1667	288.1		12.1667	172.8
	12.1833	393.1		12.1833	383		12.1833	288.1		12.1833	172.8
	12.2	393.1		12.2	383		12.2	288.1		12.2	172.9
	12.2167	393.1		12.2167	383		12.2167	288.1		12.2167	172.9
	12.2333	393.1		12.2333	383		12.2333	288.1		12.2333	172.9
	12.25	393.1		12.25	383		12.25	288.1		12.25	172.9
	12.2667	393.1		12.2667	383		12.2667	288.1		12.2667	172.9
	12.2833	393.1		12.2833	383		12.2833	288.2		12.2833	172.9
	12.3	393.1		12.3	383		12.3	288.2		12.3	172.9
	12.3167	393.1		12.3167	383		12.3167	288.2		12.3167	172.9
	12.3333	393.1		12.3333	383		12.3333	288.2		12.3333	172.9
	12.35	393.1		12.35	383.1		12.35	288.2		12.35	172.9
	12.3667	393.2		12.3667	383.1		12.3667	288.2		12.3667	172.9
	12.3833	393.2		12.3833	383.1		12.3833	288.2		12.3833	172.9
	12.4	393.2		12.4	383.2		12.4	288.3		12.4	172.9
	12.4167	393.2		12.4167	383.2		12.4167	288.3		12.4167	172.9
	12.4333	393.2		12.4333	383.2		12.4333	288.3		12.4333	172.9
	12.45	393.3		12.45	383.2		12.45	288.3		12.45	173
	12.4667	393.3		12.4667	383.2		12.4667	288.3		12.4667	173.1
	12.4833	393.3		12.4833	383.3		12.4833	288.3		12.4833	173.1
	12.5	393.3		12.5	383.3		12.5	288.3		12.5	173.1
	12.5167	393.3		12.5167	383.3		12.5167	288.3		12.5167	173.1
	12.5333	393.3		12.5333	383.3		12.5333	288.3		12.5333	173.1
	12.55	393.3		12.55	383.3		12.55	288.4		12.55	173.1
	12.5667	393.3		12.5667	383.3		12.5667	288.4		12.5667	173.1
	12.5833	393.3		12.5833	383.4		12.5833	288.4		12.5833	173.1
	12.6	393.3		12.6	383.4		12.6	288.4		12.6	173.1
	12.6167	393.3		12.6167	383.4		12.6167	288.4		12.6167	173.1
	12.6333	393.3		12.6333	383.4		12.6333	288.4		12.6333	173.1
	12.65	393.3		12.65	383.4		12.65	288.4		12.65	173.1
	12.6667	393.3		12.6667	383.4		12.6667	288.4		12.6667	173.1
	12.6833	393.4		12.6833	383.5		12.6833	288.5		12.6833	173.1
	12.7	393.4		12.7	383.5		12.7	288.5		12.7	173.2
	12.7167	393.4		12.7167	383.5		12.7167	288.5		12.7167	173.2
	12.7333	393.4		12.7333	383.5		12.7333	288.5		12.7333	173.2
	12.75	393.5		12.75	383.5		12.75	288.5		12.75	173.2
	12.7667	393.5		12.7667	383.5		12.7667	288.5		12.7667	173.2
	12.7833	393.5		12.7833	383.5		12.7833	288.5		12.7833	173.4
	12.8	393.6		12.8	383.6		12.8	288.5		12.8	173.4
	12.8167	393.5		12.8167	383.6		12.8167	288.6		12.8167	173.4
	12.8333	393.5		12.8333	383.6		12.8333	288.6		12.8333	173.4
	12.85	393.5		12.85	383.6		12.85	288.6		12.85	173.4
	12.8667	393.5		12.8667	383.6		12.8667	288.6		12.8667	173.4
	12.8833	393.5		12.8833	383.7		12.8833	288.6		12.8833	173.4
	12.9	393.5		12.9	383.7		12.9	288.6		12.9	173.4
	12.9167	393.5		12.9167	383.7		12.9167	288.6		12.9167	173.4
	12.9333	393.5		12.9333	383.7		12.9333	288.7		12.9333	173.4
	12.95	393.6		12.95	383.7		12.95	288.7		12.95	173.4
	12.9667	393.6		12.9667	383.7		12.9667	288.7		12.9667	173.4
	12.9833	393.6		12.9833	383.7		12.9833	288.7		12.9833	173.4
	13	393.6		13	383.7		13	288.7		13	173.4
	13.0167	393.6		13.0167	383.7		13.0167	288.7		13.0167	173.5
	13.0333	393.6		13.0333	383.8		13.0333	288.7		13.0333	173.5
	13.05	393.6		13.05	383.8		13.05	288.7		13.05	173.5
	13.0667	393.6		13.0667	383.8		13.0667	288.8		13.0667	173.5
	13.0833	393.6		13.0833	383.8		13.0833	288.8		13.0833	173.5
	13.1	393.6		13.1	383.8		13.1	288.8		13.1	173.5
	13.1167	393.6		13.1167	383.8		13.1167	288.8		13.1167	173.5
	13.1333	393.6		13.1333	383.8		13.1333	288.8		13.1333	173.5
	13.15	393.6		13.15	383.8		13.15	288.9		13.15	173.5
	13.1667	393.7		13.1667	383.8		13.1667	288.9		13.1667	173.5
	13.1833	393.7		13.1833	383.8		13.1833	288.9		13.1833	173.6
	13.2	393.7		13.2	383.8		13.2	288.9		13.2	173.6
	13.2167	393.7		13.2167	383.9		13.2167	288.9		13.2167	173.6
	13.2333	393.7		13.2333	383.9		13.2333	288.9		13.2333	173.6
	13.25	393.7		13.25	383.9		13.25	288.9		13.25	173.6
	13.2667	393.7		13.2667	383.9		13.2667	289		13.2667	173.6
	13.2833	393.7		13.2833	383.9		13.2833	289		13.2833	173.6
	13.3	393.8		13.3	383.9		13.3	289		13.3	173.6
	13.3167	393.8		13.3167	383.9		13.3167	289		13.3167	173.6
	13.3333	393.8		13.3333	383.9		13.3333	289		13.3333	173.6
	13.35	393.8		13.35	383.9		13.35	289		13.35	173.6
	13.3667	393.9		13.3667	383.9		13.3667	289		13.3667	173.7
	13.3833	393.9		13.3833	383.9		13.3833	289		13.3833	173.7
	13.4	393.9		13.4	383.9		13.4	289		13.4	173.7
	13.4167	393.9		13.4167	383.9		13.4167	289		13.4167	173.7
	13.4333	393.9		13.4333	384		13.4333	289.1		13.4333	173.8
	13.45	393.9		13.45	384		13.45	289.1		13.45	173.8
	13.4667	393.9		13.4667	384		13.4667	289.1		13.4667	173.8
	13.4833	393.9		13.4833	384		13.4833	289.1		13.4833	173.8
	13.5	393.9		13.5	384		13.5	289.1		13.5	173.8
	13.5167	394		13.5167	384		13.5167	289.1		13.5167	173.8
	13.5333	394		13.5333	384		13.5333	289.1		13.5333	173.8
	13.55	394		13.55	384		13.55	289.1		13.55	173.8
	13.5667	394		13.5667	384		13.5667	289.1		13.5667	173.9
	13.5833	394.1		13.5833	384		13.5833	289.2		13.5833	173.9
	13.6	394.1		13.6	384		13.6	289.2		13.6	173.9
	13.6167	394.1		13.6167	384.1		13.6167	289.2		13.6167	173.9
	13.6333	394.1		13.6333	384.1		13.6333	289.2		13.6333	173.9
	13.65	394.1		13.65	384.1		13.65	289.2		13.65	173.9
	13.6667	394.1		13.6667	384.1		13.6667	289.2		13.6667	173.9
	13.6833	394.2		13.6833	384.1		13.6833	289.2		13.6833	173.9
	13.7	394.1		13.7	384.1		13.7	289.2		13.7	173.9
	13.7167	394.1		13.7167	384.1		13.7167	289.3		13.7167	173.9
	13.7333	394.2		13.7333	384.1		13.7333	289.3		13.7333	173.9
	13.75	394.1		13.75	384.1		13.75	289.3		13.75	174
	13.7667	394.2		13.7667	384.1		13.7667	289.3		13.7667	174
	13.7833	394.2		13.7833	384.2		13.7833	289.3		13.7833	174
	13.8	394.2		13.8	384.2		13.8	289.3		13.8	174
	13.8167	394.2		13.8167	384.2		13.8167	289.3		13.8167	174
	13.8333	394.2		13.8333	384.2		13.8333	289.3		13.8333	174
	13.85	394.2		13.85	384.2		13.85	289.3		13.85	174
	13.8667	394.2		13.8667	384.2		13.8667	289.4		13.8667	174
	13.8833	394.2		13.8833	384.2		13.8833	289.4		13.8833	174
	13.9	394.2		13.9	384.2		13.9	289.4		13.9	174
	13.9167	394.3		13.9167	384.2		13.9167	289.4		13.9167	174.1
	13.9333	394.3		13.9333	384.2		13.9333	289.4		13.9333	174.1
	13.95	394.3		13.95	384.3		13.95	289.4		13.95	174.1
	13.9667	394.3		13.9667	384.3		13.9667	289.4		13.9667	174.1
	13.9833	394.3		13.9833	384.3		13.9833	289.4		13.9833	174.1
	14	394.3		14	384.3		14	289.4		14	174.1
	14.0167	394.3		14.0167	384.3		14.0167	289.4		14.0167	174.1
	14.0333	394.4		14.0333	384.3		14.0333	289.5		14.0333	174.1
	14.05	394.5		14.05	384.3		14.05	289.5		14.05	174.1
	14.0667	394.5		14.0667	384.3		14.0667	289.5		14.0667	174.1
	14.0833	394.5		14.0833	384.4		14.0833	289.5		14.0833	174.1
	14.1	394.5		14.1	384.4		14.1	289.5		14.1	174.1
	14.1167	394.5		14.1167	384.4		14.1167	289.5		14.1167	174.2
	14.1333	394.5		14.1333	384.4		14.1333	289.5		14.1333	174.2
	14.15	394.5		14.15	384.4		14.15	289.5		14.15	174.2
	14.1667	394.5		14.1667	384.4		14.1667	289.5		14.1667	174.2
	14.1833	394.5		14.1833	384.4		14.1833	289.5		14.1833	174.2
	14.2	394.5		14.2	384.4		14.2	289.5		14.2	174.2
	14.2167	394.6		14.2167	384.4		14.2167	289.6		14.2167	174.2
	14.2333	394.6		14.2333	384.4		14.2333	289.6		14.2333	174.2
	14.25	394.6		14.25	384.5		14.25	289.6		14.25	174.2
	14.2667	394.6		14.2667	384.5		14.2667	289.7		14.2667	174.2
	14.2833	394.6		14.2833	384.5		14.2833	289.7		14.2833	174.3
	14.3	394.6		14.3	384.5		14.3	289.7		14.3	174.3
	14.3167	394.6		14.3167	384.5		14.3167	289.7		14.3167	174.4
	14.3333	394.7		14.3333	384.5		14.3333	289.7		14.3333	174.4
	14.35	394.7		14.35	384.5		14.35	289.7		14.35	174.4
	14.3667	394.7		14.3667	384.5		14.3667	289.7		14.3667	174.4
	14.3833	394.7		14.3833	384.5		14.3833	289.7		14.3833	174.4
	14.4	394.7		14.4	384.5		14.4	289.7		14.4	174.4
	14.4167	394.7		14.4167	384.5		14.4167	289.7		14.4167	174.4
	14.4333	394.7		14.4333	384.5		14.4333	289.7		14.4333	174.4
	14.45	394.8		14.45	384.5		14.45	289.7		14.45	174.4
	14.4667	394.8		14.4667	384.6		14.4667	289.8		14.4667	174.4
	14.4833	394.8		14.4833	384.6		14.4833	289.8		14.4833	174.4
	14.5	394.8		14.5	384.6		14.5	289.8		14.5	174.4
	14.5167	394.8		14.5167	384.6		14.5167	289.8		14.5167	174.4
	14.5333	394.9		14.5333	384.6		14.5333	289.8		14.5333	174.4
	14.55	394.9		14.55	384.6		14.55	289.8		14.55	174.4
	14.5667	394.9		14.5667	384.6		14.5667	289.8		14.5667	174.5
	14.5833	394.9		14.5833	384.6		14.5833	289.8		14.5833	174.5
	14.6	394.9		14.6	384.6		14.6	289.8		14.6	174.5
	14.6167	394.9		14.6167	384.6		14.6167	289.8		14.6167	174.5
	14.6333	394.9		14.6333	384.6		14.6333	289.8		14.6333	174.5
	14.65	394.9		14.65	384.6		14.65	289.8		14.65	174.5
	14.6667	394.9		14.6667	384.6		14.6667	289.8		14.6667	174.5
	14.6833	395		14.6833	384.6		14.6833	289.8		14.6833	174.5
	14.7	395		14.7	384.6		14.7	289.9		14.7	174.5
	14.7167	395		14.7167	384.6		14.7167	290		14.7167	174.6
	14.7333	395.1		14.7333	384.7		14.7333	290		14.7333	174.6
	14.75	395.1		14.75	384.7		14.75	290		14.75	174.6
	14.7667	395.1		14.7667	384.7		14.7667	290		14.7667	174.6
	14.7833	395.1		14.7833	384.8		14.7833	290		14.7833	174.6
	14.8	395.1		14.8	384.8		14.8	290		14.8	174.6
	14.8167	395.1		14.8167	384.8		14.8167	290		14.8167	174.6
	14.8333	395.1		14.8333	384.8		14.8333	290		14.8333	174.6
	14.85	395.1		14.85	384.8		14.85	290		14.85	174.6
	14.8667	395.1		14.8667	384.9		14.8667	290.1		14.8667	174.6
	14.8833	395.1		14.8833	384.9		14.8833	290.1		14.8833	174.6
	14.9	395.1		14.9	384.9		14.9	290.1		14.9	174.6
	14.9167	395.1		14.9167	384.9		14.9167	290.1		14.9167	174.6
	14.9333	395.1		14.9333	384.9		14.9333	290.1		14.9333	174.6
	14.95	395.1		14.95	384.9		14.95	290.1		14.95	174.7
	14.9667	395.1		14.9667	384.9		14.9667	290.1		14.9667	174.7
	14.9833	395.1		14.9833	384.9		14.9833	290.1		14.9833	174.7
	15	395.1		15	384.9		15	290.1		15	174.7
	15.0167	395.1		15.0167	384.9		15.0167	290.1		15.0167	174.7
	15.0333	395.2		15.0333	384.9		15.0333	290.2		15.0333	174.8
	15.05	395.2		15.05	384.9		15.05	290.2		15.05	174.8
	15.0667	395.2		15.0667	384.9		15.0667	290.2		15.0667	174.8
	15.0833	395.2		15.0833	384.9		15.0833	290.2		15.0833	174.8
	15.1	395.2		15.1	384.9		15.1	290.2		15.1	174.8
	15.1167	395.2		15.1167	384.9		15.1167	290.2		15.1167	174.8
	15.1333	395.2		15.1333	384.9		15.1333	290.2		15.1333	174.8
	15.15	395.3		15.15	385		15.15	290.2		15.15	174.8
	15.1667	395.3		15.1667	385		15.1667	290.2		15.1667	174.8
	15.1833	395.4		15.1833	385		15.1833	290.2		15.1833	174.8
	15.2	395.4		15.2	385		15.2	290.2		15.2	174.9
	15.2167	395.4		15.2167	385		15.2167	290.2		15.2167	174.9
	15.2333	395.4		15.2333	385		15.2333	290.2		15.2333	174.9
	15.25	395.4		15.25	385		15.25	290.3		15.25	174.9
	15.2667	395.4		15.2667	385		15.2667	290.3		15.2667	174.9
	15.2833	395.4		15.2833	385.1		15.2833	290.3		15.2833	174.9
	15.3	395.4		15.3	385.1		15.3	290.3		15.3	174.9
	15.3167	395.4		15.3167	385.1		15.3167	290.3		15.3167	174.9
	15.3333	395.5		15.3333	385.1		15.3333	290.3		15.3333	174.9
	15.35	395.5		15.35	385.1		15.35	290.3		15.35	174.9
	15.3667	395.5		15.3667	385.1		15.3667	290.3		15.3667	174.9
	15.3833	395.5		15.3833	385.2		15.3833	290.3		15.3833	175
	15.4	395.5		15.4	385.2		15.4	290.3		15.4	175
	15.4167	395.5		15.4167	385.2		15.4167	290.4		15.4167	175
	15.4333	395.4		15.4333	385.2		15.4333	290.4		15.4333	175
	15.45	395.4		15.45	385.2		15.45	290.4		15.45	175
	15.4667	395.5		15.4667	385.2		15.4667	290.4		15.4667	175
	15.4833	395.5		15.4833	385.2		15.4833	290.4		15.4833	175
	15.5	395.5		15.5	385.2		15.5	290.4		15.5	175
	15.5167	395.5		15.5167	385.3		15.5167	290.4		15.5167	175
	15.5333	395.5		15.5333	385.3		15.5333	290.4		15.5333	175
	15.55	395.5		15.55	385.3		15.55	290.4		15.55	175
	15.5667	395.5		15.5667	385.3		15.5667	290.5		15.5667	175
	15.5833	395.5		15.5833	385.3		15.5833	290.5		15.5833	175
	15.6	395.5		15.6	385.3		15.6	290.5		15.6	175.1
	15.6167	395.5		15.6167	385.3		15.6167	290.5		15.6167	175.1
	15.6333	395.5		15.6333	385.3		15.6333	290.5		15.6333	175.1
	15.65	395.6		15.65	385.3		15.65	290.5		15.65	175.1
	15.6667	395.6		15.6667	385.3		15.6667	290.5		15.6667	175.1
	15.6833	395.6		15.6833	385.3		15.6833	290.5		15.6833	175.1
	15.7	395.6		15.7	385.3		15.7	290.5		15.7	175.1
	15.7167	395.6		15.7167	385.3		15.7167	290.5		15.7167	175.1
	15.7333	395.6		15.7333	385.3		15.7333	290.5		15.7333	175.1
	15.75	395.7		15.75	385.4		15.75	290.5		15.75	175.1
	15.7667	395.7		15.7667	385.4		15.7667	290.5		15.7667	175.2
	15.7833	395.7		15.7833	385.4		15.7833	290.5		15.7833	175.2
	15.8	395.7		15.8	385.4		15.8	290.5		15.8	175.2
	15.8167	395.7		15.8167	385.4		15.8167	290.5		15.8167	175.2
	15.8333	395.7		15.8333	385.4		15.8333	290.5		15.8333	175.2
	15.85	395.7		15.85	385.4		15.85	290.5		15.85	175.2
	15.8667	395.7		15.8667	385.4		15.8667	290.6		15.8667	175.2
	15.8833	395.7		15.8833	385.4		15.8833	290.6		15.8833	175.2
	15.9	395.7		15.9	385.4		15.9	290.6		15.9	175.2
	15.9167	395.9		15.9167	385.4		15.9167	290.6		15.9167	175.2
	15.9333	395.8		15.9333	385.4		15.9333	290.6		15.9333	175.2
	15.95	395.7		15.95	385.4		15.95	290.6		15.95	175.2
	15.9667	395.7		15.9667	385.4		15.9667	290.6		15.9667	175.2
	15.9833	395.7		15.9833	385.5		15.9833	290.6		15.9833	175.3
	16	395.8		16	385.5		16	290.6		16	175.3
	16.0167	395.9		16.0167	385.5		16.0167	290.6		16.0167	175.3
	16.0333	395.9		16.0333	385.5		16.0333	290.6		16.0333	175.3
	16.05	395.9		16.05	385.5		16.05	290.6		16.05	175.3
	16.0667	395.9		16.0667	385.5		16.0667	290.6		16.0667	175.3
	16.0833	395.8		16.0833	385.5		16.0833	290.6		16.0833	175.3
	16.1	395.8		16.1	385.5		16.1	290.7		16.1	175.3
	16.1167	395.9		16.1167	385.5		16.1167	290.7		16.1167	175.3
	16.1333	395.9		16.1333	385.5		16.1333	290.7		16.1333	175.3
	16.15	396		16.15	385.5		16.15	290.7		16.15	175.3
	16.1667	396		16.1667	385.5		16.1667	290.7		16.1667	175.4
	16.1833	396		16.1833	385.6		16.1833	290.7		16.1833	175.4
	16.2	396		16.2	385.6		16.2	290.7		16.2	175.4
	16.2167	396		16.2167	385.6		16.2167	290.7		16.2167	175.4
	16.2333	396		16.2333	385.6		16.2333	290.7		16.2333	175.5
	16.25	396		16.25	385.6		16.25	290.8		16.25	175.5
	16.2667	396		16.2667	385.6		16.2667	290.8		16.2667	175.5
	16.2833	396		16.2833	385.6		16.2833	290.8		16.2833	175.5
	16.3	396		16.3	385.6		16.3	290.8		16.3	175.5
	16.3167	396		16.3167	385.6		16.3167	290.8		16.3167	175.5
	16.3333	396		16.3333	385.6		16.3333	290.8		16.3333	175.5
	16.35	396		16.35	385.6		16.35	290.8		16.35	175.5
	16.3667	396		16.3667	385.6		16.3667	290.8		16.3667	175.6
	16.3833	396		16.3833	385.6		16.3833	290.8		16.3833	175.6
	16.4	396		16.4	385.6		16.4	290.8		16.4	175.6
	16.4167	396.1		16.4167	385.6		16.4167	290.8		16.4167	175.6
	16.4333	396.1		16.4333	385.6		16.4333	290.8		16.4333	175.6
	16.45	396.2		16.45	385.7		16.45	290.8		16.45	175.6
	16.4667	396.2		16.4667	385.7		16.4667	290.8		16.4667	175.6
	16.4833	396.2		16.4833	385.7		16.4833	290.8		16.4833	175.6
	16.5	396.2		16.5	385.7		16.5	290.9		16.5	175.6
	16.5167	396.2		16.5167	385.7		16.5167	290.9		16.5167	175.6
	16.5333	396.1		16.5333	385.8		16.5333	290.9		16.5333	175.6
	16.55	396.2		16.55	385.8		16.55	290.9		16.55	175.7
	16.5667	396.2		16.5667	385.8		16.5667	290.9		16.5667	175.7
	16.5833	396.2		16.5833	385.8		16.5833	290.9		16.5833	175.7
	16.6	396.2		16.6	385.8		16.6	290.9		16.6	175.7
	16.6167	396.2		16.6167	385.8		16.6167	290.9		16.6167	175.7
	16.6333	396.3		16.6333	385.8		16.6333	290.9		16.6333	175.7
	16.65	396.3		16.65	385.8		16.65	290.9		16.65	175.7
	16.6667	396.2		16.6667	385.8		16.6667	290.9		16.6667	175.7
	16.6833	396.2		16.6833	385.8		16.6833	290.9		16.6833	175.7
	16.7	396.2		16.7	385.8		16.7	290.9		16.7	175.7
	16.7167	396.3		16.7167	385.8		16.7167	290.9		16.7167	175.7
	16.7333	396.3		16.7333	385.8		16.7333	290.9		16.7333	175.7
	16.75	396.3		16.75	385.8		16.75	290.9		16.75	175.7
	16.7667	396.3		16.7667	385.8		16.7667	290.9		16.7667	175.7
	16.7833	396.3		16.7833	385.8		16.7833	291		16.7833	175.8
	16.8	396.3		16.8	385.9		16.8	291		16.8	175.8
	16.8167	396.3		16.8167	385.9		16.8167	291		16.8167	175.8
	16.8333	396.3		16.8333	385.9		16.8333	291		16.8333	175.8
	16.85	396.3		16.85	385.9		16.85	291		16.85	175.8
	16.8667	396.3		16.8667	385.9		16.8667	291		16.8667	175.8
	16.8833	396.3		16.8833	385.9		16.8833	291		16.8833	175.8
	16.9	396.3		16.9	386		16.9	291		16.9	175.8
	16.9167	396.3		16.9167	386		16.9167	291		16.9167	175.8
	16.9333	396.3		16.9333	386		16.9333	291		16.9333	175.8
	16.95	396.3		16.95	386		16.95	291		16.95	175.8
	16.9667	396.3		16.9667	386		16.9667	291		16.9667	175.8
	16.9833	396.3		16.9833	386		16.9833	291		16.9833	175.8
	17	396.3		17	386		17	291		17	175.8
	17.0167	396.3		17.0167	386		17.0167	291.1		17.0167	175.8
	17.0333	396.3		17.0333	386		17.0333	291.1		17.0333	175.8
	17.05	396.3		17.05	386		17.05	291.1		17.05	175.9
	17.0667	396.4		17.0667	386		17.0667	291.1		17.0667	175.9
	17.0833	396.4		17.0833	386		17.0833	291.1		17.0833	175.9
	17.1	396.4		17.1	386		17.1	291.1		17.1	175.9
	17.1167	396.4		17.1167	386		17.1167	291.1		17.1167	175.9
	17.1333	396.4		17.1333	386		17.1333	291.1		17.1333	175.9
	17.15	396.4		17.15	386		17.15	291.1		17.15	175.9
	17.1667	396.4		17.1667	386		17.1667	291.1		17.1667	175.9
	17.1833	396.5		17.1833	386		17.1833	291.1		17.1833	176
	17.2	396.5		17.2	386		17.2	291.2		17.2	176
	17.2167	396.5		17.2167	386		17.2167	291.2		17.2167	176
	17.2333	396.5		17.2333	386		17.2333	291.2		17.2333	176
	17.25	396.5		17.25	386		17.25	291.2		17.25	176.1
	17.2667	396.5		17.2667	386		17.2667	291.2		17.2667	176.1
	17.2833	396.5		17.2833	386		17.2833	291.2		17.2833	176.1
	17.3	396.5		17.3	386		17.3	291.2		17.3	176.1
	17.3167	396.6		17.3167	386		17.3167	291.2		17.3167	176.1
	17.3333	396.6		17.3333	386		17.3333	291.2		17.3333	176.1
	17.35	396.6		17.35	386.1		17.35	291.2		17.35	176.1
	17.3667	396.6		17.3667	386.1		17.3667	291.2		17.3667	176.1
	17.3833	396.6		17.3833	386.1		17.3833	291.2		17.3833	176.1
	17.4	396.6		17.4	386.1		17.4	291.2		17.4	176.1
	17.4167	396.6		17.4167	386.2		17.4167	291.2		17.4167	176.1
	17.4333	396.6		17.4333	386.2		17.4333	291.2		17.4333	176.2
	17.45	396.7		17.45	386.2		17.45	291.2		17.45	176.2
	17.4667	396.7		17.4667	386.2		17.4667	291.2		17.4667	176.2
	17.4833	396.7		17.4833	386.2		17.4833	291.3		17.4833	176.2
	17.5	396.7		17.5	386.2		17.5	291.3		17.5	176.2
	17.5167	396.7		17.5167	386.2		17.5167	291.3		17.5167	176.2
	17.5333	396.7		17.5333	386.2		17.5333	291.3		17.5333	176.2
	17.55	396.7		17.55	386.2		17.55	291.3		17.55	176.2
	17.5667	396.7		17.5667	386.2		17.5667	291.3		17.5667	176.2
	17.5833	396.7		17.5833	386.2		17.5833	291.3		17.5833	176.2
	17.6	396.7		17.6	386.2		17.6	291.3		17.6	176.3
	17.6167	396.7		17.6167	386.2		17.6167	291.3		17.6167	176.3
	17.6333	396.7		17.6333	386.2		17.6333	291.3		17.6333	176.3
	17.65	396.8		17.65	386.2		17.65	291.3		17.65	176.3
	17.6667	396.8		17.6667	386.3		17.6667	291.3		17.6667	176.3
	17.6833	396.8		17.6833	386.3		17.6833	291.3		17.6833	176.3
	17.7	396.8		17.7	386.3		17.7	291.3		17.7	176.3
	17.7167	396.8		17.7167	386.3		17.7167	291.3		17.7167	176.4
	17.7333	396.8		17.7333	386.3		17.7333	291.3		17.7333	176.4
	17.75	396.8		17.75	386.3		17.75	291.3		17.75	176.4
	17.7667	396.8		17.7667	386.3		17.7667	291.4		17.7667	176.4
	17.7833	396.8		17.7833	386.3		17.7833	291.4		17.7833	176.4
	17.8	396.9		17.8	386.3		17.8	291.4		17.8	176.4
	17.8167	396.9		17.8167	386.3		17.8167	291.4		17.8167	176.4
	17.8333	396.9		17.8333	386.4		17.8333	291.4		17.8333	176.4
	17.85	396.9		17.85	386.4		17.85	291.4		17.85	176.4
	17.8667	396.9		17.8667	386.4		17.8667	291.4		17.8667	176.4
	17.8833	396.9		17.8833	386.4		17.8833	291.4		17.8833	176.4
	17.9	396.9		17.9	386.4		17.9	291.4		17.9	176.4
	17.9167	396.9		17.9167	386.4		17.9167	291.4		17.9167	176.4
	17.9333	397		17.9333	386.4		17.9333	291.4		17.9333	176.5
	17.95	397		17.95	386.4		17.95	291.5		17.95	176.5
	17.9667	397		17.9667	386.4		17.9667	291.5		17.9667	176.5
	17.9833	397		17.9833	386.4		17.9833	291.5		17.9833	176.5
	18	397		18	386.4		18	291.5		18	176.5
	18.0167	397		18.0167	386.4		18.0167	291.5		18.0167	176.6
	18.0333	397		18.0333	386.4		18.0333	291.5		18.0333	176.6
	18.05	397		18.05	386.5		18.05	291.5		18.05	176.6
	18.0667	397		18.0667	386.5		18.0667	291.6		18.0667	176.6
	18.0833	397		18.0833	386.5		18.0833	291.6		18.0833	176.6
	18.1	397		18.1	386.5		18.1	291.6		18.1	176.5
	18.1167	397.1		18.1167	386.5		18.1167	291.6		18.1167	176.5
	18.1333	397.1		18.1333	386.5		18.1333	291.6		18.1333	176.6
	18.15	397.1		18.15	386.5		18.15	291.6		18.15	176.5
	18.1667	397.1		18.1667	386.5		18.1667	291.6		18.1667	176.5
	18.1833	397		18.1833	386.5		18.1833	291.6		18.1833	176.6
	18.2	397		18.2	386.5		18.2	291.6		18.2	176.6
	18.2167	397		18.2167	386.5		18.2167	291.6		18.2167	176.6
	18.2333	397		18.2333	386.5		18.2333	291.6		18.2333	176.6
	18.25	397.1		18.25	386.5		18.25	291.6		18.25	176.6
	18.2667	397.1		18.2667	386.5		18.2667	291.6		18.2667	176.6
	18.2833	397.1		18.2833	386.5		18.2833	291.6		18.2833	176.6
	18.3	397.1		18.3	386.5		18.3	291.6		18.3	176.6
	18.3167	397.2		18.3167	386.5		18.3167	291.7		18.3167	176.6
	18.3333	397.2		18.3333	386.5		18.3333	291.7		18.3333	176.6
	18.35	397.2		18.35	386.6		18.35	291.7		18.35	176.6
	18.3667	397.2		18.3667	386.6		18.3667	291.7		18.3667	176.6
	18.3833	397.2		18.3833	386.6		18.3833	291.7		18.3833	176.6
	18.4	397.2		18.4	386.6		18.4	291.7		18.4	176.6
	18.4167	397.2		18.4167	386.6		18.4167	291.7		18.4167	176.7
	18.4333	397.2		18.4333	386.6		18.4333	291.7		18.4333	176.7
	18.45	397.2		18.45	386.6		18.45	291.7		18.45	176.7
	18.4667	397.2		18.4667	386.6		18.4667	291.7		18.4667	176.7
	18.4833	397.2		18.4833	386.6		18.4833	291.7		18.4833	176.7
	18.5	397.2		18.5	386.6		18.5	291.7		18.5	176.7
	18.5167	397.2		18.5167	386.6		18.5167	291.8		18.5167	176.7
	18.5333	397.3		18.5333	386.6		18.5333	291.8		18.5333	176.7
	18.55	397.3		18.55	386.6		18.55	291.8		18.55	176.8
	18.5667	397.3		18.5667	386.6		18.5667	291.8		18.5667	176.8
	18.5833	397.3		18.5833	386.6		18.5833	291.8		18.5833	176.8
	18.6	397.3		18.6	386.6		18.6	291.8		18.6	176.8
	18.6167	397.3		18.6167	386.6		18.6167	291.8		18.6167	176.8
	18.6333	397.3		18.6333	386.6		18.6333	291.8		18.6333	176.8
	18.65	397.3		18.65	386.6		18.65	291.8		18.65	176.8
	18.6667	397.4		18.6667	386.6		18.6667	291.8		18.6667	176.8
	18.6833	397.4		18.6833	386.6		18.6833	291.8		18.6833	176.8
	18.7	397.4		18.7	386.6		18.7	291.9		18.7	176.8
	18.7167	397.4		18.7167	386.6		18.7167	291.9		18.7167	176.8
	18.7333	397.4		18.7333	386.6		18.7333	291.9		18.7333	176.8
	18.75	397.4		18.75	386.7		18.75	291.9		18.75	176.8
	18.7667	397.5		18.7667	386.7		18.7667	291.9		18.7667	176.8
	18.7833	397.5		18.7833	386.7		18.7833	291.9		18.7833	176.8
	18.8	397.5		18.8	386.7		18.8	291.9		18.8	176.8
	18.8167	397.5		18.8167	386.7		18.8167	291.9		18.8167	176.8
	18.8333	397.5		18.8333	386.7		18.8333	291.9		18.8333	176.9
	18.85	397.6		18.85	386.7		18.85	291.9		18.85	176.9
	18.8667	397.6		18.8667	386.8		18.8667	291.9		18.8667	176.9
	18.8833	397.6		18.8833	386.8		18.8833	291.9		18.8833	176.9
	18.9	397.6		18.9	386.8		18.9	291.9		18.9	176.9
	18.9167	397.6		18.9167	386.8		18.9167	291.9		18.9167	176.9
	18.9333	397.6		18.9333	386.8		18.9333	292		18.9333	176.9
	18.95	397.6		18.95	386.8		18.95	292		18.95	176.9
	18.9667	397.6		18.9667	386.8		18.9667	292		18.9667	176.9
	18.9833	397.6		18.9833	386.8		18.9833	292		18.9833	176.9
	19	397.6		19	386.8		19	292		19	176.9
	19.0167	397.6		19.0167	386.8		19.0167	292		19.0167	176.9
	19.0333	397.6		19.0333	386.8		19.0333	292		19.0333	176.9
	19.05	397.6		19.05	386.8		19.05	292		19.05	176.9
	19.0667	397.6		19.0667	386.8		19.0667	292		19.0667	176.9
	19.0833	397.6		19.0833	386.8		19.0833	292		19.0833	176.9
	19.1	397.6		19.1	386.8		19.1	292		19.1	176.9
	19.1167	397.7		19.1167	386.8		19.1167	292		19.1167	177
	19.1333	397.7		19.1333	386.8		19.1333	292		19.1333	177
	19.15	397.7		19.15	386.8		19.15	292.1		19.15	177
	19.1667	397.8		19.1667	386.8		19.1667	292.1		19.1667	177
	19.1833	397.8		19.1833	386.8		19.1833	292.1		19.1833	177
	19.2	397.8		19.2	386.8		19.2	292.1		19.2	177
	19.2167	397.8		19.2167	386.8		19.2167	292.1		19.2167	177
	19.2333	397.8		19.2333	386.8		19.2333	292.1		19.2333	177
	19.25	397.8		19.25	386.8		19.25	292.1		19.25	177
	19.2667	397.8		19.2667	386.9		19.2667	292.1		19.2667	177
	19.2833	397.8		19.2833	386.9		19.2833	292.1		19.2833	177
	19.3	397.8		19.3	386.9		19.3	292.1		19.3	177
	19.3167	397.8		19.3167	386.9		19.3167	292.1		19.3167	177
	19.3333	397.8		19.3333	386.9		19.3333	292.1		19.3333	177
	19.35	397.8		19.35	386.9		19.35	292.1		19.35	177
	19.3667	397.8		19.3667	386.9		19.3667	292.1		19.3667	177.1
	19.3833	397.8		19.3833	386.9		19.3833	292.1		19.3833	177.1
	19.4	397.8		19.4	387		19.4	292.1		19.4	177.1
	19.4167	397.8		19.4167	387		19.4167	292.2		19.4167	177.1
	19.4333	397.8		19.4333	387		19.4333	292.2		19.4333	177.1
	19.45	397.9		19.45	387		19.45	292.2		19.45	177.1
	19.4667	397.9		19.4667	387		19.4667	292.2		19.4667	177.1
	19.4833	397.9		19.4833	387		19.4833	292.2		19.4833	177.1
	19.5	397.9		19.5	387		19.5	292.2		19.5	177.1
	19.5167	397.9		19.5167	387		19.5167	292.2		19.5167	177.1
	19.5333	397.9		19.5333	387		19.5333	292.2		19.5333	177.2
	19.55	397.9		19.55	387		19.55	292.2		19.55	177.2
	19.5667	397.9		19.5667	387		19.5667	292.2		19.5667	177.2
	19.5833	397.9		19.5833	387		19.5833	292.3		19.5833	177.2
	19.6	397.9		19.6	387		19.6	292.3		19.6	177.2
	19.6167	397.9		19.6167	387		19.6167	292.3		19.6167	177.2
	19.6333	397.9		19.6333	387		19.6333	292.3		19.6333	177.2
	19.65	397.9		19.65	387		19.65	292.3		19.65	177.2
	19.6667	398		19.6667	387		19.6667	292.3		19.6667	177.2
	19.6833	398		19.6833	387		19.6833	292.3		19.6833	177.2
	19.7	398		19.7	387		19.7	292.3		19.7	177.2
	19.7167	398		19.7167	387		19.7167	292.3		19.7167	177.2
	19.7333	397.9		19.7333	387		19.7333	292.3		19.7333	177.2
	19.75	397.9		19.75	387		19.75	292.3		19.75	177.2
	19.7667	397.9		19.7667	387		19.7667	292.3		19.7667	177.2
	19.7833	397.9		19.7833	387		19.7833	292.3		19.7833	177.2
	19.8	397.9		19.8	387		19.8	292.3		19.8	177.2
	19.8167	397.9		19.8167	387		19.8167	292.3		19.8167	177.2
	19.8333	397.9		19.8333	387		19.8333	292.4		19.8333	177.2
	19.85	397.9		19.85	387		19.85	292.4		19.85	177.3
	19.8667	398		19.8667	387		19.8667	292.4		19.8667	177.3
	19.8833	398		19.8833	387		19.8833	292.4		19.8833	177.3
	19.9	398		19.9	387		19.9	292.4		19.9	177.3
	19.9167	398		19.9167	387		19.9167	292.4		19.9167	177.3
	19.9333	398		19.9333	387		19.9333	292.4		19.9333	177.3
	19.95	398		19.95	387.1		19.95	292.4		19.95	177.3
	19.9667	398		19.9667	387.1		19.9667	292.4		19.9667	177.3
	19.9833	398		19.9833	387.1		19.9833	292.4		19.9833	177.4
	20	398.2		20	387.1		20	292.4		20	177.4
	20.0167	398.2		20.0167	387.1		20.0167	292.4		20.0167	177.4
	20.0333	398.2		20.0333	387.1		20.0333	292.4		20.0333	177.4
	20.05	398.2		20.05	387.1		20.05	292.4		20.05	177.4
	20.0667	398.1		20.0667	387.1		20.0667	292.4		20.0667	177.4
	20.0833	398.1		20.0833	387.1		20.0833	292.4		20.0833	177.4
	20.1	398.2		20.1	387.1		20.1	292.4		20.1	177.4
	20.1167	398.2		20.1167	387.1		20.1167	292.4		20.1167	177.4
	20.1333	398.2		20.1333	387.1		20.1333	292.4		20.1333	177.4
	20.15	398.2		20.15	387.1		20.15	292.4		20.15	177.4
	20.1667	398.2		20.1667	387.1		20.1667	292.4		20.1667	177.4
	20.1833	398.3		20.1833	387.1		20.1833	292.5		20.1833	177.4
	20.2	398.3		20.2	387.2		20.2	292.5		20.2	177.4
	20.2167	398.3		20.2167	387.2		20.2167	292.5		20.2167	177.4
	20.2333	398.3		20.2333	387.2		20.2333	292.5		20.2333	177.4
	20.25	398.3		20.25	387.2		20.25	292.5		20.25	177.4
	20.2667	398.3		20.2667	387.3		20.2667	292.5		20.2667	177.4
	20.2833	398.3		20.2833	387.3		20.2833	292.5		20.2833	177.4
	20.3	398.3		20.3	387.3		20.3	292.5		20.3	177.5
	20.3167	398.3		20.3167	387.3		20.3167	292.5		20.3167	177.5
	20.3333	398.3		20.3333	387.3		20.3333	292.5		20.3333	177.5
	20.35	398.3		20.35	387.3		20.35	292.5		20.35	177.5
	20.3667	398.4		20.3667	387.3		20.3667	292.5		20.3667	177.5
	20.3833	398.4		20.3833	387.3		20.3833	292.5		20.3833	177.5
	20.4	398.4		20.4	387.3		20.4	292.5		20.4	177.5
	20.4167	398.4		20.4167	387.3		20.4167	292.5		20.4167	177.5
	20.4333	398.4		20.4333	387.3		20.4333	292.5		20.4333	177.5
	20.45	398.4		20.45	387.3		20.45	292.5		20.45	177.5
	20.4667	398.4		20.4667	387.3		20.4667	292.5		20.4667	177.5
	20.4833	398.4		20.4833	387.3		20.4833	292.5		20.4833	177.5
	20.5	398.4		20.5	387.3		20.5	292.5		20.5	177.5
	20.5167	398.4		20.5167	387.3		20.5167	292.5		20.5167	177.5
	20.5333	398.4		20.5333	387.3		20.5333	292.5		20.5333	177.5
	20.55	398.4		20.55	387.3		20.55	292.6		20.55	177.5
	20.5667	398.4		20.5667	387.3		20.5667	292.6		20.5667	177.5
	20.5833	398.4		20.5833	387.3		20.5833	292.6		20.5833	177.5
	20.6	398.4		20.6	387.3		20.6	292.6		20.6	177.5
	20.6167	398.4		20.6167	387.3		20.6167	292.6		20.6167	177.5
	20.6333	398.4		20.6333	387.3		20.6333	292.6		20.6333	177.5
	20.65	398.4		20.65	387.3		20.65	292.6		20.65	177.6
	20.6667	398.4		20.6667	387.3		20.6667	292.6		20.6667	177.6
	20.6833	398.4		20.6833	387.3		20.6833	292.6		20.6833	177.6
	20.7	398.4		20.7	387.3		20.7	292.6		20.7	177.7
	20.7167	398.5		20.7167	387.3		20.7167	292.6		20.7167	177.7
	20.7333	398.5		20.7333	387.3		20.7333	292.7		20.7333	177.7
	20.75	398.5		20.75	387.3		20.75	292.7		20.75	177.7
	20.7667	398.5		20.7667	387.3		20.7667	292.7		20.7667	177.7
	20.7833	398.5		20.7833	387.4		20.7833	292.7		20.7833	177.7
	20.8	398.5		20.8	387.4		20.8	292.7		20.8	177.7
	20.8167	398.5		20.8167	387.4		20.8167	292.7		20.8167	177.7
	20.8333	398.5		20.8333	387.4		20.8333	292.7		20.8333	177.7
	20.85	398.5		20.85	387.4		20.85	292.7		20.85	177.7
	20.8667	398.5		20.8667	387.4		20.8667	292.7		20.8667	177.7
	20.8833	398.5		20.8833	387.4		20.8833	292.7		20.8833	177.7
	20.9	398.5		20.9	387.4		20.9	292.8		20.9	177.7
	20.9167	398.5		20.9167	387.4		20.9167	292.8		20.9167	177.8
	20.9333	398.5		20.9333	387.4		20.9333	292.8		20.9333	177.8
	20.95	398.5		20.95	387.4		20.95	292.8		20.95	177.8
	20.9667	398.6		20.9667	387.4		20.9667	292.8		20.9667	177.8
	20.9833	398.6		20.9833	387.4		20.9833	292.8		20.9833	177.8
	21	398.6		21	387.4		21	292.8		21	177.8
	21.0167	398.6		21.0167	387.4		21.0167	292.8		21.0167	177.8
	21.0333	398.6		21.0333	387.4		21.0333	292.8		21.0333	177.8
	21.05	398.6		21.05	387.4		21.05	292.8		21.05	177.8
	21.0667	398.6		21.0667	387.4		21.0667	292.8		21.0667	177.8
	21.0833	398.6		21.0833	387.4		21.0833	292.8		21.0833	177.8
	21.1	398.6		21.1	387.5		21.1	292.8		21.1	177.8
	21.1167	398.6		21.1167	387.5		21.1167	292.8		21.1167	177.8
	21.1333	398.6		21.1333	387.5		21.1333	292.8		21.1333	177.8
	21.15	398.6		21.15	387.5		21.15	292.8		21.15	177.8
	21.1667	398.6		21.1667	387.5		21.1667	292.8		21.1667	177.8
	21.1833	398.6		21.1833	387.5		21.1833	292.9		21.1833	177.8
	21.2	398.7		21.2	387.5		21.2	292.9		21.2	177.8
	21.2167	398.7		21.2167	387.5		21.2167	292.9		21.2167	177.8
	21.2333	398.7		21.2333	387.5		21.2333	292.9		21.2333	177.8
	21.25	398.7		21.25	387.5		21.25	292.9		21.25	177.9
	21.2667	398.7		21.2667	387.5		21.2667	292.9		21.2667	177.9
	21.2833	398.7		21.2833	387.5		21.2833	292.9		21.2833	177.9
	21.3	398.7		21.3	387.5		21.3	292.9		21.3	177.9
	21.3167	398.8		21.3167	387.5		21.3167	292.9		21.3167	177.9
	21.3333	398.8		21.3333	387.5		21.3333	292.9		21.3333	177.9
	21.35	398.7		21.35	387.5		21.35	292.9		21.35	177.9
	21.3667	398.7		21.3667	387.5		21.3667	292.9		21.3667	177.9
	21.3833	398.7		21.3833	387.5		21.3833	292.9		21.3833	177.9
	21.4	398.7		21.4	387.5		21.4	292.9		21.4	177.9
	21.4167	398.7		21.4167	387.5		21.4167	292.9		21.4167	177.9
	21.4333	398.7		21.4333	387.5		21.4333	292.9		21.4333	177.9
	21.45	398.7		21.45	387.5		21.45	292.9		21.45	177.9
	21.4667	398.7		21.4667	387.5		21.4667	292.9		21.4667	177.9
	21.4833	398.7		21.4833	387.5		21.4833	292.9		21.4833	177.9
	21.5	398.7		21.5	387.5		21.5	292.9		21.5	177.9
	21.5167	398.7		21.5167	387.5		21.5167	292.9		21.5167	177.9
	21.5333	398.8		21.5333	387.5		21.5333	292.9		21.5333	177.9
	21.55	398.8		21.55	387.5		21.55	292.9		21.55	177.9
	21.5667	398.8		21.5667	387.5		21.5667	293		21.5667	177.9
	21.5833	398.8		21.5833	387.6		21.5833	293		21.5833	178
	21.6	398.8		21.6	387.6		21.6	293		21.6	178
	21.6167	398.8		21.6167	387.6		21.6167	293		21.6167	178
	21.6333	398.8		21.6333	387.6		21.6333	293		21.6333	178
	21.65	398.8		21.65	387.6		21.65	293		21.65	178
	21.6667	398.8		21.6667	387.6		21.6667	293		21.6667	178
	21.6833	398.8		21.6833	387.6		21.6833	293		21.6833	178
	21.7	398.8		21.7	387.6		21.7	293		21.7	178
	21.7167	398.8		21.7167	387.6		21.7167	293		21.7167	178
	21.7333	398.8		21.7333	387.6		21.7333	293		21.7333	178
	21.75	398.8		21.75	387.6		21.75	293		21.75	178
	21.7667	398.8		21.7667	387.6		21.7667	293		21.7667	178
	21.7833	398.8		21.7833	387.6		21.7833	293		21.7833	178
	21.8	398.8		21.8	387.6		21.8	293		21.8	178.1
	21.8167	398.8		21.8167	387.6		21.8167	293		21.8167	178.1
	21.8333	398.8		21.8333	387.6		21.8333	293		21.8333	178.1
	21.85	398.8		21.85	387.6		21.85	293		21.85	178.1
	21.8667	398.8		21.8667	387.6		21.8667	293		21.8667	178.1
	21.8833	398.8		21.8833	387.6		21.8833	293		21.8833	178.1
	21.9	398.8		21.9	387.6		21.9	293		21.9	178.1
	21.9167	398.8		21.9167	387.6		21.9167	293		21.9167	178.1
	21.9333	398.8		21.9333	387.6		21.9333	293		21.9333	178.1
	21.95	398.8		21.95	387.6		21.95	293		21.95	178.1
	21.9667	398.8		21.9667	387.6		21.9667	293		21.9667	178.1
	21.9833	398.8		21.9833	387.6		21.9833	293		21.9833	178.1
	22	398.8		22	387.6		22	293		22	178.1
	22.0167	398.9		22.0167	387.6		22.0167	293		22.0167	178.1
	22.0333	398.9		22.0333	387.7		22.0333	293		22.0333	178.1
	22.05	398.9		22.05	387.7		22.05	293		22.05	178.1
	22.0667	398.9		22.0667	387.7		22.0667	293		22.0667	178.1
	22.0833	398.9		22.0833	387.7		22.0833	293.1		22.0833	178.1
	22.1	398.9		22.1	387.7		22.1	293.2		22.1	178.1
	22.1167	398.9		22.1167	387.7		22.1167	293.2		22.1167	178.1
	22.1333	398.9		22.1333	387.7		22.1333	293.2		22.1333	178.1
	22.15	399		22.15	387.7		22.15	293.2		22.15	178.2
	22.1667	399		22.1667	387.7		22.1667	293.2		22.1667	178.2
	22.1833	399		22.1833	387.7		22.1833	293.2		22.1833	178.2
	22.2	399		22.2	387.7		22.2	293.2		22.2	178.2
	22.2167	399		22.2167	387.7		22.2167	293.2		22.2167	178.2
	22.2333	399		22.2333	387.7		22.2333	293.2		22.2333	178.2
	22.25	399		22.25	387.7		22.25	293.2		22.25	178.2
	22.2667	399		22.2667	387.7		22.2667	293.2		22.2667	178.2
	22.2833	399		22.2833	387.7		22.2833	293.2		22.2833	178.2
	22.3	399		22.3	387.7		22.3	293.2		22.3	178.2
	22.3167	399		22.3167	387.7		22.3167	293.2		22.3167	178.2
	22.3333	399		22.3333	387.7		22.3333	293.2		22.3333	178.3
	22.35	399		22.35	387.7		22.35	293.2		22.35	178.3
	22.3667	399		22.3667	387.7		22.3667	293.2		22.3667	178.3
	22.3833	399		22.3833	387.8		22.3833	293.2		22.3833	178.3
	22.4	399		22.4	387.8		22.4	293.2		22.4	178.3
	22.4167	399		22.4167	387.8		22.4167	293.2		22.4167	178.3
	22.4333	399.1		22.4333	387.8		22.4333	293.2		22.4333	178.3
	22.45	399.1		22.45	387.8		22.45	293.3		22.45	178.4
	22.4667	399.1		22.4667	387.8		22.4667	293.3		22.4667	178.4
	22.4833	399.1		22.4833	387.8		22.4833	293.3		22.4833	178.4
	22.5	399.1		22.5	387.8		22.5	293.3		22.5	178.4
	22.5167	399.2		22.5167	387.8		22.5167	293.3		22.5167	178.4
	22.5333	399.2		22.5333	387.8		22.5333	293.3		22.5333	178.4
	22.55	399.2		22.55	387.8		22.55	293.3		22.55	178.4
	22.5667	399.2		22.5667	387.8		22.5667	293.3		22.5667	178.4
	22.5833	399.2		22.5833	387.8		22.5833	293.3		22.5833	178.4
	22.6	399.2		22.6	387.8		22.6	293.3		22.6	178.4
	22.6167	399.2		22.6167	387.9		22.6167	293.3		22.6167	178.4
	22.6333	399.2		22.6333	387.9		22.6333	293.3		22.6333	178.5
	22.65	399.2		22.65	387.9		22.65	293.3		22.65	178.5
	22.6667	399.2		22.6667	387.9		22.6667	293.3		22.6667	178.5
	22.6833	399.2		22.6833	387.9		22.6833	293.3		22.6833	178.5
	22.7	399.2		22.7	387.9		22.7	293.3		22.7	178.5
	22.7167	399.2		22.7167	387.9		22.7167	293.3		22.7167	178.5
	22.7333	399.2		22.7333	387.9		22.7333	293.3		22.7333	178.5
	22.75	399.3		22.75	387.9		22.75	293.3		22.75	178.5
	22.7667	399.3		22.7667	387.9		22.7667	293.4		22.7667	178.5
	22.7833	399.3		22.7833	387.9		22.7833	293.4		22.7833	178.5
	22.8	399.3		22.8	387.9		22.8	293.4		22.8	178.5
	22.8167	399.3		22.8167	387.9		22.8167	293.4		22.8167	178.5
	22.8333	399.3		22.8333	387.9		22.8333	293.4		22.8333	178.5
	22.85	399.3		22.85	387.9		22.85	293.4		22.85	178.5
	22.8667	399.3		22.8667	387.9		22.8667	293.4		22.8667	178.5
	22.8833	399.3		22.8833	387.9		22.8833	293.4		22.8833	178.5
	22.9	399.3		22.9	387.9		22.9	293.4		22.9	178.5
	22.9167	399.3		22.9167	387.9		22.9167	293.4		22.9167	178.5
	22.9333	399.3		22.9333	387.9		22.9333	293.4		22.9333	178.5
	22.95	399.3		22.95	387.9		22.95	293.4		22.95	178.5
	22.9667	399.3		22.9667	387.9		22.9667	293.4		22.9667	178.5
	22.9833	399.3		22.9833	387.9		22.9833	293.4		22.9833	178.5
	23	399.3		23	387.9		23	293.4		23	178.5
	23.0167	399.3		23.0167	388		23.0167	293.4		23.0167	178.5
	23.0333	399.4		23.0333	388		23.0333	293.4		23.0333	178.5
	23.05	399.4		23.05	388		23.05	293.4		23.05	178.6
	23.0667	399.4		23.0667	388		23.0667	293.4		23.0667	178.6
	23.0833	399.4		23.0833	388		23.0833	293.4		23.0833	178.6
	23.1	399.4		23.1	388		23.1	293.5		23.1	178.6
	23.1167	399.4		23.1167	388		23.1167	293.5		23.1167	178.6
	23.1333	399.4		23.1333	388		23.1333	293.5		23.1333	178.6
	23.15	399.4		23.15	388		23.15	293.5		23.15	178.6
	23.1667	399.4		23.1667	388		23.1667	293.5		23.1667	178.6
	23.1833	399.4		23.1833	388		23.1833	293.5		23.1833	178.6
	23.2	399.4		23.2	388		23.2	293.5		23.2	178.6
	23.2167	399.4		23.2167	388		23.2167	293.5		23.2167	178.6
	23.2333	399.4		23.2333	388		23.2333	293.5		23.2333	178.6
	23.25	399.4		23.25	388		23.25	293.5		23.25	178.6
	23.2667	399.4		23.2667	388		23.2667	293.5		23.2667	178.6
	23.2833	399.4		23.2833	388		23.2833	293.5		23.2833	178.6
	23.3	399.4		23.3	388		23.3	293.5		23.3	178.6
	23.3167	399.4		23.3167	388		23.3167	293.5		23.3167	178.6
	23.3333	399.5		23.3333	388		23.3333	293.5		23.3333	178.6
	23.35	399.5		23.35	388		23.35	293.5		23.35	178.6
	23.3667	399.5		23.3667	388		23.3667	293.5		23.3667	178.6
	23.3833	399.5		23.3833	388		23.3833	293.5		23.3833	178.7
	23.4	399.5		23.4	388		23.4	293.5		23.4	178.7
	23.4167	399.5		23.4167	388		23.4167	293.5		23.4167	178.7
	23.4333	399.5		23.4333	388		23.4333	293.5		23.4333	178.7
	23.45	399.5		23.45	388		23.45	293.5		23.45	178.7
	23.4667	399.5		23.4667	388		23.4667	293.6		23.4667	178.7
	23.4833	399.5		23.4833	388		23.4833	293.6		23.4833	178.7
	23.5	399.5		23.5	388		23.5	293.6		23.5	178.7
	23.5167	399.6		23.5167	388		23.5167	293.7		23.5167	178.7
	23.5333	399.6		23.5333	388		23.5333	293.7		23.5333	178.7
	23.55	399.6		23.55	388		23.55	293.7		23.55	178.7
	23.5667	399.6		23.5667	388		23.5667	293.7		23.5667	178.7
	23.5833	399.6		23.5833	388		23.5833	293.7		23.5833	178.7
	23.6	399.6		23.6	388		23.6	293.7		23.6	178.7
	23.6167	399.6		23.6167	388.1		23.6167	293.7		23.6167	178.7
	23.6333	399.6		23.6333	388.1		23.6333	293.7		23.6333	178.7
	23.65	399.6		23.65	388.1		23.65	293.7		23.65	178.7
	23.6667	399.6		23.6667	388.1		23.6667	293.7		23.6667	178.7
	23.6833	399.6		23.6833	388.1		23.6833	293.7		23.6833	178.7
	23.7	399.6		23.7	388.1		23.7	293.7		23.7	178.7
	23.7167	399.6		23.7167	388.1		23.7167	293.7		23.7167	178.7
	23.7333	399.6		23.7333	388.1		23.7333	293.7		23.7333	178.7
	23.75	399.6		23.75	388.1		23.75	293.7		23.75	178.7
	23.7667	399.6		23.7667	388.1		23.7667	293.7		23.7667	178.8
	23.7833	399.6		23.7833	388.1		23.7833	293.7		23.7833	178.8
	23.8	399.6		23.8	388.1		23.8	293.7		23.8	178.8
	23.8167	399.7		23.8167	388.2		23.8167	293.7		23.8167	178.8
	23.8333	399.7		23.8333	388.2		23.8333	293.7		23.8333	178.8
	23.85	399.7		23.85	388.2		23.85	293.7		23.85	178.8
	23.8667	399.7		23.8667	388.2		23.8667	293.7		23.8667	178.8
	23.8833	399.7		23.8833	388.2		23.8833	293.7		23.8833	178.8
	23.9	399.7		23.9	388.2		23.9	293.8		23.9	178.8
	23.9167	399.7		23.9167	388.2		23.9167	293.8		23.9167	178.8
	23.9333	399.8		23.9333	388.2		23.9333	293.8		23.9333	178.8
	23.95	399.8		23.95	388.2		23.95	293.8		23.95	178.8
	23.9667	399.8		23.9667	388.3		23.9667	293.8		23.9667	178.8
	23.9833	399.8		23.9833	388.3		23.9833	293.8		23.9833	178.8
	24	399.8		24	388.3		24	293.8		24	178.9
	24.0167	399.8		24.0167	388.3		24.0167	293.8		24.0167	178.9
	24.0333	399.8		24.0333	388.3		24.0333	293.8		24.0333	178.9
	24.05	399.8		24.05	388.3		24.05	293.8		24.05	179
	24.0667	399.8		24.0667	388.3		24.0667	293.8		24.0667	179
	24.0833	399.8		24.0833	388.3		24.0833	293.8		24.0833	179
	24.1	399.8		24.1	388.3		24.1	293.8		24.1	179
	24.1167	399.8		24.1167	388.3		24.1167	293.8		24.1167	179
	24.1333	399.8		24.1333	388.3		24.1333	293.8		24.1333	179
	24.15	399.8		24.15	388.3		24.15	293.8		24.15	179
	24.1667	399.8		24.1667	388.3		24.1667	293.9		24.1667	179
	24.1833	399.8		24.1833	388.3		24.1833	293.9		24.1833	179
	24.2	399.8		24.2	388.3		24.2	293.9		24.2	179
	24.2167	399.8		24.2167	388.3		24.2167	293.9		24.2167	179
	24.2333	399.8		24.2333	388.3		24.2333	293.9		24.2333	179
	24.25	399.8		24.25	388.3		24.25	293.9		24.25	179
	24.2667	399.8		24.2667	388.3		24.2667	293.9		24.2667	179
	24.2833	399.8		24.2833	388.3		24.2833	293.9		24.2833	179
	24.3	399.8		24.3	388.4		24.3	293.9		24.3	179
	24.3167	399.8		24.3167	388.4		24.3167	293.9		24.3167	179
	24.3333	399.8		24.3333	388.4		24.3333	293.9		24.3333	179
	24.35	399.8		24.35	388.5		24.35	293.9		24.35	179.1
	24.3667	399.8		24.3667	388.5		24.3667	293.9		24.3667	179.1
	24.3833	399.8		24.3833	388.5		24.3833	293.9		24.3833	179.1
	24.4	399.9		24.4	388.5		24.4	293.9		24.4	179.1
	24.4167	399.9		24.4167	388.5		24.4167	293.9		24.4167	179.1
	24.4333	399.9		24.4333	388.5		24.4333	293.9		24.4333	179.1
	24.45	399.9		24.45	388.5		24.45	293.9		24.45	179.1
	24.4667	399.9		24.4667	388.6		24.4667	293.9		24.4667	179.1
	24.4833	399.9		24.4833	388.6		24.4833	293.9		24.4833	179.1
	24.5	399.9		24.5	388.6		24.5	293.9		24.5	179.1
	24.5167	399.9		24.5167	388.6		24.5167	293.9		24.5167	179.1
	24.5333	400		24.5333	388.6		24.5333	293.9		24.5333	179.1
	24.55	400		24.55	388.6		24.55	293.9		24.55	179.2
	24.5667	400		24.5667	388.6		24.5667	294		24.5667	179.2
	24.5833	400		24.5833	388.5		24.5833	294		24.5833	179.2
	24.6	400		24.6	388.5		24.6	294		24.6	179.2
	24.6167	400		24.6167	388.5		24.6167	294		24.6167	179.2
	24.6333	400		24.6333	388.5		24.6333	294		24.6333	179.3
	24.65	400		24.65	388.5		24.65	294		24.65	179.3
	24.6667	400		24.6667	388.5		24.6667	294		24.6667	179.3
	24.6833	400		24.6833	388.5		24.6833	294		24.6833	179.3
	24.7	400		24.7	388.5		24.7	294		24.7	179.3
	24.7167	400		24.7167	388.5		24.7167	294		24.7167	179.3
	24.7333	400		24.7333	388.5		24.7333	294		24.7333	179.3
	24.75	400.1		24.75	388.5		24.75	294		24.75	179.3
	24.7667	400.1		24.7667	388.5		24.7667	294		24.7667	179.3
	24.7833	400.1		24.7833	388.5		24.7833	294		24.7833	179.3
	24.8	400.1		24.8	388.5		24.8	294.1		24.8	179.3
	24.8167	400.1		24.8167	388.5		24.8167	294.1		24.8167	179.3
	24.8333	400.1		24.8333	388.5		24.8333	294.1		24.8333	179.3
	24.85	400.1		24.85	388.5		24.85	294.1		24.85	179.3
	24.8667	400.1		24.8667	388.5		24.8667	294.1		24.8667	179.3
	24.8833	400		24.8833	388.5		24.8833	294.1		24.8833	179.3
	24.9	400		24.9	388.5		24.9	294.1		24.9	179.3
	24.9167	400		24.9167	388.5		24.9167	294.1		24.9167	179.3
	24.9333	400		24.9333	388.5		24.9333	294.1		24.9333	179.3
	24.95	400.1		24.95	388.5		24.95	294.2		24.95	179.3
	24.9667	400.1		24.9667	388.5		24.9667	294.2		24.9667	179.3
	24.9833	400.1		24.9833	388.5		24.9833	294.2		24.9833	179.3
	25	400.1		25	388.5		25	294.2		25	179.3
	25.0167	400.1		25.0167	388.5		25.0167	294.2		25.0167	179.3
	25.0333	400.1		25.0333	388.6		25.0333	294.2		25.0333	179.3
	25.05	400.1		25.05	388.6		25.05	294.2		25.05	179.3
	25.0667	400.1		25.0667	388.6		25.0667	294.2		25.0667	179.4
	25.0833	400.2		25.0833	388.6		25.0833	294.2		25.0833	179.4
	25.1	400.3		25.1	388.6		25.1	294.2		25.1	179.4
	25.1167	400.2		25.1167	388.6		25.1167	294.2		25.1167	179.4
	25.1333	400.2		25.1333	388.7		25.1333	294.2		25.1333	179.4
	25.15	400.2		25.15	388.8		25.15	294.2		25.15	179.4
	25.1667	400.2		25.1667	388.8		25.1667	294.2		25.1667	179.4
	25.1833	400.2		25.1833	388.8		25.1833	294.2		25.1833	179.4
	25.2	400.2		25.2	388.8		25.2	294.2		25.2	179.4
	25.2167	400.2		25.2167	388.8		25.2167	294.2		25.2167	179.4
	25.2333	400.2		25.2333	388.8		25.2333	294.2		25.2333	179.4
	25.25	400.2		25.25	388.8		25.25	294.2		25.25	179.4
	25.2667	400.2		25.2667	388.8		25.2667	294.2		25.2667	179.4
	25.2833	400.3		25.2833	388.8		25.2833	294.2		25.2833	179.4
	25.3	400.3		25.3	388.8		25.3	294.2		25.3	179.4
	25.3167	400.3		25.3167	388.8		25.3167	294.2		25.3167	179.4
	25.3333	400.3		25.3333	388.8		25.3333	294.2		25.3333	179.4
	25.35	400.4		25.35	388.8		25.35	294.2		25.35	179.5
	25.3667	400.4		25.3667	388.8		25.3667	294.2		25.3667	179.5
	25.3833	400.4		25.3833	388.8		25.3833	294.2		25.3833	179.5
	25.4	400.4		25.4	388.8		25.4	294.2		25.4	179.5
	25.4167	400.4		25.4167	388.8		25.4167	294.2		25.4167	179.5
	25.4333	400.4		25.4333	388.8		25.4333	294.2		25.4333	179.5
	25.45	400.4		25.45	388.8		25.45	294.3		25.45	179.5
	25.4667	400.4		25.4667	388.8		25.4667	294.3		25.4667	179.5
	25.4833	400.4		25.4833	388.8		25.4833	294.3		25.4833	179.5
	25.5	400.4		25.5	388.8		25.5	294.3		25.5	179.5
	25.5167	400.4		25.5167	388.8		25.5167	294.3		25.5167	179.6
	25.5333	400.4		25.5333	388.8		25.5333	294.3		25.5333	179.6
	25.55	400.4		25.55	388.8		25.55	294.3		25.55	179.5
	25.5667	400.4		25.5667	388.8		25.5667	294.3		25.5667	179.5
	25.5833	400.4		25.5833	388.8		25.5833	294.3		25.5833	179.5
	25.6	400.4		25.6	388.8		25.6	294.3		25.6	179.5
	25.6167	400.4		25.6167	388.8		25.6167	294.3		25.6167	179.5
	25.6333	400.5		25.6333	388.8		25.6333	294.3		25.6333	179.5
	25.65	400.5		25.65	388.8		25.65	294.3		25.65	179.5
	25.6667	400.5		25.6667	388.8		25.6667	294.3		25.6667	179.5
	25.6833	400.5		25.6833	388.8		25.6833	294.3		25.6833	179.5
	25.7	400.5		25.7	388.8		25.7	294.3		25.7	179.5
	25.7167	400.5		25.7167	388.8		25.7167	294.3		25.7167	179.5
	25.7333	400.5		25.7333	388.8		25.7333	294.3		25.7333	179.6
	25.75	400.5		25.75	388.8		25.75	294.4		25.75	179.6
	25.7667	400.5		25.7667	388.8		25.7667	294.4		25.7667	179.6
	25.7833	400.5		25.7833	388.8		25.7833	294.4		25.7833	179.6
	25.8	400.5		25.8	388.8		25.8	294.4		25.8	179.6
	25.8167	400.5		25.8167	388.8		25.8167	294.4		25.8167	179.6
	25.8333	400.5		25.8333	388.8		25.8333	294.4		25.8333	179.6
	25.85	400.5		25.85	388.8		25.85	294.4		25.85	179.6
	25.8667	400.5		25.8667	388.8		25.8667	294.4		25.8667	179.6
	25.8833	400.5		25.8833	388.8		25.8833	294.4		25.8833	179.6
	25.9	400.5		25.9	388.8		25.9	294.4		25.9	179.6
	25.9167	400.5		25.9167	388.8		25.9167	294.4		25.9167	179.6
	25.9333	400.5		25.9333	388.8		25.9333	294.4		25.9333	179.6
	25.95	400.5		25.95	388.8		25.95	294.4		25.95	179.6
	25.9667	400.5		25.9667	388.8		25.9667	294.4		25.9667	179.6
	25.9833	400.5		25.9833	388.8		25.9833	294.4		25.9833	179.6
	26	400.5		26	388.8		26	294.5		26	179.6
	26.0167	400.6		26.0167	388.8		26.0167	294.5		26.0167	179.6
	26.0333	400.6		26.0333	388.8		26.0333	294.5		26.0333	179.6
	26.05	400.6		26.05	388.8		26.05	294.5		26.05	179.6
	26.0667	400.6		26.0667	388.8		26.0667	294.5		26.0667	179.7
	26.0833	400.6		26.0833	388.8		26.0833	294.5		26.0833	179.7
	26.1	400.6		26.1	388.8		26.1	294.5		26.1	179.7
	26.1167	400.6		26.1167	388.8		26.1167	294.5		26.1167	179.7
	26.1333	400.6		26.1333	388.8		26.1333	294.5		26.1333	179.7
	26.15	400.6		26.15	388.8		26.15	294.5		26.15	179.7
	26.1667	400.6		26.1667	388.8		26.1667	294.5		26.1667	179.7
	26.1833	400.6		26.1833	388.8		26.1833	294.5		26.1833	179.7
	26.2	400.6		26.2	388.9		26.2	294.5		26.2	179.7
	26.2167	400.6		26.2167	388.9		26.2167	294.5		26.2167	179.7
	26.2333	400.6		26.2333	388.9		26.2333	294.5		26.2333	179.7
	26.25	400.6		26.25	388.9		26.25	294.5		26.25	179.7
	26.2667	400.6		26.2667	388.9		26.2667	294.5		26.2667	179.7
	26.2833	400.6		26.2833	388.9		26.2833	294.5		26.2833	179.7
	26.3	400.6		26.3	388.9		26.3	294.5		26.3	179.7
	26.3167	400.6		26.3167	388.9		26.3167	294.5		26.3167	179.7
	26.3333	400.6		26.3333	388.9		26.3333	294.5		26.3333	179.7
	26.35	400.6		26.35	388.9		26.35	294.5		26.35	179.7
	26.3667	400.6		26.3667	388.9		26.3667	294.5		26.3667	179.7
	26.3833	400.6		26.3833	388.9		26.3833	294.5		26.3833	179.7
	26.4	400.6		26.4	388.9		26.4	294.5		26.4	179.8
	26.4167	400.6		26.4167	388.9		26.4167	294.5		26.4167	179.8
	26.4333	400.7		26.4333	388.9		26.4333	294.5		26.4333	179.8
	26.45	400.7		26.45	388.9		26.45	294.5		26.45	179.8
	26.4667	400.7		26.4667	388.9		26.4667	294.5		26.4667	179.8
	26.4833	400.7		26.4833	388.9		26.4833	294.5		26.4833	179.8
	26.5	400.7		26.5	388.9		26.5	294.5		26.5	179.8
	26.5167	400.7		26.5167	388.9		26.5167	294.5		26.5167	179.8
	26.5333	400.7		26.5333	388.9		26.5333	294.5		26.5333	179.8
	26.55	400.7		26.55	388.9		26.55	294.5		26.55	179.8
	26.5667	400.7		26.5667	388.9		26.5667	294.5		26.5667	179.8
	26.5833	400.7		26.5833	388.9		26.5833	294.5		26.5833	179.8
	26.6	400.7		26.6	388.8		26.6	294.6		26.6	179.8
	26.6167	400.8		26.6167	388.8		26.6167	294.6		26.6167	179.8
	26.6333	400.8		26.6333	388.8		26.6333	294.6		26.6333	179.8
	26.65	400.8		26.65	388.8		26.65	294.6		26.65	179.8
	26.6667	400.8		26.6667	388.9		26.6667	294.6		26.6667	179.8
	26.6833	400.8		26.6833	388.9		26.6833	294.6		26.6833	179.8
	26.7	400.8		26.7	388.9		26.7	294.6		26.7	179.9
	26.7167	400.8		26.7167	388.9		26.7167	294.6		26.7167	179.9
	26.7333	400.8		26.7333	388.9		26.7333	294.6		26.7333	179.9
	26.75	400.8		26.75	388.9		26.75	294.6		26.75	179.9
	26.7667	400.9		26.7667	388.9		26.7667	294.6		26.7667	179.9
	26.7833	400.9		26.7833	388.9		26.7833	294.6		26.7833	179.9
	26.8	400.9		26.8	388.9		26.8	294.6		26.8	179.9
	26.8167	400.9		26.8167	388.9		26.8167	294.6		26.8167	179.9
	26.8333	400.9		26.8333	388.9		26.8333	294.6		26.8333	179.9
	26.85	400.9		26.85	388.9		26.85	294.6		26.85	179.9
	26.8667	400.9		26.8667	388.9		26.8667	294.6		26.8667	179.9
	26.8833	400.9		26.8833	388.9		26.8833	294.7		26.8833	179.9
	26.9	400.9		26.9	388.9		26.9	294.7		26.9	179.9
	26.9167	400.9		26.9167	388.9		26.9167	294.7		26.9167	179.9
	26.9333	400.9		26.9333	388.9		26.9333	294.7		26.9333	179.9
	26.95	400.9		26.95	388.9		26.95	294.7		26.95	179.9
	26.9667	400.9		26.9667	388.9		26.9667	294.7		26.9667	179.9
	26.9833	401		26.9833	388.9		26.9833	294.7		26.9833	179.9
	27	401		27	388.9		27	294.7		27	179.9
	27.0167	401		27.0167	388.9		27.0167	294.7		27.0167	179.9
	27.0333	401		27.0333	388.9		27.0333	294.7		27.0333	179.9
	27.05	401		27.05	388.9		27.05	294.7		27.05	179.9
	27.0667	401		27.0667	388.9		27.0667	294.7		27.0667	179.9
	27.0833	401		27.0833	388.9		27.0833	294.7		27.0833	179.9
	27.1	401		27.1	388.9		27.1	294.7		27.1	179.9
	27.1167	401		27.1167	389		27.1167	294.7		27.1167	180
	27.1333	401		27.1333	389		27.1333	294.7		27.1333	180
	27.15	401		27.15	389		27.15	294.7		27.15	180
	27.1667	401		27.1667	389		27.1667	294.7		27.1667	180
	27.1833	401		27.1833	389		27.1833	294.7		27.1833	180
	27.2	401		27.2	389		27.2	294.7		27.2	180
	27.2167	401		27.2167	389		27.2167	294.7		27.2167	180
	27.2333	401		27.2333	389		27.2333	294.7		27.2333	180
	27.25	401		27.25	389		27.25	294.7		27.25	180
	27.2667	401		27.2667	389		27.2667	294.7		27.2667	180
	27.2833	401		27.2833	389		27.2833	294.7		27.2833	180
	27.3	401		27.3	389		27.3	294.7		27.3	180
	27.3167	401		27.3167	389		27.3167	294.7		27.3167	180
	27.3333	401		27.3333	389.1		27.3333	294.7		27.3333	180
	27.35	401		27.35	389.1		27.35	294.7		27.35	180
	27.3667	401		27.3667	389.1		27.3667	294.7		27.3667	180
	27.3833	401		27.3833	389.1		27.3833	294.7		27.3833	180
	27.4	401		27.4	389.1		27.4	294.7		27.4	180.1
	27.4167	401		27.4167	389.1		27.4167	294.7		27.4167	180.1
	27.4333	401		27.4333	389.1		27.4333	294.7		27.4333	180.1
	27.45	401		27.45	389.1		27.45	294.7		27.45	180.1
	27.4667	401		27.4667	389.1		27.4667	294.7		27.4667	180.1
	27.4833	401		27.4833	389.1		27.4833	294.7		27.4833	180.1
	27.5	401		27.5	389.1		27.5	294.7		27.5	180.1
	27.5167	401.1		27.5167	389.2		27.5167	294.7		27.5167	180.1
	27.5333	401.1		27.5333	389.2		27.5333	294.8		27.5333	180.1
	27.55	401.1		27.55	389.2		27.55	294.8		27.55	180.1
	27.5667	401.1		27.5667	389.2		27.5667	294.8		27.5667	180.1
	27.5833	401.1		27.5833	389.2		27.5833	294.8		27.5833	180.1
	27.6	401.1		27.6	389.2		27.6	294.9		27.6	180.1
	27.6167	401.1		27.6167	389.2		27.6167	294.9		27.6167	180.1
	27.6333	401.1		27.6333	389.2		27.6333	294.9		27.6333	180.2
	27.65	401.1		27.65	389.2		27.65	294.9		27.65	180.2
	27.6667	401.1		27.6667	389.2		27.6667	294.9		27.6667	180.2
	27.6833	401.1		27.6833	389.2		27.6833	294.9		27.6833	180.2
	27.7	401.1		27.7	389.2		27.7	294.9		27.7	180.2
	27.7167	401.1		27.7167	389.2		27.7167	294.9		27.7167	180.2
	27.7333	401.2		27.7333	389.2		27.7333	294.9		27.7333	180.2
	27.75	401.2		27.75	389.2		27.75	294.9		27.75	180.2
	27.7667	401.2		27.7667	389.2		27.7667	294.9		27.7667	180.2
	27.7833	401.2		27.7833	389.2		27.7833	294.9		27.7833	180.2
	27.8	401.2		27.8	389.2		27.8	294.9		27.8	180.2
	27.8167	401.3		27.8167	389.2		27.8167	294.9		27.8167	180.2
	27.8333	401.3		27.8333	389.2		27.8333	294.9		27.8333	180.2
	27.85	401.3		27.85	389.2		27.85	294.9		27.85	180.2
	27.8667	401.3		27.8667	389.2		27.8667	294.9		27.8667	180.2
	27.8833	401.3		27.8833	389.2		27.8833	294.9		27.8833	180.2
	27.9	401.4		27.9	389.2		27.9	294.9		27.9	180.2
	27.9167	401.4		27.9167	389.2		27.9167	294.9		27.9167	180.2
	27.9333	401.4		27.9333	389.2		27.9333	294.9		27.9333	180.3
	27.95	401.3		27.95	389.2		27.95	294.9		27.95	180.3
	27.9667	401.3		27.9667	389.2		27.9667	294.9		27.9667	180.3
	27.9833	401.3		27.9833	389.2		27.9833	294.9		27.9833	180.3
	28	401.3		28	389.2		28	294.9		28	180.3
	28.0167	401.3		28.0167	389.2		28.0167	294.9		28.0167	180.3
	28.0333	401.3		28.0333	389.2		28.0333	294.9		28.0333	180.3
	28.05	401.3		28.05	389.2		28.05	294.9		28.05	180.3
	28.0667	401.3		28.0667	389.2		28.0667	294.9		28.0667	180.3
	28.0833	401.3		28.0833	389.2		28.0833	294.9		28.0833	180.3
	28.1	401.3		28.1	389.2		28.1	294.9		28.1	180.3
	28.1167	401.3		28.1167	389.2		28.1167	294.9		28.1167	180.3
	28.1333	401.3		28.1333	389.2		28.1333	294.9		28.1333	180.3
	28.15	401.3		28.15	389.2		28.15	294.9		28.15	180.3
	28.1667	401.3		28.1667	389.2		28.1667	294.9		28.1667	180.3
	28.1833	401.3		28.1833	389.2		28.1833	294.9		28.1833	180.3
	28.2	401.3		28.2	389.2		28.2	294.9		28.2	180.4
	28.2167	401.3		28.2167	389.2		28.2167	294.9		28.2167	180.4
	28.2333	401.3		28.2333	389.2		28.2333	294.9		28.2333	180.4
	28.25	401.3		28.25	389.2		28.25	294.9		28.25	180.4
	28.2667	401.3		28.2667	389.2		28.2667	294.9		28.2667	180.3
	28.2833	401.3		28.2833	389.2		28.2833	294.9		28.2833	180.3
	28.3	401.4		28.3	389.2		28.3	294.9		28.3	180.3
	28.3167	401.4		28.3167	389.2		28.3167	294.9		28.3167	180.3
	28.3333	401.4		28.3333	389.2		28.3333	294.9		28.3333	180.3
	28.35	401.4		28.35	389.2		28.35	294.9		28.35	180.3
	28.3667	401.4		28.3667	389.2		28.3667	294.9		28.3667	180.3
	28.3833	401.4		28.3833	389.2		28.3833	294.9		28.3833	180.4
	28.4	401.4		28.4	389.3		28.4	294.9		28.4	180.4
	28.4167	401.4		28.4167	389.3		28.4167	294.9		28.4167	180.4
	28.4333	401.4		28.4333	389.3		28.4333	294.9		28.4333	180.4
	28.45	401.4		28.45	389.3		28.45	294.9		28.45	180.4
	28.4667	401.4		28.4667	389.3		28.4667	294.9		28.4667	180.4
	28.4833	401.2		28.4833	389.3		28.4833	294.9		28.4833	180.3
	28.5	401.2		28.5	389.3		28.5	294.9		28.5	180.3
	28.5167	401.2		28.5167	389.3		28.5167	294.9		28.5167	180.3
	28.5333	401.2		28.5333	389.3		28.5333	294.9		28.5333	180.3
	28.55	401.2		28.55	389.3		28.55	294.9		28.55	180.3
	28.5667	401.2		28.5667	389.3		28.5667	294.9		28.5667	180.3
	28.5833	401.2		28.5833	389.3		28.5833	294.9		28.5833	180.3
	28.6	401.2		28.6	389.3		28.6	294.9		28.6	180.3
	28.6167	401.2		28.6167	389.3		28.6167	294.9		28.6167	180.4
	28.6333	401.3		28.6333	389.3		28.6333	294.9		28.6333	180.4
	28.65	401.3		28.65	389.3		28.65	294.9		28.65	180.4
	28.6667	401.3		28.6667	389.4		28.6667	295		28.6667	180.4
	28.6833	401.4		28.6833	389.4		28.6833	295		28.6833	180.4
	28.7	401.4		28.7	389.4		28.7	295		28.7	180.4
	28.7167	401.4		28.7167	389.4		28.7167	295		28.7167	180.4
	28.7333	401.5		28.7333	389.4		28.7333	295		28.7333	180.4
	28.75	401.5		28.75	389.4		28.75	295		28.75	180.5
	28.7667	401.5		28.7667	389.4		28.7667	295		28.7667	180.5
	28.7833	401.5		28.7833	389.4		28.7833	295		28.7833	180.5
	28.8	401.5		28.8	389.4		28.8	295		28.8	180.5
	28.8167	401.5		28.8167	389.4		28.8167	295		28.8167	180.5
	28.8333	401.5		28.8333	389.4		28.8333	294.6		28.8333	180.5
	28.85	401.5		28.85	389.4		28.85	294.4		28.85	180.5
	28.8667	401.5		28.8667	389.4		28.8667	294.4		28.8667	180.5
	28.8833	401.6		28.8833	389.4		28.8833	294.4		28.8833	180.5
	28.9	401.6		28.9	389.4		28.9	294.4		28.9	180.5
	28.9167	401.6		28.9167	389.4		28.9167	294.5		28.9167	180.5
	28.9333	401.6		28.9333	389.4		28.9333	294.6		28.9333	180.5
	28.95	401.6		28.95	389.4		28.95	294.6		28.95	180.5
	28.9667	401.6		28.9667	389.4		28.9667	294.7		28.9667	180.5
	28.9833	401.6		28.9833	389.4		28.9833	294.8		28.9833	180.5
	29	401.6		29	389.4		29	294.8		29	180.6
	29.0167	401.6		29.0167	389.4		29.0167	294.8		29.0167	180.6
	29.0333	401.6		29.0333	389.4		29.0333	294.8		29.0333	180.6
	29.05	401.6		29.05	389.3		29.05	294.9		29.05	180.6
	29.0667	401.6		29.0667	389.3		29.0667	294.9		29.0667	180.6
	29.0833	401.6		29.0833	389.3		29.0833	294.9		29.0833	180.6
	29.1	401.6		29.1	389.3		29.1	294.9		29.1	180.6
	29.1167	401.6		29.1167	389.3		29.1167	294.9		29.1167	180.6
	29.1333	401.6		29.1333	389.3		29.1333	295		29.1333	180.6
	29.15	401.6		29.15	389.4		29.15	295		29.15	180.6
	29.1667	401.6		29.1667	389.4		29.1667	295		29.1667	180.6
	29.1833	401.6		29.1833	389.4		29.1833	295		29.1833	180.6
	29.2	401.6		29.2	389.4		29.2	295		29.2	180.6
	29.2167	401.6		29.2167	389.4		29.2167	295		29.2167	180.6
	29.2333	401.7		29.2333	389.4		29.2333	295		29.2333	180.6
	29.25	401.7		29.25	389.4		29.25	295		29.25	180.6
	29.2667	401.7		29.2667	389.4		29.2667	295		29.2667	180.6
	29.2833	401.7		29.2833	389.4		29.2833	295		29.2833	180.6
	29.3	401.7		29.3	389.4		29.3	295		29.3	180.6
	29.3167	401.7		29.3167	389.4		29.3167	295		29.3167	180.6
	29.3333	401.7		29.3333	389.4		29.3333	295		29.3333	180.6
	29.35	401.7		29.35	389.4		29.35	295.1		29.35	180.6
	29.3667	401.7		29.3667	389.4		29.3667	295.1		29.3667	180.7
	29.3833	401.7		29.3833	389.4		29.3833	295.1		29.3833	180.7
	29.4	401.8		29.4	389.4		29.4	295.1		29.4	180.7
	29.4167	401.8		29.4167	389.4		29.4167	295.1		29.4167	180.7
	29.4333	401.8		29.4333	389.4		29.4333	295.1		29.4333	180.7
	29.45	401.8		29.45	389.4		29.45	295.1		29.45	180.7
	29.4667	401.8		29.4667	389.4		29.4667	295.1		29.4667	180.7
	29.4833	401.8		29.4833	389.4		29.4833	295.1		29.4833	180.7
	29.5	401.7		29.5	389.4		29.5	295.1		29.5	180.7
	29.5167	401.7		29.5167	389.4		29.5167	295.1		29.5167	180.7
	29.5333	401.7		29.5333	389.4		29.5333	295.1		29.5333	180.7
	29.55	401.8		29.55	389.4		29.55	295.1		29.55	180.7
	29.5667	401.8		29.5667	389.4		29.5667	295.1		29.5667	180.7
	29.5833	401.8		29.5833	389.4		29.5833	295.1		29.5833	180.7
	29.6	401.8		29.6	389.4		29.6	295.2		29.6	180.7
	29.6167	401.7		29.6167	389.4		29.6167	295.2		29.6167	180.7
	29.6333	401.7		29.6333	389.4		29.6333	295.2		29.6333	180.8
	29.65	401.7		29.65	389.5		29.65	295.2		29.65	180.8
	29.6667	401.7		29.6667	389.5		29.6667	295.2		29.6667	180.8
	29.6833	401.7		29.6833	389.5		29.6833	295.2		29.6833	180.8
	29.7	401.7		29.7	389.5		29.7	295.2		29.7	180.8
	29.7167	401.7		29.7167	389.5		29.7167	295.2		29.7167	180.8
	29.7333	401.7		29.7333	389.5		29.7333	295.2		29.7333	180.8
	29.75	401.7		29.75	389.5		29.75	295.2		29.75	180.8
	29.7667	401.8		29.7667	389.5		29.7667	295.2		29.7667	180.8
	29.7833	401.8		29.7833	389.5		29.7833	295.2		29.7833	180.8
	29.8	401.8		29.8	389.5		29.8	295.2		29.8	180.8
	29.8167	401.8		29.8167	389.5		29.8167	295.2		29.8167	180.8
	29.8333	401.8		29.8333	389.5		29.8333	295.2		29.8333	180.8
	29.85	401.8		29.85	389.5		29.85	295.2		29.85	180.8
	29.8667	401.8		29.8667	389.5		29.8667	295.2		29.8667	180.8
	29.8833	401.8		29.8833	389.5		29.8833	295.2		29.8833	180.8
	29.9	401.8		29.9	389.5		29.9	295.2		29.9	180.8
	29.9167	401.8		29.9167	389.5		29.9167	295.3		29.9167	180.8
	29.9333	401.8		29.9333	389.5		29.9333	295.3		29.9333	180.8
	29.95	401.8		29.95	389.5		29.95	295.3		29.95	180.8
	29.9667	401.8		29.9667	389.5		29.9667	295.3		29.9667	180.8
	29.9833	401.8		29.9833	389.5		29.9833	295.3		29.9833	180.8
	30	401.8		30	389.5		30	295.3		30	180.8
	30.0167	401.8		30.0167	389.5		30.0167	295.3		30.0167	180.8
	30.0333	401.8		30.0333	389.6		30.0333	295.3		30.0333	180.8
	30.05	401.8		30.05	389.6		30.05	295.3		30.05	180.8
	30.0667	401.8		30.0667	389.6		30.0667	295.3		30.0667	180.8
	30.0833	401.8		30.0833	389.6		30.0833	295.3		30.0833	180.8
