# Supplementary material for: Grave-to-cradle upcycling of Ni from electroplating wastewater to photothermal CO2 catalysis
Source: Nat Commun. 2022 Sep 9;13:5305. doi: 10.1038/s41467-022-33029-x (PMC9463155; doi:10.1038/s41467-022-33029-x)
Supplement: Supplementary file 4 — Source Data [file 41467_2022_33029_MOESM4_ESM.zip › 7.Separate Source Data files/Fig. 4d.xlsx]

## Sheet: Fig. 4d data
Fig. 4d
	Sample	Light intensity (suns)	CO rate (mmol g-1 h-1)	CO selectivity (%)
	SFe-Ni	28	44.0557	99.9676
	Sample	Light intensity (suns)	CO rate (mmol g-1 h-1)	CO selectivity (%)
	SFe	28	5.86991	99.9269
	Sample	Light intensity (suns)	CO rate (mmol g-1 h-1)	CO selectivity (%)
	SNi	28	24.9365	99.9649
