# Supplementary material for: Grave-to-cradle upcycling of Ni from electroplating wastewater to photothermal CO2 catalysis
Source: Nat Commun. 2022 Sep 9;13:5305. doi: 10.1038/s41467-022-33029-x (PMC9463155; doi:10.1038/s41467-022-33029-x)
Supplement: Supplementary file 4 — Source Data [file 41467_2022_33029_MOESM4_ESM.zip › 7.Separate Source Data files/Fig. 5.xlsx]

## Sheet: Fig. 5 data
Fig. 5
	Photothermal catalysis			Thermocatalysis
	x1 (mol CO2 kWh-1)	dMkp/dt (mol/h)		x1 (mol CO2 kWh-1)	dMkp/dt (mol/h)
	0	-0.00015		0	-0.00015
	15	2.84985		15	3.35985
