# Supplementary material for: Grave-to-cradle upcycling of Ni from electroplating wastewater to photothermal CO2 catalysis
Source: Nat Commun. 2022 Sep 9;13:5305. doi: 10.1038/s41467-022-33029-x (PMC9463155; doi:10.1038/s41467-022-33029-x)
Supplement: Supplementary file 4 — Source Data [file 41467_2022_33029_MOESM4_ESM.zip › 7.Separate Source Data files/Supplementary Fig. 12.xlsx]

## Sheet: Supplementary Fig. S12 data
Supplementary Fig. 12
	Sample: SFe-Ni (after)			Sample: SFe (after)			Sample: SNi (after)			Reference sample: standard Fe
	2Theta (º)	Intensity (a.u.)		2Theta (º)	Intensity (a.u.)		2Theta (º)	Intensity (a.u.)		2Theta (º)	Intensity (a.u.)
	10	0.07273		5.00773	0.8879		5.00773	0.96449		44.673	1
	10.02	0.09091		5.03399	0.89597		5.03399	0.9845		65.021	0.2
	10.04	0.07273		5.06025	0.90548		5.06025	0.98816		82.333	0.3
	10.06	0.09091		5.08651	0.88818		5.08651	1		98.945	0.1
	10.08	0.10909		5.11277	0.91729		5.11277	0.96421		116.385	0.12
	10.1	0.10909		5.13903	0.89885		5.13903	0.96251		137.136	0.06
	10.12	0.09091		5.16529	0.89597		5.16529	0.96026
	10.14	0.09091		5.19156	0.86888		5.19156	0.96054
	10.16	0.05455		5.21781	0.87925		5.21781	0.94673
	10.18	0.09091		5.24408	0.89135		5.24408	0.95321
	10.2	0.07273		5.27034	0.85476		5.27034	0.94419
	10.22	0.09091		5.2966	0.90231		5.2966	0.95293
	10.24	0.05455		5.32286	0.88646		5.32286	0.97351
	10.26	0.10909		5.34912	0.86081		5.34912	0.93602
	10.28	0.05455		5.37538	0.87089		5.37538	0.95406
	10.3	0.05455		5.40164	0.85591		5.40164	0.91911
	10.32	0.14545		5.4279	0.86398		5.4279	0.95039
	10.34	0.12727		5.45416	0.87839		5.45416	0.94307
	10.36	0.12727		5.48042	0.83862		5.48042	0.91995
	10.38	0.12727		5.50668	0.8853		5.50668	0.9394
	10.4	0.09091		5.53294	0.85648		5.53294	0.90812
	10.42	0.05455		5.5592	0.85303		5.5592	0.89825
	10.44	0.09091		5.58546	0.8513		5.58546	0.93123
	10.46	0.05455		5.61172	0.85476		5.61172	0.94814
	10.48	0.16364		5.63798	0.8611		5.63798	0.8991
	10.5	0.07273		5.66425	0.85187		5.66425	0.89684
	10.52	0.09091		5.6905	0.84928		5.6905	0.88191
	10.54	0.05455		5.71677	0.83718		5.71677	0.89008
	10.56	0.05455		5.74303	0.86628		5.74303	0.89515
	10.58	0.07273		5.76929	0.83919		5.76929	0.88303
	10.6	0.09091		5.79555	0.85101		5.79555	0.87768
	10.62	0.07273		5.82181	0.83718		5.82181	0.86725
	10.64	0.12727		5.84807	0.81729		5.84807	0.89853
	10.66	0.07273		5.87433	0.81182		5.87433	0.86612
	10.68	0.10909		5.90059	0.83516		5.90059	0.85175
	10.7	0.07273		5.92685	0.83573		5.92685	0.85767
	10.72	0.10909		5.95311	0.84409		5.95311	0.86669
	10.74	0.09091		5.97937	0.82882		5.97937	0.89741
	10.76	0.10909		6.00563	0.79308		6.00563	0.87937
	10.78	0.05455		6.03189	0.82133		6.03189	0.88557
	10.8	0.07273		6.05815	0.81671		6.05815	0.85203
	10.82	0.10909		6.08441	0.83314		6.08441	0.85598
	10.84	0.10909		6.11067	0.82046		6.11067	0.86359
	10.86	0.09091		6.13694	0.81037		6.13694	0.83512
	10.88	0.12727		6.1632	0.81297		6.1632	0.87514
	10.9	0.14545		6.18946	0.80375		6.18946	0.88529
	10.92	0.09091		6.21572	0.79597		6.21572	0.81933
	10.94	0.10909		6.24198	0.8147		6.24198	0.84724
	10.96	0.09091		6.26824	0.83372		6.26824	0.83906
	10.98	0.14545		6.2945	0.81585		6.2945	0.84893
	11	0.14545		6.32076	0.79481		6.32076	0.84301
	11.02	0.09091		6.34702	0.80029		6.34702	0.83681
	11.04	0.09091		6.37328	0.80288		6.37328	0.83371
	11.06	0.09091		6.39954	0.81412		6.39954	0.83709
	11.08	0.05455		6.4258	0.77954		6.4258	0.82356
	11.1	0.09091		6.45206	0.78501		6.45206	0.80806
	11.12	0.10909		6.47832	0.80346		6.47832	0.83202
	11.14	0.07273		6.50458	0.78876		6.50458	0.82103
	11.16	0.12727		6.53084	0.76196		6.53084	0.79538
	11.18	0.14545		6.5571	0.79481		6.5571	0.81708
	11.2	0.09091		6.58336	0.79539		6.58336	0.82582
	11.22	0.10909		6.60963	0.77983		6.60963	0.8075
	11.24	0.12727		6.63589	0.79971		6.63589	0.80214
	11.26	0.14545		6.66215	0.75965		6.66215	0.83174
	11.28	0.14545		6.68841	0.77666		6.68841	0.81426
	11.3	0.05455		6.71467	0.77723		6.71467	0.83906
	11.32	0.07273		6.74093	0.7804		6.74093	0.80665
	11.34	0.10909		6.76719	0.76427		6.76719	0.80919
	11.36	0.14545		6.79345	0.75879		6.79345	0.82103
	11.38	0.09091		6.81971	0.77061		6.81971	0.79087
	11.4	0.03636		6.84597	0.76138		6.84597	0.80158
	11.42	0.09091		6.87223	0.77579		6.87223	0.78269
	11.44	0.12727		6.89849	0.75389		6.89849	0.79622
	11.46	0.12727		6.92475	0.75648		6.92475	0.80778
	11.48	0.21818		6.95101	0.77579		6.95101	0.81736
	11.5	0.10909		6.97727	0.75648		6.97727	0.78354
	11.52	0.09091		7.00353	0.76167		7.00353	0.77706
	11.54	0.03636		7.02979	0.75937		7.02979	0.82694
	11.56	0.05455		7.05605	0.76254		7.05605	0.75169
	11.58	0.07273		7.08232	0.7196		7.08232	0.80214
	11.6	0.09091		7.10858	0.76427		7.10858	0.78439
	11.62	0.05455		7.13484	0.77205		7.13484	0.75282
	11.64	0.05455		7.1611	0.77493		7.1611	0.77255
	11.66	0.10909		7.18736	0.74035		7.18736	0.77649
	11.68	0.09091		7.21362	0.76744		7.21362	0.77311
	11.7	0.07273		7.23988	0.74323		7.23988	0.77142
	11.72	0.07273		7.26614	0.72507		7.26614	0.76268
	11.74	0.05455		7.2924	0.73804		7.2924	0.78664
	11.76	0.07273		7.31866	0.73919		7.31866	0.77368
	11.78	0.07273		7.34492	0.75447		7.34492	0.75705
	11.8	0.10909		7.37118	0.72709		7.37118	0.73844
	11.82	0.07273		7.39744	0.76542		7.39744	0.7469
	11.84	0.09091		7.4237	0.74467		7.4237	0.78805
	11.86	0.07273		7.44996	0.7219		7.44996	0.76325
	11.88	0.05455		7.47622	0.74928		7.47622	0.77452
	11.9	0.07273		7.50248	0.74121		7.50248	0.77339
	11.92	0.10909		7.52874	0.72853		7.52874	0.75028
	11.94	0.10909		7.55501	0.71441		7.55501	0.7469
	11.96	0.07273		7.58127	0.72478		7.58127	0.74972
	11.98	0.05455		7.60753	0.74611		7.60753	0.76973
	12	0.12727		7.63379	0.72075		7.63379	0.73788
	12.02	0.09091		7.66005	0.72795		7.66005	0.74803
	12.04	0.05455		7.68631	0.71643		7.68631	0.7438
	12.06	0.09091		7.71257	0.71354		7.71257	0.76071
	12.08	0.12727		7.73883	0.73833		7.73883	0.74295
	12.1	0.09091		7.76509	0.73343		7.76509	0.72914
	12.12	0.07273		7.79135	0.71239		7.79135	0.73675
	12.14	0.14545		7.81761	0.71066		7.81761	0.73844
	12.16	0.12727		7.84387	0.71614		7.84387	0.72886
	12.18	0.09091		7.87013	0.73026		7.87013	0.75423
	12.2	0.09091		7.89639	0.72882		7.89639	0.74154
	12.22	0.05455		7.92265	0.69914		7.92265	0.72153
	12.24	0.10909		7.94891	0.70029		7.94891	0.74267
	12.26	0.05455		7.97517	0.70173		7.97517	0.73027
	12.28	0.09091		8.00143	0.73372		8.00143	0.70688
	12.3	0.10909		8.0277	0.68847		8.0277	0.7283
	12.32	0.09091		8.05396	0.70317		8.05396	0.72294
	12.34	0.14545		8.08022	0.70634		8.08022	0.7097
	12.36	0.10909		8.10648	0.70317		8.10648	0.71561
	12.38	0.07273		8.13274	0.72133		8.13274	0.71787
	12.4	0.07273		8.159	0.6902		8.159	0.72463
	12.42	0.05455		8.18526	0.69395		8.18526	0.7221
	12.44	0.09091		8.21152	0.69337		8.21152	0.72717
	12.46	0.05455		8.23778	0.69452		8.23778	0.71054
	12.48	0.14545		8.26404	0.69856		8.26404	0.72914
	12.5	0.12727		8.2903	0.69481		8.2903	0.70998
	12.52	0.03636		8.31656	0.69827		8.31656	0.70039
	12.54	0.05455		8.34282	0.69164		8.34282	0.69617
	12.56	0.05455		8.36908	0.68818		8.36908	0.71195
	12.58	0.07273		8.39534	0.67781		8.39534	0.73083
	12.6	0.09091		8.4216	0.68184		8.4216	0.69532
	12.62	0.07273		8.44787	0.69712		8.44787	0.72153
	12.64	0.09091		8.47413	0.67032		8.47413	0.70096
	12.66	0.09091		8.50038	0.69395		8.50038	0.68264
	12.68	0.10909		8.52665	0.70086		8.52665	0.69983
	12.7	0.10909		8.55291	0.68357		8.55291	0.67897
	12.72	0.09091		8.57917	0.68818		8.57917	0.69673
	12.74	0.03636		8.60543	0.68271		8.60543	0.68207
	12.76	0.10909		8.63169	0.67003		8.63169	0.69109
	12.78	0.12727		8.65795	0.69222		8.65795	0.68067
	12.8	0.12727		8.68421	0.68386		8.68421	0.65953
	12.82	0.07273		8.71047	0.68386		8.71047	0.69532
	12.84	0.09091		8.73673	0.64323		8.73673	0.68828
	12.86	0.07273		8.76299	0.67608		8.76299	0.70688
	12.88	0.05455		8.78925	0.68905		8.78925	0.67954
	12.9	0.14545		8.81551	0.65937		8.81551	0.69278
	12.92	0.07273		8.84177	0.64035		8.84177	0.70462
	12.94	0.14545		8.86803	0.6951		8.86803	0.69278
	12.96	0.09091		8.89429	0.68559		8.89429	0.67954
	12.98	0.07273		8.92055	0.66744		8.92055	0.6739
	13	0.10909		8.94682	0.66282		8.94682	0.6894
	13.02	0.12727		8.97308	0.66081		8.97308	0.69419
	13.04	0.09091		8.99934	0.65274		8.99934	0.65276
	13.06	0.07273		9.0256	0.64265		9.0256	0.6956
	13.08	0.09091		9.05186	0.67867		9.05186	0.67334
	13.1	0.12727		9.07812	0.63084		9.07812	0.67559
	13.12	0.09091		9.10438	0.69164		9.10438	0.66911
	13.14	0.09091		9.13064	0.64352		9.13064	0.70068
	13.16	0.09091		9.1569	0.66599		9.1569	0.68574
	13.18	0.09091		9.18316	0.65187		9.18316	0.66234
	13.2	0.16364		9.20942	0.65533		9.20942	0.66206
	13.22	0.07273		9.23568	0.6487		9.23568	0.67221
	13.24	0.12727		9.26194	0.6366		9.26194	0.64656
	13.26	0.12727		9.2882	0.64697		9.2882	0.68828
	13.28	0.07273		9.31446	0.66628		9.31446	0.65389
	13.3	0.09091		9.34072	0.6415		9.34072	0.65586
	13.32	0.03636		9.36698	0.65447		9.36698	0.6491
	13.34	0.05455		9.39325	0.65706		9.39325	0.65671
	13.36	0.09091		9.4195	0.62824		9.4195	0.63754
	13.38	0.10909		9.44576	0.65418		9.44576	0.65135
	13.4	0.05455		9.47203	0.6219		9.47203	0.6584
	13.42	0.10909		9.49829	0.64784		9.49829	0.6615
	13.44	0.07273		9.52455	0.62133		9.52455	0.64233
	13.46	0.07273		9.55081	0.62392		9.55081	0.66545
	13.48	0.07273		9.57707	0.66571		9.57707	0.64684
	13.5	0.10909		9.60333	0.64265		9.60333	0.6305
	13.52	0.09091		9.62959	0.62997		9.62959	0.62063
	13.54	0.07273		9.65585	0.62824		9.65585	0.63303
	13.56	0.14545		9.68211	0.62392		9.68211	0.64797
	13.58	0.12727		9.70837	0.62104		9.70837	0.65784
	13.6	0.09091		9.73463	0.63084		9.73463	0.65953
	13.62	0.05455		9.76089	0.62594		9.76089	0.64769
	13.64	0.09091		9.78715	0.60663		9.78715	0.63416
	13.66	0.14545		9.81341	0.64323		9.81341	0.62627
	13.68	0.09091		9.83967	0.64294		9.83967	0.64262
	13.7	0.07273		9.86593	0.62622		9.86593	0.64233
	13.72	0.09091		9.8922	0.62997		9.8922	0.62232
	13.74	0.07273		9.91846	0.64265		9.91846	0.63811
	13.76	0.10909		9.94472	0.61153		9.94472	0.63782
	13.78	0.10909		9.97098	0.64813		9.97098	0.62035
	13.8	0.16364		9.99724	0.64784		9.99724	0.61894
	13.82	0.07273		10.0235	0.61095		10.0235	0.65107
	13.84	0.10909		10.0497	0.62594		10.0497	0.62035
	13.86	0.09091		10.076	0.61729		10.076	0.6398
	13.88	0.09091		10.1023	0.63199		10.1023	0.61048
	13.9	0.07273		10.1285	0.58444		10.1285	0.61077
	13.92	0.10909		10.1548	0.62882		10.1548	0.61669
	13.94	0.14545		10.1811	0.63631		10.1811	0.60175
	13.96	0.10909		10.2073	0.60865		10.2073	0.60513
	13.98	0.07273		10.2336	0.64179		10.2336	0.59696
	14	0.09091		10.2598	0.61527		10.2598	0.60316
	14.02	0.10909		10.2861	0.60778		10.2861	0.6274
	14.04	0.07273		10.3124	0.62277		10.3124	0.604
	14.06	0.07273		10.3386	0.61124		10.3386	0.61612
	14.08	0.09091		10.3649	0.58386		10.3649	0.61105
	14.1	0.10909		10.3911	0.62565		10.3911	0.63782
	14.12	0.03636		10.4174	0.63228		10.4174	0.60738
	14.14	0.07273		10.4437	0.61037		10.4437	0.64431
	14.16	0.05455		10.4699	0.5951		10.4699	0.62204
	14.18	0.05455		10.4962	0.62968		10.4962	0.58258
	14.2	0.07273		10.5224	0.61816		10.5224	0.60569
	14.22	0.16364		10.5487	0.60288		10.5487	0.60795
	14.24	0.07273		10.575	0.57954		10.575	0.59526
	14.26	0.10909		10.6012	0.61095		10.6012	0.60654
	14.28	0.03636		10.6275	0.60519		10.6275	0.58822
	14.3	0.10909		10.6538	0.61758		10.6538	0.58512
	14.32	0.07273		10.68	0.60029		10.68	0.61499
	14.34	0.09091		10.7063	0.59971		10.7063	0.60344
	14.36	0.16364		10.7325	0.59856		10.7325	0.58737
	14.38	0.10909		10.7588	0.60807		10.7588	0.58794
	14.4	0.12727		10.7851	0.59798		10.7851	0.61415
	14.42	0.07273		10.8113	0.60836		10.8113	0.6071
	14.44	0.07273		10.8376	0.59856		10.8376	0.60851
	14.46	0.10909		10.8638	0.58991		10.8638	0.5916
	14.48	0.05455		10.8901	0.59597		10.8901	0.59498
	14.5	0.10909		10.9163	0.6072		10.9163	0.59245
	14.52	0.10909		10.9426	0.60259		10.9426	0.59442
	14.54	0.09091		10.9689	0.61066		10.9689	0.56764
	14.56	0.07273		10.9951	0.57752		10.9951	0.57103
	14.58	0.05455		11.0214	0.59164		11.0214	0.57244
	14.6	0.07273		11.0477	0.59597		11.0477	0.59188
	14.62	0.10909		11.0739	0.56916		11.0739	0.58484
	14.64	0.12727		11.1002	0.5755		11.1002	0.57244
	14.66	0.12727		11.1264	0.58098		11.1264	0.57835
	14.68	0.07273		11.1527	0.56138		11.1527	0.56652
	14.7	0.05455		11.179	0.5585		11.179	0.56793
	14.72	0.12727		11.2052	0.59308		11.2052	0.59386
	14.74	0.09091		11.2315	0.57522		11.2315	0.57413
	14.76	0.07273		11.2577	0.56888		11.2577	0.57469
	14.78	0.10909		11.284	0.59164		11.284	0.56793
	14.8	0.16364		11.3103	0.56715		11.3103	0.57215
	14.82	0.03636		11.3365	0.57406		11.3365	0.57159
	14.84	0.14545		11.3628	0.55937		11.3628	0.5668
	14.86	0.10909		11.389	0.56484		11.389	0.56201
	14.88	0.10909		11.4153	0.57695		11.4153	0.57384
	14.9	0.07273		11.4416	0.58876		11.4416	0.54961
	14.92	0.12727		11.4678	0.56398		11.4678	0.55045
	14.94	0.07273		11.4941	0.55476		11.4941	0.55101
	14.96	0.05455		11.5204	0.56916		11.5204	0.53298
	14.98	0.14545		11.5466	0.61671		11.5466	0.55552
	15	0.07273		11.5729	0.57608		11.5729	0.56229
	15.02	0.14545		11.5991	0.58098		11.5991	0.53918
	15.04	0.10909		11.6254	0.58876		11.6254	0.56426
	15.06	0.07273		11.6517	0.57579		11.6517	0.55693
	15.08	0.09091		11.6779	0.55735		11.6779	0.55214
	15.1	0.05455		11.7042	0.56311		11.7042	0.56257
	15.12	0.2		11.7304	0.58501		11.7304	0.56652
	15.14	0.07273		11.7567	0.54467		11.7567	0.55158
	15.16	0.07273		11.7829	0.55072		11.7829	0.55411
	15.18	0.07273		11.8092	0.58156		11.8092	0.55299
	15.2	0.10909		11.8355	0.57608		11.8355	0.55186
	15.22	0.18182		11.8617	0.58905		11.8617	0.58258
	15.24	0.10909		11.888	0.56599		11.888	0.5451
	15.26	0.18182		11.9142	0.60461		11.9142	0.55665
	15.28	0.16364		11.9405	0.58905		11.9405	0.54904
	15.3	0.09091		11.9668	0.57176		11.9668	0.55552
	15.32	0.01818		11.993	0.55908		11.993	0.5217
	15.34	0.09091		12.0193	0.53602		12.0193	0.5434
	15.36	0.16364		12.0456	0.56974		12.0456	0.5482
	15.38	0.14545		12.0718	0.55677		12.0718	0.55017
	15.4	0.10909		12.0981	0.58184		12.0981	0.53946
	15.42	0.10909		12.1243	0.55994		12.1243	0.53298
	15.44	0.07273		12.1506	0.56484		12.1506	0.55609
	15.46	0.12727		12.1769	0.55879		12.1769	0.53805
	15.48	0.09091		12.2031	0.58213		12.2031	0.53044
	15.5	0.10909		12.2294	0.55043		12.2294	0.55919
	15.52	0.16364		12.2556	0.5562		12.2556	0.53551
	15.54	0.05455		12.2819	0.54352		12.2819	0.54312
	15.56	0.09091		12.3082	0.5585		12.3082	0.54171
	15.58	0.12727		12.3344	0.57925		12.3344	0.53918
	15.6	0.14545		12.3607	0.55101		12.3607	0.55101
	15.62	0.12727		12.3869	0.53372		12.3869	0.53974
	15.64	0.10909		12.4132	0.57032		12.4132	0.54284
	15.66	0.12727		12.4395	0.53199		12.4395	0.49662
	15.68	0.09091		12.4657	0.5513		12.4657	0.52537
	15.7	0.10909		12.492	0.55072		12.492	0.53439
	15.72	0.09091		12.5183	0.55216		12.5183	0.53608
	15.74	0.12727		12.5445	0.55908		12.5445	0.52424
	15.76	0.07273		12.5708	0.54035		12.5708	0.57497
	15.78	0.10909		12.597	0.55014		12.597	0.5248
	15.8	0.14545		12.6233	0.55447		12.6233	0.52818
	15.82	0.10909		12.6495	0.54409		12.6495	0.51578
	15.84	0.07273		12.6758	0.52738		12.6758	0.53382
	15.86	0.09091		12.7021	0.54524		12.7021	0.50028
	15.88	0.10909		12.7283	0.56167		12.7283	0.52959
	15.9	0.07273		12.7546	0.54035		12.7546	0.53241
	15.92	0.12727		12.7808	0.55216		12.7808	0.52452
	15.94	0.12727		12.8071	0.54035		12.8071	0.50705
	15.96	0.14545		12.8334	0.54092		12.8334	0.51099
	15.98	0.07273		12.8596	0.56427		12.8596	0.5062
	16	0.07273		12.8859	0.54121		12.8859	0.51973
	16.02	0.10909		12.9122	0.54207		12.9122	0.51607
	16.04	0.12727		12.9384	0.53228		12.9384	0.52734
	16.06	0.10909		12.9647	0.53746		12.9647	0.51635
	16.08	0.14545		12.9909	0.54352		12.9909	0.54228
	16.1	0.14545		13.0172	0.54697		13.0172	0.531
	16.12	0.10909		13.0435	0.53804		13.0435	0.50141
	16.14	0.10909		13.0697	0.55504		13.0697	0.51268
	16.16	0.10909		13.096	0.55101		13.096	0.53213
	16.18	0.12727		13.1222	0.53112		13.1222	0.51888
	16.2	0.10909		13.1485	0.54294		13.1485	0.51832
	16.22	0.03636		13.1748	0.52911		13.1748	0.5124
	16.24	0.16364		13.201	0.5585		13.201	0.51184
	16.26	0.10909		13.2273	0.54179		13.2273	0.5124
	16.28	0.09091		13.2535	0.54726		13.2535	0.5155
	16.3	0.12727		13.2798	0.55648		13.2798	0.48534
	16.32	0.16364		13.3061	0.53631		13.3061	0.50197
	16.34	0.10909		13.3323	0.52795		13.3323	0.5217
	16.36	0.05455		13.3586	0.52565		13.3586	0.48816
	16.38	0.12727		13.3849	0.52997		13.3849	0.48703
	16.4	0.10909		13.4111	0.53084		13.4111	0.49634
	16.42	0.07273		13.4374	0.52507		13.4374	0.51578
	16.44	0.07273		13.4636	0.52968		13.4636	0.52255
	16.46	0.10909		13.4899	0.51124		13.4899	0.52649
	16.48	0.12727		13.5161	0.54697		13.5161	0.50676
	16.5	0.12727		13.5424	0.52651		13.5424	0.51156
	16.52	0.07273		13.5687	0.54899		13.5687	0.50705
	16.54	0.09091		13.5949	0.54265		13.5949	0.50592
	16.56	0.05455		13.6212	0.5219		13.6212	0.52283
	16.58	0.12727		13.6474	0.53084		13.6474	0.49493
	16.6	0.09091		13.6737	0.53919		13.6737	0.52396
	16.62	0.10909		13.7	0.55591		13.7	0.49549
	16.64	0.09091		13.7262	0.54467		13.7262	0.531
	16.66	0.12727		13.7525	0.52133		13.7525	0.50479
	16.68	0.09091		13.7788	0.52738		13.7788	0.49521
	16.7	0.07273		13.805	0.5098		13.805	0.51409
	16.72	0.07273		13.8313	0.5415		13.8313	0.48168
	16.74	0.09091		13.8575	0.53516		13.8575	0.49605
	16.76	0.07273		13.8838	0.51268		13.8838	0.50705
	16.78	0.07273		13.9101	0.52939		13.9101	0.51015
	16.8	0.09091		13.9363	0.51873		13.9363	0.5155
	16.82	0.09091		13.9626	0.5245		13.9626	0.48224
	16.84	0.12727		13.9888	0.52017		13.9888	0.50761
	16.86	0.07273		14.0151	0.5219		14.0151	0.50141
	16.88	0.14545		14.0414	0.53314		14.0414	0.51127
	16.9	0.10909		14.0676	0.52565		14.0676	0.49662
	16.92	0.07273		14.0939	0.52767		14.0939	0.5124
	16.94	0.07273		14.1201	0.53314		14.1201	0.51607
	16.96	0.10909		14.1464	0.52622		14.1464	0.51297
	16.98	0.10909		14.1727	0.51585		14.1727	0.5124
	17	0.10909		14.1989	0.52392		14.1989	0.49493
	17.02	0.10909		14.2252	0.52421		14.2252	0.50085
	17.04	0.10909		14.2514	0.51931		14.2514	0.50761
	17.06	0.12727		14.2777	0.51988		14.2777	0.4907
	17.08	0.05455		14.304	0.49914		14.304	0.4938
	17.1	0.14545		14.3302	0.49971		14.3302	0.50846
	17.12	0.16364		14.3565	0.53055		14.3565	0.50479
	17.14	0.10909		14.3827	0.53775		14.3827	0.49605
	17.16	0.09091		14.409	0.53948		14.409	0.49211
	17.18	0.09091		14.4353	0.52939		14.4353	0.49042
	17.2	0.16364		14.4615	0.5317		14.4615	0.4938
	17.22	0.07273		14.4878	0.51182		14.4878	0.49915
	17.24	0.12727		14.514	0.5049		14.514	0.46336
	17.26	0.07273		14.5403	0.52104		14.5403	0.49915
	17.28	0.03636		14.5666	0.51787		14.5666	0.49605
	17.3	0.07273		14.5928	0.50519		14.5928	0.48422
	17.32	0.12727		14.6191	0.51585		14.6191	0.51747
	17.34	0.16364		14.6454	0.50951		14.6454	0.4907
	17.36	0.09091		14.6716	0.52277		14.6716	0.48196
	17.38	0.10909		14.6979	0.5049		14.6979	0.49352
	17.4	0.07273		14.7241	0.51931		14.7241	0.47238
	17.42	0.14545		14.7504	0.51095		14.7504	0.48732
	17.44	0.12727		14.7767	0.52622		14.7767	0.48563
	17.46	0.10909		14.8029	0.51009		14.8029	0.49408
	17.48	0.12727		14.8292	0.51643		14.8292	0.48224
	17.5	0.18182		14.8554	0.5219		14.8554	0.47632
	17.52	0.10909		14.8817	0.51354		14.8817	0.48873
	17.54	0.10909		14.908	0.51499		14.908	0.48422
	17.56	0.14545		14.9342	0.51816		14.9342	0.50169
	17.58	0.09091		14.9605	0.4902		14.9605	0.47266
	17.6	0.2		14.9867	0.5072		14.9867	0.52001
	17.62	0.07273		15.013	0.50836		15.013	0.48422
	17.64	0.12727		15.0393	0.53314		15.0393	0.48337
	17.66	0.10909		15.0655	0.50288		15.0655	0.47689
	17.68	0.14545		15.0918	0.50519		15.0918	0.46843
	17.7	0.10909		15.118	0.51441		15.118	0.48591
	17.72	0.16364		15.1443	0.51412		15.1443	0.49887
	17.74	0.10909		15.1706	0.51095		15.1706	0.4783
	17.76	0.10909		15.1968	0.53573		15.1968	0.49295
	17.78	0.18182		15.2231	0.52248		15.2231	0.50846
	17.8	0.18182		15.2493	0.52133		15.2493	0.48929
	17.82	0.07273		15.2756	0.51441		15.2756	0.48083
	17.84	0.10909		15.3019	0.52219		15.3019	0.49605
	17.86	0.14545		15.3281	0.52594		15.3281	0.50028
	17.88	0.16364		15.3544	0.51988		15.3544	0.49662
	17.9	0.09091		15.3806	0.52536		15.3806	0.49408
	17.92	0.12727		15.4069	0.52363		15.4069	0.48055
	17.94	0.14545		15.4332	0.517		15.4332	0.47463
	17.96	0.12727		15.4594	0.50202		15.4594	0.49634
	17.98	0.14545		15.4857	0.49885		15.4857	0.48732
	18	0.09091		15.512	0.49452		15.512	0.48844
	18.02	0.2		15.5382	0.51239		15.5382	0.49831
	18.04	0.09091		15.5645	0.52622		15.5645	0.48591
	18.06	0.18182		15.5907	0.50605		15.5907	0.49775
	18.08	0.12727		15.617	0.51066		15.617	0.47689
	18.1	0.07273		15.6433	0.53862		15.6433	0.47802
	18.12	0.14545		15.6695	0.50663		15.6695	0.49803
	18.14	0.10909		15.6958	0.51066		15.6958	0.48506
	18.16	0.12727		15.722	0.5098		15.722	0.48478
	18.18	0.16364		15.7483	0.49741		15.7483	0.48281
	18.2	0.16364		15.7746	0.52363		15.7746	0.50197
	18.22	0.14545		15.8008	0.50202		15.8008	0.50536
	18.24	0.09091		15.8271	0.51729		15.8271	0.47379
	18.26	0.10909		15.8533	0.51902		15.8533	0.47238
	18.28	0.10909		15.8796	0.51585		15.8796	0.5
	18.3	0.07273		15.9059	0.51354		15.9059	0.47717
	18.32	0.07273		15.9321	0.49049		15.9321	0.51184
	18.34	0.12727		15.9584	0.51844		15.9584	0.50507
	18.36	0.12727		15.9846	0.52882		15.9846	0.49126
	18.38	0.10909		16.0109	0.483		16.0109	0.47802
	18.4	0.09091		16.0372	0.50893		16.0372	0.50733
	18.42	0.14545		16.0634	0.50173		16.0634	0.49098
	18.44	0.10909		16.0897	0.50922		16.0897	0.47407
	18.46	0.14545		16.116	0.50317		16.116	0.49972
	18.48	0.2		16.1422	0.49654		16.1422	0.49014
	18.5	0.12727		16.1685	0.5098		16.1685	0.50225
	18.52	0.16364		16.1947	0.50144		16.1947	0.48309
	18.54	0.12727		16.221	0.5219		16.221	0.49662
	18.56	0.09091		16.2473	0.51671		16.2473	0.51578
	18.58	0.16364		16.2735	0.50634		16.2735	0.46336
	18.6	0.10909		16.2998	0.51643		16.2998	0.48873
	18.62	0.09091		16.326	0.5072		16.326	0.48591
	18.64	0.16364		16.3523	0.50115		16.3523	0.48083
	18.66	0.14545		16.3786	0.50432		16.3786	0.47971
	18.68	0.14545		16.4048	0.50893		16.4048	0.47379
	18.7	0.09091		16.4311	0.52421		16.4311	0.48732
	18.72	0.09091		16.4573	0.5049		16.4573	0.49267
	18.74	0.09091		16.4836	0.51527		16.4836	0.47492
	18.76	0.18182		16.5099	0.52017		16.5099	0.47914
	18.78	0.18182		16.5361	0.51239		16.5361	0.49098
	18.8	0.07273		16.5624	0.49366		16.5624	0.49408
	18.82	0.14545		16.5886	0.51556		16.5886	0.49662
	18.84	0.16364		16.6149	0.5098		16.6149	0.49493
	18.86	0.09091		16.6412	0.50663		16.6412	0.50648
	18.88	0.10909		16.6674	0.53343		16.6674	0.49915
	18.9	0.14545		16.6937	0.50663		16.6937	0.48027
	18.92	0.14545		16.7199	0.51527		16.7199	0.48816
	18.94	0.23636		16.7462	0.49164		16.7462	0.50986
	18.96	0.12727		16.7725	0.50375		16.7725	0.51099
	18.98	0.10909		16.7987	0.50058		16.7987	0.48873
	19	0.14545		16.825	0.50692		16.825	0.49549
	19.02	0.12727		16.8512	0.50346		16.8512	0.48534
	19.04	0.14545		16.8775	0.53256		16.8775	0.47604
	19.06	0.16364		16.9038	0.50663		16.9038	0.50817
	19.08	0.18182		16.93	0.50663		16.93	0.50113
	19.1	0.10909		16.9563	0.50865		16.9563	0.50113
	19.12	0.12727		16.9825	0.50375		16.9825	0.49521
	19.14	0.09091		17.0088	0.49395		17.0088	0.49464
	19.16	0.18182		17.0351	0.51441		17.0351	0.49324
	19.18	0.14545		17.0613	0.50173		17.0613	0.48985
	19.2	0.09091		17.0876	0.52882		17.0876	0.49493
	19.22	0.10909		17.1138	0.51988		17.1138	0.47999
	19.24	0.12727		17.1401	0.49337		17.1401	0.49295
	19.26	0.07273		17.1664	0.50922		17.1664	0.47492
	19.28	0.12727		17.1926	0.52651		17.1926	0.50733
	19.3	0.12727		17.2189	0.50778		17.2189	0.48534
	19.32	0.14545		17.2451	0.51383		17.2451	0.46561
	19.34	0.10909		17.2714	0.50202		17.2714	0.47435
	19.36	0.07273		17.2977	0.50519		17.2977	0.49295
	19.38	0.09091		17.3239	0.53516		17.3239	0.48253
	19.4	0.10909		17.3502	0.48703		17.3502	0.48816
	19.42	0.10909		17.3764	0.52075		17.3764	0.50592
	19.44	0.12727		17.4027	0.50951		17.4027	0.52001
	19.46	0.12727		17.429	0.52824		17.429	0.46251
	19.48	0.14545		17.4552	0.50836		17.4552	0.50817
	19.5	0.18182		17.4815	0.52853		17.4815	0.50169
	19.52	0.16364		17.5078	0.52248		17.5078	0.49831
	19.54	0.14545		17.534	0.50605		17.534	0.50395
	19.56	0.14545		17.5603	0.50922		17.5603	0.4907
	19.58	0.16364		17.5865	0.51527		17.5865	0.48873
	19.6	0.14545		17.6128	0.49885		17.6128	0.49944
	19.62	0.07273		17.6391	0.50115		17.6391	0.46223
	19.64	0.05455		17.6653	0.517		17.6653	0.49605
	19.66	0.16364		17.6916	0.51671		17.6916	0.50282
	19.68	0.14545		17.7178	0.52305		17.7178	0.50282
	19.7	0.16364		17.7441	0.49395		17.7441	0.48957
	19.72	0.18182		17.7704	0.52046		17.7704	0.47886
	19.74	0.18182		17.7966	0.51585		17.7966	0.50789
	19.76	0.14545		17.8229	0.52536		17.8229	0.47632
	19.78	0.18182		17.8491	0.49827		17.8491	0.47604
	19.8	0.18182		17.8754	0.49741		17.8754	0.5
	19.82	0.09091		17.9017	0.48761		17.9017	0.53298
	19.84	0.12727		17.9279	0.51182		17.9279	0.52057
	19.86	0.14545		17.9542	0.51239		17.9542	0.48365
	19.88	0.10909		17.9805	0.51182		17.9805	0.49211
	19.9	0.12727		18.0067	0.50807		18.0067	0.49126
	19.92	0.16364		18.033	0.49193		18.033	0.50733
	19.94	0.12727		18.0592	0.51095		18.0592	0.52368
	19.96	0.14545		18.0855	0.52305		18.0855	0.50958
	19.98	0.18182		18.1118	0.50317		18.1118	0.50592
	20	0.14545		18.138	0.53977		18.138	0.48816
	20.02	0.12727		18.1643	0.52133		18.1643	0.49915
	20.04	0.18182		18.1905	0.51527		18.1905	0.51578
	20.06	0.16364		18.2168	0.50519		18.2168	0.51607
	20.08	0.14545		18.2431	0.51527		18.2431	0.54481
	20.1	0.23636		18.2693	0.52248		18.2693	0.51607
	20.12	0.21818		18.2956	0.51988		18.2956	0.49464
	20.14	0.16364		18.3218	0.52622		18.3218	0.47492
	20.16	0.14545		18.3481	0.51326		18.3481	0.49718
	20.18	0.12727		18.3743	0.51066		18.3743	0.51353
	20.2	0.12727		18.4006	0.5		18.4006	0.52198
	20.22	0.12727		18.4269	0.5219		18.4269	0.49154
	20.24	0.07273		18.4531	0.52017		18.4531	0.50141
	20.26	0.14545		18.4794	0.50115		18.4794	0.49972
	20.28	0.2		18.5057	0.52795		18.5057	0.49915
	20.3	0.18182		18.5319	0.51124		18.5319	0.49098
	20.32	0.09091		18.5582	0.51153		18.5582	0.5389
	20.34	0.14545		18.5844	0.5366		18.5844	0.50761
	20.36	0.12727		18.6107	0.51037		18.6107	0.50141
	20.38	0.23636		18.637	0.50058		18.637	0.53946
	20.4	0.12727		18.6632	0.51816		18.6632	0.49549
	20.42	0.16364		18.6895	0.51499		18.6895	0.52227
	20.44	0.18182		18.7157	0.5049		18.7157	0.52593
	20.46	0.12727		18.742	0.50692		18.742	0.48534
	20.48	0.12727		18.7683	0.53487		18.7683	0.51578
	20.5	0.14545		18.7945	0.51297		18.7945	0.51381
	20.52	0.09091		18.8208	0.51383		18.8208	0.54256
	20.54	0.12727		18.847	0.52046		18.847	0.51776
	20.56	0.12727		18.8733	0.51671		18.8733	0.52227
	20.58	0.2		18.8996	0.5		18.8996	0.49239
	20.6	0.18182		18.9258	0.52133		18.9258	0.49775
	20.62	0.07273		18.9521	0.51527		18.9521	0.50507
	20.64	0.16364		18.9783	0.52219		18.9783	0.52001
	20.66	0.12727		19.0046	0.51326		19.0046	0.49972
	20.68	0.16364		19.0309	0.49395		19.0309	0.5186
	20.7	0.21818		19.0571	0.50346		19.0571	0.50817
	20.72	0.16364		19.0834	0.50692		19.0834	0.51776
	20.74	0.14545		19.1096	0.50663		19.1096	0.54115
	20.76	0.14545		19.1359	0.51585		19.1359	0.51381
	20.78	0.18182		19.1622	0.53948		19.1622	0.50564
	20.8	0.23636		19.1884	0.5147		19.1884	0.51522
	20.82	0.16364		19.2147	0.49625		19.2147	0.51184
	20.84	0.12727		19.241	0.53055		19.241	0.52029
	20.86	0.12727		19.2672	0.49971		19.2672	0.51409
	20.88	0.18182		19.2935	0.52334		19.2935	0.5217
	20.9	0.18182		19.3197	0.51643		19.3197	0.5248
	20.92	0.16364		19.346	0.52277		19.346	0.5451
	20.94	0.12727		19.3723	0.51239		19.3723	0.5482
	20.96	0.16364		19.3985	0.51873		19.3985	0.49662
	20.98	0.2		19.4248	0.52478		19.4248	0.52931
	21	0.16364		19.451	0.5196		19.451	0.5186
	21.02	0.16364		19.4773	0.52478		19.4773	0.51578
	21.04	0.12727		19.5036	0.49539		19.5036	0.54397
	21.06	0.2		19.5298	0.50202		19.5298	0.5389
	21.08	0.18182		19.5561	0.51412		19.5561	0.5155
	21.1	0.09091		19.5823	0.51239		19.5823	0.52875
	21.12	0.16364		19.6086	0.52334		19.6086	0.52339
	21.14	0.09091		19.6349	0.5049		19.6349	0.53749
	21.16	0.30909		19.6611	0.51902		19.6611	0.52959
	21.18	0.16364		19.6874	0.5049		19.6874	0.51015
	21.2	0.23636		19.7136	0.50461		19.7136	0.53354
	21.22	0.16364		19.7399	0.52478		19.7399	0.5248
	21.24	0.12727		19.7662	0.49914		19.7662	0.50451
	21.26	0.16364		19.7924	0.52565		19.7924	0.51776
	21.28	0.14545		19.8187	0.51931		19.8187	0.52762
	21.3	0.2		19.845	0.52882		19.845	0.52875
	21.32	0.09091		19.8712	0.50403		19.8712	0.50648
	21.34	0.2		19.8975	0.54352		19.8975	0.55862
	21.36	0.09091		19.9237	0.51758		19.9237	0.56229
	21.38	0.16364		19.95	0.50634		19.95	0.53467
	21.4	0.14545		19.9763	0.51787		19.9763	0.49831
	21.42	0.16364		20.0025	0.5121		20.0025	0.52649
	21.44	0.21818		20.0288	0.52911		20.0288	0.52283
	21.46	0.16364		20.055	0.5536		20.055	0.52198
	21.48	0.16364		20.0813	0.5438		20.0813	0.54735
	21.5	0.10909		20.1075	0.53631		20.1075	0.53608
	21.52	0.18182		20.1338	0.51643		20.1338	0.52142
	21.54	0.16364		20.1601	0.52911		20.1601	0.5403
	21.56	0.14545		20.1863	0.50778		20.1863	0.52029
	21.58	0.12727		20.2126	0.51643		20.2126	0.53974
	21.6	0.21818		20.2388	0.49712		20.2388	0.52931
	21.62	0.10909		20.2651	0.52392		20.2651	0.53298
	21.64	0.12727		20.2914	0.51095		20.2914	0.51663
	21.66	0.09091		20.3176	0.50836		20.3176	0.50902
	21.68	0.14545		20.3439	0.5072		20.3439	0.51297
	21.7	0.18182		20.3702	0.53429		20.3702	0.51607
	21.72	0.10909		20.3964	0.49597		20.3964	0.54538
	21.74	0.2		20.4227	0.50865		20.4227	0.53664
	21.76	0.2		20.4489	0.5098		20.4489	0.53692
	21.78	0.21818		20.4752	0.52968		20.4752	0.50254
	21.8	0.21818		20.5015	0.52075		20.5015	0.51015
	21.82	0.14545		20.5277	0.51758		20.5277	0.54171
	21.84	0.2		20.554	0.51556		20.554	0.56962
	21.86	0.16364		20.5802	0.52507		20.5802	0.51015
	21.88	0.12727		20.6065	0.52939		20.6065	0.56144
	21.9	0.14545		20.6328	0.5245		20.6328	0.55017
	21.92	0.16364		20.659	0.52219		20.659	0.5513
	21.94	0.21818		20.6853	0.5196		20.6853	0.53298
	21.96	0.09091		20.7115	0.52594		20.7115	0.56172
	21.98	0.18182		20.7378	0.52968		20.7378	0.52565
	22	0.21818		20.7641	0.48991		20.7641	0.54115
	22.02	0.12727		20.7903	0.54352		20.7903	0.531
	22.04	0.2		20.8166	0.54207		20.8166	0.52818
	22.06	0.18182		20.8428	0.50461		20.8428	0.54481
	22.08	0.14545		20.8691	0.55014		20.8691	0.53777
	22.1	0.14545		20.8954	0.52767		20.8954	0.55806
	22.12	0.21818		20.9216	0.53314		20.9216	0.54622
	22.14	0.18182		20.9479	0.54553		20.9479	0.55271
	22.16	0.14545		20.9742	0.55389		20.9742	0.531
	22.18	0.14545		21.0004	0.54063		21.0004	0.51691
	22.2	0.23636		21.0267	0.52939		21.0267	0.53185
	22.22	0.16364		21.0529	0.52536		21.0529	0.5513
	22.24	0.12727		21.0792	0.51614		21.0792	0.54961
	22.26	0.2		21.1055	0.54957		21.1055	0.53072
	22.28	0.10909		21.1317	0.57032		21.1317	0.52396
	22.3	0.12727		21.158	0.53775		21.158	0.52029
	22.32	0.10909		21.1842	0.51009		21.1842	0.54284
	22.34	0.14545		21.2105	0.517		21.2105	0.53213
	22.36	0.16364		21.2368	0.54294		21.2368	0.52368
	22.38	0.12727		21.263	0.54035		21.263	0.52452
	22.4	0.14545		21.2893	0.54063		21.2893	0.52959
	22.42	0.14545		21.3155	0.52709		21.3155	0.51663
	22.44	0.14545		21.3418	0.53026		21.3418	0.55524
	22.46	0.16364		21.3681	0.52133		21.3681	0.53974
	22.48	0.14545		21.3943	0.517		21.3943	0.55834
	22.5	0.12727		21.4206	0.54035		21.4206	0.56313
	22.52	0.09091		21.4468	0.5121		21.4468	0.53974
	22.54	0.14545		21.4731	0.51643		21.4731	0.53382
	22.56	0.25455		21.4994	0.53458		21.4994	0.54876
	22.58	0.16364		21.5256	0.53285		21.5256	0.53157
	22.6	0.2		21.5519	0.53833		21.5519	0.52029
	22.62	0.18182		21.5781	0.53573		21.5781	0.52255
	22.64	0.18182		21.6044	0.52738		21.6044	0.54566
	22.66	0.12727		21.6307	0.53919		21.6307	0.51945
	22.68	0.12727		21.6569	0.52622		21.6569	0.54848
	22.7	0.16364		21.6832	0.52738		21.6832	0.53551
	22.72	0.25455		21.7095	0.53516		21.7095	0.53523
	22.74	0.2		21.7357	0.53141		21.7357	0.5544
	22.76	0.14545		21.762	0.54496		21.762	0.54538
	22.78	0.18182		21.7882	0.55504		21.7882	0.53044
	22.8	0.2		21.8145	0.51037		21.8145	0.54002
	22.82	0.21818		21.8407	0.5317		21.8407	0.53918
	22.84	0.16364		21.867	0.53833		21.867	0.52847
	22.86	0.16364		21.8933	0.54323		21.8933	0.53918
	22.88	0.21818		21.9195	0.55389		21.9195	0.51663
	22.9	0.18182		21.9458	0.51268		21.9458	0.51804
	22.92	0.16364		21.972	0.53573		21.972	0.55862
	22.94	0.14545		21.9983	0.54611		21.9983	0.54453
	22.96	0.16364		22.0246	0.53487		22.0246	0.53636
	22.98	0.18182		22.0508	0.53026		22.0508	0.54087
	23	0.14545		22.0771	0.5389		22.0771	0.54425
	23.02	0.18182		22.1033	0.55562		22.1033	0.55468
	23.04	0.18182		22.1296	0.54611		22.1296	0.53579
	23.06	0.14545		22.1559	0.52911		22.1559	0.54932
	23.08	0.21818		22.1821	0.52248		22.1821	0.53016
	23.1	0.18182		22.2084	0.54582		22.2084	0.52706
	23.12	0.16364		22.2347	0.55447		22.2347	0.52903
	23.14	0.09091		22.2609	0.54841		22.2609	0.53326
	23.16	0.12727		22.2872	0.5487		22.2872	0.52565
	23.18	0.2		22.3134	0.52363		22.3134	0.54989
	23.2	0.2		22.3397	0.53372		22.3397	0.52198
	23.22	0.21818		22.366	0.54035		22.366	0.50225
	23.24	0.16364		22.3922	0.53977		22.3922	0.54171
	23.26	0.2		22.4185	0.54092		22.4185	0.53636
	23.28	0.14545		22.4447	0.53631		22.4447	0.54961
	23.3	0.16364		22.471	0.5438		22.471	0.52988
	23.32	0.10909		22.4973	0.53602		22.4973	0.51353
	23.34	0.16364		22.5235	0.52421		22.5235	0.53692
	23.36	0.2		22.5498	0.53112		22.5498	0.51437
	23.38	0.16364		22.576	0.54207		22.576	0.53382
	23.4	0.16364		22.6023	0.53401		22.6023	0.53777
	23.42	0.10909		22.6286	0.53458		22.6286	0.52678
	23.44	0.12727		22.6548	0.54784		22.6548	0.54453
	23.46	0.16364		22.6811	0.55562		22.6811	0.52424
	23.48	0.12727		22.7074	0.53602		22.7074	0.53044
	23.5	0.18182		22.7336	0.54957		22.7336	0.542
	23.52	0.05455		22.7599	0.54294		22.7599	0.53467
	23.54	0.16364		22.7861	0.54669		22.7861	0.52988
	23.56	0.2		22.8124	0.53516		22.8124	0.56313
	23.58	0.18182		22.8387	0.54323		22.8387	0.52198
	23.6	0.16364		22.8649	0.51556		22.8649	0.53157
	23.62	0.12727		22.8912	0.54092		22.8912	0.53664
	23.64	0.18182		22.9174	0.53256		22.9174	0.54453
	23.66	0.10909		22.9437	0.55706		22.9437	0.531
	23.68	0.12727		22.97	0.55994		22.97	0.52086
	23.7	0.09091		22.9962	0.52738		22.9962	0.54679
	23.72	0.2		23.0225	0.53631		23.0225	0.54453
	23.74	0.14545		23.0487	0.56974		23.0487	0.54735
	23.76	0.18182		23.075	0.54841		23.075	0.52903
	23.78	0.2		23.1013	0.53948		23.1013	0.51381
	23.8	0.18182		23.1275	0.54755		23.1275	0.52649
	23.82	0.21818		23.1538	0.55504		23.1538	0.52931
	23.84	0.16364		23.18	0.5196		23.18	0.52057
	23.86	0.18182		23.2063	0.54582		23.2063	0.52818
	23.88	0.14545		23.2326	0.5268		23.2326	0.52255
	23.9	0.16364		23.2588	0.53372		23.2588	0.52283
	23.92	0.21818		23.2851	0.52248		23.2851	0.5341
	23.94	0.29091		23.3113	0.55793		23.3113	0.53579
	23.96	0.16364		23.3376	0.55014		23.3376	0.53777
	23.98	0.07273		23.3639	0.52824		23.3639	0.52649
	24	0.23636		23.3901	0.5513		23.3901	0.52368
	24.02	0.21818		23.4164	0.53775		23.4164	0.52057
	24.04	0.18182		23.4426	0.5438		23.4426	0.542
	24.06	0.2		23.4689	0.5464		23.4689	0.52001
	24.08	0.10909		23.4952	0.53862		23.4952	0.51888
	24.1	0.18182		23.5214	0.54524		23.5214	0.52311
	24.12	0.23636		23.5477	0.53487		23.5477	0.51099
	24.14	0.21818		23.5739	0.52853		23.5739	0.54622
	24.16	0.16364		23.6002	0.55533		23.6002	0.54312
	24.18	0.14545		23.6265	0.54063		23.6265	0.53382
	24.2	0.18182		23.6527	0.5513		23.6527	0.53241
	24.22	0.10909		23.679	0.52968		23.679	0.51015
	24.24	0.09091		23.7052	0.54352		23.7052	0.51578
	24.26	0.2		23.7315	0.53775		23.7315	0.52029
	24.28	0.18182		23.7578	0.54957		23.7578	0.52424
	24.3	0.16364		23.784	0.54899		23.784	0.54397
	24.32	0.09091		23.8103	0.55014		23.8103	0.51212
	24.34	0.16364		23.8365	0.53343		23.8365	0.52001
	24.36	0.21818		23.8628	0.55591		23.8628	0.50507
	24.38	0.14545		23.8891	0.52363		23.8891	0.52001
	24.4	0.16364		23.9153	0.54928		23.9153	0.56003
	24.42	0.12727		23.9416	0.53343		23.9416	0.51268
	24.44	0.12727		23.9678	0.50836		23.9678	0.50817
	24.46	0.10909		23.9941	0.53055		23.9941	0.53805
	24.48	0.18182		24.0204	0.50231		24.0204	0.51691
	24.5	0.12727		24.0466	0.53314		24.0466	0.51917
	24.52	0.14545		24.0729	0.52478		24.0729	0.49549
	24.54	0.21818		24.0992	0.54092		24.0992	0.51015
	24.56	0.16364		24.1254	0.53948		24.1254	0.5155
	24.58	0.14545		24.1517	0.55216		24.1517	0.51832
	24.6	0.16364		24.1779	0.54755		24.1779	0.52452
	24.62	0.2		24.2042	0.54063		24.2042	0.52142
	24.64	0.12727		24.2305	0.53602		24.2305	0.50338
	24.66	0.16364		24.2567	0.51931		24.2567	0.51043
	24.68	0.2		24.283	0.53026		24.283	0.52396
	24.7	0.12727		24.3092	0.54755		24.3092	0.49634
	24.72	0.09091		24.3355	0.55908		24.3355	0.50564
	24.74	0.09091		24.3618	0.55994		24.3618	0.48816
	24.76	0.2		24.388	0.55879		24.388	0.48816
	24.78	0.2		24.4143	0.53775		24.4143	0.51353
	24.8	0.18182		24.4405	0.51326		24.4405	0.50648
	24.82	0.16364		24.4668	0.54294		24.4668	0.48929
	24.84	0.14545		24.4931	0.53055		24.4931	0.5217
	24.86	0.12727		24.5193	0.53977		24.5193	0.50817
	24.88	0.14545		24.5456	0.55159		24.5456	0.50592
	24.9	0.18182		24.5719	0.55418		24.5719	0.52086
	24.92	0.16364		24.5981	0.53112		24.5981	0.50564
	24.94	0.23636		24.6244	0.5121		24.6244	0.5124
	24.96	0.18182		24.6506	0.53228		24.6506	0.5155
	24.98	0.21818		24.6769	0.55447		24.6769	0.50564
	25	0.14545		24.7032	0.53401		24.7032	0.49887
	25.02	0.12727		24.7294	0.5611		24.7294	0.51381
	25.04	0.2		24.7557	0.51556		24.7557	0.51494
	25.06	0.2		24.7819	0.52911		24.7819	0.48168
	25.08	0.21818		24.8082	0.5317		24.8082	0.49944
	25.1	0.14545		24.8345	0.54611		24.8345	0.49831
	25.12	0.18182		24.8607	0.50922		24.8607	0.50986
	25.14	0.14545		24.887	0.52565		24.887	0.48873
	25.16	0.12727		24.9132	0.51816		24.9132	0.49859
	25.18	0.10909		24.9395	0.54236		24.9395	0.50338
	25.2	0.12727		24.9657	0.54697		24.9657	0.50056
	25.22	0.14545		24.992	0.5219		24.992	0.50846
	25.24	0.18182		25.0183	0.52046		25.0183	0.51099
	25.26	0.18182		25.0445	0.52305		25.0445	0.49634
	25.28	0.14545		25.0708	0.54986		25.0708	0.49944
	25.3	0.18182		25.0971	0.52795		25.0971	0.47661
	25.32	0.18182		25.1233	0.5219		25.1233	0.49718
	25.34	0.10909		25.1496	0.52824		25.1496	0.49605
	25.36	0.18182		25.1758	0.54006		25.1758	0.49098
	25.38	0.14545		25.2021	0.54957		25.2021	0.48703
	25.4	0.09091		25.2284	0.52911		25.2284	0.49718
	25.42	0.10909		25.2546	0.5268		25.2546	0.48281
	25.44	0.10909		25.2809	0.55072		25.2809	0.50817
	25.46	0.10909		25.3071	0.53516		25.3071	0.49803
	25.48	0.10909		25.3334	0.55591		25.3334	0.52142
	25.5	0.2		25.3597	0.54784		25.3597	0.50085
	25.52	0.14545		25.3859	0.51671		25.3859	0.46054
	25.54	0.2		25.4122	0.49914		25.4122	0.47886
	25.56	0.10909		25.4384	0.53746		25.4384	0.47999
	25.58	0.18182		25.4647	0.53343		25.4647	0.49775
	25.6	0.16364		25.491	0.52767		25.491	0.49042
	25.62	0.2		25.5172	0.53919		25.5172	0.47576
	25.64	0.09091		25.5435	0.51671		25.5435	0.48675
	25.66	0.21818		25.5697	0.53458		25.5697	0.49042
	25.68	0.29091		25.596	0.53602		25.596	0.46646
	25.7	0.12727		25.6223	0.51412		25.6223	0.49267
	25.72	0.18182		25.6485	0.53804		25.6485	0.47886
	25.74	0.18182		25.6748	0.52046		25.6748	0.48901
	25.76	0.16364		25.701	0.52997		25.701	0.48873
	25.78	0.16364		25.7273	0.53429		25.7273	0.46421
	25.8	0.16364		25.7536	0.53487		25.7536	0.46195
	25.82	0.14545		25.7798	0.51931		25.7798	0.47632
	25.84	0.12727		25.8061	0.53977		25.8061	0.46956
	25.86	0.23636		25.8324	0.54467		25.8324	0.47463
	25.88	0.10909		25.8586	0.51873		25.8586	0.47322
	25.9	0.14545		25.8849	0.51441		25.8849	0.48083
	25.92	0.16364		25.9111	0.52651		25.9111	0.47745
	25.94	0.12727		25.9374	0.52738		25.9374	0.46336
	25.96	0.16364		25.9637	0.52277		25.9637	0.49549
	25.98	0.14545		25.9899	0.54669		25.9899	0.47717
	26	0.09091		26.0162	0.54467		26.0162	0.47266
	26.02	0.09091		26.0424	0.52795		26.0424	0.46505
	26.04	0.09091		26.0687	0.53516		26.0687	0.47632
	26.06	0.16364		26.095	0.52277		26.095	0.47435
	26.08	0.14545		26.1212	0.5219		26.1212	0.45547
	26.1	0.14545		26.1475	0.51412		26.1475	0.47858
	26.12	0.14545		26.1737	0.52911		26.1737	0.47097
	26.14	0.16364		26.2	0.51037		26.2	0.43658
	26.16	0.16364		26.2263	0.52882		26.2263	0.45575
	26.18	0.16364		26.2525	0.51671		26.2525	0.45603
	26.2	0.16364		26.2788	0.52046		26.2788	0.46195
	26.22	0.10909		26.305	0.53256		26.305	0.45716
	26.24	0.12727		26.3313	0.53948		26.3313	0.46195
	26.26	0.21818		26.3576	0.51066		26.3576	0.4487
	26.28	0.12727		26.3838	0.5268		26.3838	0.46561
	26.3	0.10909		26.4101	0.51009		26.4101	0.45096
	26.32	0.10909		26.4364	0.51326		26.4364	0.49014
	26.34	0.12727		26.4626	0.5268		26.4626	0.45152
	26.36	0.12727		26.4889	0.51124		26.4889	0.4487
	26.38	0.10909		26.5151	0.53228		26.5151	0.46308
	26.4	0.16364		26.5414	0.50951		26.5414	0.47125
	26.42	0.12727		26.5677	0.54063		26.5677	0.44617
	26.44	0.10909		26.5939	0.51037		26.5939	0.45885
	26.46	0.18182		26.6202	0.53401		26.6202	0.44053
	26.48	0.18182		26.6464	0.52421		26.6464	0.44842
	26.5	0.14545		26.6727	0.52968		26.6727	0.44476
	26.52	0.2		26.6989	0.50029		26.6989	0.47182
	26.54	0.14545		26.7252	0.51383		26.7252	0.43236
	26.56	0.18182		26.7515	0.52363		26.7515	0.45913
	26.58	0.18182		26.7777	0.50086		26.7777	0.46167
	26.6	0.14545		26.804	0.52853		26.804	0.45688
	26.62	0.21818		26.8302	0.50893		26.8302	0.44081
	26.64	0.12727		26.8565	0.51153		26.8565	0.44955
	26.66	0.10909		26.8828	0.52939		26.8828	0.45293
	26.68	0.2		26.909	0.49798		26.909	0.42221
	26.7	0.12727		26.9353	0.52507		26.9353	0.43207
	26.72	0.09091		26.9616	0.52248		26.9616	0.45575
	26.74	0.12727		26.9878	0.51037		26.9878	0.45237
	26.76	0.12727		27.0141	0.52248		27.0141	0.46251
	26.78	0.14545		27.0403	0.51729		27.0403	0.4628
	26.8	0.16364		27.0666	0.53948		27.0666	0.44081
	26.82	0.10909		27.0929	0.5098		27.0929	0.4394
	26.84	0.18182		27.1191	0.54265		27.1191	0.42531
	26.86	0.16364		27.1454	0.52594		27.1454	0.43264
	26.88	0.10909		27.1716	0.53343		27.1716	0.43715
	26.9	0.21818		27.1979	0.52911		27.1979	0.43461
	26.92	0.12727		27.2242	0.52046		27.2242	0.43151
	26.94	0.18182		27.2504	0.52363		27.2504	0.43095
	26.96	0.10909		27.2767	0.53112		27.2767	0.42672
	26.98	0.18182		27.3029	0.49741		27.3029	0.41404
	27	0.12727		27.3292	0.51729		27.3292	0.4332
	27.02	0.14545		27.3555	0.51816		27.3555	0.39318
	27.04	0.10909		27.3817	0.53746		27.3817	0.42531
	27.06	0.10909		27.408	0.52219		27.408	0.41516
	27.08	0.12727		27.4342	0.52104		27.4342	0.44081
	27.1	0.18182		27.4605	0.51988		27.4605	0.4518
	27.12	0.12727		27.4868	0.51556		27.4868	0.45462
	27.14	0.12727		27.513	0.52853		27.513	0.44729
	27.16	0.14545		27.5393	0.51326		27.5393	0.44758
	27.18	0.14545		27.5656	0.53718		27.5656	0.40784
	27.2	0.18182		27.5918	0.52277		27.5918	0.42644
	27.22	0.16364		27.6181	0.52392		27.6181	0.4177
	27.24	0.12727		27.6443	0.54006		27.6443	0.43264
	27.26	0.09091		27.6706	0.51585		27.6706	0.41094
	27.28	0.14545		27.6969	0.51844		27.6969	0.4115
	27.3	0.18182		27.7231	0.51816		27.7231	0.41855
	27.32	0.12727		27.7494	0.51614		27.7494	0.42644
	27.34	0.12727		27.7756	0.51988		27.7756	0.42926
	27.36	0.21818		27.8019	0.50778		27.8019	0.41883
	27.38	0.21818		27.8282	0.49135		27.8282	0.427
	27.4	0.14545		27.8544	0.51902		27.8544	0.44109
	27.42	0.07273		27.8807	0.51182		27.8807	0.42108
	27.44	0.18182		27.9069	0.51787		27.9069	0.41883
	27.46	0.14545		27.9332	0.5317		27.9332	0.4363
	27.48	0.10909		27.9595	0.51758		27.9595	0.40333
	27.5	0.09091		27.9857	0.50922		27.9857	0.40614
	27.52	0.10909		28.012	0.50403		28.012	0.41629
	27.54	0.09091		28.0382	0.48588		28.0382	0.42446
	27.56	0.10909		28.0645	0.49683		28.0645	0.41404
	27.58	0.12727		28.0908	0.51297		28.0908	0.4115
	27.6	0.12727		28.117	0.49078		28.117	0.41714
	27.62	0.10909		28.1433	0.50807		28.1433	0.4115
	27.64	0.10909		28.1695	0.5098		28.1695	0.41742
	27.66	0.16364		28.1958	0.48012		28.1958	0.43968
	27.68	0.10909		28.2221	0.50346		28.2221	0.40868
	27.7	0.21818		28.2483	0.50836		28.2483	0.41347
	27.72	0.18182		28.2746	0.50029		28.2746	0.41234
	27.74	0.10909		28.3009	0.49625		28.3009	0.41347
	27.76	0.16364		28.3271	0.50231		28.3271	0.41488
	27.78	0.12727		28.3534	0.50461		28.3534	0.40643
	27.8	0.10909		28.3796	0.51643		28.3796	0.38754
	27.82	0.12727		28.4059	0.50634		28.4059	0.38247
	27.84	0.16364		28.4322	0.49654		28.4322	0.40614
	27.86	0.14545		28.4584	0.49942		28.4584	0.42869
	27.88	0.09091		28.4847	0.51383		28.4847	0.38839
	27.9	0.12727		28.5109	0.50259		28.5109	0.37486
	27.92	0.18182		28.5372	0.52161		28.5372	0.39825
	27.94	0.10909		28.5634	0.51239		28.5634	0.39994
	27.96	0.09091		28.5897	0.52219		28.5897	0.41601
	27.98	0.14545		28.616	0.49942		28.616	0.38303
	28	0.18182		28.6422	0.50778		28.6422	0.39966
	28.02	0.12727		28.6685	0.51643		28.6685	0.4177
	28.04	0.2		28.6947	0.4951		28.6947	0.40812
	28.06	0.14545		28.721	0.5072		28.721	0.39572
	28.08	0.10909		28.7473	0.50922		28.7473	0.40276
	28.1	0.12727		28.7735	0.50202		28.7735	0.39177
	28.12	0.18182		28.7998	0.50865		28.7998	0.37373
	28.14	0.14545		28.8261	0.50951		28.8261	0.39713
	28.16	0.12727		28.8523	0.51009		28.8523	0.39036
	28.18	0.10909		28.8786	0.50317		28.8786	0.40671
	28.2	0.12727		28.9048	0.5072		28.9048	0.40023
	28.22	0.14545		28.9311	0.50086		28.9311	0.38867
	28.24	0.14545		28.9574	0.49856		28.9574	0.40445
	28.26	0.12727		28.9836	0.51787		28.9836	0.40333
	28.28	0.18182		29.0099	0.5072		29.0099	0.38162
	28.3	0.14545		29.0361	0.49712		29.0361	0.37176
	28.32	0.12727		29.0624	0.48127		29.0624	0.40276
	28.34	0.21818		29.0887	0.51527		29.0887	0.3991
	28.36	0.12727		29.1149	0.52968		29.1149	0.38529
	28.38	0.16364		29.1412	0.51556		29.1412	0.39994
	28.4	0.09091		29.1674	0.49856		29.1674	0.40304
	28.42	0.14545		29.1937	0.50144		29.1937	0.39431
	28.44	0.16364		29.22	0.50865		29.22	0.38247
	28.46	0.12727		29.2462	0.51009		29.2462	0.40755
	28.48	0.07273		29.2725	0.5219		29.2725	0.38754
	28.5	0.10909		29.2987	0.50317		29.2987	0.38078
	28.52	0.2		29.325	0.50317		29.325	0.37514
	28.54	0.16364		29.3513	0.52738		29.3513	0.3805
	28.56	0.09091		29.3775	0.53372		29.3775	0.38444
	28.58	0.14545		29.4038	0.49308		29.4038	0.41263
	28.6	0.14545		29.4301	0.51297		29.4301	0.37824
	28.62	0.16364		29.4563	0.4951		29.4563	0.39797
	28.64	0.12727		29.4826	0.51902		29.4826	0.40248
	28.66	0.14545		29.5088	0.50922		29.5088	0.3743
	28.68	0.12727		29.5351	0.50086		29.5351	0.37655
	28.7	0.10909		29.5614	0.50951		29.5614	0.37345
	28.72	0.10909		29.5876	0.50605		29.5876	0.39656
	28.74	0.14545		29.6139	0.49222		29.6139	0.39092
	28.76	0.07273		29.6401	0.5072		29.6401	0.39628
	28.78	0.10909		29.6664	0.53256		29.6664	0.38839
	28.8	0.18182		29.6927	0.50317		29.6927	0.37486
	28.82	0.14545		29.7189	0.52017		29.7189	0.38191
	28.84	0.16364		29.7452	0.50663		29.7452	0.37401
	28.86	0.10909		29.7714	0.4951		29.7714	0.37655
	28.88	0.14545		29.7977	0.50519		29.7977	0.38529
	28.9	0.18182		29.824	0.48184		29.824	0.38754
	28.92	0.12727		29.8502	0.51499		29.8502	0.396
	28.94	0.10909		29.8765	0.51614		29.8765	0.37852
	28.96	0.14545		29.9027	0.52478		29.9027	0.36697
	28.98	0.10909		29.929	0.51354		29.929	0.3726
	29	0.05455		29.9553	0.51124		29.9553	0.35569
	29.02	0.09091		29.9815	0.48329		29.9815	0.36077
	29.04	0.09091		30.0078	0.50836		30.0078	0.37063
	29.06	0.12727		30.034	0.51239		30.034	0.36753
	29.08	0.10909		30.0603	0.48674		30.0603	0.3712
	29.1	0.14545		30.0866	0.49885		30.0866	0.38275
	29.12	0.14545		30.1128	0.51816		30.1128	0.36274
	29.14	0.16364		30.1391	0.52161		30.1391	0.36048
	29.16	0.07273		30.1654	0.51383		30.1654	0.36499
	29.18	0.07273		30.1916	0.49395		30.1916	0.35457
	29.2	0.12727		30.2179	0.50346		30.2179	0.36443
	29.22	0.16364		30.2441	0.4732		30.2441	0.38331
	29.24	0.10909		30.2704	0.52421		30.2704	0.36809
	29.26	0.12727		30.2966	0.50086		30.2966	0.37824
	29.28	0.07273		30.3229	0.50576		30.3229	0.37627
	29.3	0.14545		30.3492	0.48242		30.3492	0.36274
	29.32	0.10909		30.3754	0.50893		30.3754	0.37401
	29.34	0.14545		30.4017	0.49827		30.4017	0.37063
	29.36	0.10909		30.4279	0.48588		30.4279	0.36218
	29.38	0.09091		30.4542	0.48646		30.4542	0.3712
	29.4	0.10909		30.4805	0.48559		30.4805	0.36359
	29.42	0.07273		30.5067	0.50144		30.5067	0.35964
	29.44	0.18182		30.533	0.51009		30.533	0.37035
	29.46	0.10909		30.5592	0.50663		30.5592	0.36725
	29.48	0.12727		30.5855	0.48646		30.5855	0.35485
	29.5	0.14545		30.6118	0.51816		30.6118	0.37599
	29.52	0.12727		30.638	0.51268		30.638	0.37599
	29.54	0.14545		30.6643	0.48646		30.6643	0.39177
	29.56	0.09091		30.6906	0.49798		30.6906	0.35851
	29.58	0.10909		30.7168	0.50922		30.7168	0.35936
	29.6	0.14545		30.7431	0.49597		30.7431	0.36246
	29.62	0.12727		30.7693	0.49193		30.7693	0.35175
	29.64	0.14545		30.7956	0.49856		30.7956	0.36133
	29.66	0.14545		30.8219	0.50836		30.8219	0.37148
	29.68	0.16364		30.8481	0.48934		30.8481	0.34611
	29.7	0.12727		30.8744	0.51009		30.8744	0.35372
	29.72	0.14545		30.9006	0.50432		30.9006	0.36528
	29.74	0.14545		30.9269	0.50317		30.9269	0.34639
	29.76	0.07273		30.9532	0.47925		30.9532	0.3602
	29.78	0.12727		30.9794	0.48818		30.9794	0.36105
	29.8	0.10909		31.0057	0.49942		31.0057	0.34724
	29.82	0.10909		31.0319	0.50115		31.0319	0.36443
	29.84	0.14545		31.0582	0.50259		31.0582	0.35372
	29.86	0.16364		31.0845	0.47983		31.0845	0.35203
	29.88	0.07273		31.1107	0.51268		31.1107	0.33766
	29.9	0.07273		31.137	0.52017		31.137	0.37176
	29.92	0.16364		31.1633	0.50548		31.1633	0.36584
	29.94	0.10909		31.1895	0.48646		31.1895	0.33991
	29.96	0.12727		31.2158	0.48991		31.2158	0.36838
	29.98	0.16364		31.242	0.47867		31.242	0.34639
	30	0.14545		31.2683	0.49049		31.2683	0.35147
	30.02	0.12727		31.2946	0.52017		31.2946	0.36556
	30.04	0.09091		31.3208	0.47896		31.3208	0.3478
	30.06	0.09091		31.3471	0.50951		31.3471	0.3447
	30.08	0.09091		31.3733	0.51556		31.3733	0.36105
	30.1	0.14545		31.3996	0.50865		31.3996	0.36979
	30.12	0.09091		31.4259	0.51009		31.4259	0.35147
	30.14	0.12727		31.4521	0.5		31.4521	0.34808
	30.16	0.07273		31.4784	0.48156		31.4784	0.34583
	30.18	0.10909		31.5046	0.52651		31.5046	0.34583
	30.2	0.09091		31.5309	0.50922		31.5309	0.34019
	30.22	0.10909		31.5572	0.49798		31.5572	0.34752
	30.24	0.09091		31.5834	0.50029		31.5834	0.33963
	30.26	0.10909		31.6097	0.50836		31.6097	0.33737
	30.28	0.12727		31.6359	0.5072		31.6359	0.34076
	30.3	0.14545		31.6622	0.48703		31.6622	0.35682
	30.32	0.10909		31.6885	0.49049		31.6885	0.34076
	30.34	0.12727		31.7147	0.48415		31.7147	0.3478
	30.36	0.12727		31.741	0.48876		31.741	0.33878
	30.38	0.12727		31.7672	0.49942		31.7672	0.36133
	30.4	0.14545		31.7935	0.49452		31.7935	0.35203
	30.42	0.12727		31.8198	0.51066		31.8198	0.34076
	30.44	0.12727		31.846	0.49366		31.846	0.34329
	30.46	0.14545		31.8723	0.50115		31.8723	0.34188
	30.48	0.12727		31.8985	0.4781		31.8985	0.34104
	30.5	0.10909		31.9248	0.50115		31.9248	0.3478
	30.52	0.14545		31.9511	0.49539		31.9511	0.34639
	30.54	0.09091		31.9773	0.49654		31.9773	0.35259
	30.56	0.10909		32.0036	0.50317		32.0036	0.34639
	30.58	0.09091		32.0299	0.51787		32.0299	0.3323
	30.6	0.03636		32.0561	0.49539		32.0561	0.34357
	30.62	0.05455		32.0824	0.49135		32.0824	0.34977
	30.64	0.07273		32.1086	0.47349		32.1086	0.34752
	30.66	0.14545		32.1349	0.48905		32.1349	0.34357
	30.68	0.14545		32.1611	0.47983		32.1611	0.32948
	30.7	0.09091		32.1874	0.48386		32.1874	0.33202
	30.72	0.14545		32.2137	0.49568		32.2137	0.33653
	30.74	0.07273		32.2399	0.48703		32.2399	0.31962
	30.76	0.12727		32.2662	0.50663		32.2662	0.32638
	30.78	0.10909		32.2925	0.48818		32.2925	0.34245
	30.8	0.07273		32.3187	0.49481		32.3187	0.32469
	30.82	0.10909		32.345	0.48732		32.345	0.32356
	30.84	0.16364		32.3712	0.5		32.3712	0.33681
	30.86	0.18182		32.3975	0.49539		32.3975	0.34047
	30.88	0.14545		32.4237	0.48646		32.4237	0.34132
	30.9	0.09091		32.45	0.49942		32.45	0.33033
	30.92	0.10909		32.4763	0.50663		32.4763	0.33061
	30.94	0.10909		32.5025	0.50058		32.5025	0.33653
	30.96	0.16364		32.5288	0.50576		32.5288	0.34724
	30.98	0.07273		32.5551	0.49971		32.5551	0.33625
	31	0.07273		32.5813	0.50893		32.5813	0.3416
	31.02	0.12727		32.6076	0.47867		32.6076	0.33202
	31.04	0.07273		32.6338	0.48069		32.6338	0.35738
	31.06	0.09091		32.6601	0.48184		32.6601	0.34583
	31.08	0.10909		32.6864	0.4853		32.6864	0.33625
	31.1	0.18182		32.7126	0.48329		32.7126	0.33625
	31.12	0.18182		32.7389	0.49712		32.7389	0.34245
	31.14	0.12727		32.7651	0.48703		32.7651	0.32976
	31.16	0.14545		32.7914	0.49885		32.7914	0.33174
	31.18	0.16364		32.8177	0.48444		32.8177	0.3199
	31.2	0.09091		32.8439	0.49568		32.8439	0.32103
	31.22	0.12727		32.8702	0.47493		32.8702	0.31257
	31.24	0.10909		32.8965	0.48847		32.8965	0.32779
	31.26	0.10909		32.9227	0.50086		32.9227	0.31144
	31.28	0.10909		32.949	0.49193		32.949	0.33005
	31.3	0.10909		32.9752	0.49452		32.9752	0.32384
	31.32	0.10909		33.0015	0.49625		33.0015	0.33089
	31.34	0.16364		33.0277	0.4879		33.0277	0.31003
	31.36	0.12727		33.054	0.483		33.054	0.33174
	31.38	0.10909		33.0803	0.49885		33.0803	0.32384
	31.4	0.12727		33.1065	0.4951		33.1065	0.33709
	31.42	0.09091		33.1328	0.47954		33.1328	0.33033
	31.44	0.14545		33.1591	0.46599		33.1591	0.31821
	31.46	0.14545		33.1853	0.49424		33.1853	0.31539
	31.48	0.16364		33.2116	0.49914		33.2116	0.31539
	31.5	0.10909		33.2378	0.48818		33.2378	0.32582
	31.52	0.10909		33.2641	0.49654		33.2641	0.32807
	31.54	0.05455		33.2903	0.4755		33.2903	0.31821
	31.56	0.09091		33.3166	0.48588		33.3166	0.32666
	31.58	0.07273		33.3429	0.46484		33.3429	0.33766
	31.6	0.12727		33.3691	0.48357		33.3691	0.32807
	31.62	0.10909		33.3954	0.47291		33.3954	0.33061
	31.64	0.10909		33.4217	0.48156		33.4217	0.33286
	31.66	0.10909		33.4479	0.49798		33.4479	0.32497
	31.68	0.09091		33.4742	0.48069		33.4742	0.32807
	31.7	0.09091		33.5004	0.46542		33.5004	0.3261
	31.72	0.05455		33.5267	0.46369		33.5267	0.3013
	31.74	0.12727		33.553	0.48732		33.553	0.32723
	31.76	0.10909		33.5792	0.48818		33.5792	0.3323
	31.78	0.10909		33.6055	0.49135		33.6055	0.3261
	31.8	0.07273		33.6317	0.49078		33.6317	0.33906
	31.82	0.07273		33.658	0.47723		33.658	0.31708
	31.84	0.12727		33.6843	0.47954		33.6843	0.30271
	31.86	0.07273		33.7105	0.48444		33.7105	0.3261
	31.88	0.05455		33.7368	0.46628		33.7368	0.32018
	31.9	0.10909		33.763	0.48444		33.763	0.32751
	31.92	0.03636		33.7893	0.51239		33.7893	0.32215
	31.94	0.14545		33.8156	0.49337		33.8156	0.3137
	31.96	0.09091		33.8418	0.4732		33.8418	0.30017
	31.98	0.09091		33.8681	0.48876		33.8681	0.32723
	32	0.09091		33.8944	0.47752		33.8944	0.32215
	32.02	0.14545		33.9206	0.45677		33.9206	0.32131
	32.04	0.09091		33.9469	0.48934		33.9469	0.32272
	32.06	0.14545		33.9731	0.48963		33.9731	0.30975
	32.08	0.12727		33.9994	0.47954		33.9994	0.29932
	32.1	0.10909		34.0256	0.52017		34.0256	0.2982
	32.12	0.10909		34.0519	0.48674		34.0519	0.32018
	32.14	0.10909		34.0782	0.49222		34.0782	0.29961
	32.16	0.10909		34.1044	0.48703		34.1044	0.31764
	32.18	0.10909		34.1307	0.49366		34.1307	0.31032
	32.2	0.10909		34.157	0.48098		34.157	0.29707
	32.22	0.07273		34.1832	0.47349		34.1832	0.29791
	32.24	0.12727		34.2095	0.50029		34.2095	0.32779
	32.26	0.09091		34.2357	0.49597		34.2357	0.29566
	32.28	0.05455		34.262	0.49078		34.262	0.32666
	32.3	0.10909		34.2882	0.4951		34.2882	0.31313
	32.32	0.12727		34.3145	0.46311		34.3145	0.32159
	32.34	0.10909		34.3408	0.4683		34.3408	0.32469
	32.36	0.09091		34.367	0.46916		34.367	0.32723
	32.38	0.07273		34.3933	0.49452		34.3933	0.30581
	32.4	0.09091		34.4196	0.48905		34.4196	0.31595
	32.42	0.09091		34.4458	0.49107		34.4458	0.33653
	32.44	0.07273		34.4721	0.4804		34.4721	0.3168
	32.46	0.2		34.4983	0.48646		34.4983	0.30045
	32.48	0.14545		34.5246	0.45764		34.5246	0.28974
	32.5	0.10909		34.5509	0.49741		34.5509	0.31595
	32.52	0.05455		34.5771	0.47954		34.5771	0.31454
	32.54	0.07273		34.6034	0.48847		34.6034	0.31398
	32.56	0.09091		34.6296	0.47406		34.6296	0.30158
	32.58	0.09091		34.6559	0.48905		34.6559	0.31962
	32.6	0.10909		34.6822	0.49251		34.6822	0.30383
	32.62	0.10909		34.7084	0.46801		34.7084	0.30411
	32.64	0.14545		34.7347	0.49942		34.7347	0.31088
	32.66	0.10909		34.7609	0.48732		34.7609	0.28918
	32.68	0.16364		34.7872	0.47291		34.7872	0.30186
	32.7	0.12727		34.8135	0.48818		34.8135	0.30524
	32.72	0.16364		34.8397	0.4755		34.8397	0.29256
	32.74	0.09091		34.866	0.47666		34.866	0.30242
	32.76	0.09091		34.8922	0.47896		34.8922	0.31342
	32.78	0.07273		34.9185	0.46542		34.9185	0.31257
	32.8	0.10909		34.9448	0.4928		34.9448	0.30411
	32.82	0.16364		34.971	0.46225		34.971	0.31257
	32.84	0.09091		34.9973	0.49107		34.9973	0.3044
	32.86	0.07273		35.0236	0.48674		35.0236	0.30017
	32.88	0.07273		35.0498	0.45677		35.0498	0.29932
	32.9	0.05455		35.0761	0.45504		35.0761	0.30665
	32.92	0.10909		35.1023	0.48588		35.1023	0.29651
	32.94	0.05455		35.1286	0.47435		35.1286	0.31257
	32.96	0.07273		35.1549	0.49222		35.1549	0.29115
	32.98	0.10909		35.1811	0.48444		35.1811	0.30693
	33	0.09091		35.2074	0.48357		35.2074	0.31454
	33.02	0.12727		35.2336	0.49107		35.2336	0.30017
	33.04	0.03636		35.2599	0.47089		35.2599	0.31342
	33.06	0.16364		35.2862	0.48963		35.2862	0.31003
	33.08	0.05455		35.3124	0.46859		35.3124	0.31652
	33.1	0.07273		35.3387	0.47089		35.3387	0.29228
	33.12	0.09091		35.3649	0.49366		35.3649	0.28664
	33.14	0.12727		35.3912	0.47695		35.3912	0.30891
	33.16	0.03636		35.4175	0.48559		35.4175	0.30552
	33.18	0.14545		35.4437	0.49971		35.4437	0.29538
	33.2	0.03636		35.47	0.48674		35.47	0.31849
	33.22	0.12727		35.4962	0.47579		35.4962	0.31849
	33.24	0.07273		35.5225	0.47983		35.5225	0.29425
	33.26	0.14545		35.5488	0.46888		35.5488	0.32244
	33.28	0.09091		35.575	0.46427		35.575	0.30496
	33.3	0.12727		35.6013	0.4683		35.6013	0.31567
	33.32	0.07273		35.6275	0.47608		35.6275	0.34076
	33.34	0.07273		35.6538	0.48934		35.6538	0.30411
	33.36	0.07273		35.6801	0.4902		35.6801	0.323
	33.38	0.07273		35.7063	0.49222		35.7063	0.30947
	33.4	0.09091		35.7326	0.48761		35.7326	0.30862
	33.42	0.09091		35.7589	0.49222		35.7589	0.30975
	33.44	0.16364		35.7851	0.47435		35.7851	0.31764
	33.46	0.12727		35.8114	0.48213		35.8114	0.31623
	33.48	0.10909		35.8376	0.46888		35.8376	0.29763
	33.5	0.07273		35.8639	0.49308		35.8639	0.30468
	33.52	0.07273		35.8901	0.47752		35.8901	0.30242
	33.54	0.12727		35.9164	0.46715		35.9164	0.31511
	33.56	0.10909		35.9427	0.46974		35.9427	0.30496
	33.58	0.10909		35.9689	0.47925		35.9689	0.29707
	33.6	0.09091		35.9952	0.48473		35.9952	0.31088
	33.62	0.09091		36.0215	0.48732		36.0215	0.30862
	33.64	0.09091		36.0477	0.47233		36.0477	0.29679
	33.66	0.10909		36.074	0.4804		36.074	0.29481
	33.68	0.09091		36.1002	0.47608		36.1002	0.2934
	33.7	0.10909		36.1265	0.46311		36.1265	0.29143
	33.72	0.18182		36.1528	0.46801		36.1528	0.29143
	33.74	0.10909		36.179	0.46744		36.179	0.29904
	33.76	0.10909		36.2053	0.48069		36.2053	0.31483
	33.78	0.10909		36.2315	0.48588		36.2315	0.3106
	33.8	0.14545		36.2578	0.47233		36.2578	0.29679
	33.82	0.09091		36.2841	0.47176		36.2841	0.30609
	33.84	0.09091		36.3103	0.4585		36.3103	0.31229
	33.86	0.12727		36.3366	0.49251		36.3366	0.30158
	33.88	0.07273		36.3628	0.48156		36.3628	0.3044
	33.9	0.10909		36.3891	0.47089		36.3891	0.30722
	33.92	0.09091		36.4154	0.44265		36.4154	0.30214
	33.94	0.07273		36.4416	0.47896		36.4416	0.30045
	33.96	0.05455		36.4679	0.46974		36.4679	0.30609
	33.98	0.10909		36.4941	0.47493		36.4941	0.31736
	34	0.09091		36.5204	0.46628		36.5204	0.30637
	34.02	0.12727		36.5467	0.47176		36.5467	0.29538
	34.04	0.14545		36.5729	0.4585		36.5729	0.28861
	34.06	0.10909		36.5992	0.47637		36.5992	0.2982
	34.08	0.07273		36.6255	0.45591		36.6255	0.29763
	34.1	0.14545		36.6517	0.46801		36.6517	0.29876
	34.12	0.09091		36.678	0.46715		36.678	0.27678
	34.14	0.09091		36.7042	0.4902		36.7042	0.292
	34.16	0.10909		36.7305	0.45389		36.7305	0.2903
	34.18	0.09091		36.7567	0.46081		36.7567	0.27818
	34.2	0.12727		36.783	0.46686		36.783	0.28861
	34.22	0.14545		36.8093	0.46801		36.8093	0.2934
	34.24	0.10909		36.8355	0.45821		36.8355	0.27339
	34.26	0.10909		36.8618	0.4683		36.8618	0.30214
	34.28	0.05455		36.888	0.46081		36.888	0.2872
	34.3	0.05455		36.9143	0.46888		36.9143	0.30355
	34.32	0.14545		36.9406	0.46657		36.9406	0.29651
	34.34	0.10909		36.9668	0.45706		36.9668	0.29171
	34.36	0.09091		36.9931	0.46225		36.9931	0.28269
	34.38	0.10909		37.0194	0.48012		37.0194	0.28833
	34.4	0.09091		37.0456	0.47089		37.0456	0.28326
	34.42	0.07273		37.0719	0.45965		37.0719	0.29791
	34.44	0.18182		37.0981	0.4755		37.0981	0.28946
	34.46	0.10909		37.1244	0.45735		37.1244	0.28749
	34.48	0.10909		37.1507	0.45562		37.1507	0.2903
	34.5	0.05455		37.1769	0.47349		37.1769	0.29425
	34.52	0.16364		37.2032	0.48501		37.2032	0.30552
	34.54	0.09091		37.2294	0.47493		37.2294	0.27903
	34.56	0.09091		37.2557	0.45476		37.2557	0.28551
	34.58	0.07273		37.282	0.46455		37.282	0.2841
	34.6	0.07273		37.3082	0.45245		37.3082	0.28579
	34.62	0.14545		37.3345	0.46484		37.3345	0.29312
	34.64	0.14545		37.3607	0.47522		37.3607	0.29622
	34.66	0.14545		37.387	0.4513		37.387	0.27678
	34.68	0.10909		37.4133	0.46599		37.4133	0.29707
	34.7	0.14545		37.4395	0.46225		37.4395	0.2889
	34.72	0.12727		37.4658	0.47349		37.4658	0.29707
	34.74	0.05455		37.492	0.49251		37.492	0.29002
	34.76	0.09091		37.5183	0.46974		37.5183	0.27875
	34.78	0.05455		37.5446	0.48473		37.5446	0.28016
	34.8	0.07273		37.5708	0.48415		37.5708	0.29115
	34.82	0.09091		37.5971	0.4781		37.5971	0.28608
	34.84	0.03636		37.6234	0.4902		37.6234	0.28664
	34.86	0.12727		37.6496	0.48012		37.6496	0.29679
	34.88	0.07273		37.6759	0.47291		37.6759	0.27339
	34.9	0.03636		37.7021	0.45187		37.7021	0.28213
	34.92	0.09091		37.7284	0.48761		37.7284	0.28241
	34.94	0.07273		37.7546	0.48818		37.7546	0.29651
	34.96	0.09091		37.7809	0.49049		37.7809	0.30045
	34.98	0.09091		37.8072	0.49251		37.8072	0.27847
	35	0.05455		37.8334	0.49769		37.8334	0.27086
	35.02	0.07273		37.8597	0.4879		37.8597	0.2717
	35.04	0.12727		37.886	0.4732		37.886	0.27537
	35.06	0.12727		37.9122	0.4951		37.9122	0.29087
	35.08	0.07273		37.9385	0.47262		37.9385	0.28467
	35.1	0.05455		37.9647	0.47147		37.9647	0.28044
	35.12	0.07273		37.991	0.49452		37.991	0.28269
	35.14	0.10909		38.0172	0.48127		38.0172	0.27959
	35.16	0.12727		38.0435	0.46916		38.0435	0.28354
	35.18	0.05455		38.0698	0.45764		38.0698	0.292
	35.2	0.07273		38.096	0.45159		38.096	0.28439
	35.22	0.12727		38.1223	0.47493		38.1223	0.29115
	35.24	0.09091		38.1486	0.46599		38.1486	0.2841
	35.26	0.12727		38.1748	0.45245		38.1748	0.28692
	35.28	0.07273		38.2011	0.46945		38.2011	0.27198
	35.3	0.07273		38.2273	0.45879		38.2273	0.28523
	35.32	0.09091		38.2536	0.48876		38.2536	0.2686
	35.34	0.09091		38.2799	0.45504		38.2799	0.28129
	35.36	0.09091		38.3061	0.46167		38.3061	0.28636
	35.38	0.09091		38.3324	0.48674		38.3324	0.26747
	35.4	0.14545		38.3586	0.45014		38.3586	0.28523
	35.42	0.05455		38.3849	0.45706		38.3849	0.26832
	35.44	0.09091		38.4112	0.46369		38.4112	0.26099
	35.46	0.07273		38.4374	0.48559		38.4374	0.2779
	35.48	0.09091		38.4637	0.46196		38.4637	0.27565
	35.5	0.05455		38.4899	0.46916		38.4899	0.26522
	35.52	0.07273		38.5162	0.47378		38.5162	0.27818
	35.54	0.05455		38.5425	0.48473		38.5425	0.27959
	35.56	0.05455		38.5687	0.48357		38.5687	0.27593
	35.58	0.05455		38.595	0.46628		38.595	0.29453
	35.6	0.07273		38.6213	0.4464		38.6213	0.2779
	35.62	0.07273		38.6475	0.44841		38.6475	0.25648
	35.64	0.10909		38.6738	0.45793		38.6738	0.29481
	35.66	0.12727		38.7	0.44928		38.7	0.30045
	35.68	0.03636		38.7263	0.45648		38.7263	0.29115
	35.7	0.09091		38.7525	0.49049		38.7525	0.31483
	35.72	0.05455		38.7788	0.45648		38.7788	0.28016
	35.74	0.07273		38.8051	0.45101		38.8051	0.29961
	35.76	0.07273		38.8313	0.46138		38.8313	0.28974
	35.78	0.07273		38.8576	0.4585		38.8576	0.29002
	35.8	0.09091		38.8839	0.47089		38.8839	0.28664
	35.82	0.03636		38.9101	0.46772		38.9101	0.28241
	35.84	0.05455		38.9364	0.43718		38.9364	0.2841
	35.86	0.07273		38.9626	0.46744		38.9626	0.29594
	35.88	0.09091		38.9889	0.46311		38.9889	0.2779
	35.9	0.14545		39.0152	0.47118		39.0152	0.30045
	35.92	0.05455		39.0414	0.483		39.0414	0.29143
	35.94	0.09091		39.0677	0.47608		39.0677	0.28664
	35.96	0.10909		39.0939	0.45735		39.0939	0.29312
	35.98	0.05455		39.1202	0.45677		39.1202	0.281
	36	0.07273		39.1465	0.4732		39.1465	0.28495
	36.02	0.05455		39.1727	0.46023		39.1727	0.27452
	36.04	0.07273		39.199	0.44524		39.199	0.27734
	36.06	0.03636		39.2252	0.44496		39.2252	0.27875
	36.08	0.12727		39.2515	0.47032		39.2515	0.28185
	36.1	0.10909		39.2778	0.45331		39.2778	0.28072
	36.12	0.07273		39.304	0.46571		39.304	0.26268
	36.14	0.12727		39.3303	0.45879		39.3303	0.281
	36.16	0.03636		39.3565	0.45793		39.3565	0.28523
	36.18	0.03636		39.3828	0.43401		39.3828	0.28072
	36.2	0.07273		39.4091	0.44207		39.4091	0.26578
	36.22	0.05455		39.4353	0.44006		39.4353	0.27057
	36.24	0.07273		39.4616	0.46744		39.4616	0.27452
	36.26	0.07273		39.4879	0.47406		39.4879	0.27396
	36.28	0.07273		39.5141	0.46916		39.5141	0.26578
	36.3	0.09091		39.5404	0.44553		39.5404	0.27424
	36.32	0.05455		39.5666	0.44524		39.5666	0.26917
	36.34	0.07273		39.5929	0.45245		39.5929	0.2779
	36.36	0.09091		39.6191	0.46282		39.6191	0.28241
	36.38	0.10909		39.6454	0.43804		39.6454	0.26212
	36.4	0.05455		39.6717	0.44957		39.6717	0.27931
	36.42	0.07273		39.6979	0.45591		39.6979	0.27339
	36.44	0.05455		39.7242	0.46628		39.7242	0.2748
	36.46	0.07273		39.7505	0.48617		39.7505	0.28551
	36.48	0.09091		39.7767	0.48213		39.7767	0.28044
	36.5	0.07273		39.803	0.46196		39.803	0.27001
	36.52	0.10909		39.8292	0.46715		39.8292	0.27452
	36.54	0.07273		39.8555	0.47781		39.8555	0.28495
	36.56	0.05455		39.8818	0.48127		39.8818	0.281
	36.58	0.07273		39.908	0.47896		39.908	0.27114
	36.6	0.09091		39.9343	0.48617		39.9343	0.2779
	36.62	0.05455		39.9605	0.49193		39.9605	0.26691
	36.64	0.09091		39.9868	0.45793		39.9868	0.2717
	36.66	0.05455		40.0131	0.45331		40.0131	0.28269
	36.68	0.07273		40.0393	0.46196		40.0393	0.29453
	36.7	0.07273		40.0656	0.48703		40.0656	0.26804
	36.72	0.03636		40.0918	0.4438		40.0918	0.26212
	36.74	0.05455		40.1181	0.4513		40.1181	0.27452
	36.76	0.07273		40.1444	0.45504		40.1444	0.26494
	36.78	0.05455		40.1706	0.4634		40.1706	0.27818
	36.8	0.05455		40.1969	0.45821		40.1969	0.2841
	36.82	0.05455		40.2231	0.47118		40.2231	0.28185
	36.84	0.09091		40.2494	0.47118		40.2494	0.26945
	36.86	0.09091		40.2757	0.46167		40.2757	0.26015
	36.88	0.05455		40.3019	0.45331		40.3019	0.27311
	36.9	0.10909		40.3282	0.48242		40.3282	0.26804
	36.92	0.14545		40.3544	0.4683		40.3544	0.27706
	36.94	0.05455		40.3807	0.47435		40.3807	0.28129
	36.96	0.07273		40.407	0.45216		40.407	0.25817
	36.98	0.03636		40.4332	0.46081		40.4332	0.27086
	37	0.10909		40.4595	0.46484		40.4595	0.28129
	37.02	0.05455		40.4858	0.46254		40.4858	0.26888
	37.04	0.09091		40.512	0.46945		40.512	0.28636
	37.06	0.07273		40.5383	0.44035		40.5383	0.2624
	37.08	0.07273		40.5645	0.46398		40.5645	0.27452
	37.1	0.09091		40.5908	0.47867		40.5908	0.27424
	37.12	0.05455		40.617	0.45735		40.617	0.27283
	37.14	0.07273		40.6433	0.46744		40.6433	0.27255
	37.16	0.12727		40.6696	0.46455		40.6696	0.27734
	37.18	0.05455		40.6958	0.47118		40.6958	0.27339
	37.2	0.10909		40.7221	0.47176		40.7221	0.26888
	37.22	0.07273		40.7484	0.47666		40.7484	0.26888
	37.24	0.07273		40.7746	0.47262		40.7746	0.2779
	37.26	0.03636		40.8009	0.48271		40.8009	0.27621
	37.28	0.09091		40.8271	0.49424		40.8271	0.26409
	37.3	0.09091		40.8534	0.48357		40.8534	0.27057
	37.32	0.05455		40.8797	0.4755		40.8797	0.26747
	37.34	0.09091		40.9059	0.46744		40.9059	0.28044
	37.36	0.12727		40.9322	0.4755		40.9322	0.25197
	37.38	0.05455		40.9584	0.48271		40.9584	0.27255
	37.4	0.09091		40.9847	0.46081		40.9847	0.26437
	37.42	0.10909		41.011	0.45735		41.011	0.26522
	37.44	0.09091		41.0372	0.46916		41.0372	0.26268
	37.46	0.05455		41.0635	0.46081		41.0635	0.28157
	37.48	0.09091		41.0897	0.47406		41.0897	0.26917
	37.5	0.03636		41.116	0.46455		41.116	0.25986
	37.52	0.03636		41.1423	0.46167		41.1423	0.27396
	37.54	0.07273		41.1685	0.47089		41.1685	0.26437
	37.56	0.12727		41.1948	0.48905		41.1948	0.27001
	37.58	0.09091		41.221	0.45591		41.221	0.28692
	37.6	0.14545		41.2473	0.45591		41.2473	0.26437
	37.62	0.12727		41.2736	0.45965		41.2736	0.27339
	37.64	0.07273		41.2998	0.46369		41.2998	0.27396
	37.66	0.09091		41.3261	0.46023		41.3261	0.27565
	37.68	0.07273		41.3524	0.4634		41.3524	0.28579
	37.7	0.07273		41.3786	0.47925		41.3786	0.26804
	37.72	0.12727		41.4049	0.45562		41.4049	0.26381
	37.74	0.05455		41.4311	0.43775		41.4311	0.27057
	37.76	0.12727		41.4574	0.46398		41.4574	0.27114
	37.78	0.07273		41.4836	0.49424		41.4836	0.26297
	37.8	0.09091		41.5099	0.483		41.5099	0.27396
	37.82	0.07273		41.5362	0.45793		41.5362	0.2655
	37.84	0.16364		41.5624	0.4464		41.5624	0.2624
	37.86	0.07273		41.5887	0.47291		41.5887	0.26522
	37.88	0.03636		41.615	0.45793		41.615	0.26437
	37.9	0.07273		41.6412	0.45706		41.6412	0.25225
	37.92	0.09091		41.6675	0.46427		41.6675	0.27959
	37.94	0.05455		41.6937	0.43804		41.6937	0.27678
	37.96	0.09091		41.72	0.46484		41.72	0.25986
	37.98	0.05455		41.7463	0.47118		41.7463	0.25958
	38	0.07273		41.7725	0.44294		41.7725	0.27142
	38.02	0.12727		41.7988	0.45159		41.7988	0.27396
	38.04	0.09091		41.825	0.46023		41.825	0.27508
	38.06	0.10909		41.8513	0.4755		41.8513	0.26776
	38.08	0.07273		41.8776	0.45764		41.8776	0.26691
	38.1	0.07273		41.9038	0.4487		41.9038	0.25225
	38.12	0.01818		41.9301	0.44207		41.9301	0.26409
	38.14	0.03636		41.9563	0.4732		41.9563	0.26466
	38.16	0.10909		41.9826	0.45331		41.9826	0.2841
	38.18	0.10909		42.0089	0.4853		42.0089	0.2748
	38.2	0.05455		42.0351	0.48242		42.0351	0.27057
	38.22	0.09091		42.0614	0.48184		42.0614	0.27762
	38.24	0.03636		42.0876	0.47867		42.0876	0.26691
	38.26	0.03636		42.1139	0.44467		42.1139	0.2562
	38.28	0.07273		42.1402	0.47579		42.1402	0.25451
	38.3	0.10909		42.1664	0.47176		42.1664	0.27029
	38.32	0.03636		42.1927	0.45764		42.1927	0.25676
	38.34	0.07273		42.2189	0.47032		42.2189	0.27339
	38.36	0.05455		42.2452	0.45735		42.2452	0.26522
	38.38	0.07273		42.2715	0.48069		42.2715	0.24662
	38.4	0.03636		42.2977	0.47435		42.2977	0.26297
	38.42	0.03636		42.324	0.45504		42.324	0.25789
	38.44	0.03636		42.3503	0.46859		42.3503	0.26099
	38.46	0.09091		42.3765	0.43948		42.3765	0.27086
	38.48	0.07273		42.4028	0.45994		42.4028	0.26776
	38.5	0.09091		42.429	0.46225		42.429	0.27368
	38.52	0.05455		42.4553	0.46513		42.4553	0.25592
	38.54	0.07273		42.4815	0.46571		42.4815	0.25676
	38.56	0.10909		42.5078	0.46888		42.5078	0.26804
	38.58	0.07273		42.5341	0.46628		42.5341	0.25817
	38.6	0.05455		42.5603	0.46542		42.5603	0.25592
	38.62	0.09091		42.5866	0.46772		42.5866	0.26747
	38.64	0.09091		42.6129	0.45159		42.6129	0.27424
	38.66	0.01818		42.6391	0.46599		42.6391	0.2779
	38.68	0.07273		42.6654	0.48905		42.6654	0.26888
	38.7	0.07273		42.6916	0.483		42.6916	0.26691
	38.72	0.05455		42.7179	0.47435		42.7179	0.27114
	38.74	0.07273		42.7442	0.49107		42.7442	0.26268
	38.76	0.07273		42.7704	0.49251		42.7704	0.25423
	38.78	0.05455		42.7967	0.49971		42.7967	0.27368
	38.8	0.01818		42.8229	0.52709		42.8229	0.25902
	38.82	0.07273		42.8492	0.49222		42.8492	0.28298
	38.84	0.03636		42.8755	0.50893		42.8755	0.25648
	38.86	0.07273		42.9017	0.51931		42.9017	0.28185
	38.88	0.07273		42.928	0.51066		42.928	0.25902
	38.9	0.07273		42.9542	0.48934		42.9542	0.2872
	38.92	0.05455		42.9805	0.52565		42.9805	0.2686
	38.94	0.03636		43.0068	0.52305		43.0068	0.26691
	38.96	0.07273		43.033	0.51614		43.033	0.25789
	38.98	0.14545		43.0593	0.52161		43.0593	0.27311
	39	0.10909		43.0855	0.50893		43.0855	0.27508
	39.02	0.05455		43.1118	0.50202		43.1118	0.26945
	39.04	0.09091		43.1381	0.50202		43.1381	0.25648
	39.06	0.09091		43.1643	0.49164		43.1643	0.26409
	39.08	0.12727		43.1906	0.50951		43.1906	0.27593
	39.1	0.05455		43.2169	0.49539		43.2169	0.26071
	39.12	0.09091		43.2431	0.4951		43.2431	0.27452
	39.14	0.03636		43.2694	0.49481		43.2694	0.25338
	39.16	0.01818		43.2956	0.48069		43.2956	0.26099
	39.18	0.05455		43.3219	0.46945		43.3219	0.27142
	39.2	0.07273		43.3481	0.44323		43.3481	0.26635
	39.22	0.03636		43.3744	0.48329		43.3744	0.26127
	39.24	0.10909		43.4007	0.46455		43.4007	0.27593
	39.26	0.05455		43.4269	0.46167		43.4269	0.25761
	39.28	0.07273		43.4532	0.49308		43.4532	0.27198
	39.3	0.05455		43.4794	0.48847		43.4794	0.26184
	39.32	0.03636		43.5057	0.46311		43.5057	0.26381
	39.34	0.10909		43.532	0.48646		43.532	0.26635
	39.36	0.10909		43.5582	0.47723		43.5582	0.25733
	39.38	0.09091		43.5845	0.49769		43.5845	0.26127
	39.4	0.01818		43.6108	0.50288		43.6108	0.26466
	39.42	0.05455		43.637	0.4853		43.637	0.27029
	39.44	0.05455		43.6633	0.49308		43.6633	0.25789
	39.46	0.10909		43.6895	0.51873		43.6895	0.27678
	39.48	0.09091		43.7158	0.50605		43.7158	0.27818
	39.5	0.07273		43.7421	0.51326		43.7421	0.27086
	39.52	0.05455		43.7683	0.50317		43.7683	0.26353
	39.54	0.03636		43.7946	0.53285		43.7946	0.26268
	39.56	0.07273		43.8208	0.50548		43.8208	0.26381
	39.58	0.05455		43.8471	0.52392		43.8471	0.24493
	39.6	0.07273		43.8734	0.51412		43.8734	0.25648
	39.62	0.05455		43.8996	0.51671		43.8996	0.25536
	39.64	0.09091		43.9259	0.51988		43.9259	0.27339
	39.66	0.05455		43.9521	0.49366		43.9521	0.2748
	39.68	0.09091		43.9784	0.49164		43.9784	0.26578
	39.7	0.01818		44.0047	0.52075		44.0047	0.26212
	39.72	0.07273		44.0309	0.49568		44.0309	0.27424
	39.74	0.03636		44.0572	0.48069		44.0572	0.25564
	39.76	0.03636		44.0834	0.50086		44.0834	0.26578
	39.78	0.05455		44.1097	0.5049		44.1097	0.28664
	39.8	0.10909		44.136	0.49942		44.136	0.2903
	39.82	0.09091		44.1622	0.48934		44.1622	0.27649
	39.84	0.16364		44.1885	0.5		44.1885	0.26945
	39.86	0.07273		44.2148	0.50922		44.2148	0.26917
	39.88	0.10909		44.241	0.50663		44.241	0.25254
	39.9	0.09091		44.2673	0.51009		44.2673	0.26804
	39.92	0.09091		44.2935	0.51383		44.2935	0.25902
	39.94	0.10909		44.3198	0.53256		44.3198	0.25536
	39.96	0.10909		44.346	0.5049		44.346	0.27649
	39.98	0.14545		44.3723	0.52075		44.3723	0.27649
	40	0.12727		44.3986	0.52622		44.3986	0.27424
	40.02	0.10909		44.4248	0.51527		44.4248	0.27227
	40.04	0.09091		44.4511	0.56311		44.4511	0.27001
	40.06	0.09091		44.4774	0.58357		44.4774	0.27368
	40.08	0.03636		44.5036	0.5804		44.5036	0.26409
	40.1	0.07273		44.5299	0.59741		44.5299	0.2748
	40.12	0.05455		44.5561	0.60202		44.5561	0.27311
	40.14	0.05455		44.5824	0.61153		44.5824	0.28636
	40.16	0.05455		44.6087	0.67378		44.6087	0.27368
	40.18	0.07273		44.6349	0.72161		44.6349	0.28523
	40.2	0.05455		44.6612	0.7928		44.6612	0.2655
	40.22	0.07273		44.6874	0.8268		44.6874	0.28805
	40.24	0.03636		44.7137	0.88847		44.7137	0.28072
	40.26	0.05455		44.74	0.92968		44.74	0.28072
	40.28	0.03636		44.7662	0.95072		44.7662	0.27086
	40.3	0.12727		44.7925	0.98357		44.7925	0.26888
	40.32	0.05455		44.8187	0.95994		44.8187	0.24972
	40.34	0.10909		44.845	1		44.845	0.23957
	40.36	0.07273		44.8713	0.95504		44.8713	0.26804
	40.38	0.05455		44.8975	0.91153		44.8975	0.25846
	40.4	0.09091		44.9238	0.84467		44.9238	0.26212
	40.42	0.05455		44.95	0.82219		44.95	0.25733
	40.44	0.09091		44.9763	0.78674		44.9763	0.25592
	40.46	0.05455		45.0026	0.70922		45.0026	0.26466
	40.48	0.16364		45.0288	0.68991		45.0288	0.26776
	40.5	0		45.0551	0.63746		45.0551	0.24887
	40.52	0.07273		45.0814	0.6147		45.0814	0.26353
	40.54	0.03636		45.1076	0.6245		45.1076	0.26409
	40.56	0.14545		45.1339	0.58963		45.1339	0.26437
	40.58	0.03636		45.1601	0.55504		45.1601	0.25958
	40.6	0.12727		45.1864	0.56715		45.1864	0.27959
	40.62	0.07273		45.2126	0.56427		45.2126	0.27001
	40.64	0.09091		45.2389	0.5513		45.2389	0.27565
	40.66	0.10909		45.2652	0.56196		45.2652	0.25648
	40.68	0.05455		45.2914	0.55937		45.2914	0.27283
	40.7	0.05455		45.3177	0.53256		45.3177	0.26212
	40.72	0.03636		45.3439	0.51354		45.3439	0.25874
	40.74	0.09091		45.3702	0.5072		45.3702	0.26437
	40.76	0.01818		45.3965	0.47867		45.3965	0.26578
	40.78	0.09091		45.4227	0.49395		45.4227	0.25902
	40.8	0.09091		45.449	0.50663		45.449	0.26353
	40.82	0.09091		45.4753	0.46916		45.4753	0.25817
	40.84	0.07273		45.5015	0.4951		45.5015	0.27903
	40.86	0.05455		45.5278	0.49654		45.5278	0.26832
	40.88	0.05455		45.554	0.47695		45.554	0.26635
	40.9	0.12727		45.5803	0.49568		45.5803	0.24944
	40.92	0.07273		45.6066	0.51037		45.6066	0.27593
	40.94	0.03636		45.6328	0.50548		45.6328	0.27001
	40.96	0.03636		45.6591	0.46974		45.6591	0.25648
	40.98	0.07273		45.6853	0.48674		45.6853	0.2593
	41	0.03636		45.7116	0.47003		45.7116	0.27678
	41.02	0.09091		45.7379	0.49193		45.7379	0.25789
	41.04	0.10909		45.7641	0.49049		45.7641	0.26747
	41.06	0.07273		45.7904	0.47089		45.7904	0.27508
	41.08	0.09091		45.8166	0.47378		45.8166	0.23873
	41.1	0.05455		45.8429	0.48473		45.8429	0.27001
	41.12	0.10909		45.8692	0.48588		45.8692	0.26437
	41.14	0.03636		45.8954	0.49827		45.8954	0.26184
	41.16	0.05455		45.9217	0.4928		45.9217	0.26099
	41.18	0.05455		45.9479	0.49798		45.9479	0.26156
	41.2	0.03636		45.9742	0.50202		45.9742	0.25451
	41.22	0.05455		46.0005	0.50144		46.0005	0.25817
	41.24	0.03636		46.0267	0.5049		46.0267	0.25254
	41.26	0.10909		46.053	0.50663		46.053	0.2655
	41.28	0.07273		46.0793	0.4928		46.0793	0.26607
	41.3	0.12727		46.1055	0.46571		46.1055	0.26466
	41.32	0.05455		46.1318	0.49568		46.1318	0.26522
	41.34	0.03636		46.158	0.47205		46.158	0.25986
	41.36	0.05455		46.1843	0.48213		46.1843	0.26099
	41.38	0.05455		46.2105	0.43833		46.2105	0.25817
	41.4	0.10909		46.2368	0.48012		46.2368	0.27227
	41.42	0.05455		46.2631	0.47118		46.2631	0.26127
	41.44	0.07273		46.2893	0.46282		46.2893	0.25648
	41.46	0.01818		46.3156	0.44611		46.3156	0.2717
	41.48	0.03636		46.3419	0.43545		46.3419	0.25197
	41.5	0.09091		46.3681	0.47061		46.3681	0.26127
	41.52	0.10909		46.3944	0.4611		46.3944	0.24746
	41.54	0.07273		46.4206	0.45216		46.4206	0.26268
	41.56	0.09091		46.4469	0.45591		46.4469	0.25817
	41.58	0.05455		46.4732	0.46484		46.4732	0.26297
	41.6	0.07273		46.4994	0.45677		46.4994	0.25761
	41.62	0.07273		46.5257	0.4585		46.5257	0.25254
	41.64	0.09091		46.5519	0.44352		46.5519	0.27734
	41.66	0.01818		46.5782	0.44553		46.5782	0.25395
	41.68	0.12727		46.6045	0.45303		46.6045	0.25648
	41.7	0.10909		46.6307	0.4611		46.6307	0.27959
	41.72	0.05455		46.657	0.45159		46.657	0.26719
	41.74	0.07273		46.6832	0.46513		46.6832	0.26071
	41.76	0.07273		46.7095	0.44755		46.7095	0.26607
	41.78	0.10909		46.7358	0.45764		46.7358	0.25648
	41.8	0.07273		46.762	0.45101		46.762	0.2593
	41.82	0.05455		46.7883	0.45303		46.7883	0.26832
	41.84	0.03636		46.8145	0.46282		46.8145	0.26071
	41.86	0.07273		46.8408	0.44092		46.8408	0.26917
	41.88	0.07273		46.8671	0.47262		46.8671	0.24859
	41.9	0.07273		46.8933	0.47637		46.8933	0.25958
	41.92	0.09091		46.9196	0.45245		46.9196	0.27142
	41.94	0.09091		46.9459	0.4683		46.9459	0.25761
	41.96	0.09091		46.9721	0.45303		46.9721	0.24803
	41.98	0.07273		46.9984	0.45159		46.9984	0.26522
	42	0.07273		47.0246	0.45994		47.0246	0.26522
	42.02	0.09091		47.0509	0.45101		47.0509	0.2624
	42.04	0.07273		47.0772	0.4611		47.0772	0.27424
	42.06	0.09091		47.1034	0.48271		47.1034	0.27198
	42.08	0.07273		47.1297	0.44553		47.1297	0.25705
	42.1	0.05455		47.1559	0.44755		47.1559	0.25676
	42.12	0.07273		47.1822	0.4536		47.1822	0.26127
	42.14	0.09091		47.2084	0.45735		47.2084	0.25761
	42.16	0.09091		47.2347	0.46744		47.2347	0.25761
	42.18	0.09091		47.261	0.43977		47.261	0.25366
	42.2	0.07273		47.2872	0.45331		47.2872	0.26691
	42.22	0.01818		47.3135	0.44467		47.3135	0.26522
	42.24	0.09091		47.3398	0.46542		47.3398	0.25338
	42.26	0.09091		47.366	0.47464		47.366	0.25817
	42.28	0.07273		47.3923	0.45533		47.3923	0.26184
	42.3	0.12727		47.4185	0.45159		47.4185	0.26268
	42.32	0.07273		47.4448	0.46686		47.4448	0.25592
	42.34	0.07273		47.4711	0.4562		47.4711	0.25564
	42.36	0.07273		47.4973	0.46225		47.4973	0.25564
	42.38	0.10909		47.5236	0.44352		47.5236	0.26212
	42.4	0.12727		47.5498	0.45793		47.5498	0.25028
	42.42	0.07273		47.5761	0.43084		47.5761	0.26804
	42.44	0.14545		47.6024	0.46484		47.6024	0.24549
	42.46	0.03636		47.6286	0.46772		47.6286	0.25986
	42.48	0.07273		47.6549	0.45821		47.6549	0.25536
	42.5	0.03636		47.6811	0.47637		47.6811	0.2717
	42.52	0.05455		47.7074	0.45447		47.7074	0.26325
	42.54	0.09091		47.7337	0.44957		47.7337	0.26127
	42.56	0.07273		47.7599	0.45043		47.7599	0.2624
	42.58	0.05455		47.7862	0.47867		47.7862	0.25254
	42.6	0.01818		47.8124	0.44957		47.8124	0.25846
	42.62	0.05455		47.8387	0.45245		47.8387	0.25028
	42.64	0.07273		47.865	0.45965		47.865	0.26635
	42.66	0.09091		47.8912	0.44841		47.8912	0.27114
	42.68	0.12727		47.9175	0.46599		47.9175	0.26409
	42.7	0.09091		47.9438	0.44582		47.9438	0.26776
	42.72	0.10909		47.97	0.44841		47.97	0.23901
	42.74	0.03636		47.9963	0.45389		47.9963	0.25986
	42.76	0.12727		48.0225	0.45101		48.0225	0.23732
	42.78	0.05455		48.0488	0.45476		48.0488	0.25761
	42.8	0.14545		48.075	0.4464		48.075	0.26015
	42.82	0.10909		48.1013	0.45677		48.1013	0.23732
	42.84	0.05455		48.1276	0.45159		48.1276	0.25423
	42.86	0.10909		48.1538	0.45793		48.1538	0.26776
	42.88	0.10909		48.1801	0.44409		48.1801	0.23788
	42.9	0.10909		48.2064	0.43055		48.2064	0.25169
	42.92	0.16364		48.2326	0.45245		48.2326	0.23901
	42.94	0.10909		48.2589	0.44409		48.2589	0.26099
	42.96	0.12727		48.2851	0.46599		48.2851	0.24324
	42.98	0.09091		48.3114	0.45648		48.3114	0.26578
	43	0.10909		48.3377	0.44236		48.3377	0.23083
	43.02	0.12727		48.3639	0.44611		48.3639	0.2562
	43.04	0.14545		48.3902	0.46196		48.3902	0.24662
	43.06	0.12727		48.4164	0.44006		48.4164	0.26043
	43.08	0.12727		48.4427	0.44294		48.4427	0.24803
	43.1	0.14545		48.469	0.45331		48.469	0.26832
	43.12	0.10909		48.4952	0.45965		48.4952	0.26015
	43.14	0.07273		48.5215	0.47349		48.5215	0.25
	43.16	0.10909		48.5477	0.45101		48.5477	0.24408
	43.18	0.07273		48.574	0.44121		48.574	0.24239
	43.2	0.05455		48.6003	0.44409		48.6003	0.25
	43.22	0.18182		48.6265	0.45821		48.6265	0.25
	43.24	0.07273		48.6528	0.45764		48.6528	0.26268
	43.26	0.09091		48.679	0.44553		48.679	0.25564
	43.28	0.05455		48.7053	0.45937		48.7053	0.24436
	43.3	0.07273		48.7316	0.47262		48.7316	0.25366
	43.32	0.09091		48.7578	0.46081		48.7578	0.25141
	43.34	0.09091		48.7841	0.46888		48.7841	0.26297
	43.36	0.07273		48.8103	0.46888		48.8103	0.26212
	43.38	0.16364		48.8366	0.44986		48.8366	0.26409
	43.4	0.07273		48.8629	0.45159		48.8629	0.25564
	43.42	0.10909		48.8891	0.45735		48.8891	0.25733
	43.44	0.05455		48.9154	0.46599		48.9154	0.27339
	43.46	0.03636		48.9417	0.47233		48.9417	0.2686
	43.48	0.05455		48.9679	0.45159		48.9679	0.25958
	43.5	0.09091		48.9942	0.4536		48.9942	0.24324
	43.52	0.09091		49.0204	0.46628		49.0204	0.25648
	43.54	0.03636		49.0467	0.45591		49.0467	0.25761
	43.56	0.12727		49.0729	0.46513		49.0729	0.27029
	43.58	0.12727		49.0992	0.45937		49.0992	0.26381
	43.6	0.07273		49.1255	0.45562		49.1255	0.26635
	43.62	0.10909		49.1517	0.46282		49.1517	0.2531
	43.64	0.07273		49.178	0.45533		49.178	0.25986
	43.66	0.14545		49.2043	0.46225		49.2043	0.24887
	43.68	0.16364		49.2305	0.45994		49.2305	0.25705
	43.7	0.12727		49.2568	0.48242		49.2568	0.25141
	43.72	0.07273		49.283	0.48876		49.283	0.25338
	43.74	0.12727		49.3093	0.45821		49.3093	0.24549
	43.76	0.12727		49.3356	0.47839		49.3356	0.24803
	43.78	0.10909		49.3618	0.45821		49.3618	0.25366
	43.8	0.16364		49.3881	0.45735		49.3881	0.25479
	43.82	0.10909		49.4143	0.48271		49.4143	0.25507
	43.84	0.12727		49.4406	0.46138		49.4406	0.24887
	43.86	0.05455		49.4669	0.46167		49.4669	0.25733
	43.88	0.12727		49.4931	0.43804		49.4931	0.26212
	43.9	0.14545		49.5194	0.45937		49.5194	0.25395
	43.92	0.05455		49.5456	0.44524		49.5456	0.2562
	43.94	0.10909		49.5719	0.46138		49.5719	0.27029
	43.96	0.10909		49.5982	0.47493		49.5982	0.2376
	43.98	0.12727		49.6244	0.45216		49.6244	0.25451
	44	0.09091		49.6507	0.44323		49.6507	0.24211
	44.02	0.10909		49.6769	0.43343		49.6769	0.25902
	44.04	0.10909		49.7032	0.45994		49.7032	0.24803
	44.06	0.12727		49.7295	0.46542		49.7295	0.2686
	44.08	0.10909		49.7557	0.45274		49.7557	0.24887
	44.1	0.10909		49.782	0.46023		49.782	0.24605
	44.12	0.12727		49.8083	0.46081		49.8083	0.23196
	44.14	0.12727		49.8345	0.44409		49.8345	0.26297
	44.16	0.09091		49.8608	0.42767		49.8608	0.24887
	44.18	0.10909		49.887	0.43429		49.887	0.24887
	44.2	0.16364		49.9133	0.42478		49.9133	0.24605
	44.22	0.10909		49.9395	0.47954		49.9395	0.25085
	44.24	0.07273		49.9658	0.42968		49.9658	0.24014
	44.26	0.18182		49.9921	0.43516		49.9921	0.24154
	44.28	0.14545		50.0183	0.42939		50.0183	0.26043
	44.3	0.14545		50.0446	0.43833		50.0446	0.23422
	44.32	0.10909		50.0709	0.43285		50.0709	0.23985
	44.34	0.14545		50.0971	0.45101		50.0971	0.26522
	44.36	0.12727		50.1234	0.44092		50.1234	0.23732
	44.38	0.14545		50.1496	0.44265		50.1496	0.24464
	44.4	0.2		50.1759	0.43862		50.1759	0.23901
	44.42	0.10909		50.2022	0.45965		50.2022	0.25113
	44.44	0.14545		50.2284	0.45735		50.2284	0.2562
	44.46	0.21818		50.2547	0.43689		50.2547	0.23985
	44.48	0.25455		50.2809	0.46311		50.2809	0.24352
	44.5	0.27273		50.3072	0.4536		50.3072	0.25338
	44.52	0.29091		50.3335	0.45101		50.3335	0.24098
	44.54	0.32727		50.3597	0.43862		50.3597	0.26297
	44.56	0.29091		50.386	0.44352		50.386	0.25733
	44.58	0.54545		50.4122	0.43285		50.4122	0.25902
	44.6	0.43636		50.4385	0.45187		50.4385	0.24746
	44.62	0.47273		50.4648	0.44294		50.4648	0.26353
	44.64	0.52727		50.491	0.44294		50.491	0.24436
	44.66	0.76364		50.5173	0.45504		50.5173	0.24972
	44.68	0.70909		50.5435	0.45504		50.5435	0.22858
	44.7	0.74545		50.5698	0.44438		50.5698	0.25113
	44.72	1		50.5961	0.43343		50.5961	0.23337
	44.74	0.89091		50.6223	0.44323		50.6223	0.24775
	44.76	0.87273		50.6486	0.46427		50.6486	0.25282
	44.78	0.72727		50.6748	0.44121		50.6748	0.24718
	44.8	0.89091		50.7011	0.42507		50.7011	0.25225
	44.82	0.76364		50.7274	0.42046		50.7274	0.25395
	44.84	0.72727		50.7536	0.44092		50.7536	0.23844
	44.86	0.67273		50.7799	0.45879		50.7799	0.24577
	44.88	0.65455		50.8062	0.42738		50.8062	0.24859
	44.9	0.69091		50.8324	0.43401		50.8324	0.24493
	44.92	0.50909		50.8587	0.46167		50.8587	0.2314
	44.94	0.49091		50.8849	0.43343		50.8849	0.25395
	44.96	0.36364		50.9112	0.42824		50.9112	0.23393
	44.98	0.30909		50.9374	0.43487		50.9374	0.23337
	45	0.29091		50.9637	0.43401		50.9637	0.24605
	45.02	0.29091		50.99	0.45591		50.99	0.24549
	45.04	0.23636		51.0162	0.4487		51.0162	0.24154
	45.06	0.21818		51.0425	0.44524		51.0425	0.24014
	45.08	0.21818		51.0688	0.43602		51.0688	0.24859
	45.1	0.18182		51.095	0.43112		51.095	0.22463
	45.12	0.18182		51.1213	0.43804		51.1213	0.24126
	45.14	0.14545		51.1475	0.43343		51.1475	0.25225
	45.16	0.2		51.1738	0.44957		51.1738	0.24521
	45.18	0.14545		51.2001	0.44928		51.2001	0.2438
	45.2	0.14545		51.2263	0.44755		51.2263	0.24634
	45.22	0.12727		51.2526	0.43804		51.2526	0.2345
	45.24	0.16364		51.2788	0.42882		51.2788	0.24831
	45.26	0.18182		51.3051	0.42911		51.3051	0.26268
	45.28	0.10909		51.3314	0.44726		51.3314	0.25282
	45.3	0.2		51.3576	0.45447		51.3576	0.24493
	45.32	0.10909		51.3839	0.44553		51.3839	0.24577
	45.34	0.12727		51.4101	0.43314		51.4101	0.24972
	45.36	0.16364		51.4364	0.42104		51.4364	0.2469
	45.38	0.10909		51.4627	0.42392		51.4627	0.25338
	45.4	0.10909		51.4889	0.44813		51.4889	0.23844
	45.42	0.10909		51.5152	0.42824		51.5152	0.24803
	45.44	0.10909		51.5414	0.4219		51.5414	0.24042
	45.46	0.10909		51.5677	0.44236		51.5677	0.24831
	45.48	0.12727		51.594	0.4513		51.594	0.24408
	45.5	0.12727		51.6202	0.41873		51.6202	0.25451
	45.52	0.14545		51.6465	0.42968		51.6465	0.2469
	45.54	0.14545		51.6728	0.45735		51.6728	0.23844
	45.56	0.12727		51.699	0.44294		51.699	0.2407
	45.58	0.05455		51.7253	0.44409		51.7253	0.23816
	45.6	0.01818		51.7515	0.45331		51.7515	0.23591
	45.62	0.05455		51.7778	0.43516		51.7778	0.22773
	45.64	0.12727		51.804	0.43372		51.804	0.23591
	45.66	0.09091		51.8303	0.44986		51.8303	0.23619
	45.68	0.07273		51.8566	0.43314		51.8566	0.25
	45.7	0.09091		51.8828	0.44524		51.8828	0.25197
	45.72	0.10909		51.9091	0.44467		51.9091	0.26466
	45.74	0.07273		51.9354	0.47176		51.9354	0.25395
	45.76	0.12727		51.9616	0.44265		51.9616	0.25282
	45.78	0.09091		51.9879	0.44784		51.9879	0.25846
	45.8	0.09091		52.0141	0.44813		52.0141	0.23506
	45.82	0.12727		52.0404	0.4389		52.0404	0.24887
	45.84	0.03636		52.0667	0.46974		52.0667	0.24887
	45.86	0.05455		52.0929	0.45101		52.0929	0.24887
	45.88	0.07273		52.1192	0.43804		52.1192	0.23253
	45.9	0.10909		52.1454	0.44323		52.1454	0.23619
	45.92	0.05455		52.1717	0.46138		52.1717	0.23506
	45.94	0.07273		52.198	0.42536		52.198	0.24887
	45.96	0.07273		52.2242	0.42392		52.2242	0.2469
	45.98	0.05455		52.2505	0.43055		52.2505	0.2376
	46	0.14545		52.2767	0.43862		52.2767	0.25395
	46.02	0.10909		52.303	0.44236		52.303	0.22717
	46.04	0.05455		52.3293	0.46427		52.3293	0.24267
	46.06	0.09091		52.3555	0.44496		52.3555	0.24464
	46.08	0.10909		52.3818	0.43775		52.3818	0.24831
	46.1	0.09091		52.4081	0.43631		52.4081	0.23816
	46.12	0.09091		52.4343	0.41931		52.4343	0.24408
	46.14	0.09091		52.4606	0.43343		52.4606	0.23675
	46.16	0.09091		52.4868	0.44957		52.4868	0.23563
	46.18	0.03636		52.5131	0.42248		52.5131	0.23929
	46.2	0.09091		52.5393	0.43516		52.5393	0.23929
	46.22	0.03636		52.5656	0.43199		52.5656	0.23788
	46.24	0.12727		52.5919	0.44179		52.5919	0.24464
	46.26	0.07273		52.6181	0.45735		52.6181	0.25705
	46.28	0.09091		52.6444	0.45476		52.6444	0.23196
	46.3	0.10909		52.6707	0.43718		52.6707	0.23901
	46.32	0.05455		52.6969	0.41614		52.6969	0.24775
	46.34	0.07273		52.7232	0.42882		52.7232	0.24211
	46.36	0.14545		52.7494	0.42968		52.7494	0.24042
	46.38	0.07273		52.7757	0.43862		52.7757	0.2531
	46.4	0.03636		52.8019	0.42738		52.8019	0.24126
	46.42	0.07273		52.8282	0.43112		52.8282	0.23591
	46.44	0.09091		52.8545	0.43545		52.8545	0.23985
	46.46	0.05455		52.8807	0.45187		52.8807	0.24352
	46.48	0.10909		52.907	0.45043		52.907	0.22745
	46.5	0.09091		52.9333	0.43977		52.9333	0.22999
	46.52	0.05455		52.9595	0.44179		52.9595	0.24577
	46.54	0.14545		52.9858	0.41153		52.9858	0.24239
	46.56	0.12727		53.012	0.4389		53.012	0.24154
	46.58	0.07273		53.0383	0.44669		53.0383	0.24239
	46.6	0.09091		53.0646	0.43343		53.0646	0.24464
	46.62	0.09091		53.0908	0.41556		53.0908	0.24634
	46.64	0.05455		53.1171	0.43919		53.1171	0.23647
	46.66	0.09091		53.1433	0.45764		53.1433	0.24211
	46.68	0.09091		53.1696	0.44986		53.1696	0.23929
	46.7	0.09091		53.1959	0.43804		53.1959	0.25705
	46.72	0.07273		53.2221	0.43343		53.2221	0.22802
	46.74	0.03636		53.2484	0.43084		53.2484	0.2438
	46.76	0.12727		53.2746	0.42622		53.2746	0.23929
	46.78	0.05455		53.3009	0.42651		53.3009	0.23619
	46.8	0.07273		53.3272	0.44841		53.3272	0.23788
	46.82	0.12727		53.3534	0.417		53.3534	0.24493
	46.84	0.09091		53.3797	0.40922		53.3797	0.25705
	46.86	0.10909		53.4059	0.42709		53.4059	0.24493
	46.88	0.03636		53.4322	0.42536		53.4322	0.23901
	46.9	0.09091		53.4585	0.41066		53.4585	0.23788
	46.92	0.09091		53.4847	0.42075		53.4847	0.24944
	46.94	0.07273		53.511	0.42334		53.511	0.24408
	46.96	0.09091		53.5373	0.43833		53.5373	0.23788
	46.98	0.07273		53.5635	0.40317		53.5635	0.25254
	47	0.05455		53.5898	0.43228		53.5898	0.25
	47.02	0.09091		53.616	0.43429		53.616	0.22773
	47.04	0.07273		53.6423	0.43545		53.6423	0.24887
	47.06	0.07273		53.6686	0.45159		53.6686	0.25507
	47.08	0.05455		53.6948	0.42046		53.6948	0.24183
	47.1	0.07273		53.7211	0.41239		53.7211	0.24436
	47.12	0.07273		53.7473	0.43055		53.7473	0.23985
	47.14	0.05455		53.7736	0.42104		53.7736	0.24014
	47.16	0.05455		53.7998	0.4389		53.7998	0.24493
	47.18	0.07273		53.8261	0.44179		53.8261	0.23224
	47.2	0.03636		53.8524	0.42767		53.8524	0.2438
	47.22	0.05455		53.8786	0.44524		53.8786	0.23591
	47.24	0.05455		53.9049	0.42507		53.9049	0.23506
	47.26	0.09091		53.9312	0.44813		53.9312	0.25451
	47.28	0.05455		53.9574	0.43458		53.9574	0.22971
	47.3	0.05455		53.9837	0.42594		53.9837	0.24098
	47.32	0.14545		54.0099	0.42911		54.0099	0.24464
	47.34	0.07273		54.0362	0.42104		54.0362	0.25761
	47.36	0.10909		54.0625	0.43256		54.0625	0.23112
	47.38	0.05455		54.0887	0.43458		54.0887	0.25902
	47.4	0.10909		54.115	0.43833		54.115	0.23563
	47.42	0.09091		54.1412	0.41988		54.1412	0.22463
	47.44	0.05455		54.1675	0.46599		54.1675	0.23506
	47.46	0.07273		54.1938	0.42997		54.1938	0.24436
	47.48	0.05455		54.22	0.44496		54.22	0.23873
	47.5	0.09091		54.2463	0.4389		54.2463	0.2283
	47.52	0.07273		54.2725	0.43573		54.2725	0.23732
	47.54	0.07273		54.2988	0.43285		54.2988	0.24211
	47.56	0.09091		54.3251	0.44524		54.3251	0.24352
	47.58	0.07273		54.3513	0.42882		54.3513	0.23422
	47.6	0.10909		54.3776	0.44841		54.3776	0.2159
	47.62	0.09091		54.4038	0.43718		54.4038	0.23675
	47.64	0.09091		54.4301	0.44294		54.4301	0.24775
	47.66	0.07273		54.4564	0.45591		54.4564	0.23534
	47.68	0.03636		54.4826	0.44121		54.4826	0.24267
	47.7	0.07273		54.5089	0.43775		54.5089	0.23365
	47.72	0.05455		54.5352	0.44553		54.5352	0.25225
	47.74	0.09091		54.5614	0.44323		54.5614	0.24042
	47.76	0.07273		54.5877	0.44611		54.5877	0.23027
	47.78	0.05455		54.6139	0.45418		54.6139	0.24859
	47.8	0.07273		54.6402	0.43112		54.6402	0.23957
	47.82	0.05455		54.6664	0.45187		54.6664	0.23196
	47.84	0.10909		54.6927	0.45533		54.6927	0.22463
	47.86	0.12727		54.719	0.4438		54.719	0.23478
	47.88	0.05455		54.7452	0.44524		54.7452	0.24746
	47.9	0.05455		54.7715	0.4487		54.7715	0.23957
	47.92	0.10909		54.7978	0.42968		54.7978	0.22492
	47.94	0.09091		54.824	0.43256		54.824	0.24549
	47.96	0.07273		54.8503	0.43055		54.8503	0.2376
	47.98	0.10909		54.8765	0.44553		54.8765	0.23281
	48	0.09091		54.9028	0.44121		54.9028	0.23337
	48.02	0.07273		54.9291	0.44813		54.9291	0.23422
	48.04	0.09091		54.9553	0.43545		54.9553	0.23365
	48.06	0.07273		54.9816	0.44207		54.9816	0.24126
	48.08	0.07273		55.0078	0.41268		55.0078	0.23816
	48.1	0.01818		55.0341	0.42363		55.0341	0.23619
	48.12	0.05455		55.0604	0.42161		55.0604	0.24972
	48.14	0.09091		55.0866	0.44294		55.0866	0.22069
	48.16	0.03636		55.1129	0.42939		55.1129	0.23224
	48.18	0.03636		55.1391	0.42622		55.1391	0.23591
	48.2	0.07273		55.1654	0.42421		55.1654	0.25479
	48.22	0.05455		55.1917	0.44207		55.1917	0.24183
	48.24	0.03636		55.2179	0.46196		55.2179	0.23873
	48.26	0.05455		55.2442	0.45706		55.2442	0.23619
	48.28	0.09091		55.2704	0.4536		55.2704	0.23281
	48.3	0.09091		55.2967	0.43833		55.2967	0.22858
	48.32	0.07273		55.323	0.43228		55.323	0.23732
	48.34	0.05455		55.3492	0.44265		55.3492	0.22266
	48.36	0.05455		55.3755	0.44582		55.3755	0.23083
	48.38	0.05455		55.4017	0.43602		55.4017	0.22632
	48.4	0.03636		55.428	0.43602		55.428	0.2376
	48.42	0.09091		55.4543	0.43775		55.4543	0.22773
	48.44	0.03636		55.4805	0.44524		55.4805	0.2221
	48.46	0.07273		55.5068	0.4438		55.5068	0.23873
	48.48	0.07273		55.5331	0.41931		55.5331	0.23534
	48.5	0.05455		55.5593	0.43055		55.5593	0.2283
	48.52	0.05455		55.5856	0.42939		55.5856	0.23393
	48.54	0.01818		55.6118	0.42767		55.6118	0.23365
	48.56	0.09091		55.6381	0.43631		55.6381	0.22773
	48.58	0.05455		55.6644	0.44063		55.6644	0.22914
	48.6	0.05455		55.6906	0.45764		55.6906	0.23309
	48.62	0.09091		55.7169	0.44092		55.7169	0.2407
	48.64	0.05455		55.7431	0.43689		55.7431	0.23393
	48.66	0.03636		55.7694	0.41268		55.7694	0.23985
	48.68	0.10909		55.7957	0.42968		55.7957	0.23281
	48.7	0.05455		55.8219	0.43055		55.8219	0.22632
	48.72	0.09091		55.8482	0.45706		55.8482	0.23168
	48.74	0.10909		55.8744	0.43256		55.8744	0.22492
	48.76	0.10909		55.9007	0.4147		55.9007	0.22182
	48.78	0.05455		55.927	0.43689		55.927	0.24887
	48.8	0.05455		55.9532	0.46167		55.9532	0.23055
	48.82	0.07273		55.9795	0.41643		55.9795	0.23055
	48.84	0.07273		56.0057	0.43401		56.0057	0.23675
	48.86	0.12727		56.032	0.44697		56.032	0.23647
	48.88	0.07273		56.0583	0.43314		56.0583	0.24042
	48.9	0.07273		56.0845	0.42392		56.0845	0.22745
	48.92	0.05455		56.1108	0.42161		56.1108	0.22463
	48.94	0.03636		56.1371	0.41499		56.1371	0.24014
	48.96	0.07273		56.1633	0.43718		56.1633	0.23788
	48.98	0.05455		56.1896	0.44841		56.1896	0.23534
	49	0.09091		56.2158	0.46686		56.2158	0.23224
	49.02	0.07273		56.2421	0.44323		56.2421	0.22886
	49.04	0.07273		56.2683	0.42478		56.2683	0.23675
	49.06	0.09091		56.2946	0.45504		56.2946	0.24126
	49.08	0.03636		56.3209	0.43401		56.3209	0.22012
	49.1	0.09091		56.3471	0.44755		56.3471	0.22858
	49.12	0.09091		56.3734	0.43977		56.3734	0.2407
	49.14	0.03636		56.3997	0.44294		56.3997	0.22294
	49.16	0.10909		56.4259	0.42882		56.4259	0.2407
	49.18	0.05455		56.4522	0.44438		56.4522	0.22971
	49.2	0.09091		56.4784	0.44409		56.4784	0.22717
	49.22	0.07273		56.5047	0.45245		56.5047	0.2252
	49.24	0.05455		56.5309	0.44409		56.5309	0.23422
	49.26	0.10909		56.5572	0.45562		56.5572	0.23393
	49.28	0.10909		56.5835	0.42536		56.5835	0.22971
	49.3	0.14545		56.6097	0.43487		56.6097	0.22351
	49.32	0.09091		56.636	0.44957		56.636	0.22153
	49.34	0.12727		56.6623	0.41671		56.6623	0.23281
	49.36	0.09091		56.6885	0.45908		56.6885	0.2314
	49.38	0.10909		56.7148	0.43919		56.7148	0.21984
	49.4	0.07273		56.741	0.4245		56.741	0.23337
	49.42	0.05455		56.7673	0.43919		56.7673	0.23844
	49.44	0.03636		56.7936	0.42277		56.7936	0.23534
	49.46	0.05455		56.8198	0.4366		56.8198	0.22773
	49.48	0.09091		56.8461	0.44092		56.8461	0.21505
	49.5	0.05455		56.8723	0.43573		56.8723	0.24549
	49.52	0.03636		56.8986	0.42277		56.8986	0.22914
	49.54	0.05455		56.9249	0.42392		56.9249	0.21364
	49.56	0.05455		56.9511	0.42478		56.9511	0.24154
	49.58	0.09091		56.9774	0.43516		56.9774	0.2221
	49.6	0.03636		57.0036	0.42305		57.0036	0.23365
	49.62	0.05455		57.0299	0.43919		57.0299	0.21731
	49.64	0.03636		57.0562	0.4268		57.0562	0.21984
	49.66	0.07273		57.0824	0.4464		57.0824	0.22069
	49.68	0.07273		57.1087	0.42334		57.1087	0.23675
	49.7	0.05455		57.1349	0.4268		57.1349	0.25085
	49.72	0.05455		57.1612	0.42997		57.1612	0.22407
	49.74	0.07273		57.1875	0.4196		57.1875	0.23365
	49.76	0.01818		57.2137	0.42421		57.2137	0.23619
	49.78	0.12727		57.24	0.42219		57.24	0.22802
	49.8	0.10909		57.2662	0.42507		57.2662	0.23506
	49.82	0.05455		57.2925	0.42305		57.2925	0.23422
	49.84	0.09091		57.3188	0.44207		57.3188	0.21505
	49.86	0.09091		57.345	0.42939		57.345	0.22125
	49.88	0.01818		57.3713	0.43516		57.3713	0.23788
	49.9	0.05455		57.3976	0.44524		57.3976	0.24267
	49.92	0.10909		57.4238	0.43285		57.4238	0.22858
[truncated: 2,004 more rows]
