# Supplementary material for: Grave-to-cradle upcycling of Ni from electroplating wastewater to photothermal CO2 catalysis
Source: Nat Commun. 2022 Sep 9;13:5305. doi: 10.1038/s41467-022-33029-x (PMC9463155; doi:10.1038/s41467-022-33029-x)
Supplement: Supplementary file 4 — Source Data [file 41467_2022_33029_MOESM4_ESM.zip › 7.Separate Source Data files/Supplementary Fig. 13a.xlsx]

## Sheet: Supplementary Fig. 13a data
Supplementary Fig. 13a
	Sample: SFe-Ni
	Reaction time: 0 min			Reaction time: 1 min			Reaction time: 3 min			Reaction time: 5 min			Reaction time: 7 min			Reaction time: 10 min			Reaction time: 14 min
	Wavenumber (cm-1)	Intensity (a.u.)		Wavenumber (cm-1)	Intensity (a.u.)		Wavenumber (cm-1)	Intensity (a.u.)		Wavenumber (cm-1)	Intensity (a.u.)		Wavenumber (cm-1)	Intensity (a.u.)		Wavenumber (cm-1)	Intensity (a.u.)		Wavenumber (cm-1)	Intensity (a.u.)
	3997.6	0.01455		3997.6	-0.05134		3997.6	0.037		3997.6	0.05685		3997.6	0.05128		3997.6	0.03957		3997.6	0.04264
	3995.67	0.01545		3995.67	-0.05166		3995.67	0.03676		3995.67	0.05571		3995.67	0.05126		3995.67	0.04086		3995.67	0.04373
	3993.75	0.01652		3993.75	-0.05246		3993.75	0.03744		3993.75	0.0548		3993.75	0.05138		3993.75	0.04247		3993.75	0.04503
	3991.82	0.01715		3991.82	-0.05189		3991.82	0.03867		3991.82	0.05507		3991.82	0.05178		3991.82	0.04312		3991.82	0.04611
	3989.89	0.01668		3989.89	-0.05166		3989.89	0.03863		3989.89	0.05478		3989.89	0.05162		3989.89	0.04194		3989.89	0.04593
	3987.96	0.01568		3987.96	-0.05302		3987.96	0.0369		3987.96	0.05322		3987.96	0.04998		3987.96	0.04035		3987.96	0.04422
	3986.03	0.01542		3986.03	-0.05375		3986.03	0.03553		3986.03	0.05218		3986.03	0.04876		3986.03	0.03979		3986.03	0.04294
	3984.1	0.01546		3984.1	-0.05342		3984.1	0.03512		3984.1	0.0523		3984.1	0.04989		3984.1	0.03965		3984.1	0.04294
	3982.18	0.01565		3982.18	-0.0529		3982.18	0.0348		3982.18	0.05334		3982.18	0.05194		3982.18	0.03997		3982.18	0.04386
	3980.25	0.01579		3980.25	-0.05219		3980.25	0.03418		3980.25	0.05457		3980.25	0.05193		3980.25	0.04024		3980.25	0.04485
	3978.32	0.01526		3978.32	-0.05199		3978.32	0.03346		3978.32	0.05478		3978.32	0.04919		3978.32	0.03953		3978.32	0.04453
	3976.39	0.01584		3976.39	-0.05168		3976.39	0.03404		3976.39	0.0548		3976.39	0.04716		3976.39	0.03977		3976.39	0.04393
	3974.46	0.01809		3974.46	-0.05056		3974.46	0.03624		3974.46	0.05581		3974.46	0.04851		3974.46	0.0414		3974.46	0.04532
	3972.53	0.01981		3972.53	-0.04972		3972.53	0.03802		3972.53	0.05635		3972.53	0.05096		3972.53	0.04223		3972.53	0.04757
	3970.6	0.02		3970.6	-0.04944		3970.6	0.03818		3970.6	0.05583		3970.6	0.05201		3970.6	0.04229		3970.6	0.04816
	3968.68	0.01918		3968.68	-0.04918		3968.68	0.03768		3968.68	0.05612		3968.68	0.05238		3968.68	0.04253		3968.68	0.04778
	3966.75	0.01839		3966.75	-0.04864		3966.75	0.03725		3966.75	0.05748		3966.75	0.05282		3966.75	0.04316		3966.75	0.04836
	3964.82	0.01772		3964.82	-0.04872		3964.82	0.03655		3964.82	0.05835		3964.82	0.05288		3964.82	0.04414		3964.82	0.04867
	3962.89	0.01642		3962.89	-0.05087		3962.89	0.03627		3962.89	0.05786		3962.89	0.05234		3962.89	0.04459		3962.89	0.04692
	3960.96	0.01553		3960.96	-0.05336		3960.96	0.03695		3960.96	0.05601		3960.96	0.05161		3960.96	0.0439		3960.96	0.04474
	3959.03	0.01632		3959.03	-0.05329		3959.03	0.03787		3959.03	0.05472		3959.03	0.05121		3959.03	0.04297		3959.03	0.04447
	3957.11	0.01704		3957.11	-0.05192		3957.11	0.03829		3957.11	0.05552		3957.11	0.05102		3957.11	0.04271		3957.11	0.04534
	3955.18	0.01637		3955.18	-0.05183		3955.18	0.03749		3955.18	0.05621		3955.18	0.05089		3955.18	0.04259		3955.18	0.04546
	3953.25	0.01591		3953.25	-0.0522		3953.25	0.0361		3953.25	0.05545		3953.25	0.05119		3953.25	0.04231		3953.25	0.04488
	3951.32	0.01691		3951.32	-0.05097		3951.32	0.03608		3951.32	0.055		3951.32	0.05214		3951.32	0.04334		3951.32	0.04555
	3949.39	0.0182		3949.39	-0.04857		3949.39	0.03719		3949.39	0.05582		3949.39	0.0533		3949.39	0.04603		3949.39	0.04789
	3947.46	0.01819		3947.46	-0.04737		3947.46	0.03765		3947.46	0.05689		3947.46	0.05304		3947.46	0.04748		3947.46	0.04835
	3945.54	0.01712		3945.54	-0.04823		3945.54	0.03753		3945.54	0.05676		3945.54	0.0517		3945.54	0.04629		3945.54	0.04614
	3943.61	0.01633		3943.61	-0.04982		3943.61	0.037		3943.61	0.05582		3943.61	0.05194		3943.61	0.04448		3943.61	0.04561
	3941.68	0.01664		3941.68	-0.05084		3941.68	0.0363		3941.68	0.05635		3941.68	0.05357		3941.68	0.04348		3941.68	0.04756
	3939.75	0.0172		3939.75	-0.05079		3939.75	0.03654		3939.75	0.05798		3939.75	0.05371		3939.75	0.04253		3939.75	0.04813
	3937.82	0.01671		3937.82	-0.05031		3937.82	0.03654		3937.82	0.05831		3937.82	0.05233		3937.82	0.04104		3937.82	0.04678
	3935.89	0.01575		3935.89	-0.05053		3935.89	0.03509		3935.89	0.05785		3935.89	0.05209		3935.89	0.04054		3935.89	0.04649
	3933.96	0.01463		3933.96	-0.0515		3933.96	0.03336		3933.96	0.05771		3933.96	0.05341		3933.96	0.04183		3933.96	0.04705
	3932.04	0.01326		3932.04	-0.05222		3932.04	0.0328		3932.04	0.0571		3932.04	0.05388		3932.04	0.04306		3932.04	0.04631
	3930.11	0.01302		3930.11	-0.05238		3930.11	0.03365		3930.11	0.05565		3930.11	0.05255		3930.11	0.04279		3930.11	0.04537
	3928.18	0.01377		3928.18	-0.05229		3928.18	0.03415		3928.18	0.05401		3928.18	0.05092		3928.18	0.04203		3928.18	0.04541
	3926.25	0.0139		3926.25	-0.05183		3926.25	0.0333		3926.25	0.05276		3926.25	0.04999		3926.25	0.04187		3926.25	0.04554
	3924.32	0.01344		3924.32	-0.05146		3924.32	0.03275		3924.32	0.05234		3924.32	0.04954		3924.32	0.04176		3924.32	0.04534
	3922.39	0.01273		3922.39	-0.05245		3922.39	0.03338		3922.39	0.05206		3922.39	0.04891		3922.39	0.04073		3922.39	0.04498
	3920.47	0.01233		3920.47	-0.05463		3920.47	0.03381		3920.47	0.05163		3920.47	0.04819		3920.47	0.03946		3920.47	0.0451
	3918.54	0.01421		3918.54	-0.0551		3918.54	0.03453		3918.54	0.0522		3918.54	0.04865		3918.54	0.04045		3918.54	0.0464
	3916.61	0.01773		3916.61	-0.05256		3916.61	0.03689		3916.61	0.05338		3916.61	0.05022		3916.61	0.04379		3916.61	0.04772
	3914.68	0.01937		3914.68	-0.05061		3914.68	0.03869		3914.68	0.05423		3914.68	0.05033		3914.68	0.04512		3914.68	0.04681
	3912.75	0.01916		3912.75	-0.05068		3912.75	0.03861		3912.75	0.05577		3912.75	0.04948		3912.75	0.04393		3912.75	0.04465
	3910.82	0.0188		3910.82	-0.05092		3910.82	0.0384		3910.82	0.05749		3910.82	0.0506		3910.82	0.04419		3910.82	0.04417
	3908.9	0.01802		3908.9	-0.0505		3908.9	0.03861		3908.9	0.05805		3908.9	0.05307		3908.9	0.04651		3908.9	0.04514
	3906.97	0.01678		3906.97	-0.0491		3906.97	0.03823		3906.97	0.05859		3906.97	0.05427		3906.97	0.04856		3906.97	0.04551
	3905.04	0.01581		3905.04	-0.04784		3905.04	0.03658		3905.04	0.05924		3905.04	0.05348		3905.04	0.04882		3905.04	0.04577
	3903.11	0.01481		3903.11	-0.04875		3903.11	0.03422		3903.11	0.05806		3903.11	0.05232		3903.11	0.04676		3903.11	0.04774
	3901.18	0.01384		3901.18	-0.05053		3901.18	0.0329		3901.18	0.05662		3901.18	0.05284		3901.18	0.04404		3901.18	0.05017
	3899.25	0.0144		3899.25	-0.05076		3899.25	0.03421		3899.25	0.05681		3899.25	0.05435		3899.25	0.04247		3899.25	0.05064
	3897.32	0.01645		3897.32	-0.04978		3897.32	0.03745		3897.32	0.05745		3897.32	0.05541		3897.32	0.04223		3897.32	0.05022
	3895.4	0.01868		3895.4	-0.04883		3895.4	0.03981		3895.4	0.05818		3895.4	0.0561		3895.4	0.04361		3895.4	0.05096
	3893.47	0.01981		3893.47	-0.04858		3893.47	0.03995		3893.47	0.05889		3893.47	0.056		3893.47	0.04561		3893.47	0.0527
	3891.54	0.01888		3891.54	-0.04964		3891.54	0.03905		3891.54	0.05863		3891.54	0.05384		3891.54	0.04631		3891.54	0.05327
	3889.61	0.01657		3889.61	-0.05196		3889.61	0.03824		3889.61	0.0573		3889.61	0.05076		3889.61	0.04573		3889.61	0.05043
	3887.68	0.01497		3887.68	-0.05362		3887.68	0.0373		3887.68	0.05656		3887.68	0.04965		3887.68	0.04559		3887.68	0.04718
	3885.75	0.0147		3885.75	-0.05395		3885.75	0.03629		3885.75	0.05715		3885.75	0.04998		3885.75	0.04564		3885.75	0.04674
	3883.83	0.01428		3883.83	-0.05482		3883.83	0.03487		3883.83	0.05668		3883.83	0.04938		3883.83	0.0438		3883.83	0.04654
	3881.9	0.01334		3881.9	-0.05609		3881.9	0.03341		3881.9	0.05421		3881.9	0.04832		3881.9	0.0412		3881.9	0.04568
	3879.97	0.01302		3879.97	-0.05557		3879.97	0.03294		3879.97	0.05235		3879.97	0.04844		3879.97	0.04013		3879.97	0.04656
	3878.04	0.01346		3878.04	-0.05437		3878.04	0.03287		3878.04	0.05246		3878.04	0.04881		3878.04	0.03977		3878.04	0.04736
	3876.11	0.01424		3876.11	-0.05374		3876.11	0.03308		3876.11	0.0529		3876.11	0.04892		3876.11	0.03979		3876.11	0.04649
	3874.18	0.01505		3874.18	-0.05198		3874.18	0.03429		3874.18	0.05286		3874.18	0.05		3874.18	0.0416		3874.18	0.04568
	3872.26	0.016		3872.26	-0.04917		3872.26	0.03566		3872.26	0.05339		3872.26	0.05141		3872.26	0.04507		3872.26	0.04636
	3870.33	0.01706		3870.33	-0.04821		3870.33	0.03583		3870.33	0.05469		3870.33	0.05183		3870.33	0.04793		3870.33	0.04783
	3868.4	0.01718		3868.4	-0.04978		3868.4	0.03529		3868.4	0.05606		3868.4	0.0526		3868.4	0.04814		3868.4	0.04808
	3866.47	0.01634		3866.47	-0.05131		3866.47	0.03481		3866.47	0.05738		3866.47	0.05414		3866.47	0.04646		3866.47	0.04689
	3864.54	0.01559		3864.54	-0.05135		3864.54	0.03426		3864.54	0.05833		3864.54	0.05445		3864.54	0.0452		3864.54	0.04598
	3862.61	0.01541		3862.61	-0.05095		3862.61	0.03406		3862.61	0.0578		3862.61	0.05273		3862.61	0.04487		3862.61	0.04657
	3860.69	0.01546		3860.69	-0.05161		3860.69	0.0345		3860.69	0.05593		3860.69	0.0509		3860.69	0.04412		3860.69	0.04761
	3858.76	0.01517		3858.76	-0.05252		3858.76	0.03512		3858.76	0.05489		3858.76	0.05093		3858.76	0.04251		3858.76	0.04782
	3856.83	0.0141		3856.83	-0.05198		3856.83	0.03552		3856.83	0.05508		3856.83	0.05303		3856.83	0.04099		3856.83	0.04773
	3854.9	0.0134		3854.9	-0.04885		3854.9	0.03588		3854.9	0.05563		3854.9	0.05679		3854.9	0.04146		3854.9	0.04892
	3852.97	0.0153		3852.97	-0.04526		3852.97	0.03667		3852.97	0.0572		3852.97	0.0595		3852.97	0.04458		3852.97	0.05163
	3851.04	0.01786		3851.04	-0.04594		3851.04	0.03744		3851.04	0.05933		3851.04	0.05702		3851.04	0.04612		3851.04	0.05217
	3849.11	0.01941		3849.11	-0.04785		3849.11	0.0378		3849.11	0.06005		3849.11	0.05357		3849.11	0.04553		3849.11	0.05064
	3847.19	0.02004		3847.19	-0.04916		3847.19	0.03743		3847.19	0.05927		3847.19	0.05259		3847.19	0.04468		3847.19	0.0486
	3845.26	0.01879		3845.26	-0.05076		3845.26	0.03684		3845.26	0.05779		3845.26	0.05319		3845.26	0.04412		3845.26	0.04636
	3843.33	0.01653		3843.33	-0.05176		3843.33	0.03706		3843.33	0.05715		3843.33	0.05416		3843.33	0.04469		3843.33	0.04571
	3841.4	0.01471		3841.4	-0.05148		3841.4	0.0372		3841.4	0.05769		3841.4	0.05471		3841.4	0.04548		3841.4	0.04674
	3839.47	0.01257		3839.47	-0.05128		3839.47	0.03549		3839.47	0.05722		3839.47	0.05369		3839.47	0.04471		3839.47	0.04697
	3837.54	0.01101		3837.54	-0.05113		3837.54	0.03315		3837.54	0.0553		3837.54	0.0516		3837.54	0.04308		3837.54	0.04654
	3835.62	0.01236		3835.62	-0.04979		3835.62	0.03318		3835.62	0.05467		3835.62	0.05055		3835.62	0.04267		3835.62	0.04699
	3833.69	0.01419		3833.69	-0.04873		3833.69	0.03459		3833.69	0.05488		3833.69	0.05034		3833.69	0.0428		3833.69	0.0469
	3831.76	0.01457		3831.76	-0.04916		3831.76	0.03537		3831.76	0.05431		3831.76	0.05007		3831.76	0.04204		3831.76	0.04575
	3829.83	0.01504		3829.83	-0.05008		3829.83	0.03532		3829.83	0.05404		3829.83	0.04988		3829.83	0.04149		3829.83	0.04536
	3827.9	0.01589		3827.9	-0.05082		3827.9	0.03442		3827.9	0.0547		3827.9	0.04997		3827.9	0.042		3827.9	0.0458
	3825.97	0.01599		3825.97	-0.05147		3825.97	0.03344		3825.97	0.05492		3825.97	0.05047		3825.97	0.04267		3825.97	0.04553
	3824.05	0.01557		3824.05	-0.05177		3824.05	0.0334		3824.05	0.05423		3824.05	0.05149		3824.05	0.04319		3824.05	0.04481
	3822.12	0.0161		3822.12	-0.05138		3822.12	0.03361		3822.12	0.05505		3822.12	0.05338		3822.12	0.04367		3822.12	0.04532
	3820.19	0.01838		3820.19	-0.05073		3820.19	0.03355		3820.19	0.05798		3820.19	0.05543		3820.19	0.04374		3820.19	0.04711
	3818.26	0.02019		3818.26	-0.05037		3818.26	0.03399		3818.26	0.05931		3818.26	0.05584		3818.26	0.04428		3818.26	0.04799
	3816.33	0.01922		3816.33	-0.05074		3816.33	0.03455		3816.33	0.05872		3816.33	0.0543		3816.33	0.04554		3816.33	0.04693
	3814.4	0.01623		3814.4	-0.0526		3814.4	0.03438		3814.4	0.05743		3814.4	0.0518		3814.4	0.04442		3814.4	0.04491
	3812.47	0.01431		3812.47	-0.05422		3812.47	0.03384		3812.47	0.05531		3812.47	0.04994		3812.47	0.04066		3812.47	0.0435
	3810.55	0.0147		3810.55	-0.05351		3810.55	0.03375		3810.55	0.0535		3810.55	0.04875		3810.55	0.03846		3810.55	0.04305
	3808.62	0.01634		3808.62	-0.05076		3808.62	0.03472		3808.62	0.05286		3808.62	0.04824		3808.62	0.03996		3808.62	0.0433
	3806.69	0.01723		3806.69	-0.04857		3806.69	0.03623		3806.69	0.05229		3806.69	0.04901		3806.69	0.04283		3806.69	0.04375
	3804.76	0.01683		3804.76	-0.04915		3804.76	0.0369		3804.76	0.05178		3804.76	0.05063		3804.76	0.04314		3804.76	0.04395
	3802.83	0.01632		3802.83	-0.05032		3802.83	0.03637		3802.83	0.05305		3802.83	0.05257		3802.83	0.04198		3802.83	0.04437
	3800.9	0.01599		3800.9	-0.05049		3800.9	0.03534		3800.9	0.05555		3800.9	0.05422		3800.9	0.04197		3800.9	0.04542
	3798.98	0.01553		3798.98	-0.05086		3798.98	0.03476		3798.98	0.05642		3798.98	0.05398		3798.98	0.04257		3798.98	0.04629
	3797.05	0.01515		3797.05	-0.05097		3797.05	0.03448		3797.05	0.05563		3797.05	0.0519		3797.05	0.04292		3797.05	0.04632
	3795.12	0.0161		3795.12	-0.04994		3795.12	0.03469		3795.12	0.05557		3795.12	0.05026		3795.12	0.0434		3795.12	0.04619
	3793.19	0.01834		3793.19	-0.04896		3793.19	0.03628		3793.19	0.05673		3793.19	0.05116		3793.19	0.04427		3793.19	0.0466
	3791.26	0.0196		3791.26	-0.04841		3791.26	0.03873		3791.26	0.05805		3791.26	0.05354		3791.26	0.04572		3791.26	0.0476
	3789.33	0.01883		3789.33	-0.0483		3789.33	0.03995		3789.33	0.05862		3789.33	0.05506		3789.33	0.04674		3789.33	0.04858
	3787.41	0.01732		3787.41	-0.04935		3787.41	0.03889		3787.41	0.05771		3787.41	0.05462		3787.41	0.04567		3787.41	0.04844
	3785.48	0.01635		3785.48	-0.05067		3785.48	0.03687		3785.48	0.05613		3785.48	0.05284		3785.48	0.04306		3785.48	0.04733
	3783.55	0.01568		3783.55	-0.05099		3783.55	0.03564		3783.55	0.0558		3783.55	0.05125		3783.55	0.04152		3783.55	0.04627
	3781.62	0.01519		3781.62	-0.05083		3781.62	0.03549		3781.62	0.0572		3781.62	0.05101		3781.62	0.042		3781.62	0.0464
	3779.69	0.0152		3779.69	-0.05141		3779.69	0.0351		3779.69	0.05857		3779.69	0.05179		3779.69	0.0427		3779.69	0.04756
	3777.76	0.01544		3777.76	-0.05261		3777.76	0.03448		3777.76	0.05844		3777.76	0.0525		3777.76	0.04189		3777.76	0.04803
	3775.83	0.01582		3775.83	-0.05342		3775.83	0.03486		3775.83	0.05781		3775.83	0.05303		3775.83	0.04033		3775.83	0.04763
	3773.91	0.01628		3773.91	-0.05419		3773.91	0.03497		3773.91	0.05734		3773.91	0.05311		3773.91	0.03965		3773.91	0.04667
	3771.98	0.01658		3771.98	-0.0546		3771.98	0.03386		3771.98	0.05666		3771.98	0.05222		3771.98	0.04021		3771.98	0.04526
	3770.05	0.01676		3770.05	-0.05396		3770.05	0.03265		3770.05	0.056		3770.05	0.05112		3770.05	0.04128		3770.05	0.04441
	3768.12	0.01704		3768.12	-0.05358		3768.12	0.03243		3768.12	0.05567		3768.12	0.0509		3768.12	0.04214		3768.12	0.04487
	3766.19	0.01733		3766.19	-0.05376		3766.19	0.03346		3766.19	0.05564		3766.19	0.05117		3766.19	0.04274		3766.19	0.04682
	3764.26	0.01791		3764.26	-0.05309		3764.26	0.03531		3764.26	0.05605		3764.26	0.05152		3764.26	0.043		3764.26	0.04936
	3762.34	0.01924		3762.34	-0.05174		3762.34	0.03672		3762.34	0.05667		3762.34	0.05348		3762.34	0.04371		3762.34	0.0515
	3760.41	0.02034		3760.41	-0.05078		3760.41	0.03717		3760.41	0.05699		3760.41	0.05745		3760.41	0.04609		3760.41	0.05423
	3758.48	0.0198		3758.48	-0.05008		3758.48	0.03739		3758.48	0.05753		3758.48	0.06079		3758.48	0.04974		3758.48	0.05795
	3756.55	0.01814		3756.55	-0.04929		3756.55	0.03782		3756.55	0.05914		3756.55	0.06236		3756.55	0.05362		3756.55	0.06103
	3754.62	0.01686		3754.62	-0.04835		3754.62	0.03821		3754.62	0.061		3754.62	0.06483		3754.62	0.05795		3754.62	0.06458
	3752.69	0.01638		3752.69	-0.04734		3752.69	0.03785		3752.69	0.06179		3752.69	0.06909		3752.69	0.06386		3752.69	0.07179
	3750.77	0.016		3750.77	-0.04824		3750.77	0.03616		3750.77	0.06192		3750.77	0.07314		3750.77	0.07276		3750.77	0.08303
	3748.84	0.01511		3748.84	-0.0505		3748.84	0.03442		3748.84	0.06373		3748.84	0.07599		3748.84	0.08293		3748.84	0.09384
	3746.91	0.01431		3746.91	-0.05001		3746.91	0.03392		3746.91	0.06663		3746.91	0.07961		3746.91	0.09215		3746.91	0.10291
	3744.98	0.01498		3744.98	-0.04724		3744.98	0.03523		3744.98	0.06973		3744.98	0.08616		3744.98	0.10327		3744.98	0.11612
	3743.05	0.01823		3743.05	-0.04449		3743.05	0.03906		3743.05	0.07405		3743.05	0.095		3743.05	0.1161		3743.05	0.13459
	3741.12	0.01998		3741.12	-0.04309		3741.12	0.04311		3741.12	0.07819		3741.12	0.10305		3741.12	0.12645		3741.12	0.15011
	3739.2	0.01856		3739.2	-0.04322		3739.2	0.04533		3739.2	0.08154		3739.2	0.11105		3739.2	0.13649		3739.2	0.16389
	3737.27	0.0177		3737.27	-0.04368		3737.27	0.04601		3737.27	0.08545		3737.27	0.11939		3737.27	0.1476		3737.27	0.17846
	3735.34	0.01931		3735.34	-0.04352		3735.34	0.0461		3735.34	0.08943		3735.34	0.12523		3735.34	0.15428		3735.34	0.18666
	3733.41	0.02057		3733.41	-0.04421		3733.41	0.04624		3733.41	0.09157		3733.41	0.12632		3733.41	0.1528		3733.41	0.18432
	3731.48	0.02013		3731.48	-0.04532		3731.48	0.046		3731.48	0.09278		3731.48	0.12507		3731.48	0.15046		3731.48	0.18103
	3729.55	0.01889		3729.55	-0.04518		3729.55	0.04555		3729.55	0.09336		3729.55	0.12425		3729.55	0.15133		3729.55	0.18047
	3727.62	0.0172		3727.62	-0.04519		3727.62	0.04527		3727.62	0.09156		3727.62	0.12326		3727.62	0.15041		3727.62	0.17712
	3725.7	0.01582		3725.7	-0.04676		3725.7	0.04392		3725.7	0.08796		3725.7	0.11973		3725.7	0.14217		3725.7	0.16755
	3723.77	0.0159		3723.77	-0.04887		3723.77	0.04155		3723.77	0.08525		3723.77	0.11262		3723.77	0.12931		3723.77	0.15412
	3721.84	0.01704		3721.84	-0.04977		3721.84	0.04067		3721.84	0.08301		3721.84	0.10368		3721.84	0.11875		3721.84	0.14046
	3719.91	0.0174		3719.91	-0.0495		3719.91	0.04085		3719.91	0.0788		3719.91	0.09483		3719.91	0.10908		3719.91	0.12624
	3717.98	0.01609		3717.98	-0.04992		3717.98	0.04046		3717.98	0.0728		3717.98	0.08661		3717.98	0.09646		3717.98	0.11092
	3716.05	0.01449		3716.05	-0.05115		3716.05	0.04015		3716.05	0.06802		3716.05	0.08067		3716.05	0.08535		3716.05	0.09901
	3714.13	0.01488		3714.13	-0.05103		3714.13	0.04053		3714.13	0.06796		3714.13	0.0811		3714.13	0.08403		3714.13	0.0978
	3712.2	0.01684		3712.2	-0.04984		3712.2	0.04053		3712.2	0.07289		3712.2	0.0889		3712.2	0.09429		3712.2	0.10986
	3710.27	0.01746		3710.27	-0.04985		3710.27	0.03989		3710.27	0.07795		3710.27	0.09692		3710.27	0.10773		3710.27	0.12713
	3708.34	0.01703		3708.34	-0.04999		3708.34	0.04042		3708.34	0.07953		3708.34	0.0998		3708.34	0.11527		3708.34	0.13859
	3706.41	0.01652		3706.41	-0.04949		3706.41	0.04145		3706.41	0.07995		3706.41	0.10101		3706.41	0.11815		3706.41	0.14354
	3704.48	0.01537		3704.48	-0.04936		3704.48	0.04153		3704.48	0.08068		3704.48	0.10303		3704.48	0.11926		3704.48	0.14429
	3702.56	0.01514		3702.56	-0.04925		3702.56	0.04126		3702.56	0.08133		3702.56	0.1058		3702.56	0.12012		3702.56	0.14385
	3700.63	0.01664		3700.63	-0.04972		3700.63	0.04132		3700.63	0.08149		3700.63	0.10688		3700.63	0.12083		3700.63	0.14384
	3698.7	0.01756		3698.7	-0.05121		3698.7	0.04133		3698.7	0.08099		3698.7	0.10514		3698.7	0.12027		3698.7	0.14236
	3696.77	0.0175		3696.77	-0.05118		3696.77	0.0414		3696.77	0.08015		3696.77	0.10298		3696.77	0.11851		3696.77	0.13916
	3694.84	0.018		3694.84	-0.04861		3694.84	0.04195		3694.84	0.07952		3694.84	0.10181		3694.84	0.11659		3694.84	0.13606
	3692.91	0.01891		3692.91	-0.04576		3692.91	0.04215		3692.91	0.07919		3692.91	0.10118		3692.91	0.11462		3692.91	0.13286
	3690.98	0.01917		3690.98	-0.04473		3690.98	0.04037		3690.98	0.07847		3690.98	0.0999		3690.98	0.1105		3690.98	0.1279
	3689.06	0.01891		3689.06	-0.04576		3689.06	0.03741		3689.06	0.07611		3689.06	0.0964		3689.06	0.10366		3689.06	0.1212
	3687.13	0.01891		3687.13	-0.04727		3687.13	0.03729		3687.13	0.07344		3687.13	0.09135		3687.13	0.09852		3687.13	0.11513
	3685.2	0.0189		3685.2	-0.04785		3685.2	0.03973		3685.2	0.07278		3685.2	0.08733		3685.2	0.09552		3685.2	0.11064
	3683.27	0.01833		3683.27	-0.048		3683.27	0.04102		3683.27	0.07269		3683.27	0.08428		3683.27	0.09185		3683.27	0.10634
	3681.34	0.01737		3681.34	-0.04852		3681.34	0.04003		3681.34	0.07137		3681.34	0.08138		3681.34	0.08765		3681.34	0.10196
	3679.41	0.01617		3679.41	-0.04917		3679.41	0.03795		3679.41	0.06918		3679.41	0.0793		3679.41	0.08398		3679.41	0.09828
	3677.49	0.01458		3677.49	-0.04914		3677.49	0.03598		3677.49	0.06659		3677.49	0.07835		3677.49	0.08137		3677.49	0.09487
	3675.56	0.01429		3675.56	-0.04821		3675.56	0.03449		3675.56	0.06331		3675.56	0.07586		3675.56	0.07848		3675.56	0.08975
	3673.63	0.01749		3673.63	-0.04661		3673.63	0.03508		3673.63	0.06213		3673.63	0.07201		3673.63	0.07492		3673.63	0.08417
	3671.7	0.02115		3671.7	-0.04489		3671.7	0.03809		3671.7	0.06354		3671.7	0.07103		3671.7	0.07307		3671.7	0.08162
	3669.77	0.02178		3669.77	-0.04469		3669.77	0.04126		3669.77	0.06341		3669.77	0.07024		3669.77	0.07026		3669.77	0.0794
	3667.84	0.01894		3667.84	-0.0474		3667.84	0.04154		3667.84	0.06117		3667.84	0.0661		3667.84	0.06353		3667.84	0.07356
	3665.92	0.01563		3665.92	-0.05065		3665.92	0.03892		3665.92	0.05968		3665.92	0.06181		3665.92	0.0569		3665.92	0.06647
	3663.99	0.01433		3663.99	-0.05227		3663.99	0.03666		3663.99	0.05907		3663.99	0.05968		3663.99	0.05334		3663.99	0.06192
	3662.06	0.01514		3662.06	-0.05247		3662.06	0.03689		3662.06	0.05867		3662.06	0.05883		3662.06	0.05226		3662.06	0.06051
	3660.13	0.01665		3660.13	-0.05188		3660.13	0.03867		3660.13	0.0584		3660.13	0.05863		3660.13	0.05235		3660.13	0.06041
	3658.2	0.01795		3658.2	-0.05106		3658.2	0.03969		3658.2	0.05855		3658.2	0.05961		3658.2	0.05312		3658.2	0.06036
	3656.27	0.01906		3656.27	-0.05083		3656.27	0.03931		3656.27	0.05972		3656.27	0.0615		3656.27	0.05428		3656.27	0.06088
	3654.34	0.01997		3654.34	-0.05096		3654.34	0.03895		3654.34	0.06093		3654.34	0.06309		3654.34	0.05543		3654.34	0.06241
	3652.42	0.02066		3652.42	-0.0499		3652.42	0.03927		3652.42	0.06136		3652.42	0.06466		3652.42	0.05736		3652.42	0.06502
	3650.49	0.02039		3650.49	-0.04757		3650.49	0.03944		3650.49	0.06215		3650.49	0.06652		3650.49	0.06114		3650.49	0.06921
	3648.56	0.01877		3648.56	-0.0466		3648.56	0.03913		3648.56	0.06328		3648.56	0.06715		3648.56	0.06507		3648.56	0.07371
	3646.63	0.01771		3646.63	-0.0482		3646.63	0.03942		3646.63	0.06454		3646.63	0.06689		3646.63	0.06662		3646.63	0.07643
	3644.7	0.01805		3644.7	-0.0496		3644.7	0.04034		3644.7	0.06628		3644.7	0.06835		3644.7	0.06803		3644.7	0.07945
	3642.77	0.01858		3642.77	-0.04996		3642.77	0.0406		3642.77	0.0677		3642.77	0.07155		3642.77	0.07174		3642.77	0.08463
	3640.85	0.01774		3640.85	-0.05018		3640.85	0.04045		3640.85	0.06852		3640.85	0.07505		3640.85	0.07749		3640.85	0.0911
	3638.92	0.01556		3638.92	-0.05107		3638.92	0.04078		3638.92	0.06933		3638.92	0.07788		3638.92	0.08407		3638.92	0.09724
	3636.99	0.0141		3636.99	-0.05223		3636.99	0.04076		3636.99	0.07068		3636.99	0.08055		3636.99	0.09104		3636.99	0.10308
	3635.06	0.01455		3635.06	-0.05216		3635.06	0.0402		3635.06	0.07233		3635.06	0.08395		3635.06	0.09739		3635.06	0.1098
	3633.13	0.01602		3633.13	-0.05059		3633.13	0.04049		3633.13	0.07352		3633.13	0.08803		3633.13	0.10204		3633.13	0.11734
	3631.2	0.01743		3631.2	-0.04839		3631.2	0.04178		3631.2	0.07508		3631.2	0.09284		3631.2	0.10648		3631.2	0.12548
	3629.28	0.01927		3629.28	-0.0457		3629.28	0.04339		3629.28	0.07843		3629.28	0.09842		3629.28	0.11252		3629.28	0.1329
	3627.35	0.02085		3627.35	-0.04426		3627.35	0.04488		3627.35	0.08132		3627.35	0.10107		3627.35	0.11491		3627.35	0.13263
	3625.42	0.02015		3625.42	-0.04551		3625.42	0.04533		3625.42	0.08074		3625.42	0.0981		3625.42	0.10983		3625.42	0.12508
	3623.49	0.01844		3623.49	-0.04785		3623.49	0.04433		3623.49	0.07787		3623.49	0.09223		3623.49	0.10209		3623.49	0.11664
	3621.56	0.01776		3621.56	-0.05024		3621.56	0.04237		3621.56	0.07375		3621.56	0.08532		3621.56	0.09389		3621.56	0.10771
	3619.63	0.01844		3619.63	-0.05137		3619.63	0.04064		3619.63	0.06951		3619.63	0.0786		3619.63	0.08579		3619.63	0.09841
	3617.7	0.0191		3617.7	-0.05054		3617.7	0.03989		3617.7	0.06677		3617.7	0.07368		3617.7	0.07871		3617.7	0.08991
	3615.78	0.01842		3615.78	-0.04961		3615.78	0.0394		3615.78	0.06563		3615.78	0.07031		3615.78	0.07204		3615.78	0.08184
	3613.85	0.01723		3613.85	-0.05047		3613.85	0.03847		3613.85	0.06468		3613.85	0.06747		3613.85	0.06721		3613.85	0.07523
	3611.92	0.01701		3611.92	-0.05317		3611.92	0.03739		3611.92	0.06337		3611.92	0.06681		3611.92	0.06807		3611.92	0.07398
	3609.99	0.01713		3609.99	-0.05472		3609.99	0.03712		3609.99	0.06361		3609.99	0.0701		3609.99	0.07482		3609.99	0.08072
	3608.06	0.01648		3608.06	-0.05227		3608.06	0.03817		3608.06	0.06684		3608.06	0.07655		3608.06	0.08426		3608.06	0.09399
	3606.13	0.01595		3606.13	-0.04863		3606.13	0.03982		3606.13	0.07062		3606.13	0.08293		3606.13	0.09227		3606.13	0.10707
	3604.21	0.01627		3604.21	-0.0481		3604.21	0.04089		3604.21	0.0722		3604.21	0.08646		3604.21	0.09709		3604.21	0.11437
	3602.28	0.01689		3602.28	-0.05005		3602.28	0.0406		3602.28	0.07217		3602.28	0.08792		3602.28	0.10046		3602.28	0.1175
	3600.35	0.01764		3600.35	-0.05149		3600.35	0.04006		3600.35	0.07271		3600.35	0.08929		3600.35	0.10296		3600.35	0.1201
	3598.42	0.01841		3598.42	-0.05046		3598.42	0.04154		3598.42	0.07458		3598.42	0.0913		3598.42	0.10454		3598.42	0.1241
	3596.49	0.01836		3596.49	-0.04815		3596.49	0.04337		3596.49	0.07605		3596.49	0.09332		3596.49	0.10621		3596.49	0.12773
	3594.56	0.01786		3594.56	-0.04715		3594.56	0.04284		3594.56	0.07562		3594.56	0.09425		3594.56	0.1067		3594.56	0.127
	3592.64	0.01853		3592.64	-0.04777		3592.64	0.04172		3592.64	0.07436		3592.64	0.09329		3592.64	0.10399		3592.64	0.12202
	3590.71	0.02016		3590.71	-0.04818		3590.71	0.04207		3590.71	0.07414		3590.71	0.0912		3590.71	0.1003		3590.71	0.11758
	3588.78	0.02106		3588.78	-0.04773		3588.78	0.04304		3588.78	0.07427		3588.78	0.08919		3588.78	0.09768		3588.78	0.11502
	3586.85	0.02027		3586.85	-0.04737		3586.85	0.04286		3586.85	0.0728		3586.85	0.08656		3586.85	0.09379		3586.85	0.11045
	3584.92	0.01854		3584.92	-0.04771		3584.92	0.04126		3584.92	0.07		3584.92	0.08225		3584.92	0.08757		3584.92	0.10214
	3582.99	0.01687		3582.99	-0.04821		3582.99	0.03997		3582.99	0.06793		3582.99	0.07737		3582.99	0.08166		3582.99	0.09391
	3581.07	0.01595		3581.07	-0.04884		3581.07	0.03971		3581.07	0.06713		3581.07	0.07305		3581.07	0.07704		3581.07	0.08797
	3579.14	0.01625		3579.14	-0.05032		3579.14	0.04003		3579.14	0.0665		3579.14	0.06998		3579.14	0.07368		3579.14	0.08387
	3577.21	0.01679		3577.21	-0.0521		3577.21	0.04037		3577.21	0.06533		3577.21	0.06857		3577.21	0.07214		3577.21	0.08107
	3575.28	0.01649		3575.28	-0.05329		3575.28	0.04016		3575.28	0.06416		3575.28	0.06825		3575.28	0.07178		3575.28	0.07975
	3573.35	0.01612		3573.35	-0.05397		3573.35	0.03967		3573.35	0.06419		3573.35	0.06893		3573.35	0.07118		3573.35	0.08038
	3571.42	0.01676		3571.42	-0.05344		3571.42	0.0397		3571.42	0.06567		3571.42	0.07119		3571.42	0.0713		3571.42	0.08279
	3569.49	0.01786		3569.49	-0.05181		3569.49	0.03985		3569.49	0.06688		3569.49	0.07405		3569.49	0.07392		3569.49	0.08592
	3567.57	0.01904		3567.57	-0.05063		3567.57	0.03963		3567.57	0.0672		3567.57	0.07547		3567.57	0.07766		3567.57	0.08814
	3565.64	0.02024		3565.64	-0.04997		3565.64	0.03988		3565.64	0.06725		3565.64	0.0743		3565.64	0.07736		3565.64	0.08678
	3563.71	0.01982		3563.71	-0.04914		3563.71	0.04042		3563.71	0.06647		3563.71	0.07182		3563.71	0.07263		3563.71	0.08251
	3561.78	0.01806		3561.78	-0.04929		3561.78	0.04071		3561.78	0.06484		3561.78	0.06873		3561.78	0.06805		3561.78	0.07858
	3559.85	0.01702		3559.85	-0.05125		3559.85	0.04075		3559.85	0.06298		3559.85	0.06504		3559.85	0.06424		3559.85	0.07512
	3557.92	0.01646		3557.92	-0.05334		3557.92	0.03989		3557.92	0.06129		3557.92	0.06256		3557.92	0.06055		3557.92	0.07207
	3556	0.01536		3556	-0.05377		3556	0.03873		3556	0.06058		3556	0.06211		3556	0.05872		3556	0.07078
	3554.07	0.01522		3554.07	-0.05294		3554.07	0.03872		3554.07	0.0611		3554.07	0.06227		3554.07	0.05915		3554.07	0.0702
	3552.14	0.01622		3552.14	-0.05211		3552.14	0.03897		3552.14	0.06145		3552.14	0.0616		3552.14	0.05915		3552.14	0.06801
	3550.21	0.01641		3550.21	-0.0521		3550.21	0.03839		3550.21	0.06064		3550.21	0.06032		3550.21	0.05765		3550.21	0.06517
	3548.28	0.01605		3548.28	-0.05273		3548.28	0.03787		3548.28	0.06015		3548.28	0.06011		3548.28	0.05703		3548.28	0.06406
	3546.35	0.0156		3546.35	-0.05359		3546.35	0.03759		3546.35	0.06073		3546.35	0.0605		3546.35	0.05665		3546.35	0.06393
	3544.43	0.01503		3544.43	-0.05385		3544.43	0.03739		3544.43	0.06072		3544.43	0.05979		3544.43	0.05415		3544.43	0.06281
	3542.5	0.01549		3542.5	-0.0533		3542.5	0.03808		3542.5	0.05946		3542.5	0.05852		3542.5	0.05213		3542.5	0.06101
	3540.57	0.01646		3540.57	-0.05368		3540.57	0.03864		3540.57	0.05865		3540.57	0.05756		3540.57	0.05212		3540.57	0.05899
	3538.64	0.01671		3538.64	-0.05452		3538.64	0.0382		3538.64	0.05928		3538.64	0.05758		3538.64	0.05215		3538.64	0.05708
	3536.71	0.01663		3536.71	-0.05327		3536.71	0.03838		3536.71	0.06067		3536.71	0.05864		3536.71	0.05177		3536.71	0.05661
	3534.78	0.0169		3534.78	-0.05081		3534.78	0.03926		3534.78	0.06183		3534.78	0.0591		3534.78	0.05159		3534.78	0.05728
	3532.85	0.01727		3532.85	-0.04994		3532.85	0.03919		3532.85	0.06213		3532.85	0.05821		3532.85	0.05191		3532.85	0.05766
	3530.93	0.01715		3530.93	-0.0509		3530.93	0.03832		3530.93	0.0615		3530.93	0.05712		3530.93	0.05241		3530.93	0.05761
	3529	0.01667		3529	-0.05184		3529	0.03826		3529	0.06137		3529	0.05758		3529	0.05282		3529	0.05752
	3527.07	0.01676		3527.07	-0.05138		3527.07	0.03936		3527.07	0.06218		3527.07	0.05957		3527.07	0.05359		3527.07	0.0575
	3525.14	0.01733		3525.14	-0.05048		3525.14	0.0399		3525.14	0.06166		3525.14	0.06019		3525.14	0.05393		3525.14	0.0576
	3523.21	0.01723		3523.21	-0.0505		3523.21	0.0395		3523.21	0.05966		3523.21	0.05817		3523.21	0.05227		3523.21	0.05711
	3521.28	0.01677		3521.28	-0.05155		3521.28	0.03931		3521.28	0.05818		3521.28	0.05561		3521.28	0.04935		3521.28	0.05511
	3519.36	0.01654		3519.36	-0.05297		3519.36	0.0389		3519.36	0.05731		3519.36	0.05393		3519.36	0.04698		3519.36	0.0524
	3517.43	0.0159		3517.43	-0.05376		3517.43	0.03799		3517.43	0.05652		3517.43	0.05301		3517.43	0.04565		3517.43	0.05044
	3515.5	0.01585		3515.5	-0.05356		3515.5	0.03775		3515.5	0.05674		3515.5	0.05361		3515.5	0.046		3515.5	0.0502
	3513.57	0.01748		3513.57	-0.05323		3513.57	0.03778		3513.57	0.05811		3513.57	0.05506		3513.57	0.04793		3513.57	0.05141
	3511.64	0.01874		3511.64	-0.05394		3511.64	0.03645		3511.64	0.05846		3511.64	0.05459		3511.64	0.04899		3511.64	0.05227
	3509.71	0.01846		3509.71	-0.05462		3509.71	0.03505		3509.71	0.05783		3509.71	0.05316		3509.71	0.04853		3509.71	0.05246
	3507.79	0.01812		3507.79	-0.05342		3507.79	0.03597		3507.79	0.05865		3507.79	0.0541		3507.79	0.04855		3507.79	0.05306
	3505.86	0.01828		3505.86	-0.05146		3505.86	0.03819		3505.86	0.06051		3505.86	0.05667		3505.86	0.04953		3505.86	0.05419
	3503.93	0.01864		3503.93	-0.04997		3503.93	0.03975		3503.93	0.06172		3503.93	0.05846		3503.93	0.051		3503.93	0.05558
	3502	0.01877		3502	-0.04913		3502	0.04007		3502	0.06163		3502	0.05821		3502	0.05183		3502	0.05599
	3500.07	0.01827		3500.07	-0.04949		3500.07	0.03932		3500.07	0.06052		3500.07	0.05582		3500.07	0.05034		3500.07	0.05455
	3498.14	0.0177		3498.14	-0.05094		3498.14	0.03812		3498.14	0.05957		3498.14	0.05327		3498.14	0.04753		3498.14	0.05285
	3496.21	0.01747		3496.21	-0.05241		3496.21	0.03751		3496.21	0.05888		3496.21	0.05226		3496.21	0.04583		3496.21	0.05203
	3494.29	0.01717		3494.29	-0.05308		3494.29	0.03765		3494.29	0.05771		3494.29	0.05204		3494.29	0.04516		3494.29	0.0509
	3492.36	0.01666		3492.36	-0.05311		3492.36	0.03781		3492.36	0.05654		3492.36	0.05189		3492.36	0.04409		3492.36	0.04924
	3490.43	0.01708		3490.43	-0.05235		3490.43	0.03852		3490.43	0.05686		3490.43	0.05313		3490.43	0.04372		3490.43	0.04935
	3488.5	0.01861		3488.5	-0.05104		3488.5	0.03948		3488.5	0.05836		3488.5	0.05527		3488.5	0.04516		3488.5	0.05137
	3486.57	0.01981		3486.57	-0.05009		3486.57	0.03938		3486.57	0.05936		3486.57	0.05619		3486.57	0.04648		3486.57	0.05295
	3484.64	0.01989		3484.64	-0.04929		3484.64	0.03918		3484.64	0.05978		3484.64	0.05637		3484.64	0.04673		3484.64	0.05354
	3482.72	0.01934		3482.72	-0.04876		3482.72	0.03997		3482.72	0.05973		3482.72	0.05676		3482.72	0.04705		3482.72	0.05314
	3480.79	0.01909		3480.79	-0.04898		3480.79	0.04082		3480.79	0.05905		3480.79	0.0565		3480.79	0.0474		3480.79	0.0517
	3478.86	0.01842		3478.86	-0.04983		3478.86	0.04033		3478.86	0.05803		3478.86	0.05507		3478.86	0.04661		3478.86	0.05002
	3476.93	0.01636		3476.93	-0.05147		3476.93	0.0381		3476.93	0.05675		3476.93	0.05347		3476.93	0.04479		3476.93	0.04838
	3475	0.01489		3475	-0.05317		3475	0.03591		3475	0.05586		3475	0.05299		3475	0.04408		3475	0.04748
	3473.07	0.01518		3473.07	-0.05397		3473.07	0.03583		3473.07	0.05599		3473.07	0.05324		3473.07	0.04545		3473.07	0.04801
	3471.15	0.01576		3471.15	-0.05402		3471.15	0.03707		3471.15	0.05671		3471.15	0.05315		3471.15	0.0468		3471.15	0.049
	3469.22	0.01643		3469.22	-0.05344		3469.22	0.03766		3469.22	0.05749		3469.22	0.05289		3469.22	0.04671		3469.22	0.05006
	3467.29	0.01765		3467.29	-0.05254		3467.29	0.03726		3467.29	0.05805		3467.29	0.05277		3467.29	0.04629		3467.29	0.05127
	3465.36	0.0186		3465.36	-0.05234		3465.36	0.03683		3465.36	0.0584		3465.36	0.05271		3465.36	0.04659		3465.36	0.05169
	3463.43	0.01903		3463.43	-0.05272		3463.43	0.03695		3463.43	0.05827		3463.43	0.05346		3463.43	0.04716		3463.43	0.05148
	3461.5	0.01896		3461.5	-0.05255		3461.5	0.03711		3461.5	0.05725		3461.5	0.05508		3461.5	0.04718		3461.5	0.0519
	3459.57	0.01802		3459.57	-0.05166		3459.57	0.03719		3459.57	0.05616		3459.57	0.05597		3459.57	0.04632		3459.57	0.0528
	3457.65	0.01695		3457.65	-0.05073		3457.65	0.03734		3457.65	0.05598		3457.65	0.05486		3457.65	0.04467		3457.65	0.05252
	3455.72	0.01661		3455.72	-0.0504		3455.72	0.03723		3455.72	0.05649		3455.72	0.05283		3455.72	0.04317		3455.72	0.05047
	3453.79	0.01657		3453.79	-0.05098		3453.79	0.03709		3453.79	0.05683		3453.79	0.05204		3453.79	0.04293		3453.79	0.04846
	3451.86	0.01579		3451.86	-0.05216		3451.86	0.0371		3451.86	0.0567		3451.86	0.0528		3451.86	0.0431		3451.86	0.04792
	3449.93	0.01486		3449.93	-0.0527		3449.93	0.03717		3449.93	0.05706		3449.93	0.05387		3449.93	0.04315		3449.93	0.04862
	3448	0.0153		3448	-0.05224		3448	0.03765		3448	0.05801		3448	0.05417		3448	0.04438		3448	0.04993
	3446.08	0.0163		3446.08	-0.05206		3446.08	0.03821		3446.08	0.05822		3446.08	0.0535		3446.08	0.04634		3446.08	0.05081
	3444.15	0.0164		3444.15	-0.05215		3444.15	0.03798		3444.15	0.05773		3444.15	0.05308		3444.15	0.04753		3444.15	0.05126
	3442.22	0.01673		3442.22	-0.05165		3442.22	0.03767		3442.22	0.05817		3442.22	0.05358		3442.22	0.04827		3442.22	0.0521
	3440.29	0.01809		3440.29	-0.05108		3440.29	0.03826		3440.29	0.05959		3440.29	0.05449		3440.29	0.04842		3440.29	0.05282
	3438.36	0.01867		3438.36	-0.05113		3438.36	0.03874		3438.36	0.05964		3438.36	0.05538		3438.36	0.04715		3438.36	0.05244
	3436.43	0.0173		3436.43	-0.05182		3436.43	0.03791		3436.43	0.05729		3436.43	0.0551		3436.43	0.04533		3436.43	0.05094
	3434.51	0.01577		3434.51	-0.05269		3434.51	0.03647		3434.51	0.05474		3434.51	0.05343		3434.51	0.0445		3434.51	0.0493
	3432.58	0.01587		3432.58	-0.05293		3432.58	0.03597		3432.58	0.05381		3432.58	0.05268		3432.58	0.04505		3432.58	0.04865
	3430.65	0.01674		3430.65	-0.05264		3430.65	0.03711		3430.65	0.05422		3430.65	0.0538		3430.65	0.04642		3430.65	0.04938
	3428.72	0.01703		3428.72	-0.05253		3428.72	0.03862		3428.72	0.05572		3428.72	0.05521		3428.72	0.04778		3428.72	0.05039
	3426.79	0.01709		3426.79	-0.05241		3426.79	0.03911		3426.79	0.05803		3426.79	0.05613		3426.79	0.04812		3426.79	0.05075
	3424.86	0.01765		3424.86	-0.05193		3424.86	0.03899		3424.86	0.06005		3424.86	0.05687		3424.86	0.04722		3424.86	0.05093
	3422.94	0.01821		3422.94	-0.05181		3422.94	0.03903		3422.94	0.06068		3422.94	0.05712		3422.94	0.04634		3422.94	0.05063
	3421.01	0.01775		3421.01	-0.05245		3421.01	0.0391		3421.01	0.05996		3421.01	0.05655		3421.01	0.04632		3421.01	0.04962
	3419.08	0.01636		3419.08	-0.05311		3419.08	0.03872		3419.08	0.05885		3419.08	0.05587		3419.08	0.04644		3419.08	0.04889
	3417.15	0.0154		3417.15	-0.05305		3417.15	0.03827		3417.15	0.05836		3417.15	0.05586		3417.15	0.04657		3417.15	0.04923
	3415.22	0.01593		3415.22	-0.05224		3415.22	0.03869		3415.22	0.05864		3415.22	0.05638		3415.22	0.04744		3415.22	0.05036
	3413.29	0.01688		3413.29	-0.05185		3413.29	0.03908		3413.29	0.05838		3413.29	0.05619		3413.29	0.04817		3413.29	0.05071
	3411.36	0.01677		3411.36	-0.05283		3411.36	0.03827		3411.36	0.05708		3411.36	0.0545		3411.36	0.04742		3411.36	0.04977
	3409.44	0.01631		3409.44	-0.05332		3409.44	0.03747		3409.44	0.05622		3409.44	0.05297		3409.44	0.04657		3409.44	0.04949
	3407.51	0.01672		3407.51	-0.05201		3407.51	0.03794		3407.51	0.05634		3407.51	0.05325		3407.51	0.04737		3407.51	0.05079
	3405.58	0.01794		3405.58	-0.05088		3405.58	0.03921		3405.58	0.05699		3405.58	0.05456		3405.58	0.04877		3405.58	0.05221
	3403.65	0.01859		3403.65	-0.05131		3403.65	0.03961		3403.65	0.05741		3403.65	0.0551		3403.65	0.04897		3403.65	0.05239
	3401.72	0.01761		3401.72	-0.0527		3401.72	0.03792		3401.72	0.05686		3401.72	0.05385		3401.72	0.04734		3401.72	0.05107
	3399.79	0.01645		3399.79	-0.05391		3399.79	0.03628		3399.79	0.05623		3399.79	0.05225		3399.79	0.04532		3399.79	0.04963
	3397.87	0.01648		3397.87	-0.05393		3397.87	0.03712		3397.87	0.05653		3397.87	0.05259		3397.87	0.04555		3397.87	0.04989
	3395.94	0.01739		3395.94	-0.05275		3395.94	0.03884		3395.94	0.05767		3395.94	0.05442		3395.94	0.04756		3395.94	0.05138
	3394.01	0.01857		3394.01	-0.05149		3394.01	0.03906		3394.01	0.05915		3394.01	0.05578		3394.01	0.04844		3394.01	0.05227
	3392.08	0.01898		3392.08	-0.05163		3392.08	0.03783		3392.08	0.05971		3392.08	0.05625		3392.08	0.04742		3392.08	0.05158
	3390.15	0.01812		3390.15	-0.05291		3390.15	0.03676		3390.15	0.05903		3390.15	0.05593		3390.15	0.04597		3390.15	0.0504
	3388.22	0.01703		3388.22	-0.05322		3388.22	0.03706		3388.22	0.05879		3388.22	0.0555		3388.22	0.04579		3388.22	0.05019
	3386.3	0.0165		3386.3	-0.05255		3386.3	0.03787		3386.3	0.05927		3386.3	0.05524		3386.3	0.04688		3386.3	0.05024
	3384.37	0.0163		3384.37	-0.05298		3384.37	0.03827		3384.37	0.05884		3384.37	0.0538		3384.37	0.04725		3384.37	0.05012
	3382.44	0.01628		3382.44	-0.05403		3382.44	0.03855		3382.44	0.05755		3382.44	0.05202		3382.44	0.0465		3382.44	0.05031
	3380.51	0.01645		3380.51	-0.05392		3380.51	0.03846		3380.51	0.05669		3380.51	0.05174		3380.51	0.04649		3380.51	0.05012
	3378.58	0.0169		3378.58	-0.05287		3378.58	0.03813		3378.58	0.05668		3378.58	0.05207		3378.58	0.04758		3378.58	0.04966
	3376.65	0.0177		3376.65	-0.05171		3376.65	0.038		3376.65	0.05761		3376.65	0.05243		3376.65	0.04814		3376.65	0.04983
	3374.72	0.01815		3374.72	-0.05064		3374.72	0.03762		3374.72	0.05903		3374.72	0.05316		3374.72	0.04727		3374.72	0.05021
	3372.8	0.01758		3372.8	-0.0501		3372.8	0.03709		3372.8	0.05983		3372.8	0.05348		3372.8	0.04627		3372.8	0.05037
	3370.87	0.01658		3370.87	-0.05059		3370.87	0.03706		3370.87	0.05929		3370.87	0.05354		3370.87	0.04642		3370.87	0.05084
	3368.94	0.01651		3368.94	-0.05166		3368.94	0.03751		3368.94	0.05785		3368.94	0.05411		3368.94	0.04683		3368.94	0.0516
	3367.01	0.01714		3367.01	-0.05258		3367.01	0.03793		3367.01	0.05639		3367.01	0.05446		3367.01	0.04618		3367.01	0.05158
	3365.08	0.01732		3365.08	-0.05333		3365.08	0.03807		3365.08	0.05597		3365.08	0.05423		3365.08	0.04517		3365.08	0.05049
	3363.15	0.01765		3363.15	-0.05322		3363.15	0.03806		3363.15	0.05745		3363.15	0.0546		3363.15	0.04534		3363.15	0.04961
	3361.23	0.01828		3361.23	-0.05159		3361.23	0.03786		3361.23	0.05953		3361.23	0.05583		3361.23	0.04672		3361.23	0.04975
	3359.3	0.01783		3359.3	-0.05029		3359.3	0.03773		3359.3	0.06057		3359.3	0.05641		3359.3	0.04808		3359.3	0.05013
	3357.37	0.0165		3357.37	-0.05073		3357.37	0.03813		3357.37	0.06068		3357.37	0.05546		3357.37	0.04835		3357.37	0.05047
	3355.44	0.01598		3355.44	-0.05181		3355.44	0.03872		3355.44	0.0601		3355.44	0.05413		3355.44	0.04749		3355.44	0.0512
	3353.51	0.01683		3353.51	-0.05296		3353.51	0.03909		3353.51	0.05931		3353.51	0.0535		3353.51	0.0465		3353.51	0.05234
	3351.58	0.01835		3351.58	-0.05352		3351.58	0.03964		3351.58	0.05911		3351.58	0.05403		3351.58	0.04651		3351.58	0.05394
	3349.66	0.01941		3349.66	-0.05274		3349.66	0.04073		3349.66	0.05895		3349.66	0.05521		3349.66	0.04736		3349.66	0.05493
	3347.73	0.01899		3347.73	-0.0518		3347.73	0.04126		3347.73	0.05869		3347.73	0.05531		3347.73	0.04772		3347.73	0.05404
	3345.8	0.01778		3345.8	-0.05143		3345.8	0.04006		3345.8	0.05865		3345.8	0.0545		3345.8	0.04709		3345.8	0.05234
	3343.87	0.01731		3343.87	-0.05113		3343.87	0.03818		3343.87	0.05805		3343.87	0.05439		3343.87	0.04637		3343.87	0.05126
	3341.94	0.01747		3341.94	-0.0512		3341.94	0.03766		3341.94	0.05736		3341.94	0.05472		3341.94	0.04604		3341.94	0.05045
	3340.01	0.01701		3340.01	-0.05214		3340.01	0.03793		3340.01	0.05739		3340.01	0.05424		3340.01	0.04524		3340.01	0.04932
	3338.08	0.01541		3338.08	-0.05383		3338.08	0.03704		3338.08	0.0571		3338.08	0.05275		3338.08	0.04359		3338.08	0.04822
	3336.16	0.01403		3336.16	-0.05513		3336.16	0.03634		3336.16	0.05618		3336.16	0.05166		3336.16	0.04338		3336.16	0.04773
	3334.23	0.01461		3334.23	-0.05452		3334.23	0.03749		3334.23	0.05576		3334.23	0.05203		3334.23	0.04567		3334.23	0.04812
	3332.3	0.01618		3332.3	-0.05248		3332.3	0.03858		3332.3	0.05618		3332.3	0.05332		3332.3	0.04764		3332.3	0.04926
	3330.37	0.01681		3330.37	-0.0512		3330.37	0.03828		3330.37	0.05693		3330.37	0.05481		3330.37	0.04754		3330.37	0.05015
	3328.44	0.0168		3328.44	-0.05119		3328.44	0.03779		3328.44	0.05724		3328.44	0.05581		3328.44	0.04628		3328.44	0.04989
	3326.51	0.01722		3326.51	-0.05109		3326.51	0.03799		3326.51	0.05735		3326.51	0.05572		3326.51	0.04502		3326.51	0.0494
	3324.59	0.01842		3324.59	-0.0504		3324.59	0.03901		3324.59	0.05874		3324.59	0.05534		3324.59	0.04459		3324.59	0.04987
	3322.66	0.0201		3322.66	-0.04964		3322.66	0.04014		3322.66	0.06088		3322.66	0.0552		3322.66	0.0454		3322.66	0.051
	3320.73	0.02085		3320.73	-0.04973		3320.73	0.04019		3320.73	0.06104		3320.73	0.05473		3320.73	0.04662		3320.73	0.05166
	3318.8	0.02043		3318.8	-0.051		3318.8	0.03953		3318.8	0.05886		3318.8	0.05471		3318.8	0.04712		3318.8	0.05115
	3316.87	0.02007		3316.87	-0.05211		3316.87	0.03899		3316.87	0.05706		3316.87	0.05545		3316.87	0.04732		3316.87	0.0503
	3314.94	0.01941		3314.94	-0.05212		3314.94	0.03849		3314.94	0.0571		3314.94	0.055		3314.94	0.04748		3314.94	0.05075
	3313.02	0.01823		3313.02	-0.05128		3313.02	0.03854		3313.02	0.05799		3313.02	0.05325		3313.02	0.04677		3313.02	0.0523
	3311.09	0.01697		3311.09	-0.05128		3311.09	0.03877		3311.09	0.05857		3311.09	0.05246		3311.09	0.04537		3311.09	0.05206
	3309.16	0.01545		3309.16	-0.05362		3309.16	0.03825		3309.16	0.05811		3309.16	0.05308		3309.16	0.044		3309.16	0.04895
	3307.23	0.01503		3307.23	-0.05587		3307.23	0.03811		3307.23	0.05678		3307.23	0.05389		3307.23	0.04342		3307.23	0.0465
	3305.3	0.01654		3305.3	-0.05521		3305.3	0.03856		3305.3	0.05589		3305.3	0.05429		3305.3	0.04399		3305.3	0.04695
	3303.37	0.01811		3303.37	-0.05309		3303.37	0.03834		3303.37	0.05608		3303.37	0.05494		3303.37	0.04521		3303.37	0.04864
	3301.45	0.01842		3301.45	-0.05245		3301.45	0.03824		3301.45	0.05705		3301.45	0.05606		3301.45	0.0463		3301.45	0.04973
	3299.52	0.01741		3299.52	-0.05318		3299.52	0.03888		3299.52	0.05795		3299.52	0.05591		3299.52	0.04649		3299.52	0.04956
	3297.59	0.01578		3297.59	-0.05272		3297.59	0.03888		3297.59	0.05806		3297.59	0.05388		3297.59	0.04616		3297.59	0.04852
	3295.66	0.01483		3295.66	-0.05138		3295.66	0.03757		3295.66	0.05751		3295.66	0.05217		3295.66	0.04614		3295.66	0.04788
	3293.73	0.01507		3293.73	-0.05116		3293.73	0.03634		3293.73	0.05721		3293.73	0.05218		3293.73	0.04597		3293.73	0.04842
	3291.8	0.01568		3291.8	-0.05157		3291.8	0.03671		3291.8	0.05741		3291.8	0.05289		3291.8	0.04526		3291.8	0.0491
	3289.87	0.01585		3289.87	-0.05153		3289.87	0.03805		3289.87	0.05731		3289.87	0.05333		3289.87	0.04444		3289.87	0.04891
	3287.95	0.01607		3287.95	-0.05123		3287.95	0.039		3287.95	0.05744		3287.95	0.05436		3287.95	0.04421		3287.95	0.04894
	3286.02	0.01706		3286.02	-0.05159		3286.02	0.03886		3286.02	0.05828		3286.02	0.05579		3286.02	0.04491		3286.02	0.04994
	3284.09	0.01849		3284.09	-0.05268		3284.09	0.03739		3284.09	0.05863		3284.09	0.05556		3284.09	0.04595		3284.09	0.05094
	3282.16	0.01956		3282.16	-0.05279		3282.16	0.036		3282.16	0.05842		3282.16	0.05439		3282.16	0.04646		3282.16	0.05096
	3280.23	0.01984		3280.23	-0.05129		3280.23	0.03607		3280.23	0.05835		3280.23	0.05452		3280.23	0.04606		3280.23	0.04998
	3278.3	0.01979		3278.3	-0.05026		3278.3	0.03662		3278.3	0.05806		3278.3	0.05535		3278.3	0.04566		3278.3	0.04891
	3276.38	0.0196		3276.38	-0.05093		3276.38	0.03666		3276.38	0.0572		3276.38	0.05512		3276.38	0.04659		3276.38	0.04859
	3274.45	0.01871		3274.45	-0.05201		3274.45	0.03701		3274.45	0.05635		3274.45	0.0538		3274.45	0.04757		3274.45	0.0486
	3272.52	0.01808		3272.52	-0.05227		3272.52	0.03848		3272.52	0.05672		3272.52	0.05319		3272.52	0.04726		3272.52	0.04867
	3270.59	0.01909		3270.59	-0.05167		3270.59	0.04038		3270.59	0.0588		3270.59	0.05425		3270.59	0.04703		3270.59	0.0498
	3268.66	0.02036		3268.66	-0.05061		3268.66	0.04151		3268.66	0.06078		3268.66	0.05563		3268.66	0.04742		3268.66	0.05154
	3266.73	0.01966		3266.73	-0.05028		3266.73	0.04103		3266.73	0.06055		3266.73	0.05581		3266.73	0.04723		3266.73	0.0522
	3264.81	0.01765		3264.81	-0.05171		3264.81	0.03921		3264.81	0.05863		3264.81	0.05521		3264.81	0.04602		3264.81	0.05162
	3262.88	0.01647		3262.88	-0.05331		3262.88	0.03742		3262.88	0.0569		3262.88	0.05484		3262.88	0.04461		3262.88	0.05052
	3260.95	0.01655		3260.95	-0.05335		3260.95	0.03634		3260.95	0.05613		3260.95	0.05437		3260.95	0.04401		3260.95	0.04976
	3259.02	0.01679		3259.02	-0.05306		3259.02	0.03589		3259.02	0.05614		3259.02	0.05354		3259.02	0.04421		3259.02	0.04978
	3257.09	0.01672		3257.09	-0.05309		3257.09	0.03598		3257.09	0.05665		3257.09	0.05333		3257.09	0.04414		3257.09	0.04963
	3255.16	0.01717		3255.16	-0.05237		3255.16	0.03641		3255.16	0.05693		3255.16	0.05407		3255.16	0.04324		3255.16	0.04865
	3253.23	0.01821		3253.23	-0.05123		3253.23	0.03729		3253.23	0.05704		3253.23	0.05446		3253.23	0.04289		3253.23	0.04789
	3251.31	0.01845		3251.31	-0.051		3251.31	0.03843		3251.31	0.05765		3251.31	0.05354		3251.31	0.0443		3251.31	0.04796
	3249.38	0.01751		3249.38	-0.05169		3249.38	0.03894		3249.38	0.0576		3249.38	0.05202		3249.38	0.04609		3249.38	0.04784
	3247.45	0.01622		3247.45	-0.05261		3247.45	0.03873		3247.45	0.05644		3247.45	0.05128		3247.45	0.04646		3247.45	0.04728
	3245.52	0.01482		3245.52	-0.05333		3245.52	0.03843		3245.52	0.0564		3245.52	0.05179		3245.52	0.04532		3245.52	0.04689
	3243.59	0.01366		3243.59	-0.05382		3243.59	0.03755		3243.59	0.05775		3243.59	0.05258		3243.59	0.04337		3243.59	0.04623
	3241.66	0.01366		3241.66	-0.0544		3241.66	0.03653		3241.66	0.05828		3241.66	0.0527		3241.66	0.04207		3241.66	0.04566
	3239.74	0.01508		3239.74	-0.05446		3239.74	0.0372		3239.74	0.05789		3239.74	0.05238		3239.74	0.04288		3239.74	0.0465
	3237.81	0.01635		3237.81	-0.05382		3237.81	0.03861		3237.81	0.0577		3237.81	0.05178		3237.81	0.04449		3237.81	0.04811
	3235.88	0.01633		3235.88	-0.05322		3235.88	0.03883		3235.88	0.05733		3235.88	0.05148		3235.88	0.04445		3235.88	0.04875
	3233.95	0.01659		3233.95	-0.05243		3233.95	0.03853		3233.95	0.05691		3233.95	0.05259		3233.95	0.04363		3233.95	0.04841
	3232.02	0.0184		3232.02	-0.05147		3232.02	0.03901		3232.02	0.05759		3232.02	0.05454		3232.02	0.04458		3232.02	0.04874
	3230.09	0.01992		3230.09	-0.0507		3230.09	0.03947		3230.09	0.05892		3230.09	0.05559		3230.09	0.04739		3230.09	0.05028
	3228.17	0.01942		3228.17	-0.05025		3228.17	0.03876		3228.17	0.05929		3228.17	0.05482		3228.17	0.04909		3228.17	0.05106
	3226.24	0.01824		3226.24	-0.05045		3226.24	0.03832		3226.24	0.05878		3226.24	0.05346		3226.24	0.04788		3226.24	0.05008
	3224.31	0.01783		3224.31	-0.05139		3224.31	0.03921		3224.31	0.05839		3224.31	0.05309		3224.31	0.04612		3224.31	0.04867
	3222.38	0.01826		3222.38	-0.05247		3222.38	0.0401		3222.38	0.05829		3222.38	0.05341		3222.38	0.04585		3222.38	0.04796
	3220.45	0.01908		3220.45	-0.05267		3220.45	0.04005		3220.45	0.05845		3220.45	0.05391		3220.45	0.046		3220.45	0.04833
	3218.52	0.01932		3218.52	-0.05158		3218.52	0.03946		3218.52	0.05884		3218.52	0.05461		3218.52	0.04552		3218.52	0.04924
	3216.59	0.01905		3216.59	-0.05024		3216.59	0.03988		3216.59	0.05955		3216.59	0.05544		3216.59	0.04569		3216.59	0.05015
	3214.67	0.01876		3214.67	-0.05035		3214.67	0.04117		3214.67	0.05997		3214.67	0.05554		3214.67	0.04673		3214.67	0.05094
	3212.74	0.01823		3212.74	-0.05147		3212.74	0.04089		3212.74	0.0589		3212.74	0.05383		3212.74	0.04664		3212.74	0.05023
	3210.81	0.01788		3210.81	-0.05165		3210.81	0.03917		3210.81	0.05698		3210.81	0.05193		3210.81	0.04579		3210.81	0.04805
	3208.88	0.01805		3208.88	-0.05097		3208.88	0.03871		3208.88	0.05614		3208.88	0.05206		3208.88	0.04613		3208.88	0.04707
	3206.95	0.01821		3206.95	-0.05126		3206.95	0.04022		3206.95	0.0568		3206.95	0.05297		3206.95	0.04696		3206.95	0.04785
	3205.02	0.01772		3205.02	-0.05291		3205.02	0.04091		3205.02	0.05737		3205.02	0.05277		3205.02	0.04631		3205.02	0.04842
	3203.1	0.01678		3203.1	-0.05402		3203.1	0.03878		3203.1	0.05699		3203.1	0.05216		3203.1	0.04472		3203.1	0.0482
	3201.17	0.01623		3201.17	-0.05377		3201.17	0.03635		3201.17	0.05685		3201.17	0.05261		3201.17	0.0442		3201.17	0.04822
	3199.24	0.01628		3199.24	-0.05351		3199.24	0.0362		3199.24	0.05777		3199.24	0.05407		3199.24	0.04473		3199.24	0.04914
	3197.31	0.01635		3197.31	-0.05326		3197.31	0.03768		3197.31	0.05876		3197.31	0.055		3197.31	0.04557		3197.31	0.04996
	3195.38	0.01634		3195.38	-0.05229		3195.38	0.03938		3195.38	0.05919		3195.38	0.05453		3195.38	0.0471		3195.38	0.04981
	3193.45	0.01733		3193.45	-0.05131		3193.45	0.04028		3193.45	0.05939		3193.45	0.05363		3193.45	0.04815		3193.45	0.04985
	3191.53	0.01923		3191.53	-0.05107		3191.53	0.03996		3191.53	0.05926		3191.53	0.05313		3191.53	0.04746		3191.53	0.05035
	3189.6	0.02006		3189.6	-0.0512		3189.6	0.0391		3189.6	0.05867		3189.6	0.05348		3189.6	0.04675		3189.6	0.05039
	3187.67	0.01969		3187.67	-0.0512		3187.67	0.03889		3187.67	0.05831		3187.67	0.0548		3187.67	0.04709		3187.67	0.05053
	3185.74	0.01944		3185.74	-0.05091		3185.74	0.03985		3185.74	0.05879		3185.74	0.05586		3185.74	0.04717		3185.74	0.05108
	3183.81	0.01825		3183.81	-0.0513		3183.81	0.04016		3183.81	0.05928		3183.81	0.05535		3183.81	0.04598		3183.81	0.05063
	3181.88	0.01593		3181.88	-0.05288		3181.88	0.03818		3181.88	0.05857		3181.88	0.05373		3181.88	0.04377		3181.88	0.04892
	3179.95	0.01503		3179.95	-0.05422		3179.95	0.03588		3179.95	0.05713		3179.95	0.05265		3179.95	0.04193		3179.95	0.04754
	3178.03	0.01554		3178.03	-0.05497		3178.03	0.03533		3178.03	0.05597		3178.03	0.05234		3178.03	0.04139		3178.03	0.04688
	3176.1	0.01601		3176.1	-0.05505		3176.1	0.03607		3176.1	0.05596		3176.1	0.05215		3176.1	0.04157		3176.1	0.04662
	3174.17	0.0166		3174.17	-0.05389		3174.17	0.03674		3174.17	0.05698		3174.17	0.05189		3174.17	0.04127		3174.17	0.04725
	3172.24	0.0171		3172.24	-0.05311		3172.24	0.03694		3172.24	0.05736		3172.24	0.05169		3172.24	0.04046		3172.24	0.04824
	3170.31	0.01715		3170.31	-0.05354		3170.31	0.03753		3170.31	0.05661		3170.31	0.05216		3170.31	0.0403		3170.31	0.0486
	3168.38	0.0169		3168.38	-0.05332		3168.38	0.03874		3168.38	0.05636		3168.38	0.05302		3168.38	0.04081		3168.38	0.04838
	3166.46	0.01698		3166.46	-0.05187		3166.46	0.03952		3166.46	0.05751		3166.46	0.05364		3166.46	0.04202		3166.46	0.04864
	3164.53	0.01736		3164.53	-0.0516		3164.53	0.03862		3164.53	0.05893		3164.53	0.05422		3164.53	0.04352		3164.53	0.04923
	3162.6	0.01722		3162.6	-0.05339		3162.6	0.037		3162.6	0.05994		3162.6	0.05424		3162.6	0.0437		3162.6	0.04879
	3160.67	0.01727		3160.67	-0.05421		3160.67	0.0373		3160.67	0.06084		3160.67	0.05371		3160.67	0.04335		3160.67	0.04807
	3158.74	0.01807		3158.74	-0.05269		3158.74	0.03941		3158.74	0.06057		3158.74	0.05349		3158.74	0.0438		3158.74	0.04825
	3156.81	0.01835		3156.81	-0.05086		3156.81	0.04098		3156.81	0.05903		3156.81	0.05334		3156.81	0.04471		3156.81	0.04897
	3154.89	0.01763		3154.89	-0.05058		3154.89	0.04031		3154.89	0.05829		3154.89	0.05262		3154.89	0.04526		3154.89	0.04974
	3152.96	0.01771		3152.96	-0.05153		3152.96	0.03786		3152.96	0.05853		3152.96	0.05161		3152.96	0.04438		3152.96	0.04972
	3151.03	0.01925		3151.03	-0.05164		3151.03	0.03643		3151.03	0.05877		3151.03	0.05151		3151.03	0.04313		3151.03	0.04855
	3149.1	0.02058		3149.1	-0.05037		3149.1	0.03766		3149.1	0.05966		3149.1	0.0534		3149.1	0.04413		3149.1	0.0478
	3147.17	0.02108		3147.17	-0.04937		3147.17	0.03981		3147.17	0.06095		3147.17	0.05625		3147.17	0.04648		3147.17	0.04847
	3145.24	0.02136		3145.24	-0.04949		3145.24	0.04056		3145.24	0.06111		3145.24	0.058		3145.24	0.04749		3145.24	0.04951
	3143.32	0.02137		3143.32	-0.05024		3143.32	0.04022		3143.32	0.06079		3143.32	0.0585		3143.32	0.04727		3143.32	0.05004
	3141.39	0.02075		3141.39	-0.0511		3141.39	0.0397		3141.39	0.06074		3141.39	0.05787		3141.39	0.04609		3141.39	0.04921
	3139.46	0.01937		3139.46	-0.05241		3139.46	0.03862		3139.46	0.05936		3139.46	0.05522		3139.46	0.04349		3139.46	0.04654
	3137.53	0.01741		3137.53	-0.05407		3137.53	0.0376		3137.53	0.05721		3137.53	0.05186		3137.53	0.0414		3137.53	0.04445
	3135.6	0.01582		3135.6	-0.05493		3135.6	0.03741		3135.6	0.05668		3135.6	0.05038		3135.6	0.04171		3135.6	0.04474
	3133.67	0.01532		3133.67	-0.05431		3133.67	0.03773		3133.67	0.05719		3133.67	0.05098		3133.67	0.04308		3133.67	0.04588
	3131.74	0.01549		3131.74	-0.05273		3131.74	0.03859		3131.74	0.05755		3131.74	0.05231		3131.74	0.04384		3131.74	0.04651
	3129.82	0.01622		3129.82	-0.05179		3129.82	0.03967		3129.82	0.05819		3129.82	0.05333		3129.82	0.04451		3129.82	0.0469
	3127.89	0.01715		3127.89	-0.05186		3127.89	0.03996		3127.89	0.05855		3127.89	0.05412		3127.89	0.04543		3127.89	0.04777
	3125.96	0.01701		3125.96	-0.05206		3125.96	0.03957		3125.96	0.05762		3125.96	0.05533		3125.96	0.04588		3125.96	0.04897
	3124.03	0.01575		3124.03	-0.05291		3124.03	0.03953		3124.03	0.05625		3124.03	0.05599		3124.03	0.04584		3124.03	0.0494
	3122.1	0.01555		3122.1	-0.05376		3122.1	0.04049		3122.1	0.05675		3122.1	0.05565		3122.1	0.04613		3122.1	0.04915
	3120.17	0.01748		3120.17	-0.05274		3120.17	0.04162		3120.17	0.05957		3120.17	0.05575		3120.17	0.04721		3120.17	0.04893
	3118.25	0.01886		3118.25	-0.0511		3118.25	0.04131		3118.25	0.06173		3118.25	0.05634		3118.25	0.04786		3118.25	0.04803
	3116.32	0.01786		3116.32	-0.05122		3116.32	0.03985		3116.32	0.06062		3116.32	0.05646		3116.32	0.04662		3116.32	0.04649
	3114.39	0.01611		3114.39	-0.05247		3114.39	0.03877		3114.39	0.0577		3114.39	0.05553		3114.39	0.04433		3114.39	0.04569
	3112.46	0.01519		3112.46	-0.05333		3112.46	0.03795		3112.46	0.05615		3112.46	0.0536		3112.46	0.04282		3112.46	0.04532
	3110.53	0.01516		3110.53	-0.05411		3110.53	0.03691		3110.53	0.05662		3110.53	0.05173		3110.53	0.04277		3110.53	0.04451
	3108.6	0.01539		3108.6	-0.0548		3108.6	0.03656		3108.6	0.05741		3108.6	0.05069		3108.6	0.04336		3108.6	0.04415
	3106.68	0.01492		3106.68	-0.05449		3106.68	0.037		3106.68	0.05711		3106.68	0.05044		3106.68	0.0435		3106.68	0.0449
	3104.75	0.01443		3104.75	-0.05305		3104.75	0.03759		3104.75	0.05693		3104.75	0.05134		3104.75	0.04356		3104.75	0.04621
	3102.82	0.01572		3102.82	-0.05099		3102.82	0.03864		3102.82	0.05875		3102.82	0.0534		3102.82	0.04465		3102.82	0.04802
	3100.89	0.01764		3100.89	-0.04954		3100.89	0.03973		3100.89	0.06091		3100.89	0.05521		3100.89	0.0455		3100.89	0.04958
	3098.96	0.01815		3098.96	-0.05011		3098.96	0.03986		3098.96	0.06069		3098.96	0.05583		3098.96	0.04442		3098.96	0.04941
	3097.03	0.01797		3097.03	-0.05238		3097.03	0.03921		3097.03	0.05869		3097.03	0.05563		3097.03	0.04292		3097.03	0.04816
	3095.1	0.01807		3095.1	-0.05419		3095.1	0.03829		3095.1	0.0576		3095.1	0.05484		3095.1	0.04262		3095.1	0.04737
	3093.18	0.01855		3093.18	-0.05399		3093.18	0.03802		3093.18	0.05855		3093.18	0.05404		3093.18	0.04288		3093.18	0.04722
	3091.25	0.01939		3091.25	-0.05251		3091.25	0.03954		3091.25	0.05978		3091.25	0.05428		3091.25	0.04364		3091.25	0.04783
	3089.32	0.0202		3089.32	-0.05161		3089.32	0.04145		3089.32	0.05964		3089.32	0.05505		3089.32	0.04484		3089.32	0.04867
	3087.39	0.0199		3087.39	-0.05219		3087.39	0.04106		3087.39	0.05897		3087.39	0.05438		3087.39	0.04501		3087.39	0.04822
	3085.46	0.01825		3085.46	-0.05356		3085.46	0.03901		3085.46	0.05863		3085.46	0.05229		3085.46	0.04424		3085.46	0.04677
	3083.53	0.01689		3083.53	-0.0544		3083.53	0.03758		3083.53	0.05796		3083.53	0.05123		3083.53	0.04435		3083.53	0.04583
	3081.61	0.01721		3081.61	-0.05419		3081.61	0.03746		3081.61	0.05784		3081.61	0.05224		3081.61	0.04589		3081.61	0.04607
	3079.68	0.01935		3079.68	-0.05296		3079.68	0.03869		3079.68	0.05979		3079.68	0.0542		3079.68	0.04812		3079.68	0.04783
	3077.75	0.02165		3077.75	-0.05136		3077.75	0.0406		3077.75	0.06184		3077.75	0.05581		3077.75	0.04974		3077.75	0.04985
	3075.82	0.02232		3075.82	-0.05099		3075.82	0.04162		3075.82	0.0621		3075.82	0.05633		3075.82	0.04935		3075.82	0.04992
	3073.89	0.02214		3073.89	-0.0521		3073.89	0.04152		3073.89	0.06148		3073.89	0.05561		3073.89	0.04698		3073.89	0.04872
	3071.96	0.02194		3071.96	-0.05324		3071.96	0.04122		3071.96	0.0609		3071.96	0.05393		3071.96	0.0448		3071.96	0.04836
	3070.04	0.0212		3070.04	-0.05354		3070.04	0.04133		3070.04	0.06078		3070.04	0.05294		3070.04	0.04499		3070.04	0.04891
	3068.11	0.02007		3068.11	-0.0523		3068.11	0.04226		3068.11	0.06116		3068.11	0.05447		3068.11	0.0472		3068.11	0.0495
	3066.18	0.01897		3066.18	-0.05005		3066.18	0.04311		3066.18	0.06086		3066.18	0.05706		3066.18	0.04879		3066.18	0.04924
	3064.25	0.01795		3064.25	-0.04958		3064.25	0.04213		3064.25	0.05971		3064.25	0.05736		3064.25	0.0478		3064.25	0.04809
	3062.32	0.01722		3062.32	-0.05136		3062.32	0.03962		3062.32	0.05902		3062.32	0.05518		3062.32	0.04533		3062.32	0.04737
	3060.39	0.01715		3060.39	-0.0525		3060.39	0.03774		3060.39	0.05914		3060.39	0.05363		3060.39	0.04399		3060.39	0.04691
	3058.46	0.01748		3058.46	-0.05227		3058.46	0.03695		3058.46	0.05889		3058.46	0.05439		3058.46	0.04411		3058.46	0.04619
	3056.54	0.01788		3056.54	-0.05223		3056.54	0.03645		3056.54	0.05801		3056.54	0.05582		3056.54	0.04453		3056.54	0.0466
	3054.61	0.01832		3054.61	-0.05238		3054.61	0.0368		3054.61	0.0582		3054.61	0.05643		3054.61	0.04487		3054.61	0.04844
	3052.68	0.01815		3052.68	-0.05289		3052.68	0.03748		3052.68	0.05953		3052.68	0.05598		3052.68	0.04452		3052.68	0.04945
	3050.75	0.01779		3050.75	-0.0539		3050.75	0.03723		3050.75	0.06044		3050.75	0.05514		3050.75	0.04361		3050.75	0.04809
	3048.82	0.0187		3048.82	-0.05383		3048.82	0.03685		3048.82	0.06071		3048.82	0.0553		3048.82	0.04363		3048.82	0.04611
	3046.89	0.01953		3046.89	-0.05328		3046.89	0.03697		3046.89	0.05988		3046.89	0.05567		3046.89	0.04442		3046.89	0.04557
	3044.97	0.01877		3044.97	-0.05407		3044.97	0.0375		3044.97	0.05843		3044.97	0.0548		3044.97	0.04433		3044.97	0.04602
	3043.04	0.01794		3043.04	-0.05492		3043.04	0.0383		3043.04	0.05829		3043.04	0.05381		3043.04	0.04354		3043.04	0.04644
	3041.11	0.01806		3041.11	-0.05461		3041.11	0.0384		3041.11	0.05929		3041.11	0.05384		3041.11	0.0436		3041.11	0.04654
	3039.18	0.01834		3039.18	-0.05433		3039.18	0.03768		3039.18	0.05949		3039.18	0.05376		3039.18	0.04477		3039.18	0.04642
	3037.25	0.01818		3037.25	-0.05447		3037.25	0.03732		3037.25	0.05836		3037.25	0.05292		3037.25	0.04589		3037.25	0.04609
	3035.32	0.01791		3035.32	-0.05445		3035.32	0.0375		3035.32	0.05707		3035.32	0.05259		3035.32	0.0461		3035.32	0.04551
	3033.4	0.01726		3033.4	-0.05467		3033.4	0.03697		3033.4	0.05701		3033.4	0.05305		3033.4	0.0453		3033.4	0.04505
	3031.47	0.01632		3031.47	-0.05499		3031.47	0.036		3031.47	0.05873		3031.47	0.05388		3031.47	0.04422		3031.47	0.0454
	3029.54	0.01679		3029.54	-0.0545		3029.54	0.03652		3029.54	0.06045		3029.54	0.05496		3029.54	0.04368		3029.54	0.04593
	3027.61	0.01856		3027.61	-0.05335		3027.61	0.03866		3027.61	0.05981		3027.61	0.05544		3027.61	0.04385		3027.61	0.04574
	3025.68	0.01909		3025.68	-0.05211		3025.68	0.0406		3025.68	0.05792		3025.68	0.05489		3025.68	0.04484		3025.68	0.04593
	3023.75	0.01756		3023.75	-0.05148		3023.75	0.04063		3023.75	0.05712		3023.75	0.05403		3023.75	0.0459		3023.75	0.04688
	3021.82	0.01598		3021.82	-0.05214		3021.82	0.03933		3021.82	0.05761		3021.82	0.05397		3021.82	0.04583		3021.82	0.04733
	3019.9	0.01626		3019.9	-0.05357		3019.9	0.0393		3019.9	0.05877		3019.9	0.05429		3019.9	0.0452		3019.9	0.0473
	3017.97	0.01738		3017.97	-0.05438		3017.97	0.0404		3017.97	0.05989		3017.97	0.05337		3017.97	0.04499		3017.97	0.04756
	3016.04	0.01754		3016.04	-0.05395		3016.04	0.04002		3016.04	0.06017		3016.04	0.05201		3016.04	0.04471		3016.04	0.04787
	3014.11	0.01737		3014.11	-0.05284		3014.11	0.03879		3014.11	0.05962		3014.11	0.05252		3014.11	0.04449		3014.11	0.04783
	3012.18	0.01761		3012.18	-0.05193		3012.18	0.03891		3012.18	0.0587		3012.18	0.05427		3012.18	0.04508		3012.18	0.04742
	3010.25	0.01772		3010.25	-0.05141		3010.25	0.03941		3010.25	0.05783		3010.25	0.05472		3010.25	0.04566		3010.25	0.04635
	3008.33	0.01785		3008.33	-0.05096		3008.33	0.03876		3008.33	0.05801		3008.33	0.05388		3008.33	0.0456		3008.33	0.04564
	3006.4	0.01838		3006.4	-0.05094		3006.4	0.038		3006.4	0.05931		3006.4	0.05362		3006.4	0.04543		3006.4	0.04667
	3004.47	0.019		3004.47	-0.05175		3004.47	0.03863		3004.47	0.06086		3004.47	0.05442		3004.47	0.04518		3004.47	0.04842
	3002.54	0.01899		3002.54	-0.05306		3002.54	0.03968		3002.54	0.06199		3002.54	0.05493		3002.54	0.04466		3002.54	0.04882
	3000.61	0.01784		3000.61	-0.05427		3000.61	0.03971		3000.61	0.06132		3000.61	0.05391		3000.61	0.04404		3000.61	0.04743
	2998.68	0.01652		2998.68	-0.0546		2998.68	0.03915		2998.68	0.05907		2998.68	0.05187		2998.68	0.04345		2998.68	0.04591
	2996.76	0.01667		2996.76	-0.05372		2996.76	0.03846		2996.76	0.05813		2996.76	0.05079		2996.76	0.04321		2996.76	0.046
	2994.83	0.01803		2994.83	-0.05267		2994.83	0.03755		2994.83	0.05942		2994.83	0.05179		2994.83	0.0436		2994.83	0.04743
	2992.9	0.01887		2992.9	-0.05279		2992.9	0.03664		2992.9	0.06033		2992.9	0.05316		2992.9	0.04415		2992.9	0.04813
	2990.97	0.01868		2990.97	-0.05377		2990.97	0.03631		2990.97	0.05946		2990.97	0.05303		2990.97	0.04438		2990.97	0.04685
	2989.04	0.01841		2989.04	-0.05385		2989.04	0.03688		2989.04	0.05869		2989.04	0.05255		2989.04	0.04465		2989.04	0.04579
	2987.11	0.0179		2987.11	-0.05259		2987.11	0.03747		2987.11	0.05908		2987.11	0.05287		2987.11	0.04491		2987.11	0.04666
	2985.19	0.01652		2985.19	-0.05179		2985.19	0.03743		2985.19	0.05936		2985.19	0.05294		2985.19	0.04481		2985.19	0.04777
	2983.26	0.01554		2983.26	-0.05264		2983.26	0.03756		2983.26	0.05932		2983.26	0.05258		2983.26	0.04507		2983.26	0.04775
	2981.33	0.01615		2981.33	-0.05414		2981.33	0.03823		2981.33	0.06001		2981.33	0.05308		2981.33	0.04595		2981.33	0.04687
	2979.4	0.0177		2979.4	-0.05399		2979.4	0.03898		2979.4	0.06126		2979.4	0.05446		2979.4	0.04657		2979.4	0.04616
	2977.47	0.01889		2977.47	-0.05182		2977.47	0.03992		2977.47	0.06187		2977.47	0.05554		2977.47	0.04646		2977.47	0.0467
	2975.54	0.01918		2975.54	-0.05072		2975.54	0.04022		2975.54	0.06098		2975.54	0.05548		2975.54	0.04551		2975.54	0.04745
	2973.61	0.01912		2973.61	-0.05188		2973.61	0.03902		2973.61	0.05907		2973.61	0.05454		2973.61	0.0444		2973.61	0.04701
	2971.69	0.01897		2971.69	-0.05272		2971.69	0.03807		2971.69	0.05789		2971.69	0.0538		2971.69	0.04409		2971.69	0.04624
	2969.76	0.01836		2969.76	-0.05213		2969.76	0.03853		2969.76	0.05828		2969.76	0.05384		2969.76	0.04411		2969.76	0.04631
	2967.83	0.01743		2967.83	-0.05131		2967.83	0.03976		2967.83	0.05888		2967.83	0.05435		2967.83	0.04401		2967.83	0.04678
	2965.9	0.01657		2965.9	-0.05134		2965.9	0.04062		2965.9	0.05815		2965.9	0.05439		2965.9	0.0433		2965.9	0.04645
	2963.97	0.01635		2963.97	-0.05212		2963.97	0.0397		2963.97	0.05726		2963.97	0.05347		2963.97	0.04165		2963.97	0.04584
	2962.04	0.01737		2962.04	-0.05276		2962.04	0.0377		2962.04	0.05776		2962.04	0.05237		2962.04	0.04049		2962.04	0.04617
	2960.12	0.01871		2960.12	-0.05282		2960.12	0.03711		2960.12	0.05859		2960.12	0.05186		2960.12	0.0409		2960.12	0.04678
	2958.19	0.01911		2958.19	-0.0524		2958.19	0.03802		2958.19	0.05866		2958.19	0.05235		2958.19	0.04223		2958.19	0.04695
	2956.26	0.01878		2956.26	-0.05232		2956.26	0.03829		2956.26	0.05801		2956.26	0.05305		2956.26	0.0432		2956.26	0.04658
	2954.33	0.01747		2954.33	-0.05352		2954.33	0.03711		2954.33	0.05684		2954.33	0.05247		2954.33	0.04261		2954.33	0.04538
	2952.4	0.01503		2952.4	-0.05525		2952.4	0.03608		2952.4	0.05593		2952.4	0.05153		2952.4	0.04133		2952.4	0.04452
	2950.47	0.01384		2950.47	-0.05575		2950.47	0.03659		2950.47	0.05626		2950.47	0.05171		2950.47	0.04143		2950.47	0.04511
	2948.55	0.01484		2948.55	-0.05482		2948.55	0.03765		2948.55	0.05763		2948.55	0.05196		2948.55	0.04259		2948.55	0.04601
	2946.62	0.01584		2946.62	-0.05352		2946.62	0.03847		2946.62	0.05922		2946.62	0.0518		2946.62	0.04337		2946.62	0.04665
	2944.69	0.01637		2944.69	-0.05228		2944.69	0.03945		2944.69	0.06039		2944.69	0.05215		2944.69	0.04417		2944.69	0.04751
	2942.76	0.01682		2942.76	-0.05147		2942.76	0.0401		2942.76	0.06058		2942.76	0.05281		2942.76	0.04496		2942.76	0.04779
	2940.83	0.01673		2940.83	-0.05134		2940.83	0.04018		2940.83	0.05983		2940.83	0.05321		2940.83	0.04463		2940.83	0.04731
	2938.9	0.0165		2938.9	-0.05127		2938.9	0.04032		2938.9	0.05903		2938.9	0.05334		2938.9	0.04373		2938.9	0.04727
	2936.97	0.01639		2936.97	-0.05105		2936.97	0.04041		2936.97	0.05885		2936.97	0.05339		2936.97	0.04374		2936.97	0.04745
	2935.05	0.01633		2935.05	-0.05136		2935.05	0.04		2935.05	0.05915		2935.05	0.05389		2935.05	0.04478		2935.05	0.04689
	2933.12	0.01685		2933.12	-0.05219		2933.12	0.03881		2933.12	0.0592		2933.12	0.05489		2933.12	0.04535		2933.12	0.0457
	2931.19	0.01775		2931.19	-0.0528		2931.19	0.03736		2931.19	0.05842		2931.19	0.05514		2931.19	0.04447		2931.19	0.04462
	2929.26	0.01835		2929.26	-0.05324		2929.26	0.03669		2929.26	0.05758		2929.26	0.05395		2929.26	0.04331		2929.26	0.04425
	2927.33	0.01904		2927.33	-0.05361		2927.33	0.03691		2927.33	0.0579		2927.33	0.05276		2927.33	0.04327		2927.33	0.04481
	2925.4	0.02018		2925.4	-0.05311		2925.4	0.03732		2925.4	0.05901		2925.4	0.05315		2925.4	0.04395		2925.4	0.04579
	2923.48	0.0209		2923.48	-0.05221		2923.48	0.03781		2923.48	0.05946		2923.48	0.05433		2923.48	0.04438		2923.48	0.04623
	2921.55	0.02035		2921.55	-0.05234		2921.55	0.03827		2921.55	0.05865		2921.55	0.05425		2921.55	0.04409		2921.55	0.0454
	2919.62	0.01878		2919.62	-0.05336		2919.62	0.03808		2919.62	0.05766		2919.62	0.05306		2919.62	0.04316		2919.62	0.04409
	2917.69	0.01761		2917.69	-0.05405		2917.69	0.03782		2917.69	0.05787		2917.69	0.05258		2917.69	0.0425		2917.69	0.04413
	2915.76	0.0181		2915.76	-0.05365		2915.76	0.0386		2915.76	0.05905		2915.76	0.05323		2915.76	0.04271		2915.76	0.0455
	2913.83	0.01922		2913.83	-0.0529		2913.83	0.03998		2913.83	0.05988		2913.83	0.05428		2913.83	0.0431		2913.83	0.04628
	2911.91	0.01928		2911.91	-0.0532		2911.91	0.04038		2911.91	0.05994		2911.91	0.0549		2911.91	0.04324		2911.91	0.04584
	2909.98	0.01882		2909.98	-0.05423		2909.98	0.03963		2909.98	0.06014		2909.98	0.05515		2909.98	0.04381		2909.98	0.04558
	2908.05	0.01877		2908.05	-0.05494		2908.05	0.03921		2908.05	0.06093		2908.05	0.05561		2908.05	0.04446		2908.05	0.04632
	2906.12	0.01836		2906.12	-0.05509		2906.12	0.03907		2906.12	0.06109		2906.12	0.05522		2906.12	0.04375		2906.12	0.04693
	2904.19	0.01708		2904.19	-0.05426		2904.19	0.03869		2904.19	0.06044		2904.19	0.0535		2904.19	0.04231		2904.19	0.04671
	2902.26	0.01612		2902.26	-0.05283		2902.26	0.03841		2902.26	0.0599		2902.26	0.05218		2902.26	0.04175		2902.26	0.04605
	2900.33	0.01663		2900.33	-0.05216		2900.33	0.03829		2900.33	0.05965		2900.33	0.05251		2900.33	0.04229		2900.33	0.04551
	2898.41	0.01742		2898.41	-0.05248		2898.41	0.03822		2898.41	0.05973		2898.41	0.05386		2898.41	0.04314		2898.41	0.04584
	2896.48	0.01678		2896.48	-0.0531		2896.48	0.0379		2896.48	0.06012		2896.48	0.05445		2896.48	0.04346		2896.48	0.04645
	2894.55	0.01624		2894.55	-0.05316		2894.55	0.03776		2894.55	0.06055		2894.55	0.05375		2894.55	0.0438		2894.55	0.04683
	2892.62	0.01748		2892.62	-0.05297		2892.62	0.0387		2892.62	0.06065		2892.62	0.05268		2892.62	0.04475		2892.62	0.04779
	2890.69	0.01905		2890.69	-0.05306		2890.69	0.03984		2890.69	0.06063		2890.69	0.0518		2890.69	0.04583		2890.69	0.04861
	2888.76	0.01976		2888.76	-0.0526		2888.76	0.03981		2888.76	0.06079		2888.76	0.05151		2888.76	0.0464		2888.76	0.04796
	2886.84	0.01975		2886.84	-0.05193		2886.84	0.03861		2886.84	0.06022		2886.84	0.05202		2886.84	0.04562		2886.84	0.04684
	2884.91	0.01899		2884.91	-0.05244		2884.91	0.03671		2884.91	0.05846		2884.91	0.05307		2884.91	0.04418		2884.91	0.04683
	2882.98	0.018		2882.98	-0.05396		2882.98	0.035		2882.98	0.05664		2882.98	0.05415		2882.98	0.04384		2882.98	0.04713
	2881.05	0.01786		2881.05	-0.05457		2881.05	0.03524		2881.05	0.05653		2881.05	0.05507		2881.05	0.04479		2881.05	0.04655
	2879.12	0.01835		2879.12	-0.05298		2879.12	0.0376		2879.12	0.05881		2879.12	0.05603		2879.12	0.04592		2879.12	0.04622
	2877.19	0.01796		2877.19	-0.05158		2877.19	0.03942		2877.19	0.06149		2877.19	0.0564		2877.19	0.04627		2877.19	0.04666
	2875.27	0.01681		2875.27	-0.0528		2875.27	0.03944		2875.27	0.06222		2875.27	0.05541		2875.27	0.04585		2875.27	0.04662
	2873.34	0.01641		2873.34	-0.05466		2873.34	0.03922		2873.34	0.06148		2873.34	0.05407		2873.34	0.04499		2873.34	0.04591
	2871.41	0.01668		2871.41	-0.05463		2871.41	0.03922		2871.41	0.06102		2871.41	0.05352		2871.41	0.0441		2871.41	0.0455
	2869.48	0.01732		2869.48	-0.05296		2869.48	0.0389		2869.48	0.06108		2869.48	0.05368		2869.48	0.04428		2869.48	0.04611
	2867.55	0.01893		2867.55	-0.05108		2867.55	0.03888		2867.55	0.06109		2867.55	0.05415		2867.55	0.04566		2867.55	0.04777
	2865.62	0.02027		2865.62	-0.05021		2865.62	0.03901		2865.62	0.06098		2865.62	0.05456		2865.62	0.04657		2865.62	0.04952
	2863.7	0.01952		2863.7	-0.0507		2863.7	0.03889		2863.7	0.06079		2863.7	0.05471		2863.7	0.04608		2863.7	0.04975
	2861.77	0.01791		2861.77	-0.05165		2861.77	0.0394		2861.77	0.06038		2861.77	0.05462		2861.77	0.04498		2861.77	0.04856
	2859.84	0.01723		2859.84	-0.05248		2859.84	0.03976		2859.84	0.05936		2859.84	0.05393		2859.84	0.04421		2859.84	0.04721
	2857.91	0.01729		2857.91	-0.05303		2857.91	0.03862		2857.91	0.05814		2857.91	0.05316		2857.91	0.04434		2857.91	0.04616
	2855.98	0.01745		2855.98	-0.05273		2855.98	0.03784		2855.98	0.05797		2855.98	0.05328		2855.98	0.04517		2855.98	0.04565
	2854.05	0.01788		2854.05	-0.05226		2854.05	0.03936		2854.05	0.05869		2854.05	0.05404		2854.05	0.04563		2854.05	0.0454
	2852.12	0.01857		2852.12	-0.05282		2852.12	0.04161		2852.12	0.05921		2852.12	0.0548		2852.12	0.04595		2852.12	0.04493
	2850.2	0.01853		2850.2	-0.05414		2850.2	0.04222		2850.2	0.05931		2850.2	0.05517		2850.2	0.04666		2850.2	0.04445
	2848.27	0.01788		2848.27	-0.05505		2848.27	0.04161		2848.27	0.05961		2848.27	0.0549		2848.27	0.04661		2848.27	0.04441
	2846.34	0.01777		2846.34	-0.05499		2846.34	0.04147		2846.34	0.06056		2846.34	0.0547		2846.34	0.04566		2846.34	0.04512
	2844.41	0.01769		2844.41	-0.05497		2844.41	0.04104		2844.41	0.06105		2844.41	0.05479		2844.41	0.04504		2844.41	0.04548
	2842.48	0.01704		2842.48	-0.0553		2842.48	0.03928		2842.48	0.06029		2842.48	0.05459		2842.48	0.04476		2842.48	0.04492
	2840.55	0.01684		2840.55	-0.05501		2840.55	0.03773		2840.55	0.05939		2840.55	0.05461		2840.55	0.04422		2840.55	0.04503
	2838.63	0.01752		2838.63	-0.05473		2838.63	0.03729		2838.63	0.05903		2838.63	0.05488		2838.63	0.04351		2838.63	0.04564
	2836.7	0.01788		2836.7	-0.05533		2836.7	0.03713		2836.7	0.05855		2836.7	0.05433		2836.7	0.04305		2836.7	0.04506
	2834.77	0.01733		2834.77	-0.05535		2834.77	0.03734		2834.77	0.05822		2834.77	0.05368		2834.77	0.04337		2834.77	0.04457
	2832.84	0.01668		2832.84	-0.05385		2832.84	0.03818		2832.84	0.05891		2832.84	0.05387		2832.84	0.04413		2832.84	0.0456
	2830.91	0.01665		2830.91	-0.05262		2830.91	0.03864		2830.91	0.05994		2830.91	0.05398		2830.91	0.04431		2830.91	0.04654
	2828.98	0.01735		2828.98	-0.05328		2828.98	0.03852		2828.98	0.06018		2828.98	0.05391		2828.98	0.04403		2828.98	0.04649
	2827.06	0.01821		2827.06	-0.05488		2827.06	0.03831		2827.06	0.0601		2827.06	0.05443		2827.06	0.04398		2827.06	0.04622
	2825.13	0.01868		2825.13	-0.056		2825.13	0.03781		2825.13	0.06061		2825.13	0.05501		2825.13	0.04428		2825.13	0.04594
	2823.2	0.01845		2823.2	-0.0564		2823.2	0.03727		2823.2	0.06068		2823.2	0.05471		2823.2	0.0446		2823.2	0.04533
	2821.27	0.01772		2821.27	-0.05608		2821.27	0.03758		2821.27	0.05934		2821.27	0.05395		2821.27	0.04466		2821.27	0.0445
	2819.34	0.01746		2819.34	-0.05491		2819.34	0.03886		2819.34	0.05865		2819.34	0.05388		2819.34	0.04526		2819.34	0.04448
	2817.41	0.01773		2817.41	-0.05387		2817.41	0.04004		2817.41	0.05946		2817.41	0.05393		2817.41	0.04603		2817.41	0.04542
	2815.48	0.01743		2815.48	-0.05405		2815.48	0.03952		2815.48	0.05909		2815.48	0.0529		2815.48	0.04505		2815.48	0.04594
	2813.56	0.01665		2813.56	-0.05476		2813.56	0.03798		2813.56	0.05725		2813.56	0.05149		2813.56	0.04305		2813.56	0.04551
	2811.63	0.01637		2811.63	-0.0546		2811.63	0.03775		2811.63	0.05691		2811.63	0.05116		2811.63	0.04213		2811.63	0.0453
	2809.7	0.01674		2809.7	-0.05315		2809.7	0.0388		2809.7	0.05825		2809.7	0.05222		2809.7	0.04287		2809.7	0.04641
	2807.77	0.01749		2807.77	-0.05154		2807.77	0.03974		2807.77	0.05922		2807.77	0.05364		2807.77	0.04498		2807.77	0.04786
	2805.84	0.01839		2805.84	-0.05095		2805.84	0.04019		2805.84	0.06015		2805.84	0.05417		2805.84	0.04675		2805.84	0.04813
	2803.91	0.01881		2803.91	-0.05119		2803.91	0.0397		2803.91	0.06123		2803.91	0.05355		2803.91	0.04651		2803.91	0.04741
	2801.99	0.01863		2801.99	-0.05175		2801.99	0.03869		2801.99	0.06095		2801.99	0.0528		2801.99	0.04541		2801.99	0.04672
	2800.06	0.01846		2800.06	-0.05213		2800.06	0.03878		2800.06	0.0603		2800.06	0.05322		2800.06	0.0454		2800.06	0.04678
	2798.13	0.01793		2798.13	-0.05216		2798.13	0.03919		2798.13	0.06028		2798.13	0.05419		2798.13	0.0459		2798.13	0.0473
	2796.2	0.0168		2796.2	-0.05228		2796.2	0.03848		2796.2	0.05935		2796.2	0.05398		2796.2	0.04541		2796.2	0.04677
	2794.27	0.01621		2794.27	-0.05298		2794.27	0.03753		2794.27	0.058		2794.27	0.05309		2794.27	0.04434		2794.27	0.04506
	2792.34	0.01601		2792.34	-0.05473		2792.34	0.03635		2792.34	0.05751		2792.34	0.05245		2792.34	0.04314		2792.34	0.04365
	2790.42	0.01568		2790.42	-0.05669		2790.42	0.03522		2790.42	0.05725		2790.42	0.05167		2790.42	0.04166		2790.42	0.04341
	2788.49	0.01639		2788.49	-0.05704		2788.49	0.036		2788.49	0.05716		2788.49	0.05134		2788.49	0.04172		2788.49	0.04402
	2786.56	0.01761		2786.56	-0.05584		2786.56	0.03781		2786.56	0.05799		2786.56	0.05225		2786.56	0.04373		2786.56	0.04442
	2784.63	0.01793		2784.63	-0.05418		2784.63	0.03923		2784.63	0.06003		2784.63	0.0537		2784.63	0.04505		2784.63	0.04453
	2782.7	0.01767		2782.7	-0.05266		2782.7	0.04072		2782.7	0.06195		2782.7	0.05471		2782.7	0.04493		2782.7	0.04534
	2780.77	0.01746		2780.77	-0.05215		2780.77	0.04137		2780.77	0.06209		2780.77	0.05494		2780.77	0.04494		2780.77	0.04662
	2778.84	0.01737		2778.84	-0.05263		2778.84	0.04058		2778.84	0.06162		2778.84	0.05466		2778.84	0.04498		2778.84	0.04761
	2776.92	0.01693		2776.92	-0.05296		2776.92	0.03978		2776.92	0.06195		2776.92	0.05414		2776.92	0.04413		2776.92	0.04791
	2774.99	0.01622		2774.99	-0.05295		2774.99	0.03931		2774.99	0.06214		2774.99	0.05376		2774.99	0.0436		2774.99	0.0473
	2773.06	0.01637		2773.06	-0.05303		2773.06	0.03857		2773.06	0.06164		2773.06	0.05384		2773.06	0.04449		2773.06	0.04634
	2771.13	0.01763		2771.13	-0.05288		2771.13	0.03808		2771.13	0.06097		2771.13	0.05393		2771.13	0.04555		2771.13	0.04557
	2769.2	0.01853		2769.2	-0.05226		2769.2	0.03819		2769.2	0.06054		2769.2	0.05396		2769.2	0.04569		2769.2	0.04482
	2767.27	0.01815		2767.27	-0.05186		2767.27	0.03834		2767.27	0.06017		2767.27	0.05424		2767.27	0.04515		2767.27	0.04413
	2765.35	0.01736		2765.35	-0.05195		2765.35	0.03832		2765.35	0.05974		2765.35	0.0545		2765.35	0.04477		2765.35	0.04391
	2763.42	0.01701		2763.42	-0.05206		2763.42	0.03834		2763.42	0.05987		2763.42	0.05479		2763.42	0.04491		2763.42	0.04395
	2761.49	0.01682		2761.49	-0.05227		2761.49	0.03837		2761.49	0.06042		2761.49	0.05522		2761.49	0.04466		2761.49	0.04414
	2759.56	0.01592		2759.56	-0.0532		2759.56	0.03826		2759.56	0.06042		2759.56	0.05482		2759.56	0.04345		2759.56	0.0444
	2757.63	0.01477		2757.63	-0.0542		2757.63	0.03813		2757.63	0.05996		2757.63	0.05327		2757.63	0.04239		2757.63	0.0446
	2755.7	0.01519		2755.7	-0.05374		2755.7	0.03841		2755.7	0.05968		2755.7	0.05237		2755.7	0.04254		2755.7	0.04523
	2753.78	0.01704		2753.78	-0.05248		2753.78	0.03898		2753.78	0.05955		2753.78	0.05336		2753.78	0.04333		2753.78	0.04623
	2751.85	0.01864		2751.85	-0.05217		2751.85	0.03936		2751.85	0.05962		2751.85	0.05505		2751.85	0.04411		2751.85	0.04718
	2749.92	0.02012		2749.92	-0.05196		2749.92	0.03986		2749.92	0.06038		2749.92	0.05637		2749.92	0.04525		2749.92	0.04835
	2747.99	0.02135		2747.99	-0.05093		2747.99	0.04083		2747.99	0.06152		2747.99	0.05752		2747.99	0.04667		2747.99	0.0494
	2746.06	0.02053		2746.06	-0.05083		2746.06	0.04094		2746.06	0.06157		2746.06	0.05739		2746.06	0.04725		2746.06	0.04928
	2744.13	0.01828		2744.13	-0.05274		2744.13	0.03921		2744.13	0.06021		2744.13	0.05508		2744.13	0.0467		2744.13	0.04833
	2742.2	0.01736		2742.2	-0.05456		2742.2	0.03748		2742.2	0.05912		2742.2	0.05303		2742.2	0.04611		2742.2	0.04765
	2740.28	0.01815		2740.28	-0.05455		2740.28	0.03774		2740.28	0.05924		2740.28	0.05337		2740.28	0.04576		2740.28	0.04723
	2738.35	0.01888		2738.35	-0.05392		2738.35	0.03895		2738.35	0.05998		2738.35	0.05452		2738.35	0.04515		2738.35	0.04668
	2736.42	0.01867		2736.42	-0.05418		2736.42	0.03894		2736.42	0.06028		2736.42	0.05455		2736.42	0.0442		2736.42	0.04631
	2734.49	0.01846		2734.49	-0.0546		2734.49	0.03817		2734.49	0.05972		2734.49	0.05417		2734.49	0.04302		2734.49	0.04649
	2732.56	0.01844		2732.56	-0.05427		2732.56	0.03847		2732.56	0.05863		2732.56	0.05438		2732.56	0.04233		2732.56	0.04634
	2730.63	0.0174		2730.63	-0.05423		2730.63	0.03906		2730.63	0.05701		2730.63	0.05421		2730.63	0.04222		2730.63	0.04489
	2728.71	0.01638		2728.71	-0.05468		2728.71	0.03895		2728.71	0.0565		2728.71	0.05363		2728.71	0.04255		2728.71	0.04389
	2726.78	0.01736		2726.78	-0.05415		2726.78	0.03943		2726.78	0.05889		2726.78	0.05416		2726.78	0.04387		2726.78	0.04489
	2724.85	0.0193		2724.85	-0.05345		2724.85	0.04055		2724.85	0.06129		2724.85	0.05565		2724.85	0.04485		2724.85	0.0459
	2722.92	0.01996		2722.92	-0.05425		2722.92	0.0407		2722.92	0.06078		2722.92	0.05641		2722.92	0.04417		2722.92	0.04523
	2720.99	0.01887		2720.99	-0.05529		2720.99	0.04021		2720.99	0.05931		2720.99	0.05556		2720.99	0.04312		2720.99	0.04427
	2719.06	0.01736		2719.06	-0.05507		2719.06	0.04059		2719.06	0.05888		2719.06	0.05431		2719.06	0.04294		2719.06	0.04454
	2717.14	0.01658		2717.14	-0.05471		2717.14	0.04093		2717.14	0.05905		2717.14	0.05385		2717.14	0.0432		2717.14	0.04534
	2715.21	0.01633		2715.21	-0.0547		2715.21	0.03967		2715.21	0.05961		2715.21	0.05383		2715.21	0.0431		2715.21	0.04568
	2713.28	0.01642		2713.28	-0.05448		2713.28	0.03771		2713.28	0.06009		2713.28	0.05372		2713.28	0.04271		2713.28	0.04556
	2711.35	0.01682		2711.35	-0.05494		2711.35	0.03644		2711.35	0.05965		2711.35	0.05326		2711.35	0.04252		2711.35	0.0449
	2709.42	0.01706		2709.42	-0.0562		2709.42	0.03624		2709.42	0.05897		2709.42	0.05273		2709.42	0.04236		2709.42	0.04394
	2707.49	0.01773		2707.49	-0.05615		2707.49	0.03726		2707.49	0.05936		2707.49	0.0531		2707.49	0.04252		2707.49	0.04383
	2705.57	0.01949		2705.57	-0.05383		2705.57	0.03912		2705.57	0.06112		2705.57	0.05453		2705.57	0.04417		2705.57	0.04535
	2703.64	0.02081		2703.64	-0.05101		2703.64	0.04032		2703.64	0.06316		2703.64	0.05626		2703.64	0.04665		2703.64	0.04726
	2701.71	0.02022		2701.71	-0.05001		2701.71	0.03979		2701.71	0.06363		2701.71	0.05717		2701.71	0.04765		2701.71	0.04757
	2699.78	0.01889		2699.78	-0.05082		2699.78	0.03843		2699.78	0.06209		2699.78	0.05662		2699.78	0.04662		2699.78	0.04636
	2697.85	0.01839		2697.85	-0.05173		2697.85	0.03802		2697.85	0.06046		2697.85	0.05532		2697.85	0.04497		2697.85	0.04539
	2695.92	0.01824		2695.92	-0.05201		2695.92	0.03903		2695.92	0.06012		2695.92	0.05441		2695.92	0.0443		2695.92	0.04542
	2693.99	0.01804		2693.99	-0.05202		2693.99	0.04013		2693.99	0.06022		2693.99	0.05418		2693.99	0.04496		2693.99	0.04617
	2692.07	0.0186		2692.07	-0.05196		2692.07	0.03998		2692.07	0.06028		2692.07	0.05474		2692.07	0.04598		2692.07	0.04723
	2690.14	0.01942		2690.14	-0.05168		2690.14	0.03915		2690.14	0.06077		2690.14	0.05561		2690.14	0.04676		2690.14	0.04757
	2688.21	0.01906		2688.21	-0.05132		2688.21	0.0389		2688.21	0.06126		2688.21	0.05553		2688.21	0.04696		2688.21	0.04654
	2686.28	0.01783		2686.28	-0.0518		2686.28	0.03898		2686.28	0.06125		2686.28	0.05451		2686.28	0.04598		2686.28	0.0454
	2684.35	0.01698		2684.35	-0.05356		2684.35	0.03861		2684.35	0.06064		2684.35	0.05362		2684.35	0.04427		2684.35	0.04545
	2682.42	0.01669		2682.42	-0.05524		2682.42	0.03795		2682.42	0.05914		2682.42	0.05347		2682.42	0.04285		2682.42	0.04583
	2680.5	0.01663		2680.5	-0.05514		2680.5	0.03737		2680.5	0.05782		2680.5	0.05385		2680.5	0.04244		2680.5	0.04546
	2678.57	0.01678		2678.57	-0.05373		2678.57	0.03738		2678.57	0.05846		2678.57	0.05388		2678.57	0.04326		2678.57	0.0452
	2676.64	0.01716		2676.64	-0.05261		2676.64	0.0384		2676.64	0.06039		2676.64	0.05349		2676.64	0.04467		2676.64	0.04576
	2674.71	0.01782		2674.71	-0.05195		2674.71	0.0397		2674.71	0.06179		2674.71	0.05376		2674.71	0.0454		2674.71	0.04642
	2672.78	0.01822		2672.78	-0.0519		2672.78	0.04009		2672.78	0.06192		2672.78	0.05443		2672.78	0.04447		2672.78	0.04652
	2670.85	0.01749		2670.85	-0.05294		2670.85	0.03945		2670.85	0.06061		2670.85	0.05393		2670.85	0.04272		2670.85	0.04598
	2668.93	0.01665		2668.93	-0.05356		2668.93	0.03903		2668.93	0.0591		2668.93	0.05293		2668.93	0.04243		2668.93	0.04544
	2667	0.01673		2667	-0.05321		2667	0.03937		2667	0.05884		2667	0.05311		2667	0.04365		2667	0.0455
	2665.07	0.0168		2665.07	-0.05344		2665.07	0.03954		2665.07	0.05911		2665.07	0.05364		2665.07	0.04412		2665.07	0.04551
	2663.14	0.0167		2663.14	-0.05349		2663.14	0.03964		2663.14	0.05956		2663.14	0.05377		2663.14	0.04401		2663.14	0.04549
	2661.21	0.01719		2661.21	-0.05244		2661.21	0.04024		2661.21	0.06076		2661.21	0.05455		2661.21	0.04496		2661.21	0.04635
	2659.28	0.01795		2659.28	-0.05212		2659.28	0.04073		2659.28	0.06156		2659.28	0.05539		2659.28	0.04599		2659.28	0.04729
	2657.35	0.01805		2657.35	-0.0532		2657.35	0.04066		2657.35	0.06052		2657.35	0.05469		2657.35	0.04503		2657.35	0.04658
	2655.43	0.01746		2655.43	-0.05419		2655.43	0.04004		2655.43	0.05859		2655.43	0.05329		2655.43	0.04262		2655.43	0.04479
	2653.5	0.0172		2653.5	-0.05431		2653.5	0.03909		2653.5	0.05763		2653.5	0.05271		2653.5	0.04163		2653.5	0.04409
	2651.57	0.01701		2651.57	-0.05424		2651.57	0.03793		2651.57	0.05786		2651.57	0.05229		2651.57	0.04296		2651.57	0.04473
	2649.64	0.01618		2649.64	-0.05445		2649.64	0.0369		2649.64	0.05877		2649.64	0.05147		2649.64	0.04405		2649.64	0.04533
	2647.71	0.01577		2647.71	-0.05459		2647.71	0.03719		2647.71	0.05984		2647.71	0.05149		2647.71	0.04369		2647.71	0.04535
	2645.78	0.01643		2645.78	-0.05439		2645.78	0.03882		2645.78	0.06032		2645.78	0.05296		2645.78	0.04337		2645.78	0.04516
	2643.86	0.01732		2643.86	-0.0538		2643.86	0.0402		2643.86	0.06056		2643.86	0.05494		2643.86	0.04353		2643.86	0.04522
	2641.93	0.01764		2641.93	-0.05356		2641.93	0.04035		2641.93	0.06065		2641.93	0.05603		2641.93	0.04352		2641.93	0.04569
	2640	0.01734		2640	-0.05442		2640	0.03958		2640	0.06023		2640	0.05555		2640	0.0435		2640	0.0463
	2638.07	0.01693		2638.07	-0.05508		2638.07	0.03893		2638.07	0.0603		2638.07	0.05443		2638.07	0.04363		2638.07	0.04649
	2636.14	0.01685		2636.14	-0.05433		2636.14	0.03919		2636.14	0.06077		2636.14	0.05391		2636.14	0.04383		2636.14	0.04638
	2634.21	0.01691		2634.21	-0.05322		2634.21	0.03974		2634.21	0.06022		2634.21	0.05404		2634.21	0.04402		2634.21	0.04673
	2632.29	0.01695		2632.29	-0.05301		2632.29	0.03937		2632.29	0.05895		2632.29	0.05444		2632.29	0.04411		2632.29	0.04695
	2630.36	0.01721		2630.36	-0.05335		2630.36	0.03845		2630.36	0.05854		2630.36	0.05498		2630.36	0.04454		2630.36	0.04657
	2628.43	0.01778		2628.43	-0.05368		2628.43	0.03826		2628.43	0.05921		2628.43	0.0553		2628.43	0.04532		2628.43	0.0462
	2626.5	0.01865		2626.5	-0.05387		2626.5	0.03922		2626.5	0.05995		2626.5	0.05528		2626.5	0.04564		2626.5	0.04599
	2624.57	0.01974		2624.57	-0.05321		2624.57	0.04085		2624.57	0.06066		2624.57	0.05571		2624.57	0.04566		2624.57	0.04626
	2622.64	0.02022		2622.64	-0.05204		2622.64	0.04153		2622.64	0.06156		2622.64	0.05631		2622.64	0.04578		2622.64	0.04677
	2620.71	0.01939		2620.71	-0.05217		2620.71	0.04039		2620.71	0.06195		2620.71	0.05563		2620.71	0.04533		2620.71	0.04634
	2618.79	0.0185		2618.79	-0.05334		2618.79	0.03911		2618.79	0.06141		2618.79	0.05429		2618.79	0.04441		2618.79	0.04556
	2616.86	0.01895		2616.86	-0.05345		2616.86	0.03885		2616.86	0.06102		2616.86	0.0539		2616.86	0.04467		2616.86	0.04574
	2614.93	0.01968		2614.93	-0.05272		2614.93	0.03894		2614.93	0.06138		2614.93	0.05378		2614.93	0.04572		2614.93	0.04608
	2613	0.01917		2613	-0.05282		2613	0.0388		2613	0.06124		2613	0.05297		2613	0.04521		2613	0.04555
	2611.07	0.01778		2611.07	-0.05339		2611.07	0.03865		2611.07	0.06061		2611.07	0.05233		2611.07	0.04364		2611.07	0.04503
	2609.14	0.01664		2609.14	-0.0533		2609.14	0.03888		2609.14	0.0609		2609.14	0.05238		2609.14	0.0433		2609.14	0.0453
	2607.22	0.01645		2607.22	-0.05284		2607.22	0.03929		2607.22	0.06177		2607.22	0.05293		2607.22	0.04415		2607.22	0.04589
	2605.29	0.01698		2605.29	-0.05243		2605.29	0.03969		2605.29	0.062		2605.29	0.05408		2605.29	0.04504		2605.29	0.04647
	2603.36	0.01781		2603.36	-0.05204		2603.36	0.04043		2603.36	0.06171		2603.36	0.05531		2603.36	0.04579		2603.36	0.04681
	2601.43	0.0186		2601.43	-0.05191		2601.43	0.0413		2601.43	0.0616		2601.43	0.05587		2601.43	0.04628		2601.43	0.04684
	2599.5	0.0184		2599.5	-0.05214		2599.5	0.04126		2599.5	0.06135		2599.5	0.05557		2599.5	0.04593		2599.5	0.04671
	2597.57	0.01743		2597.57	-0.052		2597.57	0.04031		2597.57	0.06093		2597.57	0.05474		2597.57	0.04503		2597.57	0.04668
	2595.65	0.01775		2595.65	-0.05097		2595.65	0.04003		2595.65	0.06123		2595.65	0.05426		2595.65	0.04467		2595.65	0.04709
	2593.72	0.01956		2593.72	-0.04977		2593.72	0.04102		2593.72	0.06196		2593.72	0.05479		2593.72	0.04489		2593.72	0.04754
	2591.79	0.02094		2591.79	-0.049		2591.79	0.04211		2591.79	0.06244		2591.79	0.0562		2591.79	0.04502		2591.79	0.04766
	2589.86	0.02043		2589.86	-0.04937		2589.86	0.04203		2589.86	0.06222		2589.86	0.05673		2589.86	0.04473		2589.86	0.04776
	2587.93	0.01822		2587.93	-0.0515		2587.93	0.04088		2587.93	0.06074		2587.93	0.05498		2587.93	0.0435		2587.93	0.04749
	2586	0.01621		2586	-0.05392		2586	0.03969		2586	0.05913		2586	0.05302		2586	0.0417		2586	0.04651
	2584.07	0.01597		2584.07	-0.05469		2584.07	0.03901		2584.07	0.05892		2584.07	0.05307		2584.07	0.04118		2584.07	0.04596
	2582.15	0.01725		2582.15	-0.05383		2582.15	0.03885		2582.15	0.0596		2582.15	0.05424		2582.15	0.04266		2582.15	0.04642
	2580.22	0.01854		2580.22	-0.0528		2580.22	0.03887		2580.22	0.05975		2580.22	0.055		2580.22	0.04428		2580.22	0.04659
	2578.29	0.01851		2578.29	-0.05277		2578.29	0.03899		2578.29	0.05949		2578.29	0.05516		2578.29	0.04467		2578.29	0.04617
	2576.36	0.01768		2576.36	-0.05329		2576.36	0.03965		2576.36	0.05995		2576.36	0.05522		2576.36	0.0449		2576.36	0.04626
	2574.43	0.01737		2574.43	-0.05329		2574.43	0.04052		2574.43	0.06093		2574.43	0.05537		2574.43	0.04565		2574.43	0.0466
	2572.5	0.01794		2572.5	-0.05269		2572.5	0.04063		2572.5	0.0613		2572.5	0.05582		2572.5	0.04598		2572.5	0.04673
	2570.58	0.01896		2570.58	-0.0521		2570.58	0.03987		2570.58	0.06107		2570.58	0.05637		2570.58	0.04553		2570.58	0.04705
	2568.65	0.0198		2568.65	-0.05173		2568.65	0.03912		2568.65	0.06063		2568.65	0.05618		2568.65	0.04526		2568.65	0.04741
	2566.72	0.01979		2566.72	-0.05175		2566.72	0.0386		2566.72	0.05976		2566.72	0.05533		2566.72	0.04539		2566.72	0.04722
	2564.79	0.01929		2564.79	-0.052		2564.79	0.03833		2564.79	0.05932		2564.79	0.05519		2564.79	0.04545		2564.79	0.04664
	2562.86	0.01931		2562.86	-0.05171		2562.86	0.03928		2562.86	0.06075		2562.86	0.05653		2562.86	0.04564		2562.86	0.04693
	2560.93	0.01931		2560.93	-0.05128		2560.93	0.04069		2560.93	0.06232		2560.93	0.05751		2560.93	0.0455		2560.93	0.04793
	2559.01	0.01871		2559.01	-0.05126		2559.01	0.04095		2559.01	0.06216		2559.01	0.05672		2559.01	0.04515		2559.01	0.04856
	2557.08	0.01824		2557.08	-0.0512		2557.08	0.04077		2557.08	0.06153		2557.08	0.05595		2557.08	0.04553		2557.08	0.04889
	2555.15	0.01771		2555.15	-0.05179		2555.15	0.04065		2555.15	0.06098		2555.15	0.05555		2555.15	0.04544		2555.15	0.04868
	2553.22	0.01682		2553.22	-0.05319		2553.22	0.0401		2553.22	0.06041		2553.22	0.05418		2553.22	0.04442		2553.22	0.04786
	2551.29	0.01649		2551.29	-0.05365		2551.29	0.03964		2551.29	0.06064		2551.29	0.05317		2551.29	0.04454		2551.29	0.04738
	2549.36	0.01717		2549.36	-0.05276		2549.36	0.03952		2549.36	0.06101		2549.36	0.05395		2549.36	0.04579		2549.36	0.04756
	2547.44	0.0184		2547.44	-0.05176		2547.44	0.03939		2547.44	0.06102		2547.44	0.05536		2547.44	0.04618		2547.44	0.04786
	2545.51	0.01966		2545.51	-0.0511		2545.51	0.0396		2545.51	0.06169		2545.51	0.05585		2545.51	0.04572		2545.51	0.048
	2543.58	0.02003		2543.58	-0.05049		2543.58	0.04027		2543.58	0.06269		2543.58	0.05541		2543.58	0.04549		2543.58	0.04815
	2541.65	0.01902		2541.65	-0.05049		2541.65	0.04043		2541.65	0.06256		2541.65	0.05456		2541.65	0.04534		2541.65	0.04816
	2539.72	0.01792		2539.72	-0.05142		2539.72	0.03991		2539.72	0.06137		2539.72	0.05349		2539.72	0.0446		2539.72	0.04756
	2537.79	0.01775		2537.79	-0.05274		2537.79	0.03937		2537.79	0.0603		2537.79	0.05293		2537.79	0.04336		2537.79	0.04663
	2535.86	0.01759		2535.86	-0.05383		2535.86	0.03886		2535.86	0.05987		2535.86	0.0532		2535.86	0.04265		2535.86	0.04598
	2533.94	0.01725		2533.94	-0.05362		2533.94	0.03871		2533.94	0.06022		2533.94	0.05385		2533.94	0.04333		2533.94	0.04582
	2532.01	0.01785		2532.01	-0.05194		2532.01	0.0396		2532.01	0.06143		2532.01	0.05486		2532.01	0.04487		2532.01	0.04606
	2530.08	0.01858		2530.08	-0.05065		2530.08	0.04103		2530.08	0.0627		2530.08	0.05598		2530.08	0.04623		2530.08	0.04661
	2528.15	0.01845		2528.15	-0.05058		2528.15	0.04179		2528.15	0.06303		2528.15	0.05624		2528.15	0.04695		2528.15	0.04751
	2526.22	0.01862		2526.22	-0.05085		2526.22	0.04144		2526.22	0.06271		2526.22	0.05551		2526.22	0.04681		2526.22	0.04822
	2524.29	0.01915		2524.29	-0.05122		2524.29	0.04044		2524.29	0.06231		2524.29	0.0548		2524.29	0.04578		2524.29	0.04773
	2522.37	0.01878		2522.37	-0.05163		2522.37	0.03939		2522.37	0.06182		2522.37	0.05462		2522.37	0.04482		2522.37	0.04619
	2520.44	0.01786		2520.44	-0.05162		2520.44	0.03861		2520.44	0.06116		2520.44	0.05492		2520.44	0.04471		2520.44	0.04503
	2518.51	0.01764		2518.51	-0.05141		2518.51	0.03846		2518.51	0.06057		2518.51	0.0555		2518.51	0.0449		2518.51	0.04506
	2516.58	0.01808		2516.58	-0.0514		2516.58	0.03928		2516.58	0.06058		2516.58	0.0554		2516.58	0.04523		2516.58	0.04568
	2514.65	0.01804		2514.65	-0.05176		2514.65	0.04032		2514.65	0.0613		2514.65	0.05439		2514.65	0.04562		2514.65	0.04594
	2512.72	0.01724		2512.72	-0.05247		2512.72	0.04051		2512.72	0.06182		2512.72	0.05395		2512.72	0.04559		2512.72	0.0457
	2510.8	0.01649		2510.8	-0.0527		2510.8	0.03999		2510.8	0.06167		2510.8	0.05472		2510.8	0.0451		2510.8	0.04529
	2508.87	0.01641		2508.87	-0.05229		2508.87	0.03952		2508.87	0.06153		2508.87	0.05534		2508.87	0.04448		2508.87	0.04506
	2506.94	0.01666		2506.94	-0.05238		2506.94	0.03959		2506.94	0.06139		2506.94	0.05508		2506.94	0.04439		2506.94	0.04558
	2505.01	0.01663		2505.01	-0.05312		2505.01	0.03992		2505.01	0.06078		2505.01	0.05445		2505.01	0.04478		2505.01	0.04642
	2503.08	0.01658		2503.08	-0.05337		2503.08	0.0404		2503.08	0.06045		2503.08	0.05421		2503.08	0.04473		2503.08	0.04655
	2501.15	0.017		2501.15	-0.05273		2501.15	0.04092		2501.15	0.06069		2501.15	0.05485		2501.15	0.04449		2501.15	0.04661
	2499.22	0.01782		2499.22	-0.05153		2499.22	0.04082		2499.22	0.06106		2499.22	0.05582		2499.22	0.04495		2499.22	0.04741
	2497.3	0.01875		2497.3	-0.05067		2497.3	0.04066		2497.3	0.06178		2497.3	0.05597		2497.3	0.04568		2497.3	0.04827
	2495.37	0.01924		2495.37	-0.05104		2495.37	0.04087		2495.37	0.06259		2495.37	0.05512		2495.37	0.04564		2495.37	0.04815
	2493.44	0.01899		2493.44	-0.05163		2493.44	0.04091		2493.44	0.06283		2493.44	0.05466		2493.44	0.04486		2493.44	0.04682
	2491.51	0.01863		2491.51	-0.051		2491.51	0.04127		2491.51	0.06276		2491.51	0.05527		2491.51	0.04459		2491.51	0.04573
	2489.58	0.01845		2489.58	-0.05011		2489.58	0.04203		2489.58	0.06272		2489.58	0.05587		2489.58	0.04529		2489.58	0.04634
	2487.65	0.01801		2487.65	-0.05048		2487.65	0.04216		2487.65	0.06263		2487.65	0.05613		2487.65	0.0459		2487.65	0.04758
	2485.73	0.01766		2485.73	-0.05155		2485.73	0.04179		2485.73	0.06287		2485.73	0.05635		2485.73	0.04599		2485.73	0.04778
	2483.8	0.01848		2483.8	-0.05175		2483.8	0.04169		2483.8	0.06399		2483.8	0.0566		2483.8	0.04617		2483.8	0.04752
	2481.87	0.0201		2481.87	-0.05084		2481.87	0.04189		2481.87	0.06543		2481.87	0.05738		2481.87	0.04672		2481.87	0.0479
	2479.94	0.02062		2479.94	-0.0502		2479.94	0.04178		2479.94	0.0656		2479.94	0.05789		2479.94	0.04707		2479.94	0.04813
	2478.01	0.01941		2478.01	-0.05109		2478.01	0.04108		2478.01	0.06409		2478.01	0.05661		2478.01	0.04643		2478.01	0.0474
	2476.08	0.01808		2476.08	-0.05293		2476.08	0.04027		2476.08	0.06207		2476.08	0.05453		2476.08	0.04495		2476.08	0.04634
	2474.16	0.01778		2474.16	-0.05398		2474.16	0.03961		2474.16	0.06064		2474.16	0.05353		2474.16	0.04343		2474.16	0.04561
	2472.23	0.01797		2472.23	-0.05339		2472.23	0.03903		2472.23	0.0604		2472.23	0.05355		2472.23	0.04286		2472.23	0.04569
	2470.3	0.01763		2470.3	-0.05198		2470.3	0.0393		2470.3	0.06133		2470.3	0.05397		2470.3	0.04377		2470.3	0.04625
	2468.37	0.01697		2468.37	-0.05127		2468.37	0.04075		2468.37	0.06257		2468.37	0.05454		2468.37	0.04524		2468.37	0.04615
	2466.44	0.01683		2466.44	-0.05176		2466.44	0.04172		2466.44	0.06306		2466.44	0.05471		2466.44	0.04595		2466.44	0.04569
	2464.51	0.01694		2464.51	-0.05261		2464.51	0.04121		2464.51	0.06229		2464.51	0.05438		2464.51	0.04542		2464.51	0.04583
	2462.58	0.01694		2462.58	-0.05325		2462.58	0.04031		2462.58	0.06108		2462.58	0.05403		2462.58	0.04401		2462.58	0.04613
	2460.66	0.0172		2460.66	-0.05414		2460.66	0.03984		2460.66	0.0604		2460.66	0.05357		2460.66	0.04241		2460.66	0.04579
	2458.73	0.01734		2458.73	-0.05513		2458.73	0.03934		2458.73	0.05994		2458.73	0.05301		2458.73	0.04154		2458.73	0.04519
	2456.8	0.01695		2456.8	-0.05527		2456.8	0.03854		2456.8	0.05952		2456.8	0.05304		2456.8	0.04197		2456.8	0.04535
	2454.87	0.01676		2454.87	-0.0545		2454.87	0.03837		2454.87	0.05953		2454.87	0.05349		2454.87	0.04304		2454.87	0.04621
	2452.94	0.01712		2452.94	-0.05312		2452.94	0.03926		2452.94	0.06007		2452.94	0.05405		2452.94	0.04386		2452.94	0.04673
	2451.01	0.0175		2451.01	-0.05119		2451.01	0.04028		2451.01	0.06119		2451.01	0.05513		2451.01	0.04452		2451.01	0.04677
	2449.09	0.01806		2449.09	-0.04958		2449.09	0.04137		2449.09	0.0624		2449.09	0.05626		2449.09	0.0455		2449.09	0.04688
	2447.16	0.01941		2447.16	-0.04896		2447.16	0.04273		2447.16	0.06282		2447.16	0.05646		2447.16	0.04642		2447.16	0.04735
	2445.23	0.02064		2445.23	-0.0488		2445.23	0.04362		2445.23	0.06273		2445.23	0.05599		2445.23	0.04651		2445.23	0.04811
	2443.3	0.02054		2443.3	-0.04894		2443.3	0.04333		2443.3	0.06257		2443.3	0.05561		2443.3	0.04596		2443.3	0.04856
	2441.37	0.0195		2441.37	-0.04964		2441.37	0.0419		2441.37	0.06213		2441.37	0.05517		2441.37	0.04563		2441.37	0.04824
	2439.44	0.01875		2439.44	-0.05008		2439.44	0.04067		2439.44	0.06168		2439.44	0.05474		2439.44	0.04586		2439.44	0.0476
	2437.52	0.01868		2437.52	-0.05009		2437.52	0.04056		2437.52	0.06149		2437.52	0.05487		2437.52	0.04617		2437.52	0.04712
	2435.59	0.01819		2435.59	-0.05082		2435.59	0.04055		2435.59	0.06115		2435.59	0.05463		2435.59	0.04573		2435.59	0.04684
	2433.66	0.01692		2433.66	-0.05236		2433.66	0.03967		2433.66	0.06042		2433.66	0.05311		2433.66	0.04431		2433.66	0.04625
	2431.73	0.01623		2431.73	-0.05334		2431.73	0.03854		2431.73	0.05965		2431.73	0.05226		2431.73	0.04284		2431.73	0.0452
	2429.8	0.01685		2429.8	-0.05271		2429.8	0.03834		2429.8	0.05944		2429.8	0.05374		2429.8	0.04303		2429.8	0.04471
	2427.87	0.01816		2427.87	-0.05091		2427.87	0.03937		2427.87	0.06051		2427.87	0.05599		2427.87	0.04521		2427.87	0.04557
	2425.94	0.01965		2425.94	-0.04934		2425.94	0.04097		2425.94	0.06271		2425.94	0.05734		2425.94	0.04742		2425.94	0.04769
	2424.02	0.02064		2424.02	-0.04927		2424.02	0.04195		2424.02	0.06434		2424.02	0.05788		2424.02	0.04794		2424.02	0.04958
	2422.09	0.02005		2422.09	-0.05088		2422.09	0.04166		2422.09	0.06367		2422.09	0.05727		2422.09	0.04649		2422.09	0.04901
	2420.16	0.0184		2420.16	-0.05285		2420.16	0.04063		2420.16	0.06141		2420.16	0.05545		2420.16	0.04426		2420.16	0.04667
	2418.23	0.01749		2418.23	-0.05337		2418.23	0.03943		2418.23	0.06025		2418.23	0.05456		2418.23	0.04334		2418.23	0.04559
	2416.3	0.01792		2416.3	-0.05203		2416.3	0.03859		2416.3	0.06098		2416.3	0.05592		2416.3	0.04386		2416.3	0.04656
	2414.37	0.01874		2414.37	-0.05083		2414.37	0.03869		2414.37	0.06175		2414.37	0.05751		2414.37	0.04459		2414.37	0.04773
	2412.45	0.01884		2412.45	-0.05127		2412.45	0.0394		2412.45	0.06149		2412.45	0.05743		2412.45	0.04532		2412.45	0.04755
	2410.52	0.01827		2410.52	-0.05215		2410.52	0.04004		2410.52	0.06097		2410.52	0.05676		2410.52	0.04588		2410.52	0.04695
	2408.59	0.01809		2408.59	-0.05195		2408.59	0.04031		2408.59	0.0612		2408.59	0.05709		2408.59	0.04597		2408.59	0.04751
	2406.66	0.01861		2406.66	-0.0511		2406.66	0.04023		2406.66	0.06185		2406.66	0.05777		2406.66	0.04608		2406.66	0.04837
	2404.73	0.01921		2404.73	-0.05103		2404.73	0.04032		2404.73	0.06169		2404.73	0.05737		2404.73	0.04633		2404.73	0.04804
	2402.8	0.01941		2402.8	-0.0516		2402.8	0.04074		2402.8	0.06084		2402.8	0.05623		2402.8	0.04623		2402.8	0.04696
	2400.88	0.01887		2400.88	-0.05181		2400.88	0.0408		2400.88	0.06026		2400.88	0.05521		2400.88	0.04583		2400.88	0.04593
	2398.95	0.01781		2398.95	-0.05202		2398.95	0.0406		2398.95	0.06023		2398.95	0.05483		2398.95	0.046		2398.95	0.0458
	2397.02	0.01702		2397.02	-0.05231		2397.02	0.04063		2397.02	0.06114		2397.02	0.05646		2397.02	0.04861		2397.02	0.04948
	2395.09	0.01674		2395.09	-0.05214		2395.09	0.04065		2395.09	0.06438		2395.09	0.06271		2395.09	0.05759		2395.09	0.06219
	2393.16	0.0171		2393.16	-0.05142		2393.16	0.04139		2393.16	0.07202		2393.16	0.07721		2393.16	0.07868		2393.16	0.09024
	2391.23	0.01798		2391.23	-0.04965		2391.23	0.04441		2391.23	0.08569		2391.23	0.10383		2391.23	0.11767		2391.23	0.13958
	2389.31	0.01898		2389.31	-0.04611		2389.31	0.0505		2389.31	0.10688		2389.31	0.14547		2389.31	0.17778		2389.31	0.21325
	2387.38	0.01991		2387.38	-0.04141		2387.38	0.05939		2387.38	0.13694		2387.38	0.2019		2387.38	0.25804		2387.38	0.30939
	2385.45	0.02049		2385.45	-0.03588		2385.45	0.07021		2385.45	0.17465		2385.45	0.26979		2385.45	0.35431		2385.45	0.42458
	2383.52	0.02114		2383.52	-0.02886		2383.52	0.08257		2383.52	0.21604		2383.52	0.34592		2383.52	0.46281		2383.52	0.55828
	2381.59	0.02218		2381.59	-0.02121		2381.59	0.09538		2381.59	0.25653		2381.59	0.42814		2381.59	0.58305		2381.59	0.71043
	2379.66	0.023		2379.66	-0.01421		2379.66	0.10643		2379.66	0.2945		2379.66	0.51737		2379.66	0.71848		2379.66	0.87945
	2377.73	0.02385		2377.73	-0.00782		2377.73	0.1152		2377.73	0.33368		2377.73	0.61848		2377.73	0.87424		2377.73	1.0689
	2375.81	0.02589		2375.81	-0.0013		2375.81	0.1238		2375.81	0.37817		2375.81	0.73455		2375.81	1.05352		2375.81	1.30027
	2373.88	0.02926		2373.88	0.00725		2373.88	0.13513		2373.88	0.42869		2373.88	0.86807		2373.88	1.26002		2373.88	1.58603
	2371.95	0.03308		2371.95	0.01871		2371.95	0.15037		2371.95	0.48782		2371.95	1.02326		2371.95	1.53826		2371.95	1.85483
	2370.02	0.03803		2370.02	0.0305		2370.02	0.16776		2370.02	0.55915		2370.02	1.18442		2370.02	2.0375		2370.02	2.12474
	2368.09	0.04463		2368.09	0.04103		2368.09	0.1849		2368.09	0.63249		2368.09	1.31542		2368.09	4.50097		2368.09	2.89445
	2366.16	0.04764		2366.16	0.05131		2366.16	0.20106		2366.16	0.68353		2366.16	1.40913		2366.16	2.17893		2366.16	2.41973
	2364.24	0.04441		2364.24	0.061		2364.24	0.21503		2364.24	0.7073		2364.24	1.45332		2364.24	1.74461		2364.24	1.85063
	2362.31	0.04228		2362.31	0.06997		2362.31	0.22183		2362.31	0.72516		2362.31	1.43814		2362.31	1.58212		2362.31	1.52801
	2360.38	0.04404		2360.38	0.07678		2360.38	0.22038		2360.38	0.74981		2360.38	1.43725		2360.38	1.52008		2360.38	1.41447
	2358.45	0.04462		2358.45	0.07844		2358.45	0.21707		2358.45	0.76044		2358.45	1.47307		2358.45	1.59401		2358.45	1.51232
	2356.52	0.04259		2356.52	0.0744		2356.52	0.21202		2356.52	0.7278		2356.52	1.44482		2356.52	1.76588		2356.52	1.67957
	2354.59	0.03964		2354.59	0.0634		2354.59	0.20173		2354.59	0.66877		2354.59	1.33462		2354.59	1.92077		2354.59	1.77958
	2352.67	0.0362		2352.67	0.04559		2352.67	0.18746		2352.67	0.60616		2352.67	1.19193		2352.67	1.83567		2352.67	1.91717
	2350.74	0.03239		2350.74	0.02838		2350.74	0.17257		2350.74	0.54884		2350.74	1.06765		2350.74	1.68256		2350.74	2.13585
	2348.81	0.03104		2348.81	0.02078		2348.81	0.16446		2348.81	0.51737		2348.81	1.00763		2348.81	1.59765		2348.81	2.12519
	2346.88	0.03436		2346.88	0.02611		2346.88	0.16952		2346.88	0.52582		2346.88	1.03429		2346.88	1.60084		2346.88	1.91493
	2344.95	0.03952		2344.95	0.03893		2344.95	0.18435		2344.95	0.56675		2344.95	1.15532		2344.95	1.67335		2344.95	1.8231
	2343.02	0.04107		2343.02	0.0458		2343.02	0.19053		2343.02	0.59556		2343.02	1.27771		2343.02	1.72957		2343.02	1.95757
	2341.09	0.03981		2341.09	0.04358		2341.09	0.18069		2341.09	0.57988		2341.09	1.24494		2341.09	1.67822		2341.09	2.19365
	2339.17	0.03924		2339.17	0.03793		2339.17	0.16798		2339.17	0.54793		2339.17	1.1517		2339.17	1.57153		2339.17	2.09855
	2337.24	0.03972		2337.24	0.03064		2337.24	0.16073		2337.24	0.53164		2337.24	1.10106		2337.24	1.49757		2337.24	1.84729
	2335.31	0.03992		2335.31	0.02571		2335.31	0.16143		2335.31	0.53484		2335.31	1.09748		2335.31	1.48479		2335.31	1.68395
	2333.38	0.03951		2333.38	0.02696		2333.38	0.16819		2333.38	0.54557		2333.38	1.10305		2333.38	1.50525		2333.38	1.62759
	2331.45	0.03869		2331.45	0.03205		2331.45	0.1735		2331.45	0.5553		2331.45	1.0833		2331.45	1.53315		2331.45	1.66341
	2329.52	0.03614		2329.52	0.03363		2329.52	0.17007		2329.52	0.55243		2329.52	1.0608		2329.52	1.59221		2329.52	1.76075
	2327.6	0.03195		2327.6	0.02807		2327.6	0.16029		2327.6	0.53279		2327.6	1.05752		2327.6	1.67262		2327.6	1.88317
	2325.67	0.02836		2325.67	0.02139		2325.67	0.15377		2325.67	0.51306		2325.67	1.03615		2325.67	1.64419		2325.67	1.95175
	2323.74	0.02758		2323.74	0.01936		2323.74	0.1536		2323.74	0.50288		2323.74	0.98089		2323.74	1.4954		2323.74	1.86027
	2321.81	0.02974		2321.81	0.02016		2321.81	0.15564		2321.81	0.49538		2321.81	0.94032		2321.81	1.3819		2321.81	1.76967
	2319.88	0.03175		2319.88	0.01938		2319.88	0.1552		2319.88	0.48393		2319.88	0.92415		2319.88	1.33884		2319.88	1.80728
	2317.95	0.03162		2317.95	0.0156		2317.95	0.14985		2317.95	0.46468		2317.95	0.88915		2317.95	1.29546		2317.95	1.81718
	2316.03	0.03096		2316.03	0.01168		2316.03	0.14287		2316.03	0.44257		2316.03	0.83527		2316.03	1.21947		2316.03	1.65582
	2314.1	0.03047		2314.1	0.00988		2314.1	0.13966		2314.1	0.43399		2314.1	0.80659		2314.1	1.17241		2314.1	1.5119
	2312.17	0.02923		2312.17	0.00848		2312.17	0.14069		2312.17	0.44253		2312.17	0.81923		2312.17	1.19071		2312.17	1.47644
	2310.24	0.02765		2310.24	0.00631		2310.24	0.14188		2310.24	0.45012		2310.24	0.83818		2310.24	1.22928		2310.24	1.5071
	2308.31	0.02609		2308.31	0.00344		2308.31	0.13857		2308.31	0.43988		2308.31	0.81316		2308.31	1.19737		2308.31	1.48407
	2306.38	0.02418		2306.38	-0.0011		2306.38	0.13048		2306.38	0.41056		2306.38	0.74389		2306.38	1.08432		2306.38	1.34078
	2304.45	0.02265		2304.45	-0.00672		2304.45	0.12212		2304.45	0.37494		2304.45	0.6723		2304.45	0.97292		2304.45	1.18769
	2302.53	0.02164		2302.53	-0.01135		2302.53	0.11629		2302.53	0.34886		2302.53	0.62718		2302.53	0.90766		2302.53	1.10433
	2300.6	0.02072		2300.6	-0.01427		2300.6	0.1119		2300.6	0.33409		2300.6	0.60119		2300.6	0.86747		2300.6	1.06203
	2298.67	0.02074		2298.67	-0.01604		2298.67	0.10731		2298.67	0.32239		2298.67	0.57482		2298.67	0.82409		2298.67	1.00921
	2296.74	0.02165		2296.74	-0.01739		2296.74	0.10205		2296.74	0.30887		2296.74	0.54482		2296.74	0.77833		2296.74	0.94603
	2294.81	0.02185		2294.81	-0.01949		2294.81	0.09635		2294.81	0.29112		2294.81	0.51097		2294.81	0.72335		2294.81	0.87739
	2292.88	0.0209		2292.88	-0.02321		2292.88	0.09049		2292.88	0.2682		2292.88	0.46694		2292.88	0.64706		2292.88	0.79122
	2290.96	0.02014		2290.96	-0.02754		2290.96	0.08516		2290.96	0.24456		2290.96	0.4182		2290.96	0.57158		2290.96	0.70599
	2289.03	0.02029		2289.03	-0.03106		2289.03	0.08044		2289.03	0.22464		2289.03	0.37663		2289.03	0.51749		2289.03	0.64421
	2287.1	0.02027		2287.1	-0.03405		2287.1	0.0749		2287.1	0.20672		2287.1	0.34198		2287.1	0.47401		2287.1	0.59348
	2285.17	0.01997		2285.17	-0.03647		2285.17	0.06908		2285.17	0.1887		2285.17	0.3099		2285.17	0.42935		2285.17	0.53901
	2283.24	0.02024		2283.24	-0.0376		2283.24	0.06474		2283.24	0.17266		2283.24	0.28177		2283.24	0.38666		2283.24	0.48677
	2281.31	0.02035		2281.31	-0.03837		2281.31	0.06148		2281.31	0.1596		2281.31	0.2577		2281.31	0.34925		2281.31	0.44072
	2279.39	0.01949		2279.39	-0.04019		2279.39	0.05875		2279.39	0.14844		2279.39	0.236		2279.39	0.31826		2279.39	0.40044
	2277.46	0.0187		2277.46	-0.04233		2277.46	0.05715		2277.46	0.13945		2277.46	0.21724		2277.46	0.29368		2277.46	0.367
	2275.53	0.01872		2275.53	-0.04362		2275.53	0.05636		2275.53	0.1325		2275.53	0.20118		2275.53	0.27119		2275.53	0.33701
	2273.6	0.01863		2273.6	-0.04434		2273.6	0.05535		2273.6	0.12584		2273.6	0.18642		2273.6	0.24722		2273.6	0.30665
	2271.67	0.01826		2271.67	-0.045		2271.67	0.05395		2271.67	0.11916		2271.67	0.1728		2271.67	0.22447		2271.67	0.27795
	2269.74	0.0184		2269.74	-0.04591		2269.74	0.05237		2269.74	0.1134		2269.74	0.16054		2269.74	0.2069		2269.74	0.25419
	2267.82	0.01913		2267.82	-0.04648		2267.82	0.05086		2267.82	0.10836		2267.82	0.14986		2267.82	0.19262		2267.82	0.23434
	2265.89	0.01957		2265.89	-0.04589		2265.89	0.04984		2265.89	0.10369		2265.89	0.14076		2265.89	0.17772		2265.89	0.21557
	2263.96	0.01892		2263.96	-0.0452		2263.96	0.04884		2263.96	0.09968		2263.96	0.13207		2263.96	0.16281		2263.96	0.19805
	2262.03	0.01789		2262.03	-0.04552		2262.03	0.04739		2262.03	0.09619		2262.03	0.12314		2262.03	0.14999		2262.03	0.18303
	2260.1	0.01784		2260.1	-0.04618		2260.1	0.04616		2260.1	0.09259		2260.1	0.11514		2260.1	0.13872		2260.1	0.16954
	2258.17	0.01895		2258.17	-0.04616		2258.17	0.04562		2258.17	0.08911		2258.17	0.10938		2258.17	0.12827		2258.17	0.15671
	2256.24	0.02014		2256.24	-0.04553		2256.24	0.04547		2256.24	0.0867		2256.24	0.10537		2256.24	0.11972		2256.24	0.14535
	2254.32	0.02033		2254.32	-0.04528		2254.32	0.04545		2254.32	0.08537		2254.32	0.10116		2254.32	0.11335		2254.32	0.13557
	2252.39	0.01959		2252.39	-0.04605		2252.39	0.04546		2252.39	0.08371		2252.39	0.09585		2252.39	0.10719		2252.39	0.12625
	2250.46	0.0184		2250.46	-0.0477		2250.46	0.045		2250.46	0.08035		2250.46	0.09024		2250.46	0.09986		2250.46	0.11667
	2248.53	0.01758		2248.53	-0.0492		2248.53	0.04411		2248.53	0.07651		2248.53	0.08558		2248.53	0.09242		2248.53	0.10783
	2246.6	0.01797		2246.6	-0.04951		2246.6	0.04337		2246.6	0.07442		2246.6	0.08223		2246.6	0.08649		2246.6	0.1009
	2244.67	0.01897		2244.67	-0.04922		2244.67	0.04301		2244.67	0.07385		2244.67	0.07987		2244.67	0.08244		2244.67	0.09547
	2242.75	0.01961		2242.75	-0.04909		2242.75	0.04317		2242.75	0.07358		2242.75	0.07795		2242.75	0.07956		2242.75	0.09104
	2240.82	0.0198		2240.82	-0.04872		2240.82	0.04364		2240.82	0.07306		2240.82	0.07567		2240.82	0.07655		2240.82	0.08702
	2238.89	0.01971		2238.89	-0.04778		2238.89	0.04397		2238.89	0.07204		2238.89	0.0732		2238.89	0.07311		2238.89	0.08272
	2236.96	0.01941		2236.96	-0.047		2236.96	0.04412		2236.96	0.07105		2236.96	0.0714		2236.96	0.07021		2236.96	0.0786
	2235.03	0.01924		2235.03	-0.04724		2235.03	0.04387		2235.03	0.07032		2235.03	0.07013		2235.03	0.0677		2235.03	0.07526
	2233.1	0.01938		2233.1	-0.04814		2233.1	0.04313		2233.1	0.06926		2233.1	0.06854		2233.1	0.06445		2233.1	0.07231
	2231.18	0.01952		2231.18	-0.04859		2231.18	0.04241		2231.18	0.0676		2231.18	0.06642		2231.18	0.06089		2231.18	0.06903
	2229.25	0.01976		2229.25	-0.04876		2229.25	0.04216		2229.25	0.06584		2229.25	0.06475		2229.25	0.05849		2229.25	0.06568
	2227.32	0.0201		2227.32	-0.04921		2227.32	0.04199		2227.32	0.06493		2227.32	0.06403		2227.32	0.0573		2227.32	0.06299
	2225.39	0.01973		2225.39	-0.04964		2225.39	0.04133		2225.39	0.06427		2225.39	0.06304		2225.39	0.05587		2225.39	0.06091
	2223.46	0.01855		2223.46	-0.04999		2223.46	0.04038		2223.46	0.06288		2223.46	0.06134		2223.46	0.05398		2223.46	0.05898
	2221.53	0.01786		2221.53	-0.05022		2221.53	0.03997		2221.53	0.06237		2221.53	0.06034		2221.53	0.05309		2221.53	0.05755
	2219.6	0.01849		2219.6	-0.04963		2219.6	0.04064		2219.6	0.06396		2219.6	0.06062		2219.6	0.05354		2219.6	0.05726
	2217.68	0.01945		2217.68	-0.04827		2217.68	0.0419		2217.68	0.06561		2217.68	0.06105		2217.68	0.05388		2217.68	0.05768
	2215.75	0.01978		2215.75	-0.04746		2215.75	0.04273		2215.75	0.06587		2215.75	0.0609		2215.75	0.05321		2215.75	0.05772
	2213.82	0.01974		2213.82	-0.04805		2213.82	0.04273		2213.82	0.06577		2213.82	0.06019		2213.82	0.0521		2213.82	0.05698
	2211.89	0.01947		2211.89	-0.04937		2211.89	0.04222		2211.89	0.06603		2211.89	0.05956		2211.89	0.05134		2211.89	0.05602
	2209.96	0.01934		2209.96	-0.05026		2209.96	0.04173		2209.96	0.06604		2209.96	0.05986		2209.96	0.05116		2209.96	0.05557
	2208.03	0.02013		2208.03	-0.05014		2208.03	0.04163		2208.03	0.06575		2208.03	0.06039		2208.03	0.05139		2208.03	0.05536
	2206.11	0.02115		2206.11	-0.04926		2206.11	0.0417		2206.11	0.06535		2206.11	0.06004		2206.11	0.05147		2206.11	0.05472
	2204.18	0.02094		2204.18	-0.0487		2204.18	0.04137		2204.18	0.06464		2204.18	0.05915		2204.18	0.05087		2204.18	0.05386
	2202.25	0.01986		2202.25	-0.04929		2202.25	0.04103		2202.25	0.0638		2202.25	0.05821		2202.25	0.05026		2202.25	0.05356
	2200.32	0.01904		2200.32	-0.05012		2200.32	0.04145		2200.32	0.06319		2200.32	0.05779		2200.32	0.05051		2200.32	0.05358
	2198.39	0.01895		2198.39	-0.04982		2198.39	0.04221		2198.39	0.06305		2198.39	0.05833		2198.39	0.05117		2198.39	0.05353
	2196.46	0.01935		2196.46	-0.04878		2196.46	0.04245		2196.46	0.06353		2196.46	0.05888		2196.46	0.05141		2196.46	0.05423
	2194.54	0.0195		2194.54	-0.04823		2194.54	0.04187		2194.54	0.06417		2194.54	0.05873		2194.54	0.05131		2194.54	0.05595
	2192.61	0.01958		2192.61	-0.04842		2192.61	0.04142		2192.61	0.0646		2192.61	0.05865		2192.61	0.05165		2192.61	0.05748
	2190.68	0.0201		2190.68	-0.04867		2190.68	0.0421		2190.68	0.06523		2190.68	0.05921		2190.68	0.05245		2190.68	0.05772
	2188.75	0.02052		2188.75	-0.04883		2188.75	0.04267		2188.75	0.06579		2188.75	0.05972		2188.75	0.05269		2188.75	0.05698
	2186.82	0.02039		2186.82	-0.04921		2186.82	0.04205		2186.82	0.06532		2186.82	0.05979		2186.82	0.05207		2186.82	0.05653
	2184.89	0.01955		2184.89	-0.04998		2184.89	0.04108		2184.89	0.06406		2184.89	0.05955		2184.89	0.05096		2184.89	0.05622
	2182.96	0.01838		2182.96	-0.05074		2182.96	0.04023		2182.96	0.06317		2182.96	0.05892		2182.96	0.04965		2182.96	0.05552
	2181.04	0.01801		2181.04	-0.05046		2181.04	0.03995		2181.04	0.06306		2181.04	0.05846		2181.04	0.04909		2181.04	0.05577
	2179.11	0.01849		2179.11	-0.04935		2179.11	0.04073		2179.11	0.0631		2179.11	0.05854		2179.11	0.04974		2179.11	0.05718
	2177.18	0.01922		2177.18	-0.04851		2177.18	0.04158		2177.18	0.06287		2177.18	0.05859		2177.18	0.05071		2177.18	0.05807
	2175.25	0.01979		2175.25	-0.04791		2175.25	0.04147		2175.25	0.06297		2175.25	0.05848		2175.25	0.05135		2175.25	0.05817
	2173.32	0.01981		2173.32	-0.04748		2173.32	0.041		2173.32	0.06354		2173.32	0.05879		2173.32	0.05184		2173.32	0.05818
	2171.39	0.01977		2171.39	-0.04758		2171.39	0.04077		2171.39	0.06375		2171.39	0.05943		2171.39	0.05194		2171.39	0.05785
	2169.47	0.01964		2169.47	-0.04835		2169.47	0.04049		2169.47	0.06333		2169.47	0.05933		2169.47	0.05125		2169.47	0.0569
	2167.54	0.01879		2167.54	-0.04977		2167.54	0.04035		2167.54	0.06302		2167.54	0.05844		2167.54	0.05034		2167.54	0.05574
	2165.61	0.01832		2165.61	-0.05107		2165.61	0.04076		2165.61	0.06347		2165.61	0.05785		2165.61	0.04998		2165.61	0.05511
	2163.68	0.01899		2163.68	-0.05138		2163.68	0.0413		2163.68	0.06423		2163.68	0.05786		2163.68	0.05002		2163.68	0.05493
	2161.75	0.01962		2161.75	-0.05094		2161.75	0.04147		2161.75	0.06438		2161.75	0.05785		2161.75	0.04998		2161.75	0.0545
	2159.82	0.01978		2159.82	-0.05017		2159.82	0.04152		2159.82	0.06419		2159.82	0.05775		2159.82	0.05001		2159.82	0.05392
	2157.9	0.01985		2157.9	-0.04875		2157.9	0.04196		2157.9	0.06427		2157.9	0.0586		2157.9	0.05054		2157.9	0.05376
	2155.97	0.01972		2155.97	-0.04726		2155.97	0.04231		2155.97	0.06413		2155.97	0.06006		2155.97	0.05107		2155.97	0.05379
	2154.04	0.01923		2154.04	-0.04737		2154.04	0.04152		2154.04	0.06331		2154.04	0.0602		2154.04	0.05041		2154.04	0.05282
	2152.11	0.01841		2152.11	-0.04931		2152.11	0.04008		2152.11	0.06222		2152.11	0.0589		2152.11	0.04859		2152.11	0.05056
	2150.18	0.01759		2150.18	-0.05099		2150.18	0.0394		2150.18	0.06195		2150.18	0.05768		2150.18	0.04692		2150.18	0.04883
	2148.25	0.01751		2148.25	-0.05077		2148.25	0.03957		2148.25	0.06267		2148.25	0.05732		2148.25	0.04605		2148.25	0.04868
	2146.32	0.01813		2146.32	-0.04969		2146.32	0.03951		2146.32	0.06304		2146.32	0.05732		2146.32	0.04593		2146.32	0.04909
	2144.4	0.01862		2144.4	-0.04922		2144.4	0.03931		2144.4	0.06271		2144.4	0.05698		2144.4	0.04649		2144.4	0.04917
	2142.47	0.01893		2142.47	-0.04904		2142.47	0.03995		2142.47	0.06269		2142.47	0.05645		2142.47	0.04745		2142.47	0.04904
	2140.54	0.01923		2140.54	-0.04878		2140.54	0.04054		2140.54	0.06315		2140.54	0.05606		2140.54	0.04815		2140.54	0.04871
	2138.61	0.01904		2138.61	-0.0492		2138.61	0.0398		2138.61	0.06306		2138.61	0.05612		2138.61	0.04807		2138.61	0.04833
	2136.68	0.01875		2136.68	-0.05004		2136.68	0.03919		2136.68	0.06243		2136.68	0.05715		2136.68	0.04774		2136.68	0.04874
	2134.75	0.0188		2134.75	-0.04976		2134.75	0.04002		2134.75	0.06269		2134.75	0.05865		2134.75	0.04823		2134.75	0.04983
	2132.83	0.01867		2132.83	-0.04837		2132.83	0.04085		2132.83	0.06391		2132.83	0.05957		2132.83	0.04925		2132.83	0.05105
	2130.9	0.01869		2130.9	-0.04734		2130.9	0.04109		2130.9	0.06519		2130.9	0.05997		2130.9	0.04991		2130.9	0.05288
	2128.97	0.01935		2128.97	-0.04701		2128.97	0.0418		2128.97	0.06644		2128.97	0.0606		2128.97	0.05041		2128.97	0.05487
	2127.04	0.01992		2127.04	-0.04704		2127.04	0.04283		2127.04	0.06712		2127.04	0.06154		2127.04	0.05097		2127.04	0.05555
	2125.11	0.01964		2125.11	-0.04757		2125.11	0.04333		2125.11	0.06638		2125.11	0.06168		2125.11	0.05114		2125.11	0.05497
	2123.18	0.01861		2123.18	-0.04874		2123.18	0.04293		2123.18	0.06466		2123.18	0.06031		2123.18	0.05091		2123.18	0.05415
	2121.26	0.01778		2121.26	-0.05023		2121.26	0.04214		2121.26	0.06301		2121.26	0.05882		2121.26	0.05047		2121.26	0.0535
	2119.33	0.01784		2119.33	-0.05122		2119.33	0.04203		2119.33	0.06176		2119.33	0.05824		2119.33	0.04978		2119.33	0.05332
	2117.4	0.018		2117.4	-0.05138		2117.4	0.04212		2117.4	0.06113		2117.4	0.05767		2117.4	0.04932		2117.4	0.05354
	2115.47	0.01757		2115.47	-0.05115		2115.47	0.04124		2115.47	0.0615		2115.47	0.05691		2115.47	0.04991		2115.47	0.05373
	2113.54	0.01763		2113.54	-0.05058		2113.54	0.04012		2113.54	0.0625		2113.54	0.0567		2113.54	0.05129		2113.54	0.05427
	2111.61	0.01876		2111.61	-0.04967		2111.61	0.04016		2111.61	0.06338		2111.61	0.05703		2111.61	0.05199		2111.61	0.05542
	2109.69	0.01938		2109.69	-0.04892		2109.69	0.04102		2109.69	0.06344		2109.69	0.05746		2109.69	0.051		2109.69	0.05613
	2107.76	0.01881		2107.76	-0.04868		2107.76	0.04125		2107.76	0.06283		2107.76	0.0577		2107.76	0.04918		2107.76	0.05584
	2105.83	0.01856		2105.83	-0.04911		2105.83	0.04067		2105.83	0.06278		2105.83	0.05782		2105.83	0.04808		2105.83	0.05541
	2103.9	0.01891		2103.9	-0.0498		2103.9	0.04006		2103.9	0.0636		2103.9	0.05795		2103.9	0.04797		2103.9	0.05499
	2101.97	0.01926		2101.97	-0.04954		2101.97	0.04007		2101.97	0.06458		2101.97	0.05811		2101.97	0.04879		2101.97	0.05476
	2100.04	0.01969		2100.04	-0.04833		2100.04	0.04058		2100.04	0.06511		2100.04	0.05833		2100.04	0.0498		2100.04	0.05481
	2098.11	0.01926		2098.11	-0.04795		2098.11	0.04036		2098.11	0.0644		2098.11	0.05816		2098.11	0.04929		2098.11	0.05402
	2096.19	0.01765		2096.19	-0.04872		2096.19	0.03907		2096.19	0.06283		2096.19	0.05754		2096.19	0.04761		2096.19	0.0526
	2094.26	0.01668		2094.26	-0.04945		2094.26	0.03799		2094.26	0.06227		2094.26	0.05735		2094.26	0.04679		2094.26	0.05186
	2092.33	0.01697		2092.33	-0.04959		2092.33	0.03803		2092.33	0.06302		2092.33	0.05791		2092.33	0.04727		2092.33	0.05205
	2090.4	0.01759		2090.4	-0.04942		2090.4	0.03901		2090.4	0.06392		2090.4	0.05843		2090.4	0.04823		2090.4	0.05262
	2088.47	0.01821		2088.47	-0.04958		2088.47	0.03995		2088.47	0.06486		2088.47	0.05833		2088.47	0.04908		2088.47	0.05304
	2086.54	0.01889		2086.54	-0.04989		2086.54	0.04034		2086.54	0.06571		2086.54	0.05812		2086.54	0.0495		2086.54	0.05315
	2084.62	0.01946		2084.62	-0.04971		2084.62	0.0405		2084.62	0.06556		2084.62	0.05842		2084.62	0.04962		2084.62	0.05316
	2082.69	0.01985		2082.69	-0.04929		2082.69	0.04053		2082.69	0.06443		2082.69	0.0591		2082.69	0.05		2082.69	0.05321
	2080.76	0.02036		2080.76	-0.04874		2080.76	0.04074		2080.76	0.06379		2080.76	0.06021		2080.76	0.05107		2080.76	0.05344
	2078.83	0.02109		2078.83	-0.04778		2078.83	0.04139		2078.83	0.06459		2078.83	0.06161		2078.83	0.05196		2078.83	0.0542
	2076.9	0.02113		2076.9	-0.04739		2076.9	0.04184		2076.9	0.06557		2076.9	0.06178		2076.9	0.05126		2076.9	0.05467
	2074.97	0.0199		2074.97	-0.04826		2074.97	0.04145		2074.97	0.06545		2074.97	0.06018		2074.97	0.0498		2074.97	0.05398
	2073.05	0.01847		2073.05	-0.04894		2073.05	0.04092		2073.05	0.06468		2073.05	0.05866		2073.05	0.04927		2073.05	0.0533
	2071.12	0.01784		2071.12	-0.04883		2071.12	0.04122		2071.12	0.06395		2071.12	0.05833		2071.12	0.04954		2071.12	0.0532
	2069.19	0.01776		2069.19	-0.04886		2069.19	0.04171		2069.19	0.06361		2069.19	0.05866		2069.19	0.04973		2069.19	0.05298
	2067.26	0.01802		2067.26	-0.04879		2067.26	0.04158		2067.26	0.0641		2067.26	0.05912		2067.26	0.04969		2067.26	0.05253
	2065.33	0.0186		2065.33	-0.04845		2065.33	0.04123		2065.33	0.06498		2065.33	0.05887		2065.33	0.04932		2065.33	0.05223
	2063.4	0.01929		2063.4	-0.0484		2063.4	0.04082		2063.4	0.06535		2063.4	0.05755		2063.4	0.0486		2063.4	0.05208
	2061.47	0.0197		2061.47	-0.04837		2061.47	0.04059		2061.47	0.06516		2061.47	0.05687		2061.47	0.04843		2061.47	0.05191
	2059.55	0.01926		2059.55	-0.04824		2059.55	0.04087		2059.55	0.0645		2059.55	0.05772		2059.55	0.04892		2059.55	0.05187
	2057.62	0.01859		2057.62	-0.04818		2057.62	0.04153		2057.62	0.06388		2057.62	0.05875		2057.62	0.04939		2057.62	0.05222
	2055.69	0.01892		2055.69	-0.04787		2055.69	0.04256		2055.69	0.0641		2055.69	0.05943		2055.69	0.04995		2055.69	0.05306
	2053.76	0.01988		2053.76	-0.04755		2053.76	0.04333		2053.76	0.06468		2053.76	0.05988		2053.76	0.05002		2053.76	0.05379
	2051.83	0.0201		2051.83	-0.04771		2051.83	0.04282		2051.83	0.06484		2051.83	0.0595		2051.83	0.04875		2051.83	0.05366
	2049.9	0.01918		2049.9	-0.04819		2049.9	0.04114		2049.9	0.06439		2049.9	0.05844		2049.9	0.04692		2049.9	0.0525
	2047.98	0.01815		2047.98	-0.04892		2047.98	0.03992		2047.98	0.06383		2047.98	0.05759		2047.98	0.0461		2047.98	0.05046
	2046.05	0.01828		2046.05	-0.04984		2046.05	0.04021		2046.05	0.06368		2046.05	0.05731		2046.05	0.04699		2046.05	0.04879
	2044.12	0.01903		2044.12	-0.05014		2044.12	0.04087		2044.12	0.06381		2044.12	0.05747		2044.12	0.04867		2044.12	0.04896
	2042.19	0.01904		2042.19	-0.0494		2042.19	0.04051		2042.19	0.06418		2042.19	0.05789		2042.19	0.04931		2042.19	0.05078
	2040.26	0.0188		2040.26	-0.04841		2040.26	0.03965		2040.26	0.06431		2040.26	0.0581		2040.26	0.04858		2040.26	0.05226
	2038.33	0.01879		2038.33	-0.04815		2038.33	0.0393		2038.33	0.06354		2038.33	0.05752		2038.33	0.04774		2038.33	0.05187
	2036.41	0.01811		2036.41	-0.04875		2036.41	0.03906		2036.41	0.06232		2036.41	0.05641		2036.41	0.04726		2036.41	0.05025
	2034.48	0.01728		2034.48	-0.04897		2034.48	0.03894		2034.48	0.06178		2034.48	0.0562		2034.48	0.04716		2034.48	0.04931
	2032.55	0.01735		2032.55	-0.04816		2032.55	0.03966		2032.55	0.06214		2032.55	0.05714		2032.55	0.04753		2032.55	0.04983
	2030.62	0.01772		2030.62	-0.04766		2030.62	0.0401		2030.62	0.06211		2030.62	0.05737		2030.62	0.04763		2030.62	0.05036
	2028.69	0.01771		2028.69	-0.04804		2028.69	0.03971		2028.69	0.06156		2028.69	0.05662		2028.69	0.04738		2028.69	0.05019
	2026.76	0.0176		2026.76	-0.04862		2026.76	0.03986		2026.76	0.06163		2026.76	0.05607		2026.76	0.04723		2026.76	0.05005
	2024.83	0.01741		2024.83	-0.04915		2024.83	0.04043		2024.83	0.06161		2024.83	0.05563		2024.83	0.04678		2024.83	0.04987
	2022.91	0.01697		2022.91	-0.04958		2022.91	0.04027		2022.91	0.06062		2022.91	0.05498		2022.91	0.04582		2022.91	0.04942
	2020.98	0.01698		2020.98	-0.04977		2020.98	0.03997		2020.98	0.05981		2020.98	0.05498		2020.98	0.04507		2020.98	0.04926
	2019.05	0.01781		2019.05	-0.04937		2019.05	0.04034		2019.05	0.06024		2019.05	0.05638		2019.05	0.0458		2019.05	0.05016
	2017.12	0.01837		2017.12	-0.04875		2017.12	0.04068		2017.12	0.06167		2017.12	0.05784		2017.12	0.04765		2017.12	0.05112
	2015.19	0.01759		2015.19	-0.0491		2015.19	0.04021		2015.19	0.06299		2015.19	0.05793		2015.19	0.0483		2015.19	0.05052
	2013.26	0.01634		2013.26	-0.05006		2013.26	0.03927		2013.26	0.06334		2013.26	0.05762		2013.26	0.04738		2013.26	0.0493
	2011.34	0.01649		2011.34	-0.05033		2011.34	0.03863		2011.34	0.06343		2011.34	0.05772		2011.34	0.04675		2011.34	0.04917
	2009.41	0.01814		2009.41	-0.04978		2009.41	0.03887		2009.41	0.06411		2009.41	0.05812		2009.41	0.04748		2009.41	0.05008
	2007.48	0.01981		2007.48	-0.04877		2007.48	0.03983		2007.48	0.06444		2007.48	0.05891		2007.48	0.04924		2007.48	0.05105
	2005.55	0.02044		2005.55	-0.04778		2005.55	0.04052		2005.55	0.06378		2005.55	0.0599		2005.55	0.05086		2005.55	0.05153
	2003.62	0.02019		2003.62	-0.04743		2003.62	0.04039		2003.62	0.06357		2003.62	0.06046		2003.62	0.05143		2003.62	0.05159
	2001.69	0.01992		2001.69	-0.0476		2001.69	0.03995		2001.69	0.06434		2001.69	0.06031		2001.69	0.05107		2001.69	0.05161
	1999.77	0.01945		1999.77	-0.04794		1999.77	0.03948		1999.77	0.06437		1999.77	0.05962		1999.77	0.04988		1999.77	0.05163
	1997.84	0.01795		1997.84	-0.04855		1997.84	0.03881		1997.84	0.06325		1997.84	0.05838		1997.84	0.04808		1997.84	0.0509
	1995.91	0.01641		1995.91	-0.04937		1995.91	0.03853		1995.91	0.06225		1995.91	0.05725		1995.91	0.04672		1995.91	0.04973
	1993.98	0.01652		1993.98	-0.04978		1993.98	0.03934		1993.98	0.06216		1993.98	0.05768		1993.98	0.04708		1993.98	0.04985
	1992.05	0.01807		1992.05	-0.04955		1992.05	0.04092		1992.05	0.06306		1992.05	0.05946		1992.05	0.04946		1992.05	0.05118
	1990.12	0.01942		1990.12	-0.04892		1990.12	0.04188		1990.12	0.06429		1990.12	0.0609		1990.12	0.05178		1990.12	0.05232
	1988.19	0.01913		1988.19	-0.04823		1988.19	0.04115		1988.19	0.06459		1988.19	0.06106		1988.19	0.05149		1988.19	0.0526
	1986.27	0.01721		1986.27	-0.0479		1986.27	0.03955		1986.27	0.06348		1986.27	0.05997		1986.27	0.04917		1986.27	0.05165
	1984.34	0.01589		1984.34	-0.0477		1984.34	0.03924		1984.34	0.06223		1984.34	0.0587		1984.34	0.04787		1984.34	0.05069
	1982.41	0.01677		1982.41	-0.04722		1982.41	0.04052		1982.41	0.06226		1982.41	0.05848		1982.41	0.04895		1982.41	0.05111
	1980.48	0.01821		1980.48	-0.04686		1980.48	0.04163		1980.48	0.06316		1980.48	0.05896		1980.48	0.05083		1980.48	0.05177
	1978.55	0.01859		1978.55	-0.04672		1978.55	0.04179		1978.55	0.0642		1978.55	0.05914		1978.55	0.05191		1978.55	0.05212
	1976.62	0.01862		1976.62	-0.04666		1976.62	0.0415		1976.62	0.06515		1976.62	0.05882		1976.62	0.05165		1976.62	0.05285
	1974.7	0.01843		1974.7	-0.04708		1974.7	0.04093		1974.7	0.06505		1974.7	0.05816		1974.7	0.05042		1974.7	0.05271
	1972.77	0.01735		1972.77	-0.04795		1972.77	0.03986		1972.77	0.06335		1972.77	0.05741		1972.77	0.04951		1972.77	0.05089
	1970.84	0.0164		1970.84	-0.04873		1970.84	0.0392		1970.84	0.06145		1970.84	0.05732		1970.84	0.0496		1970.84	0.04972
	1968.91	0.01663		1968.91	-0.04879		1968.91	0.04027		1968.91	0.06089		1968.91	0.05822		1968.91	0.05021		1968.91	0.05083
	1966.98	0.01741		1966.98	-0.04811		1966.98	0.0419		1966.98	0.06153		1966.98	0.0589		1966.98	0.05071		1966.98	0.0525
	1965.05	0.01785		1965.05	-0.04786		1965.05	0.04235		1965.05	0.06234		1965.05	0.05879		1965.05	0.05104		1965.05	0.05288
	1963.13	0.01788		1963.13	-0.04814		1963.13	0.04252		1963.13	0.06328		1963.13	0.05898		1963.13	0.05144		1963.13	0.05249
	1961.2	0.01802		1961.2	-0.04779		1961.2	0.04289		1961.2	0.06431		1961.2	0.05967		1961.2	0.05138		1961.2	0.05257
	1959.27	0.01826		1959.27	-0.04725		1959.27	0.04248		1959.27	0.06447		1959.27	0.05985		1959.27	0.0505		1959.27	0.05318
	1957.34	0.01848		1957.34	-0.04707		1957.34	0.04204		1957.34	0.06455		1957.34	0.05972		1957.34	0.04986		1957.34	0.05397
	1955.41	0.01889		1955.41	-0.04675		1955.41	0.04228		1955.41	0.06543		1955.41	0.0598		1955.41	0.04981		1955.41	0.05402
	1953.48	0.01865		1953.48	-0.04688		1953.48	0.04181		1953.48	0.06579		1953.48	0.05944		1953.48	0.04953		1953.48	0.05222
	1951.56	0.0174		1951.56	-0.04753		1951.56	0.04031		1951.56	0.06529		1951.56	0.0589		1951.56	0.04927		1951.56	0.05023
	1949.63	0.01687		1949.63	-0.04754		1949.63	0.0395		1949.63	0.06517		1949.63	0.05898		1949.63	0.05017		1949.63	0.05032
	1947.7	0.01746		1947.7	-0.04723		1947.7	0.03969		1947.7	0.0655		1947.7	0.0592		1947.7	0.05173		1947.7	0.0516
	1945.77	0.01737		1945.77	-0.04763		1945.77	0.03964		1945.77	0.06532		1945.77	0.05938		1945.77	0.05202		1945.77	0.05272
	1943.84	0.01701		1943.84	-0.048		1943.84	0.03955		1943.84	0.0645		1943.84	0.06016		1943.84	0.05101		1943.84	0.05414
	1941.91	0.0179		1941.91	-0.04769		1941.91	0.04003		1941.91	0.06397		1941.91	0.06067		1941.91	0.04991		1941.91	0.05501
	1939.98	0.01879		1939.98	-0.04735		1939.98	0.04047		1939.98	0.06414		1939.98	0.05984		1939.98	0.04887		1939.98	0.054
	1938.06	0.01886		1938.06	-0.04698		1938.06	0.04091		1938.06	0.06476		1938.06	0.05897		1938.06	0.04862		1938.06	0.05314
	1936.13	0.01891		1936.13	-0.04677		1936.13	0.04135		1936.13	0.06551		1936.13	0.05918		1936.13	0.04959		1936.13	0.05397
	1934.2	0.0192		1934.2	-0.04737		1934.2	0.0409		1934.2	0.0656		1934.2	0.05981		1934.2	0.05031		1934.2	0.05494
	1932.27	0.01971		1932.27	-0.04813		1932.27	0.04014		1932.27	0.06466		1932.27	0.06009		1932.27	0.04991		1932.27	0.05478
	1930.34	0.01986		1930.34	-0.0481		1930.34	0.04051		1930.34	0.06352		1930.34	0.0601		1930.34	0.04961		1930.34	0.05386
	1928.41	0.019		1928.41	-0.04788		1928.41	0.04125		1928.41	0.0628		1928.41	0.06023		1928.41	0.05006		1928.41	0.05276
	1926.49	0.01761		1926.49	-0.04821		1926.49	0.04127		1926.49	0.06249		1926.49	0.06048		1926.49	0.0505		1926.49	0.05182
	1924.56	0.01675		1924.56	-0.0483		1924.56	0.04124		1924.56	0.06284		1924.56	0.06086		1924.56	0.05087		1924.56	0.05152
	1922.63	0.01688		1922.63	-0.0475		1922.63	0.04135		1922.63	0.06354		1922.63	0.06116		1922.63	0.051		1922.63	0.05197
	1920.7	0.01764		1920.7	-0.04629		1920.7	0.041		1920.7	0.06395		1920.7	0.06144		1920.7	0.05095		1920.7	0.05287
	1918.77	0.01826		1918.77	-0.0458		1918.77	0.04026		1918.77	0.06375		1918.77	0.06166		1918.77	0.05135		1918.77	0.0536
	1916.84	0.01773		1916.84	-0.04702		1916.84	0.03937		1916.84	0.06275		1916.84	0.06076		1916.84	0.05109		1916.84	0.05293
	1914.92	0.01664		1914.92	-0.04856		1914.92	0.03937		1914.92	0.0621		1914.92	0.05951		1914.92	0.05007		1914.92	0.05163
	1912.99	0.01675		1912.99	-0.04896		1912.99	0.03997		1912.99	0.06262		1912.99	0.05941		1912.99	0.04977		1912.99	0.05123
	1911.06	0.01741		1911.06	-0.04887		1911.06	0.03965		1911.06	0.06332		1911.06	0.05948		1911.06	0.04967		1911.06	0.05114
	1909.13	0.01696		1909.13	-0.04901		1909.13	0.0393		1909.13	0.0632		1909.13	0.0585		1909.13	0.04885		1909.13	0.05051
	1907.2	0.01616		1907.2	-0.04916		1907.2	0.03974		1907.2	0.06246		1907.2	0.05773		1907.2	0.04788		1907.2	0.05039
	1905.27	0.01662		1905.27	-0.04837		1905.27	0.03995		1905.27	0.06237		1905.27	0.05883		1905.27	0.04776		1905.27	0.05184
	1903.34	0.01786		1903.34	-0.04708		1903.34	0.0398		1903.34	0.06325		1903.34	0.06031		1903.34	0.04864		1903.34	0.0537
	1901.42	0.01897		1901.42	-0.04684		1901.42	0.03989		1901.42	0.06401		1901.42	0.06031		1901.42	0.04999		1901.42	0.05449
	1899.49	0.01983		1899.49	-0.04715		1899.49	0.04085		1899.49	0.06466		1899.49	0.05988		1899.49	0.05152		1899.49	0.05437
	1897.56	0.0199		1897.56	-0.04697		1897.56	0.04221		1897.56	0.06598		1897.56	0.06022		1897.56	0.05306		1897.56	0.05451
	1895.63	0.01914		1895.63	-0.04693		1895.63	0.04187		1895.63	0.06705		1895.63	0.06034		1895.63	0.05368		1895.63	0.05511
	1893.7	0.01888		1893.7	-0.04716		1893.7	0.03979		1893.7	0.06653		1893.7	0.05937		1893.7	0.05246		1893.7	0.05513
	1891.77	0.01959		1891.77	-0.04673		1891.77	0.03891		1891.77	0.06531		1891.77	0.05911		1891.77	0.05099		1891.77	0.0548
	1889.85	0.01967		1889.85	-0.04625		1889.85	0.03969		1889.85	0.06439		1889.85	0.05996		1889.85	0.05061		1889.85	0.05449
	1887.92	0.01866		1887.92	-0.04665		1887.92	0.04012		1887.92	0.06386		1887.92	0.05982		1887.92	0.05041		1887.92	0.05391
	1885.99	0.01796		1885.99	-0.04718		1885.99	0.04021		1885.99	0.06409		1885.99	0.05876		1885.99	0.05024		1885.99	0.05342
	1884.06	0.01768		1884.06	-0.04776		1884.06	0.04035		1884.06	0.06413		1884.06	0.05791		1884.06	0.05018		1884.06	0.05291
	1882.13	0.01795		1882.13	-0.04831		1882.13	0.04035		1882.13	0.06338		1882.13	0.0577		1882.13	0.05008		1882.13	0.05264
	1880.2	0.01951		1880.2	-0.0479		1880.2	0.04104		1880.2	0.06333		1880.2	0.05862		1880.2	0.05057		1880.2	0.05341
	1878.28	0.02134		1878.28	-0.04688		1878.28	0.04284		1878.28	0.06452		1878.28	0.06041		1878.28	0.05187		1878.28	0.0546
	1876.35	0.02135		1876.35	-0.04673		1876.35	0.0442		1876.35	0.06529		1876.35	0.06155		1876.35	0.05283		1876.35	0.05535
	1874.42	0.01942		1874.42	-0.04804		1874.42	0.0434		1874.42	0.06472		1874.42	0.06107		1874.42	0.05209		1874.42	0.05539
	1872.49	0.01766		1872.49	-0.04948		1872.49	0.04179		1872.49	0.06401		1872.49	0.06022		1872.49	0.05067		1872.49	0.05563
	1870.56	0.01711		1870.56	-0.04897		1870.56	0.04141		1870.56	0.06417		1870.56	0.06032		1870.56	0.05043		1870.56	0.05704
	1868.63	0.01722		1868.63	-0.04705		1868.63	0.04092		1868.63	0.06462		1868.63	0.06108		1868.63	0.05111		1868.63	0.05859
	1866.7	0.01716		1866.7	-0.04645		1866.7	0.03934		1866.7	0.06469		1866.7	0.06148		1866.7	0.05162		1866.7	0.0588
	1864.78	0.01658		1864.78	-0.04692		1864.78	0.03878		1864.78	0.06505		1864.78	0.06151		1864.78	0.05184		1864.78	0.05824
	1862.85	0.01612		1862.85	-0.04692		1862.85	0.03943		1862.85	0.06557		1862.85	0.06163		1862.85	0.05175		1862.85	0.05765
	1860.92	0.01617		1860.92	-0.04664		1860.92	0.03948		1860.92	0.06493		1860.92	0.0611		1860.92	0.05103		1860.92	0.05658
	1858.99	0.01636		1858.99	-0.04655		1858.99	0.03879		1858.99	0.06393		1858.99	0.05976		1858.99	0.05005		1858.99	0.05523
	1857.06	0.01631		1857.06	-0.04717		1857.06	0.03843		1857.06	0.06394		1857.06	0.0587		1857.06	0.04951		1857.06	0.05449
	1855.13	0.01594		1855.13	-0.04839		1855.13	0.03814		1855.13	0.06418		1855.13	0.05843		1855.13	0.04947		1855.13	0.05438
	1853.21	0.01589		1853.21	-0.04825		1853.21	0.03801		1853.21	0.06437		1853.21	0.05906		1853.21	0.04964		1853.21	0.05476
	1851.28	0.01654		1851.28	-0.04618		1851.28	0.03902		1851.28	0.06502		1851.28	0.06058		1851.28	0.0503		1851.28	0.05576
	1849.35	0.01741		1849.35	-0.04481		1849.35	0.04043		1849.35	0.06533		1849.35	0.06189		1849.35	0.05161		1849.35	0.05721
	1847.42	0.018		1847.42	-0.04537		1847.42	0.04085		1847.42	0.06484		1847.42	0.06225		1847.42	0.0533		1847.42	0.05873
	1845.49	0.01816		1845.49	-0.04573		1845.49	0.04058		1845.49	0.06485		1845.49	0.063		1845.49	0.05584		1845.49	0.05972
	1843.56	0.01776		1843.56	-0.04529		1843.56	0.04022		1843.56	0.06566		1843.56	0.06392		1843.56	0.05774		1843.56	0.05914
	1841.64	0.01733		1841.64	-0.04526		1841.64	0.0396		1841.64	0.06584		1841.64	0.06281		1841.64	0.05633		1841.64	0.05711
	1839.71	0.01792		1839.71	-0.0452		1839.71	0.03931		1839.71	0.06594		1839.71	0.06144		1839.71	0.05388		1839.71	0.05568
	1837.78	0.01912		1837.78	-0.04473		1837.78	0.0403		1837.78	0.06684		1837.78	0.06139		1837.78	0.0531		1837.78	0.05608
	1835.85	0.01931		1835.85	-0.04442		1835.85	0.04185		1835.85	0.06763		1835.85	0.06134		1835.85	0.05398		1835.85	0.05788
	1833.92	0.01826		1833.92	-0.04469		1833.92	0.04207		1833.92	0.06765		1833.92	0.06086		1833.92	0.055		1833.92	0.05914
	1831.99	0.01752		1831.99	-0.04547		1831.99	0.0409		1831.99	0.06698		1831.99	0.06065		1831.99	0.0551		1831.99	0.05896
	1830.07	0.01787		1830.07	-0.04636		1830.07	0.04011		1830.07	0.06578		1830.07	0.06129		1830.07	0.05489		1830.07	0.05884
	1828.14	0.01828		1828.14	-0.04673		1828.14	0.04044		1828.14	0.06519		1828.14	0.06266		1828.14	0.05504		1828.14	0.05942
	1826.21	0.01825		1826.21	-0.04659		1826.21	0.04059		1826.21	0.06607		1826.21	0.06371		1826.21	0.05544		1826.21	0.05935
	1824.28	0.01888		1824.28	-0.04619		1824.28	0.04057		1824.28	0.06752		1824.28	0.06394		1824.28	0.05579		1824.28	0.05846
	1822.35	0.02013		1822.35	-0.0451		1822.35	0.04129		1822.35	0.06852		1822.35	0.06386		1822.35	0.05554		1822.35	0.05817
	1820.42	0.02026		1820.42	-0.04417		1820.42	0.04212		1820.42	0.069		1820.42	0.06392		1820.42	0.055		1820.42	0.05873
	1818.49	0.01844		1818.49	-0.04522		1818.49	0.04201		1818.49	0.06844		1818.49	0.06352		1818.49	0.05458		1818.49	0.05845
	1816.57	0.01647		1816.57	-0.04697		1816.57	0.04095		1816.57	0.06707		1816.57	0.06243		1816.57	0.05444		1816.57	0.0568
	1814.64	0.01632		1814.64	-0.04714		1814.64	0.04006		1814.64	0.06684		1814.64	0.06186		1814.64	0.05541		1814.64	0.05569
	1812.71	0.01741		1812.71	-0.04637		1812.71	0.04002		1812.71	0.06757		1812.71	0.06206		1812.71	0.05699		1812.71	0.05634
	1810.78	0.01823		1810.78	-0.04614		1810.78	0.04025		1810.78	0.06753		1810.78	0.062		1810.78	0.0569		1810.78	0.05755
	1808.85	0.01785		1808.85	-0.04681		1808.85	0.04009		1808.85	0.06718		1808.85	0.06139		1808.85	0.05506		1808.85	0.0579
	1806.92	0.017		1806.92	-0.04741		1806.92	0.03989		1806.92	0.0674		1806.92	0.06094		1806.92	0.05405		1806.92	0.05801
	1805	0.01748		1805	-0.04693		1805	0.04032		1805	0.06809		1805	0.06168		1805	0.05517		1805	0.05922
	1803.07	0.01908		1803.07	-0.04607		1803.07	0.04111		1803.07	0.06875		1803.07	0.06343		1803.07	0.05693		1803.07	0.06114
	1801.14	0.01974		1801.14	-0.04584		1801.14	0.04145		1801.14	0.06796		1801.14	0.06437		1801.14	0.05641		1801.14	0.06134
	1799.21	0.0188		1799.21	-0.04565		1799.21	0.04115		1799.21	0.06631		1799.21	0.06419		1799.21	0.05424		1799.21	0.05952
	1797.28	0.01818		1797.28	-0.04446		1797.28	0.04085		1797.28	0.06631		1797.28	0.06484		1797.28	0.05425		1797.28	0.0587
	1795.35	0.01859		1795.35	-0.04295		1795.35	0.0406		1795.35	0.06684		1795.35	0.0661		1795.35	0.0557		1795.35	0.05948
	1793.43	0.01841		1793.43	-0.04323		1793.43	0.03953		1793.43	0.06593		1793.43	0.066		1793.43	0.05595		1793.43	0.06006
	1791.5	0.01761		1791.5	-0.04567		1791.5	0.03792		1791.5	0.06492		1791.5	0.06411		1791.5	0.05556		1791.5	0.05939
	1789.57	0.01786		1789.57	-0.04677		1789.57	0.03778		1789.57	0.06576		1789.57	0.06252		1789.57	0.05555		1789.57	0.05826
	1787.64	0.01879		1787.64	-0.04489		1787.64	0.03962		1787.64	0.06777		1787.64	0.06284		1787.64	0.05609		1787.64	0.05845
	1785.71	0.01911		1785.71	-0.04298		1785.71	0.04116		1785.71	0.06834		1785.71	0.06389		1785.71	0.05663		1785.71	0.05929
	1783.78	0.01836		1783.78	-0.04363		1783.78	0.04017		1783.78	0.06614		1783.78	0.06354		1783.78	0.05577		1783.78	0.05895
	1781.85	0.01768		1781.85	-0.04531		1781.85	0.03846		1781.85	0.06429		1781.85	0.06217		1781.85	0.05407		1781.85	0.05851
	1779.93	0.01779		1779.93	-0.04626		1779.93	0.03841		1779.93	0.06468		1779.93	0.06133		1779.93	0.05302		1779.93	0.05881
	1778	0.01757		1778	-0.04696		1778	0.03883		1778	0.06494		1778	0.06068		1778	0.05259		1778	0.05818
	1776.07	0.01646		1776.07	-0.0478		1776.07	0.03808		1776.07	0.06391		1776.07	0.05969		1776.07	0.05225		1776.07	0.05634
	1774.14	0.0151		1774.14	-0.04835		1774.14	0.03648		1774.14	0.06274		1774.14	0.05889		1774.14	0.05182		1774.14	0.05475
	1772.21	0.01488		1772.21	-0.04786		1772.21	0.03564		1772.21	0.0626		1772.21	0.06017		1772.21	0.05185		1772.21	0.05516
	1770.28	0.0168		1770.28	-0.04623		1770.28	0.03698		1770.28	0.06382		1770.28	0.0638		1770.28	0.0529		1770.28	0.05757
	1768.36	0.01889		1768.36	-0.04461		1768.36	0.03941		1768.36	0.06482		1768.36	0.06509		1768.36	0.05352		1768.36	0.05937
	1766.43	0.01918		1766.43	-0.04409		1766.43	0.04135		1766.43	0.06448		1766.43	0.0627		1766.43	0.05261		1766.43	0.05899
	1764.5	0.01861		1764.5	-0.04449		1764.5	0.04231		1764.5	0.064		1764.5	0.0609		1764.5	0.05164		1764.5	0.05761
	1762.57	0.01837		1762.57	-0.04541		1762.57	0.04186		1762.57	0.06385		1762.57	0.06082		1762.57	0.05106		1762.57	0.05664
	1760.64	0.01787		1760.64	-0.04627		1760.64	0.04032		1760.64	0.06397		1760.64	0.06048		1760.64	0.05		1760.64	0.05648
	1758.71	0.01721		1758.71	-0.04558		1758.71	0.03972		1758.71	0.06541		1758.71	0.06102		1758.71	0.05012		1758.71	0.05763
	1756.79	0.01742		1756.79	-0.04395		1756.79	0.04051		1756.79	0.06733		1756.79	0.06298		1756.79	0.0519		1756.79	0.059
	1754.86	0.01816		1754.86	-0.04317		1754.86	0.04136		1754.86	0.06851		1754.86	0.06426		1754.86	0.05379		1754.86	0.05943
	1752.93	0.01832		1752.93	-0.04329		1752.93	0.04149		1752.93	0.06916		1752.93	0.0649		1752.93	0.05555		1752.93	0.06033
	1751	0.01807		1751	-0.04375		1751	0.04118		1751	0.06889		1751	0.0657		1751	0.05684		1751	0.06213
	1749.07	0.01836		1749.07	-0.04439		1749.07	0.04134		1749.07	0.0683		1749.07	0.06579		1749.07	0.05749		1749.07	0.06321
	1747.14	0.01891		1747.14	-0.04467		1747.14	0.04196		1747.14	0.06847		1747.14	0.0653		1747.14	0.05824		1747.14	0.06303
	1745.21	0.0194		1745.21	-0.04403		1745.21	0.04222		1745.21	0.06842		1745.21	0.06518		1745.21	0.05831		1745.21	0.06208
	1743.29	0.01944		1743.29	-0.04336		1743.29	0.04148		1743.29	0.06726		1743.29	0.06487		1743.29	0.05652		1743.29	0.06038
	1741.36	0.01842		1741.36	-0.04393		1741.36	0.03965		1741.36	0.06507		1741.36	0.06353		1741.36	0.05351		1741.36	0.05836
	1739.43	0.01709		1739.43	-0.04498		1739.43	0.03838		1739.43	0.06301		1739.43	0.06199		1739.43	0.0515		1739.43	0.05714
	1737.5	0.01652		1737.5	-0.04424		1737.5	0.03905		1737.5	0.0631		1737.5	0.06203		1737.5	0.05206		1737.5	0.05778
	1735.57	0.01687		1735.57	-0.04147		1735.57	0.0402		1735.57	0.06563		1735.57	0.06394		1735.57	0.05448		1735.57	0.06015
	1733.64	0.01749		1733.64	-0.04072		1733.64	0.04019		1733.64	0.06787		1733.64	0.06565		1733.64	0.05622		1733.64	0.06231
	1731.72	0.01712		1731.72	-0.04445		1731.72	0.03951		1731.72	0.06696		1731.72	0.06453		1731.72	0.05538		1731.72	0.06151
	1729.79	0.01625		1729.79	-0.04776		1729.79	0.03923		1729.79	0.06548		1729.79	0.06204		1729.79	0.05371		1729.79	0.05864
	1727.86	0.01534		1727.86	-0.04847		1727.86	0.03921		1727.86	0.06513		1727.86	0.06001		1727.86	0.05237		1727.86	0.05558
	1725.93	0.01442		1725.93	-0.04757		1725.93	0.03952		1725.93	0.06524		1725.93	0.05937		1725.93	0.0523		1725.93	0.05428
	1724	0.01408		1724	-0.04645		1724	0.03991		1724	0.06524		1724	0.06007		1724	0.05335		1724	0.05548
	1722.07	0.01435		1722.07	-0.04528		1722.07	0.03983		1722.07	0.06543		1722.07	0.06133		1722.07	0.05413		1722.07	0.05813
	1720.15	0.01485		1720.15	-0.0431		1720.15	0.04007		1720.15	0.06635		1720.15	0.06316		1720.15	0.05471		1720.15	0.06103
	1718.22	0.01571		1718.22	-0.0404		1718.22	0.04131		1718.22	0.06814		1718.22	0.06574		1718.22	0.05555		1718.22	0.06311
	1716.29	0.0173		1716.29	-0.03996		1716.29	0.04194		1716.29	0.06963		1716.29	0.06734		1716.29	0.05589		1716.29	0.06334
	1714.36	0.01875		1714.36	-0.04197		1714.36	0.04122		1714.36	0.0688		1714.36	0.06651		1714.36	0.05533		1714.36	0.06192
	1712.43	0.01883		1712.43	-0.04359		1712.43	0.04103		1712.43	0.06684		1712.43	0.06498		1712.43	0.05446		1712.43	0.0597
	1710.5	0.01796		1710.5	-0.04419		1710.5	0.04162		1710.5	0.06564		1710.5	0.0638		1710.5	0.0539		1710.5	0.05789
	1708.57	0.01751		1708.57	-0.0446		1708.57	0.04156		1708.57	0.0651		1708.57	0.06295		1708.57	0.05406		1708.57	0.0573
	1706.65	0.01798		1706.65	-0.04504		1706.65	0.04064		1706.65	0.065		1706.65	0.06306		1706.65	0.055		1706.65	0.05803
	1704.72	0.01822		1704.72	-0.0455		1704.72	0.03998		1704.72	0.06561		1704.72	0.06394		1704.72	0.05567		1704.72	0.05905
	1702.79	0.01729		1702.79	-0.04588		1702.79	0.03957		1702.79	0.06592		1702.79	0.06482		1702.79	0.05537		1702.79	0.05931
	1700.86	0.01643		1700.86	-0.04489		1700.86	0.03933		1700.86	0.06557		1700.86	0.06676		1700.86	0.05543		1700.86	0.06035
	1698.93	0.0171		1698.93	-0.04349		1698.93	0.03923		1698.93	0.06559		1698.93	0.06899		1698.93	0.05673		1698.93	0.06191
	1697	0.01722		1697	-0.04439		1697	0.03798		1697	0.06556		1697	0.06845		1697	0.05741		1697	0.06093
	1695.08	0.01571		1695.08	-0.04694		1695.08	0.03643		1695.08	0.06445		1695.08	0.06444		1695.08	0.05532		1695.08	0.05799
	1693.15	0.01481		1693.15	-0.04903		1693.15	0.03623		1693.15	0.06302		1693.15	0.06005		1693.15	0.05203		1693.15	0.05571
	1691.22	0.0158		1691.22	-0.04844		1691.22	0.03754		1691.22	0.0632		1691.22	0.05951		1691.22	0.05136		1691.22	0.05631
	1689.29	0.01878		1689.29	-0.04471		1689.29	0.04049		1689.29	0.066		1689.29	0.06293		1689.29	0.05419		1689.29	0.05992
	1687.36	0.0222		1687.36	-0.04034		1687.36	0.04337		1687.36	0.0688		1687.36	0.0669		1687.36	0.05793		1687.36	0.06365
	1685.43	0.0229		1685.43	-0.03823		1685.43	0.04355		1685.43	0.06833		1685.43	0.06983		1685.43	0.05979		1685.43	0.06571
	1683.51	0.01995		1683.51	-0.03983		1683.51	0.04135		1683.51	0.06676		1683.51	0.07135		1683.51	0.05981		1683.51	0.0672
	1681.58	0.01778		1681.58	-0.04265		1681.58	0.03991		1681.58	0.06766		1681.58	0.0692		1681.58	0.05914		1681.58	0.06727
	1679.65	0.01764		1679.65	-0.04426		1679.65	0.03957		1679.65	0.06827		1679.65	0.06567		1679.65	0.05715		1679.65	0.06518
	1677.72	0.01756		1677.72	-0.04511		1677.72	0.03898		1677.72	0.06695		1677.72	0.06343		1677.72	0.05437		1677.72	0.06236
	1675.79	0.01649		1675.79	-0.04565		1675.79	0.03739		1675.79	0.06467		1675.79	0.06214		1675.79	0.05229		1675.79	0.05931
	1673.86	0.01596		1673.86	-0.04535		1673.86	0.0363		1673.86	0.06371		1673.86	0.06107		1673.86	0.05167		1673.86	0.05729
	1671.94	0.01792		1671.94	-0.04351		1671.94	0.03714		1671.94	0.065		1671.94	0.06104		1671.94	0.05264		1671.94	0.05839
	1670.01	0.02028		1670.01	-0.04107		1670.01	0.03857		1670.01	0.06693		1670.01	0.06215		1670.01	0.05413		1670.01	0.06113
	1668.08	0.02001		1668.08	-0.04061		1668.08	0.03905		1668.08	0.06669		1668.08	0.06314		1668.08	0.05414		1668.08	0.06178
	1666.15	0.01883		1666.15	-0.04241		1666.15	0.03877		1666.15	0.06407		1666.15	0.06329		1666.15	0.05309		1666.15	0.06013
	1664.22	0.01928		1664.22	-0.04397		1664.22	0.03929		1664.22	0.062		1664.22	0.0633		1664.22	0.0529		1664.22	0.05944
	1662.29	0.02037		1662.29	-0.04454		1662.29	0.0408		1662.29	0.06245		1662.29	0.06366		1662.29	0.05352		1662.29	0.06045
	1660.36	0.0201		1660.36	-0.04482		1660.36	0.04147		1660.36	0.06469		1660.36	0.06413		1660.36	0.05434		1660.36	0.06111
	1658.44	0.01905		1658.44	-0.04431		1658.44	0.04112		1658.44	0.06652		1658.44	0.06465		1658.44	0.05537		1658.44	0.0615
	1656.51	0.01803		1656.51	-0.04226		1656.51	0.04006		1656.51	0.06644		1656.51	0.0656		1656.51	0.05559		1656.51	0.06247
	1654.58	0.01735		1654.58	-0.03838		1654.58	0.03747		1654.58	0.064		1654.58	0.06684		1654.58	0.0546		1654.58	0.06365
	1652.65	0.01759		1652.65	-0.03649		1652.65	0.03625		1652.65	0.06155		1652.65	0.06631		1652.65	0.05381		1652.65	0.06376
	1650.72	0.01757		1650.72	-0.0394		1650.72	0.03877		1650.72	0.06275		1650.72	0.065		1650.72	0.05368		1650.72	0.06289
	1648.79	0.01626		1648.79	-0.04101		1648.79	0.03937		1648.79	0.06446		1648.79	0.06499		1648.79	0.05303		1648.79	0.06233
	1646.87	0.01448		1646.87	-0.04182		1646.87	0.03738		1646.87	0.06402		1646.87	0.06403		1646.87	0.05209		1646.87	0.06177
	1644.94	0.01478		1644.94	-0.04412		1644.94	0.03708		1644.94	0.06302		1644.94	0.06153		1644.94	0.053		1644.94	0.06165
	1643.01	0.01647		1643.01	-0.04573		1643.01	0.03892		1643.01	0.06362		1643.01	0.06025		1643.01	0.05489		1643.01	0.0617
	1641.08	0.01676		1641.08	-0.04573		1641.08	0.0394		1641.08	0.06404		1641.08	0.05984		1641.08	0.05481		1641.08	0.06128
	1639.15	0.0156		1639.15	-0.04495		1639.15	0.03706		1639.15	0.06354		1639.15	0.05882		1639.15	0.05299		1639.15	0.06117
	1637.22	0.01466		1637.22	-0.04443		1637.22	0.03348		1637.22	0.06319		1637.22	0.0584		1637.22	0.05155		1637.22	0.06163
	1635.3	0.0151		1635.3	-0.04498		1635.3	0.03263		1635.3	0.06293		1635.3	0.0608		1635.3	0.05141		1635.3	0.06148
	1633.37	0.01609		1633.37	-0.04587		1633.37	0.03536		1633.37	0.06276		1633.37	0.06321		1633.37	0.05208		1633.37	0.06066
	1631.44	0.01698		1631.44	-0.04549		1631.44	0.03846		1631.44	0.06357		1631.44	0.06397		1631.44	0.05341		1631.44	0.06101
	1629.51	0.01843		1629.51	-0.04327		1629.51	0.04086		1629.51	0.06489		1629.51	0.06509		1629.51	0.05546		1629.51	0.0629
	1627.58	0.0196		1627.58	-0.0412		1627.58	0.04105		1627.58	0.06549		1627.58	0.06601		1627.58	0.05738		1627.58	0.06453
	1625.65	0.01835		1625.65	-0.04204		1625.65	0.03817		1625.65	0.06461		1625.65	0.06527		1625.65	0.05754		1625.65	0.06363
	1623.72	0.01547		1623.72	-0.04405		1623.72	0.03556		1623.72	0.06362		1623.72	0.06426		1623.72	0.05615		1623.72	0.06145
	1621.8	0.01473		1621.8	-0.04426		1621.8	0.03678		1621.8	0.0647		1621.8	0.06448		1621.8	0.0556		1621.8	0.06092
	1619.87	0.01613		1619.87	-0.04327		1619.87	0.03957		1619.87	0.06668		1619.87	0.06513		1619.87	0.05641		1619.87	0.06172
	1617.94	0.01643		1617.94	-0.04264		1617.94	0.04066		1617.94	0.0669		1617.94	0.06483		1617.94	0.0569		1617.94	0.06195
	1616.01	0.01594		1616.01	-0.04331		1616.01	0.04047		1616.01	0.06563		1616.01	0.06359		1616.01	0.0565		1616.01	0.06114
	1614.08	0.01741		1614.08	-0.0441		1614.08	0.04188		1614.08	0.06595		1614.08	0.06378		1614.08	0.05675		1614.08	0.06099
	1612.15	0.01911		1612.15	-0.0439		1612.15	0.04395		1612.15	0.06715		1612.15	0.06549		1612.15	0.0577		1612.15	0.06222
	1610.23	0.01948		1610.23	-0.0437		1610.23	0.04362		1610.23	0.06739		1610.23	0.06685		1610.23	0.05772		1610.23	0.06335
	1608.3	0.02009		1608.3	-0.04347		1608.3	0.0417		1608.3	0.06774		1608.3	0.06717		1608.3	0.05692		1608.3	0.06317
	1606.37	0.02073		1606.37	-0.04288		1606.37	0.04081		1606.37	0.06887		1606.37	0.06653		1606.37	0.05646		1606.37	0.062
	1604.44	0.01933		1604.44	-0.04271		1604.44	0.04035		1604.44	0.06921		1604.44	0.06501		1604.44	0.05625		1604.44	0.06159
	1602.51	0.01683		1602.51	-0.04308		1602.51	0.03937		1602.51	0.068		1602.51	0.06341		1602.51	0.056		1602.51	0.06223
	1600.58	0.01562		1600.58	-0.04307		1600.58	0.0392		1600.58	0.06636		1600.58	0.063		1600.58	0.05587		1600.58	0.0621
	1598.66	0.01606		1598.66	-0.04246		1598.66	0.04025		1598.66	0.06567		1598.66	0.06431		1598.66	0.05624		1598.66	0.06126
	1596.73	0.01669		1596.73	-0.04241		1596.73	0.04052		1596.73	0.06606		1596.73	0.06513		1596.73	0.05694		1596.73	0.06058
	1594.8	0.01688		1594.8	-0.04297		1594.8	0.03989		1594.8	0.06722		1594.8	0.06377		1594.8	0.05786		1594.8	0.06006
	1592.87	0.01717		1592.87	-0.04346		1592.87	0.03983		1592.87	0.06806		1592.87	0.06228		1592.87	0.05867		1592.87	0.05972
	1590.94	0.01734		1590.94	-0.04414		1590.94	0.03962		1590.94	0.06708		1590.94	0.0615		1590.94	0.05795		1590.94	0.05895
	1589.01	0.0166		1589.01	-0.04512		1589.01	0.03904		1589.01	0.06474		1589.01	0.06095		1589.01	0.05566		1589.01	0.05793
	1587.08	0.01526		1587.08	-0.04616		1587.08	0.03913		1587.08	0.06305		1587.08	0.06148		1587.08	0.05396		1587.08	0.05818
	1585.16	0.01529		1585.16	-0.046		1585.16	0.03954		1585.16	0.06348		1585.16	0.06286		1585.16	0.05427		1585.16	0.05984
	1583.23	0.0171		1583.23	-0.04443		1583.23	0.03899		1583.23	0.06511		1583.23	0.06389		1583.23	0.05576		1583.23	0.06107
	1581.3	0.01839		1581.3	-0.0428		1581.3	0.03774		1581.3	0.066		1581.3	0.0642		1581.3	0.05688		1581.3	0.06142
	1579.37	0.01829		1579.37	-0.04074		1579.37	0.03769		1579.37	0.06676		1579.37	0.06445		1579.37	0.05765		1579.37	0.06254
	1577.44	0.01764		1577.44	-0.03873		1577.44	0.03895		1577.44	0.06774		1577.44	0.06489		1577.44	0.05858		1577.44	0.06409
	1575.51	0.01706		1575.51	-0.03913		1575.51	0.03972		1575.51	0.0676		1575.51	0.06477		1575.51	0.05891		1575.51	0.0636
	1573.59	0.01723		1573.59	-0.04066		1573.59	0.03969		1573.59	0.06659		1573.59	0.06443		1573.59	0.05861		1573.59	0.06224
	1571.66	0.01752		1571.66	-0.04078		1571.66	0.03915		1571.66	0.06543		1571.66	0.0644		1571.66	0.05809		1571.66	0.06195
	1569.73	0.01656		1569.73	-0.03989		1569.73	0.03869		1569.73	0.06514		1569.73	0.06386		1569.73	0.05671		1569.73	0.06177
	1567.8	0.01466		1567.8	-0.03938		1567.8	0.03993		1567.8	0.06672		1567.8	0.06285		1567.8	0.05533		1567.8	0.06089
	1565.87	0.01458		1565.87	-0.0393		1565.87	0.04188		1565.87	0.06832		1565.87	0.06324		1565.87	0.05618		1565.87	0.06062
	1563.94	0.01737		1563.94	-0.03893		1563.94	0.04274		1563.94	0.06878		1563.94	0.0652		1563.94	0.0588		1563.94	0.06215
	1562.02	0.02039		1562.02	-0.03763		1562.02	0.04212		1562.02	0.06851		1562.02	0.06707		1562.02	0.06045		1562.02	0.06409
	1560.09	0.0204		1560.09	-0.03503		1560.09	0.03971		1560.09	0.06788		1560.09	0.0676		1560.09	0.06004		1560.09	0.06382
	1558.16	0.01777		1558.16	-0.03551		1558.16	0.03556		1558.16	0.06661		1558.16	0.06545		1558.16	0.05841		1558.16	0.06114
	1556.23	0.01699		1556.23	-0.04104		1556.23	0.0333		1556.23	0.065		1556.23	0.06291		1556.23	0.05679		1556.23	0.06002
	1554.3	0.01712		1554.3	-0.04482		1554.3	0.0339		1554.3	0.06407		1554.3	0.06226		1554.3	0.05506		1554.3	0.05968
	1552.37	0.01683		1552.37	-0.0451		1552.37	0.03619		1552.37	0.06469		1552.37	0.06318		1552.37	0.05407		1552.37	0.05942
	1550.44	0.01645		1550.44	-0.043		1550.44	0.03906		1550.44	0.0667		1550.44	0.06505		1550.44	0.05485		1550.44	0.06056
	1548.52	0.01589		1548.52	-0.03987		1548.52	0.04102		1548.52	0.06816		1548.52	0.06578		1548.52	0.05654		1548.52	0.06258
	1546.59	0.0152		1546.59	-0.03649		1546.59	0.04076		1546.59	0.06853		1546.59	0.06519		1546.59	0.05905		1546.59	0.06422
	1544.66	0.01493		1544.66	-0.03379		1544.66	0.03898		1544.66	0.0686		1544.66	0.06543		1544.66	0.06169		1544.66	0.06481
	1542.73	0.01563		1542.73	-0.03207		1542.73	0.03734		1542.73	0.0665		1542.73	0.06615		1542.73	0.06109		1542.73	0.06377
	1540.8	0.01806		1540.8	-0.03103		1540.8	0.03663		1540.8	0.06232		1540.8	0.06661		1540.8	0.05725		1540.8	0.06284
	1538.87	0.02057		1538.87	-0.03255		1538.87	0.03821		1538.87	0.06211		1538.87	0.06802		1538.87	0.05469		1538.87	0.0637
	1536.95	0.02108		1536.95	-0.03491		1536.95	0.04079		1536.95	0.0645		1536.95	0.06865		1536.95	0.05566		1536.95	0.06519
	1535.02	0.02173		1535.02	-0.03453		1535.02	0.04158		1535.02	0.06597		1535.02	0.06788		1535.02	0.05856		1535.02	0.06668
	1533.09	0.02263		1533.09	-0.03312		1533.09	0.03988		1533.09	0.06667		1533.09	0.06553		1533.09	0.0603		1533.09	0.06584
	1531.16	0.02118		1531.16	-0.03464		1531.16	0.03707		1531.16	0.06593		1531.16	0.0624		1531.16	0.05879		1531.16	0.06192
	1529.23	0.01749		1529.23	-0.03811		1529.23	0.03471		1529.23	0.06428		1529.23	0.06153		1529.23	0.05709		1529.23	0.05943
	1527.3	0.01411		1527.3	-0.0418		1527.3	0.0335		1527.3	0.06303		1527.3	0.06228		1527.3	0.05755		1527.3	0.05947
	1525.38	0.01281		1525.38	-0.04431		1525.38	0.03405		1525.38	0.0623		1525.38	0.06163		1525.38	0.05904		1525.38	0.05919
	1523.45	0.01305		1523.45	-0.04226		1523.45	0.0357		1523.45	0.06179		1523.45	0.06135		1523.45	0.06072		1523.45	0.05899
	1521.52	0.01426		1521.52	-0.03681		1521.52	0.03785		1521.52	0.062		1521.52	0.06427		1521.52	0.06301		1521.52	0.06161
	1519.59	0.01642		1519.59	-0.03398		1519.59	0.03949		1519.59	0.06333		1519.59	0.06778		1519.59	0.06495		1519.59	0.06618
	1517.66	0.01751		1517.66	-0.03386		1517.66	0.03892		1517.66	0.06484		1517.66	0.06859		1517.66	0.06582		1517.66	0.07029
	1515.73	0.01589		1515.73	-0.03526		1515.73	0.03697		1515.73	0.06551		1515.73	0.0656		1515.73	0.06472		1515.73	0.07088
	1513.81	0.01422		1513.81	-0.03878		1513.81	0.03581		1513.81	0.06496		1513.81	0.06161		1513.81	0.06197		1513.81	0.06801
	1511.88	0.01478		1511.88	-0.04045		1511.88	0.03512		1511.88	0.06342		1511.88	0.06081		1511.88	0.05975		1511.88	0.06747
	1509.95	0.01523		1509.95	-0.0362		1509.95	0.03434		1509.95	0.06135		1509.95	0.06319		1509.95	0.05942		1509.95	0.07296
	1508.02	0.01356		1508.02	-0.02935		1508.02	0.03476		1508.02	0.06034		1508.02	0.06608		1508.02	0.06162		1508.02	0.08176
	1506.09	0.01012		1506.09	-0.03197		1506.09	0.03552		1506.09	0.06053		1506.09	0.06442		1506.09	0.0612		1506.09	0.08114
	1504.16	0.00773		1504.16	-0.03978		1504.16	0.03502		1504.16	0.05935		1504.16	0.06115		1504.16	0.05589		1504.16	0.07189
	1502.23	0.00848		1502.23	-0.04057		1502.23	0.03579		1502.23	0.05908		1502.23	0.06287		1502.23	0.05481		1502.23	0.06862
	1500.31	0.0115		1500.31	-0.03792		1500.31	0.03716		1500.31	0.0604		1500.31	0.06657		1500.31	0.0585		1500.31	0.06982
	1498.38	0.01435		1498.38	-0.03775		1498.38	0.03618		1498.38	0.06107		1498.38	0.06667		1498.38	0.06172		1498.38	0.06877
	1496.45	0.01669		1496.45	-0.03844		1496.45	0.03534		1496.45	0.06211		1496.45	0.06411		1496.45	0.06415		1496.45	0.06633
	1494.52	0.01908		1494.52	-0.03658		1494.52	0.03732		1494.52	0.0649		1494.52	0.0641		1494.52	0.06737		1494.52	0.06757
	1492.59	0.01857		1492.59	-0.03474		1492.59	0.03812		1492.59	0.06546		1492.59	0.06572		1492.59	0.0686		1492.59	0.06972
	1490.66	0.01517		1490.66	-0.03377		1490.66	0.03775		1490.66	0.06316		1490.66	0.06705		1490.66	0.06837		1490.66	0.07083
	1488.74	0.01427		1488.74	-0.03308		1488.74	0.03926		1488.74	0.06394		1488.74	0.06763		1488.74	0.06858		1488.74	0.07241
	1486.81	0.0168		1486.81	-0.03361		1486.81	0.03988		1486.81	0.06743		1486.81	0.06597		1486.81	0.06748		1486.81	0.07309
	1484.88	0.01759		1484.88	-0.03488		1484.88	0.03848		1484.88	0.06678		1484.88	0.06346		1484.88	0.06512		1484.88	0.07267
	1482.95	0.01497		1482.95	-0.03662		1482.95	0.0375		1482.95	0.06382		1482.95	0.06266		1482.95	0.06384		1482.95	0.07217
	1481.02	0.01167		1481.02	-0.03871		1481.02	0.03587		1481.02	0.06258		1481.02	0.06274		1481.02	0.06326		1481.02	0.06949
	1479.09	0.01019		1479.09	-0.0396		1479.09	0.03266		1479.09	0.06195		1479.09	0.06172		1479.09	0.0616		1479.09	0.06585
	1477.17	0.00843		1477.17	-0.04065		1477.17	0.02952		1477.17	0.06004		1477.17	0.0596		1477.17	0.0588		1477.17	0.06544
	1475.24	0.00564		1475.24	-0.04381		1475.24	0.02667		1475.24	0.05678		1475.24	0.05773		1475.24	0.05547		1475.24	0.06692
	1473.31	0.00715		1473.31	-0.04504		1473.31	0.02497		1473.31	0.05374		1473.31	0.05843		1473.31	0.05209		1473.31	0.0671
	1471.38	0.01269		1471.38	-0.04254		1471.38	0.02644		1471.38	0.05382		1471.38	0.05993		1471.38	0.04987		1471.38	0.06693
	1469.45	0.01504		1469.45	-0.04139		1469.45	0.02797		1469.45	0.0569		1469.45	0.0588		1469.45	0.05003		1469.45	0.0678
	1467.52	0.01565		1467.52	-0.04064		1467.52	0.02728		1467.52	0.06071		1467.52	0.05891		1467.52	0.05269		1467.52	0.06937
	1465.59	0.0181		1465.59	-0.03694		1465.59	0.02815		1465.59	0.06284		1465.59	0.06181		1465.59	0.05676		1465.59	0.07102
	1463.67	0.02117		1463.67	-0.03378		1463.67	0.03345		1463.67	0.06204		1463.67	0.06268		1463.67	0.05881		1463.67	0.07408
	1461.74	0.02102		1461.74	-0.03434		1461.74	0.03689		1461.74	0.06001		1461.74	0.05943		1461.74	0.05786		1461.74	0.07878
	1459.81	0.01675		1459.81	-0.03283		1459.81	0.03676		1459.81	0.05676		1459.81	0.05537		1459.81	0.05668		1459.81	0.08239
	1457.88	0.01038		1457.88	-0.02758		1457.88	0.0388		1457.88	0.05281		1457.88	0.0562		1457.88	0.05735		1457.88	0.0839
	1455.95	0.00715		1455.95	-0.02856		1455.95	0.04089		1455.95	0.05134		1455.95	0.0627		1455.95	0.05938		1455.95	0.08256
	1454.02	0.00945		1454.02	-0.03415		1454.02	0.03892		1454.02	0.05129		1454.02	0.06411		1454.02	0.05981		1454.02	0.07919
	1452.1	0.01275		1452.1	-0.03688		1452.1	0.03487		1452.1	0.05016		1452.1	0.06052		1452.1	0.05866		1452.1	0.07458
	1450.17	0.01352		1450.17	-0.03851		1450.17	0.0271		1450.17	0.04732		1450.17	0.05882		1450.17	0.05594		1450.17	0.07
	1448.24	0.01127		1448.24	-0.03967		1448.24	0.02046		1448.24	0.04551		1448.24	0.06146		1448.24	0.05292		1448.24	0.0705
	1446.31	0.00711		1446.31	-0.04088		1446.31	0.02119		1446.31	0.04827		1446.31	0.06051		1446.31	0.05159		1446.31	0.07396
	1444.38	0.00308		1444.38	-0.04362		1444.38	0.023		1444.38	0.05132		1444.38	0.05309		1444.38	0.04964		1444.38	0.07278
	1442.45	0.00205		1442.45	-0.04551		1442.45	0.02141		1442.45	0.0517		1442.45	0.04811		1442.45	0.04795		1442.45	0.07038
	1440.53	0.00564		1440.53	-0.0436		1440.53	0.01982		1440.53	0.05311		1440.53	0.04872		1440.53	0.05036		1440.53	0.07045
	1438.6	0.01126		1438.6	-0.03977		1438.6	0.01837		1438.6	0.05555		1438.6	0.0506		1438.6	0.05513		1438.6	0.06969
	1436.67	0.01311		1436.67	-0.03729		1436.67	0.01727		1436.67	0.05668		1436.67	0.05129		1436.67	0.05879		1436.67	0.07004
	1434.74	0.01256		1434.74	-0.0352		1434.74	0.02226		1434.74	0.05602		1434.74	0.0533		1434.74	0.06149		1434.74	0.07512
	1432.81	0.01689		1432.81	-0.03377		1432.81	0.03136		1432.81	0.05312		1432.81	0.05739		1432.81	0.06485		1432.81	0.07932
	1430.88	0.02195		1430.88	-0.03364		1430.88	0.03894		1430.88	0.05398		1430.88	0.06072		1430.88	0.0694		1430.88	0.08171
	1428.95	0.02052		1428.95	-0.03172		1428.95	0.04202		1428.95	0.06205		1428.95	0.06197		1428.95	0.07332		1428.95	0.08502
	1427.03	0.0153		1427.03	-0.02991		1427.03	0.03926		1427.03	0.06633		1427.03	0.06121		1427.03	0.07127		1427.03	0.08729
	1425.1	0.00933		1425.1	-0.03006		1425.1	0.03497		1425.1	0.06183		1425.1	0.05935		1425.1	0.0617		1425.1	0.08571
	1423.17	0.00438		1423.17	-0.02821		1423.17	0.03472		1423.17	0.05639		1423.17	0.05906		1423.17	0.05396		1423.17	0.08055
	1421.24	0.00496		1421.24	-0.02788		1421.24	0.03596		1421.24	0.05369		1421.24	0.06085		1421.24	0.05667		1421.24	0.07319
	1419.31	0.00764		1419.31	-0.03402		1419.31	0.03158		1419.31	0.04885		1419.31	0.05899		1419.31	0.06222		1419.31	0.06346
	1417.38	0.0065		1417.38	-0.03722		1417.38	0.02492		1417.38	0.04219		1417.38	0.05178		1417.38	0.06124		1417.38	0.05695
	1415.46	0.00652		1415.46	-0.03497		1415.46	0.02367		1415.46	0.04299		1415.46	0.04887		1415.46	0.0608		1415.46	0.05915
	1413.53	0.00756		1413.53	-0.03842		1413.53	0.02227		1413.53	0.04779		1413.53	0.04992		1413.53	0.05898		1413.53	0.06317
	1411.6	0.00381		1411.6	-0.04674		1411.6	0.01784		1411.6	0.04455		1411.6	0.04636		1411.6	0.04758		1411.6	0.05961
	1409.67	-0.00306		1409.67	-0.05035		1409.67	0.01293		1409.67	0.03164		1409.67	0.03706		1409.67	0.03426		1409.67	0.04636
	1407.74	-0.00999		1407.74	-0.04844		1407.74	0.005		1407.74	0.0206		1407.74	0.0292		1407.74	0.02783		1407.74	0.03538
	1405.81	-0.01064		1405.81	-0.04344		1405.81	0.00194		1405.81	0.0239		1405.81	0.03109		1405.81	0.02945		1405.81	0.03979
	1403.89	0.00279		1403.89	-0.03389		1403.89	0.01633		1403.89	0.04172		1403.89	0.04419		1403.89	0.04157		1403.89	0.05673
	1401.96	0.01519		1401.96	-0.02944		1401.96	0.03189		1401.96	0.05527		1401.96	0.05509		1401.96	0.05597		1401.96	0.06795
	1400.03	0.01286		1400.03	-0.0391		1400.03	0.03209		1400.03	0.05332		1400.03	0.05298		1400.03	0.05938		1400.03	0.06679
	1398.1	0.00727		1398.1	-0.05072		1398.1	0.02841		1398.1	0.04486		1398.1	0.04494		1398.1	0.05671		1398.1	0.06541
	1396.17	0.00762		1396.17	-0.05209		1396.17	0.03059		1396.17	0.04297		1396.17	0.04509		1396.17	0.06239		1396.17	0.06859
	1394.24	0.00758		1394.24	-0.0504		1394.24	0.03056		1394.24	0.04812		1394.24	0.05228		1394.24	0.0678		1394.24	0.06955
	1392.32	0.00707		1392.32	-0.04826		1392.32	0.02638		1392.32	0.05199		1392.32	0.05541		1392.32	0.06195		1392.32	0.0703
	1390.39	0.01138		1390.39	-0.04163		1390.39	0.02492		1390.39	0.05247		1390.39	0.05177		1390.39	0.05844		1390.39	0.07229
	1388.46	0.01579		1388.46	-0.03802		1388.46	0.02727		1388.46	0.0546		1388.46	0.04641		1388.46	0.06447		1388.46	0.0723
	1386.53	0.0115		1386.53	-0.04551		1386.53	0.02746		1386.53	0.05739		1386.53	0.04132		1386.53	0.06688		1386.53	0.06758
	1384.6	0.00412		1384.6	-0.05211		1384.6	0.02276		1384.6	0.05566		1384.6	0.03687		1384.6	0.05972		1384.6	0.06152
	1382.67	0.00482		1382.67	-0.0501		1382.67	0.01959		1382.67	0.05138		1382.67	0.03644		1382.67	0.05182		1382.67	0.06291
	1380.74	0.01138		1380.74	-0.04946		1380.74	0.02393		1380.74	0.04899		1380.74	0.04112		1380.74	0.04709		1380.74	0.072
	1378.82	0.01363		1378.82	-0.05589		1378.82	0.02973		1378.82	0.04651		1378.82	0.04743		1378.82	0.04549		1378.82	0.07779
	1376.89	0.00981		1376.89	-0.06553		1376.89	0.02914		1376.89	0.04117		1376.89	0.05087		1376.89	0.04444		1376.89	0.07366
	1374.96	0.00768		1374.96	-0.06729		1374.96	0.02777		1374.96	0.03985		1374.96	0.05307		1374.96	0.04318		1374.96	0.06941
	1373.03	0.01326		1373.03	-0.05298		1373.03	0.02951		1373.03	0.0488		1373.03	0.06105		1373.03	0.04759		1373.03	0.07391
	1371.1	0.02111		1371.1	-0.03851		1371.1	0.03247		1371.1	0.05924		1371.1	0.06863		1371.1	0.05729		1371.1	0.07749
	1369.17	0.02105		1369.17	-0.03998		1369.17	0.03681		1369.17	0.06108		1369.17	0.06415		1369.17	0.06338		1369.17	0.07563
	1367.25	0.0125		1367.25	-0.05247		1367.25	0.03673		1367.25	0.05524		1367.25	0.05481		1367.25	0.06101		1367.25	0.07594
	1365.32	0.00547		1365.32	-0.06472		1365.32	0.03159		1365.32	0.05132		1365.32	0.05808		1365.32	0.05754		1365.32	0.07685
	1363.39	0.00495		1363.39	-0.06803		1363.39	0.02783		1363.39	0.0559		1363.39	0.07413		1363.39	0.06132		1363.39	0.06895
	1361.46	0.00516		1361.46	-0.06302		1361.46	0.02249		1361.46	0.06109		1361.46	0.08221		1361.46	0.06444		1361.46	0.05498
	1359.53	0.00677		1359.53	-0.05822		1359.53	0.01724		1359.53	0.06053		1359.53	0.07532		1359.53	0.06004		1359.53	0.04998
	1357.6	0.01262		1357.6	-0.0523		1357.6	0.02284		1357.6	0.06181		1357.6	0.06617		1357.6	0.05895		1357.6	0.05819
	1355.68	0.01237		1355.68	-0.04514		1355.68	0.03081		1355.68	0.06377		1355.68	0.06065		1355.68	0.06314		1355.68	0.06588
	1353.75	0.00575		1353.75	-0.04396		1353.75	0.02674		1353.75	0.06028		1353.75	0.05796		1353.75	0.06242		1353.75	0.06534
	1351.82	0.00749		1351.82	-0.04259		1351.82	0.02227		1351.82	0.05544		1351.82	0.0588		1351.82	0.05947		1351.82	0.06665
	1349.89	0.01821		1349.89	-0.03347		1349.89	0.02671		1349.89	0.05252		1349.89	0.06437		1349.89	0.06222		1349.89	0.07219
	1347.96	0.02724		1347.96	-0.02638		1347.96	0.03053		1347.96	0.05148		1347.96	0.06937		1347.96	0.06602		1347.96	0.07489
	1346.03	0.03283		1346.03	-0.02556		1346.03	0.03372		1346.03	0.05271		1346.03	0.06826		1346.03	0.06612		1346.03	0.07391
	1344.1	0.03576		1344.1	-0.02389		1344.1	0.04181		1344.1	0.05547		1344.1	0.0676		1344.1	0.06569		1344.1	0.0746
	1342.18	0.03202		1342.18	-0.02248		1342.18	0.04725		1342.18	0.05935		1342.18	0.07206		1342.18	0.06955		1342.18	0.08202
	1340.25	0.02533		1340.25	-0.02777		1340.25	0.04048		1340.25	0.06161		1340.25	0.07133		1340.25	0.07417		1340.25	0.08868
	1338.32	0.02202		1338.32	-0.0407		1338.32	0.02791		1338.32	0.05846		1338.32	0.05807		1338.32	0.06783		1338.32	0.08062
	1336.39	0.01371		1336.39	-0.05688		1336.39	0.02045		1336.39	0.04919		1336.39	0.04255		1336.39	0.05509		1336.39	0.06461
	1334.46	-0.00038		1334.46	-0.06919		1334.46	0.01671		1334.46	0.03989		1334.46	0.03843		1334.46	0.04986		1334.46	0.0577
	1332.53	-0.00177		1332.53	-0.0691		1332.53	0.0187		1332.53	0.04003		1332.53	0.04974		1332.53	0.05328		1332.53	0.06381
	1330.61	0.01405		1330.61	-0.05645		1330.61	0.0307		1330.61	0.04867		1330.61	0.06697		1330.61	0.06393		1330.61	0.07608
	1328.68	0.03084		1328.68	-0.04111		1328.68	0.04092		1328.68	0.05899		1328.68	0.07782		1328.68	0.07735		1328.68	0.08732
	1326.75	0.03554		1326.75	-0.03271		1326.75	0.03708		1326.75	0.06606		1326.75	0.07906		1326.75	0.08053		1326.75	0.09448
	1324.82	0.02948		1324.82	-0.03482		1324.82	0.02612		1324.82	0.0657		1324.82	0.07402		1324.82	0.07196		1324.82	0.09228
	1322.89	0.02354		1322.89	-0.03993		1322.89	0.01896		1322.89	0.06069		1322.89	0.07		1322.89	0.07019		1322.89	0.08158
	1320.96	0.02027		1320.96	-0.04376		1320.96	0.01563		1320.96	0.05336		1320.96	0.06707		1320.96	0.0759		1320.96	0.07298
	1319.04	0.01119		1319.04	-0.05387		1319.04	0.01543		1319.04	0.04207		1319.04	0.05922		1319.04	0.06364		1319.04	0.06515
	1317.11	-8e-05		1317.11	-0.06549		1317.11	0.02633		1317.11	0.03337		1317.11	0.05444		1317.11	0.0437		1317.11	0.05612
	1315.18	0.00071		1315.18	-0.06436		1315.18	0.04873		1315.18	0.03382		1315.18	0.06243		1315.18	0.04916		1315.18	0.05758
	1313.25	0.0113		1313.25	-0.0548		1313.25	0.06155		1313.25	0.0334		1313.25	0.06926		1313.25	0.06784		1313.25	0.0645
	1311.32	0.01181		1311.32	-0.05424		1311.32	0.0477		1311.32	0.0229		1311.32	0.05901		1311.32	0.07106		1311.32	0.06053
	1309.39	-0.00239		1309.39	-0.06535		1309.39	0.02388		1309.39	0.0175		1309.39	0.04497		1309.39	0.06439		1309.39	0.05294
	1307.46	-0.01035		1307.46	-0.07695		1307.46	0.01514		1307.46	0.02958		1307.46	0.04673		1307.46	0.0616		1307.46	0.05575
	1305.54	-0.00237		1305.54	-0.08826		1305.54	0.01551		1305.54	0.04127		1305.54	0.05944		1305.54	0.05538		1305.54	0.06241
	1303.61	0.01023		1303.61	-0.10119		1303.61	0.00872		1303.61	0.03821		1303.61	0.06678		1303.61	0.04054		1303.61	0.06387
	1301.68	0.01417		1301.68	-0.1126		1301.68	0.00036		1301.68	0.03014		1301.68	0.05852		1301.68	0.02529		1301.68	0.05761
	1299.75	0.01218		1299.75	-0.11675		1299.75	0.00613		1299.75	0.03396		1299.75	0.0465		1299.75	0.02626		1299.75	0.04918
	1297.82	0.01514		1297.82	-0.10988		1297.82	0.0254		1297.82	0.04906		1297.82	0.0493		1297.82	0.04808		1297.82	0.05189
	1295.89	0.01389		1295.89	-0.10597		1295.89	0.03871		1295.89	0.05477		1295.89	0.0564		1295.89	0.06313		1295.89	0.06277
	1293.97	-6e-05		1293.97	-0.12007		1293.97	0.03546		1293.97	0.04853		1293.97	0.04985		1293.97	0.05559		1293.97	0.07019
	1292.04	-0.01345		1292.04	-0.14347		1292.04	0.02403		1292.04	0.04513		1292.04	0.03131		1292.04	0.04076		1292.04	0.06409
	1290.11	-0.01345		1290.11	-0.1574		1290.11	0.01639		1290.11	0.04342		1290.11	0.01428		1290.11	0.02594		1290.11	0.03828
	1288.18	-0.00436		1288.18	-0.15926		1288.18	0.01558		1288.18	0.03633		1288.18	0.01115		1288.18	0.01775		1288.18	0.01164
	1286.25	-0.00043		1286.25	-0.16535		1286.25	0.00997		1286.25	0.02854		1286.25	0.01976		1286.25	0.0236		1286.25	0.00348
	1284.32	0.00166		1284.32	-0.18176		1284.32	-0.00388		1284.32	0.02589		1284.32	0.02822		1284.32	0.03587		1284.32	0.01499
	1282.4	0.01264		1282.4	-0.19452		1282.4	-0.01145		1282.4	0.03152		1282.4	0.03232		1282.4	0.05063		1282.4	0.04158
	1280.47	0.02064		1280.47	-0.19435		1280.47	-0.00718		1280.47	0.04704		1280.47	0.04242		1280.47	0.07013		1280.47	0.0572
	1278.54	0.02041		1278.54	-0.1817		1278.54	0.00824		1278.54	0.07228		1278.54	0.06124		1278.54	0.08985		1278.54	0.0493
	1276.61	0.02311		1276.61	-0.16517		1276.61	0.02929		1276.61	0.09623		1276.61	0.06792		1276.61	0.10426		1276.61	0.04968
	1274.68	0.02678		1274.68	-0.17069		1274.68	0.03731		1274.68	0.09435		1274.68	0.05869		1274.68	0.09778		1274.68	0.06612
	1272.75	0.02216		1272.75	-0.20298		1272.75	0.0322		1272.75	0.07175		1272.75	0.05057		1272.75	0.0639		1272.75	0.07244
	1270.82	0.01161		1270.82	-0.2219		1270.82	0.03336		1270.82	0.05981		1270.82	0.04821		1270.82	0.03959		1270.82	0.06729
	1268.9	0.01378		1268.9	-0.21154		1268.9	0.04363		1268.9	0.05751		1268.9	0.05724		1268.9	0.05208		1268.9	0.068
	1266.97	0.03732		1266.97	-0.19857		1266.97	0.05427		1266.97	0.05735		1266.97	0.07621		1266.97	0.07449		1266.97	0.07655
	1265.04	0.05383		1265.04	-0.19114		1265.04	0.06058		1265.04	0.06604		1265.04	0.08108		1265.04	0.07605		1265.04	0.09162
	1263.11	0.04142		1263.11	-0.18554		1263.11	0.0571		1263.11	0.06963		1263.11	0.06505		1263.11	0.06204		1263.11	0.09708
	1261.18	0.01763		1261.18	-0.19167		1261.18	0.04213		1261.18	0.06196		1261.18	0.04588		1261.18	0.0416		1261.18	0.07584
	1259.25	0.00065		1259.25	-0.19677		1259.25	0.0278		1259.25	0.05706		1259.25	0.04256		1259.25	0.03124		1259.25	0.04949
	1257.33	0.00168		1257.33	-0.17794		1257.33	0.03111		1257.33	0.05743		1257.33	0.06114		1257.33	0.04672		1257.33	0.04662
	1255.4	0.01988		1255.4	-0.14574		1255.4	0.04299		1255.4	0.06208		1255.4	0.08422		1255.4	0.0678		1255.4	0.05999
	1253.47	0.02814		1253.47	-0.12509		1253.47	0.04405		1253.47	0.07015		1253.47	0.0899		1253.47	0.07198		1253.47	0.06695
	1251.54	0.02216		1251.54	-0.11416		1251.54	0.04058		1251.54	0.07169		1251.54	0.07973		1251.54	0.0699		1251.54	0.06554
	1249.61	0.02558		1249.61	-0.0971		1249.61	0.04131		1249.61	0.06564		1249.61	0.07142		1249.61	0.07347		1249.61	0.06841
	1247.68	0.03492		1247.68	-0.0755		1247.68	0.04141		1247.68	0.06378		1247.68	0.07154		1247.68	0.07632		1247.68	0.07738
	1245.76	0.03633		1245.76	-0.05804		1245.76	0.04001		1245.76	0.06707		1245.76	0.07284		1245.76	0.07646		1245.76	0.08713
	1243.83	0.02881		1243.83	-0.04627		1243.83	0.03657		1243.83	0.06635		1243.83	0.07068		1243.83	0.07814		1243.83	0.09147
	1241.9	0.01477		1241.9	-0.04029		1241.9	0.0318		1241.9	0.05987		1241.9	0.0693		1241.9	0.08095		1241.9	0.08657
	1239.97	0.00647		1239.97	-0.03793		1239.97	0.03277		1239.97	0.05429		1239.97	0.07223		1239.97	0.08412		1239.97	0.07829
	1238.04	0.00882		1238.04	-0.03891		1238.04	0.03733		1238.04	0.05431		1238.04	0.07356		1238.04	0.08246		1238.04	0.07127
	1236.11	0.00888		1236.11	-0.04435		1236.11	0.03489		1236.11	0.05592		1236.11	0.06906		1236.11	0.07296		1236.11	0.06603
	1234.19	0.00344		1234.19	-0.04988		1234.19	0.026		1234.19	0.05558		1234.19	0.06486		1234.19	0.06271		1234.19	0.06319
	1232.26	0.00023		1232.26	-0.05272		1232.26	0.02064		1232.26	0.05369		1232.26	0.06144		1232.26	0.05628		1232.26	0.06062
	1230.33	-0.001		1230.33	-0.05593		1230.33	0.02069		1230.33	0.04998		1230.33	0.05282		1230.33	0.05434		1230.33	0.05714
	1228.4	-0.001		1228.4	-0.05607		1228.4	0.02378		1228.4	0.04893		1228.4	0.04509		1228.4	0.05768		1228.4	0.05512
	1226.47	0.00123		1226.47	-0.0512		1226.47	0.0291		1226.47	0.05306		1226.47	0.04602		1226.47	0.06132		1226.47	0.05771
	1224.54	0.00369		1224.54	-0.04941		1224.54	0.03073		1224.54	0.05588		1224.54	0.04906		1224.54	0.06219		1224.54	0.0637
	1222.61	0.00557		1222.61	-0.05307		1222.61	0.02586		1222.61	0.05279		1222.61	0.04703		1222.61	0.06209		1222.61	0.06537
	1220.69	0.00574		1220.69	-0.05973		1220.69	0.01945		1220.69	0.04573		1220.69	0.04389		1220.69	0.05757		1220.69	0.05734
	1218.76	0.00579		1218.76	-0.06244		1218.76	0.01743		1218.76	0.04087		1218.76	0.04553		1218.76	0.05136		1218.76	0.04841
	1216.83	0.00949		1216.83	-0.05155		1216.83	0.02235		1216.83	0.04362		1216.83	0.05128		1216.83	0.05458		1216.83	0.05189
	1214.9	0.01423		1214.9	-0.03744		1214.9	0.03048		1214.9	0.05109		1214.9	0.05815		1214.9	0.06496		1214.9	0.06209
	1212.97	0.01535		1212.97	-0.03585		1212.97	0.03938		1212.97	0.05524		1212.97	0.06256		1212.97	0.07191		1212.97	0.06446
	1211.04	0.01535		1211.04	-0.03926		1211.04	0.04785		1211.04	0.05679		1211.04	0.06358		1211.04	0.07397		1211.04	0.06385
	1209.12	0.01794		1209.12	-0.0392		1209.12	0.04965		1209.12	0.06023		1209.12	0.06568		1209.12	0.07313		1209.12	0.07066
	1207.19	0.01954		1207.19	-0.0396		1207.19	0.04501		1207.19	0.06185		1207.19	0.06838		1207.19	0.07058		1207.19	0.07926
	1205.26	0.0193		1205.26	-0.0384		1205.26	0.04216		1205.26	0.06323		1205.26	0.06969		1205.26	0.07061		1205.26	0.08298
	1203.33	0.01994		1203.33	-0.03513		1203.33	0.04116		1203.33	0.06774		1203.33	0.07007		1203.33	0.07155		1203.33	0.08064
	1201.4	0.01931		1201.4	-0.03643		1201.4	0.03742		1201.4	0.06783		1201.4	0.06736		1201.4	0.06789		1201.4	0.07001
	1199.47	0.01583		1199.47	-0.04049		1199.47	0.03399		1199.47	0.06177		1199.47	0.06267		1199.47	0.06211		1199.47	0.05705
	1197.55	0.01033		1197.55	-0.04302		1197.55	0.03458		1197.55	0.05779		1197.55	0.05839		1197.55	0.05715		1197.55	0.05183
	1195.62	0.00567		1195.62	-0.04334		1195.62	0.03689		1195.62	0.05847		1195.62	0.05575		1195.62	0.05279		1195.62	0.05282
	1193.69	0.00606		1193.69	-0.04108		1193.69	0.03679		1193.69	0.05911		1193.69	0.05712		1193.69	0.05069		1193.69	0.05143
	1191.76	0.00761		1191.76	-0.04204		1191.76	0.03151		1191.76	0.05579		1191.76	0.05822		1191.76	0.05017		1191.76	0.04539
	1189.83	0.00101		1189.83	-0.05138		1189.83	0.02189		1189.83	0.04597		1189.83	0.05219		1189.83	0.04642		1189.83	0.03881
	1187.9	-0.00898		1187.9	-0.06037		1187.9	0.01633		1187.9	0.03473		1187.9	0.04409		1187.9	0.04069		1187.9	0.03585
	1185.97	-0.00759		1185.97	-0.05684		1185.97	0.02249		1185.97	0.03717		1185.97	0.04423		1185.97	0.04113		1185.97	0.04002
	1184.05	0.00299		1184.05	-0.04727		1184.05	0.03209		1184.05	0.05241		1184.05	0.05021		1184.05	0.04595		1184.05	0.04969
	1182.12	0.00791		1182.12	-0.04635		1182.12	0.03301		1182.12	0.06116		1182.12	0.05346		1182.12	0.04888		1182.12	0.0574
	1180.19	0.00507		1180.19	-0.05056		1180.19	0.02783		1180.19	0.05671		1180.19	0.05493		1180.19	0.05351		1180.19	0.05914
	1178.26	0.00536		1178.26	-0.05031		1178.26	0.02607		1178.26	0.05184		1178.26	0.05938		1178.26	0.06093		1178.26	0.05701
	1176.33	0.01133		1176.33	-0.04866		1176.33	0.02845		1176.33	0.05585		1176.33	0.06469		1176.33	0.06373		1176.33	0.05524
	1174.4	0.01519		1174.4	-0.04999		1174.4	0.02858		1174.4	0.06165		1174.4	0.06531		1174.4	0.05967		1174.4	0.05645
	1172.48	0.01501		1172.48	-0.05314		1172.48	0.0263		1172.48	0.06092		1172.48	0.06029		1172.48	0.05393		1172.48	0.05844
	1170.55	0.0135		1170.55	-0.05669		1170.55	0.02599		1170.55	0.0562		1170.55	0.0537		1170.55	0.05145		1170.55	0.05807
	1168.62	0.01105		1168.62	-0.05996		1168.62	0.02663		1168.62	0.0531		1168.62	0.05015		1168.62	0.05146		1168.62	0.05719
	1166.69	0.00774		1166.69	-0.06035		1166.69	0.02627		1166.69	0.05292		1166.69	0.05309		1166.69	0.05074		1166.69	0.05868
	1164.76	0.00529		1164.76	-0.05402		1164.76	0.02822		1164.76	0.05335		1164.76	0.06171		1164.76	0.0524		1164.76	0.06141
	1162.83	0.00656		1162.83	-0.04445		1162.83	0.03214		1162.83	0.0535		1162.83	0.0682		1162.83	0.05781		1162.83	0.06218
	1160.91	0.01129		1160.91	-0.04024		1160.91	0.03309		1160.91	0.05622		1160.91	0.06835		1160.91	0.0614		1160.91	0.06193
	1158.98	0.01438		1158.98	-0.04362		1158.98	0.03182		1158.98	0.06186		1158.98	0.06441		1158.98	0.06133		1158.98	0.06309
	1157.05	0.01182		1157.05	-0.05241		1157.05	0.03129		1157.05	0.06373		1157.05	0.05626		1157.05	0.05856		1157.05	0.06171
	1155.12	0.00712		1155.12	-0.06119		1155.12	0.03157		1155.12	0.05875		1155.12	0.04834		1155.12	0.05353		1155.12	0.05789
	1153.19	0.0065		1153.19	-0.06341		1153.19	0.03176		1153.19	0.0538		1153.19	0.04886		1153.19	0.04871		1153.19	0.05805
	1151.26	0.00977		1151.26	-0.0589		1151.26	0.0317		1151.26	0.05332		1151.26	0.05565		1151.26	0.04807		1151.26	0.06091
	1149.33	0.01162		1149.33	-0.05089		1149.33	0.03401		1149.33	0.05473		1149.33	0.06125		1149.33	0.05319		1149.33	0.06339
	1147.41	0.00992		1147.41	-0.04529		1147.41	0.03845		1147.41	0.05637		1147.41	0.06412		1147.41	0.05922		1147.41	0.06661
	1145.48	0.0071		1145.48	-0.04662		1145.48	0.0389		1145.48	0.05817		1145.48	0.06498		1145.48	0.06024		1145.48	0.06874
	1143.55	0.00436		1143.55	-0.04962		1143.55	0.03297		1143.55	0.05867		1143.55	0.06224		1143.55	0.05758		1143.55	0.06705
	1141.62	0.0024		1141.62	-0.05053		1141.62	0.02735		1141.62	0.05846		1141.62	0.05719		1141.62	0.05664		1141.62	0.06394
	1139.69	0.00347		1139.69	-0.0518		1139.69	0.02793		1139.69	0.05969		1139.69	0.05378		1139.69	0.05826		1139.69	0.06425
	1137.76	0.0066		1137.76	-0.05184		1137.76	0.03262		1137.76	0.06058		1137.76	0.05282		1137.76	0.05882		1137.76	0.06758
	1135.84	0.00793		1135.84	-0.04873		1135.84	0.03628		1135.84	0.05865		1135.84	0.05503		1135.84	0.05688		1135.84	0.06939
	1133.91	0.00724		1133.91	-0.04479		1133.91	0.03533		1133.91	0.05449		1133.91	0.06056		1133.91	0.0537		1133.91	0.06647
	1131.98	0.00735		1131.98	-0.04257		1131.98	0.03144		1131.98	0.05174		1131.98	0.06453		1131.98	0.05138		1131.98	0.06046
	1130.05	0.00907		1130.05	-0.04251		1130.05	0.03029		1130.05	0.05508		1130.05	0.06323		1130.05	0.05324		1130.05	0.05822
	1128.12	0.01033		1128.12	-0.04443		1128.12	0.03051		1128.12	0.06092		1128.12	0.05842		1128.12	0.05786		1128.12	0.0615
	1126.19	0.00731		1126.19	-0.04851		1126.19	0.02644		1126.19	0.06165		1126.19	0.05402		1126.19	0.05912		1126.19	0.06436
	1124.27	6e-05		1124.27	-0.0522		1124.27	0.02106		1124.27	0.05962		1124.27	0.05332		1124.27	0.05723		1124.27	0.06468
	1122.34	-0.00526		1122.34	-0.05353		1122.34	0.01802		1122.34	0.05824		1122.34	0.05458		1122.34	0.05429		1122.34	0.06334
	1120.41	-0.00391		1120.41	-0.05357		1120.41	0.01741		1120.41	0.05566		1120.41	0.05476		1120.41	0.05026		1120.41	0.06051
	1118.48	0.00232		1118.48	-0.05205		1118.48	0.02146		1118.48	0.05368		1118.48	0.0557		1118.48	0.04964		1118.48	0.06052
	1116.55	0.00753		1116.55	-0.05035		1116.55	0.02717		1116.55	0.05315		1116.55	0.05784		1116.55	0.0537		1116.55	0.06441
	1114.62	0.00894		1114.62	-0.05032		1114.62	0.02934		1114.62	0.05261		1114.62	0.05884		1114.62	0.05732		1114.62	0.06609
	1112.69	0.0081		1112.69	-0.05035		1112.69	0.02917		1112.69	0.05448		1112.69	0.05873		1112.69	0.05829		1112.69	0.06475
	1110.77	0.00701		1110.77	-0.05022		1110.77	0.02958		1110.77	0.05941		1110.77	0.05973		1110.77	0.05921		1110.77	0.06408
	1108.84	0.00708		1108.84	-0.05134		1108.84	0.03067		1108.84	0.06298		1108.84	0.06212		1108.84	0.06133		1108.84	0.06443
	1106.91	0.00718		1106.91	-0.05374		1106.91	0.03069		1106.91	0.06242		1106.91	0.06352		1106.91	0.06215		1106.91	0.06491
	1104.98	0.00638		1104.98	-0.05584		1104.98	0.03015		1104.98	0.06083		1104.98	0.06254		1104.98	0.06192		1104.98	0.06449
	1103.05	0.00777		1103.05	-0.05526		1103.05	0.03082		1103.05	0.06188		1103.05	0.06057		1103.05	0.06281		1103.05	0.06365
	1101.12	0.01134		1101.12	-0.05326		1101.12	0.03252		1101.12	0.06377		1101.12	0.06146		1101.12	0.06354		1101.12	0.06446
	1099.2	0.01232		1099.2	-0.05238		1099.2	0.03451		1099.2	0.06371		1099.2	0.06525		1099.2	0.06296		1099.2	0.06624
	1097.27	0.00972		1097.27	-0.05146		1097.27	0.03498		1097.27	0.06167		1097.27	0.06543		1097.27	0.06117		1097.27	0.06694
	1095.34	0.00647		1095.34	-0.05081		1095.34	0.03239		1095.34	0.05801		1095.34	0.05999		1095.34	0.05787		1095.34	0.0659
	1093.41	0.00548		1093.41	-0.05235		1093.41	0.02967		1093.41	0.05579		1093.41	0.05549		1093.41	0.05437		1093.41	0.06441
	1091.48	0.0077		1091.48	-0.05403		1091.48	0.03113		1091.48	0.05859		1091.48	0.05666		1091.48	0.05263		1091.48	0.06476
	1089.55	0.01066		1089.55	-0.05206		1089.55	0.03487		1089.55	0.0633		1089.55	0.06107		1089.55	0.0531		1089.55	0.06623
	1087.63	0.01262		1087.63	-0.04769		1087.63	0.03647		1087.63	0.0649		1087.63	0.06477		1087.63	0.0557		1087.63	0.06735
	1085.7	0.01249		1085.7	-0.04725		1085.7	0.03573		1085.7	0.06243		1085.7	0.06476		1085.7	0.05714		1085.7	0.06906
	1083.77	0.00869		1083.77	-0.051		1083.77	0.03453		1083.77	0.05813		1083.77	0.06008		1083.77	0.05474		1083.77	0.06962
	1081.84	0.00481		1081.84	-0.05255		1081.84	0.03386		1081.84	0.05599		1081.84	0.05545		1081.84	0.0529		1081.84	0.06663
	1079.91	0.00545		1079.91	-0.05069		1079.91	0.03222		1079.91	0.05631		1079.91	0.05448		1079.91	0.05388		1079.91	0.06392
	1077.98	0.00884		1077.98	-0.049		1077.98	0.03026		1077.98	0.05614		1077.98	0.05425		1077.98	0.05544		1077.98	0.06438
	1076.06	0.01192		1076.06	-0.04946		1076.06	0.03238		1076.06	0.05579		1076.06	0.05304		1076.06	0.05677		1076.06	0.06492
	1074.13	0.01352		1074.13	-0.05199		1074.13	0.03695		1074.13	0.05553		1074.13	0.05329		1074.13	0.05668		1074.13	0.06367
	1072.2	0.01156		1072.2	-0.05513		1072.2	0.03778		1072.2	0.05419		1072.2	0.05475		1072.2	0.05504		1072.2	0.06161
	1070.27	0.00692		1070.27	-0.05739		1070.27	0.03399		1070.27	0.0538		1070.27	0.05458		1070.27	0.05321		1070.27	0.06015
	1068.34	0.00567		1068.34	-0.0582		1068.34	0.03033		1068.34	0.05674		1068.34	0.05435		1068.34	0.05301		1068.34	0.06219
	1066.41	0.01022		1066.41	-0.05667		1066.41	0.03174		1066.41	0.06118		1066.41	0.05716		1066.41	0.05683		1066.41	0.06788
	1064.48	0.01601		1064.48	-0.05236		1064.48	0.03633		1064.48	0.06409		1064.48	0.06191		1064.48	0.06237		1064.48	0.07221
	1062.56	0.01873		1062.56	-0.04712		1062.56	0.03713		1062.56	0.06441		1062.56	0.06523		1062.56	0.0651		1062.56	0.07285
	1060.63	0.01699		1060.63	-0.0452		1060.63	0.0331		1060.63	0.06154		1060.63	0.0637		1060.63	0.06341		1060.63	0.07167
	1058.7	0.01285		1058.7	-0.04775		1058.7	0.02985		1058.7	0.0565		1058.7	0.05833		1058.7	0.05787		1058.7	0.06967
	1056.77	0.01119		1056.77	-0.05015		1056.77	0.03067		1056.77	0.05285		1056.77	0.05601		1056.77	0.05232		1056.77	0.06751
	1054.84	0.01266		1054.84	-0.0506		1054.84	0.03303		1054.84	0.05236		1054.84	0.05924		1054.84	0.05148		1054.84	0.06597
	1052.91	0.01503		1052.91	-0.04988		1052.91	0.03342		1052.91	0.05498		1052.91	0.06256		1052.91	0.05606		1052.91	0.06612
	1050.99	0.01705		1050.99	-0.04808		1050.99	0.03248		1050.99	0.05886		1050.99	0.06237		1050.99	0.06063		1050.99	0.06811
	1049.06	0.01699		1049.06	-0.04858		1049.06	0.03201		1049.06	0.06041		1049.06	0.06006		1049.06	0.0608		1049.06	0.0696
	1047.13	0.01644		1047.13	-0.05098		1047.13	0.03181		1047.13	0.06013		1047.13	0.05871		1047.13	0.05977		1047.13	0.07064
	1045.2	0.01705		1045.2	-0.0515		1045.2	0.03182		1045.2	0.06082		1045.2	0.05951		1045.2	0.05978		1045.2	0.07216
	1043.27	0.01554		1043.27	-0.05283		1043.27	0.0329		1043.27	0.06198		1043.27	0.05958		1043.27	0.05931		1043.27	0.07212
	1041.34	0.01194		1041.34	-0.05635		1041.34	0.03472		1041.34	0.06205		1041.34	0.05773		1041.34	0.06028		1041.34	0.07057
	1039.42	0.01091		1039.42	-0.05674		1039.42	0.03514		1039.42	0.06084		1039.42	0.05728		1039.42	0.06429		1039.42	0.06972
	1037.49	0.01237		1037.49	-0.05376		1037.49	0.03358		1037.49	0.05898		1037.49	0.05855		1037.49	0.06609		1037.49	0.0701
	1035.56	0.01213		1035.56	-0.0527		1035.56	0.03224		1035.56	0.05727		1035.56	0.05846		1035.56	0.06293		1035.56	0.07133
	1033.63	0.0107		1033.63	-0.05243		1033.63	0.03367		1033.63	0.05791		1033.63	0.05864		1033.63	0.06008		1033.63	0.07378
	1031.7	0.01168		1031.7	-0.04961		1031.7	0.03657		1031.7	0.06132		1031.7	0.06087		1031.7	0.06004		1031.7	0.0762
	1029.77	0.01471		1029.77	-0.04779		1029.77	0.03705		1029.77	0.06341		1029.77	0.06172		1029.77	0.06103		1029.77	0.07524
	1027.84	0.01717		1027.84	-0.04932		1027.84	0.03674		1027.84	0.06179		1027.84	0.06032		1027.84	0.06222		1027.84	0.07178
	1025.92	0.01622		1025.92	-0.05173		1025.92	0.0373		1025.92	0.05854		1025.92	0.05862		1025.92	0.06279		1025.92	0.06912
	1023.99	0.01202		1023.99	-0.053		1023.99	0.03511		1023.99	0.0574		1023.99	0.05799		1023.99	0.06294		1023.99	0.06773
	1022.06	0.01029		1022.06	-0.05232		1022.06	0.03144		1022.06	0.06048		1022.06	0.06004		1022.06	0.0628		1022.06	0.06713
	1020.13	0.01321		1020.13	-0.05083		1020.13	0.03077		1020.13	0.06426		1020.13	0.06322		1020.13	0.06106		1020.13	0.06687
	1018.2	0.01625		1018.2	-0.04991		1018.2	0.03147		1018.2	0.06452		1018.2	0.06412		1018.2	0.05856		1018.2	0.06849
	1016.27	0.01664		1016.27	-0.04967		1016.27	0.03028		1016.27	0.06394		1016.27	0.06311		1016.27	0.05742		1016.27	0.073
	1014.35	0.01526		1014.35	-0.05038		1014.35	0.02927		1014.35	0.06557		1014.35	0.06266		1014.35	0.0573		1014.35	0.07658
	1012.42	0.0143		1012.42	-0.05074		1012.42	0.03073		1012.42	0.06666		1012.42	0.06369		1012.42	0.05797		1012.42	0.07695
	1010.49	0.01493		1010.49	-0.05013		1010.49	0.03222		1010.49	0.06621		1010.49	0.06539		1010.49	0.05991		1010.49	0.07528
	1008.56	0.01541		1008.56	-0.05081		1008.56	0.03255		1008.56	0.06647		1008.56	0.06578		1008.56	0.06196		1008.56	0.07207
	1006.63	0.0146		1006.63	-0.0541		1006.63	0.03326		1006.63	0.06604		1006.63	0.06527		1006.63	0.06237		1006.63	0.06933
	1004.7	0.0132		1004.7	-0.05802		1004.7	0.03376		1004.7	0.06308		1004.7	0.06536		1004.7	0.06039		1004.7	0.06937
	1002.78	0.01133		1002.78	-0.05945		1002.78	0.03303		1002.78	0.05996		1002.78	0.06389		1002.78	0.05775		1002.78	0.07043
	1000.85	0.00926		1000.85	-0.05832		1000.85	0.03234		1000.85	0.05871		1000.85	0.06088		1000.85	0.05718		1000.85	0.0698
	998.919	0.008		998.919	-0.0571		998.919	0.03282		998.919	0.05854		998.919	0.06013		998.919	0.0585		998.919	0.06802
	996.99	0.00775		996.99	-0.05667		996.99	0.03348		996.99	0.05901		996.99	0.06168		996.99	0.05891		996.99	0.06718
	995.062	0.00863		995.062	-0.0554		995.062	0.03464		995.062	0.06087		995.062	0.06402		995.062	0.05833		995.062	0.06895
	993.133	0.0113		993.133	-0.05235		993.133	0.03799		993.133	0.0634		993.133	0.06733		993.133	0.06007		993.133	0.07264
	991.205	0.01416		991.205	-0.04997		991.205	0.04125		991.205	0.06467		991.205	0.07004		991.205	0.06365		991.205	0.07572
	989.276	0.01463		989.276	-0.04979		989.276	0.04024		989.276	0.06484		989.276	0.07015		989.276	0.06487		989.276	0.07672
	987.348	0.01283		987.348	-0.0509		987.348	0.03663		987.348	0.06449		987.348	0.06862		987.348	0.0625		987.348	0.07506
	985.42	0.01075		985.42	-0.05293		985.42	0.03538		985.42	0.06285		985.42	0.06766		985.42	0.05916		985.42	0.07185
	983.491	0.00995		983.491	-0.05428		983.491	0.03661		983.491	0.06134		983.491	0.06787		983.491	0.05745		983.491	0.06944
	981.563	0.01102		981.563	-0.05348		981.563	0.03744		981.563	0.06144		981.563	0.06789		981.563	0.05735		981.563	0.06856
	979.634	0.01337		979.634	-0.05211		979.634	0.03718		979.634	0.06181		979.634	0.06688		979.634	0.05827		979.634	0.0695
	977.706	0.01549		977.706	-0.05084		977.706	0.03661		977.706	0.06181		977.706	0.06607		977.706	0.06015		977.706	0.07227
	975.778	0.01645		975.778	-0.04923		975.778	0.03564		975.778	0.06161		975.778	0.06557		975.778	0.06152		975.778	0.07468
	973.849	0.01626		973.849	-0.04914		973.849	0.03377		973.849	0.0609		973.849	0.06311		973.849	0.06024		973.849	0.07423
	971.921	0.0153		971.921	-0.05123		971.921	0.03173		971.921	0.0606		971.921	0.05903		971.921	0.05657		971.921	0.07155
	969.992	0.01417		969.992	-0.05385		969.992	0.02997		969.992	0.06076		969.992	0.05687		969.992	0.05328		969.992	0.06922
	968.064	0.01272		968.064	-0.0561		968.064	0.02842		968.064	0.06007		968.064	0.05772		968.064	0.05249		968.064	0.06791
	966.135	0.01121		966.135	-0.05647		966.135	0.02913		966.135	0.05959		966.135	0.05952		966.135	0.05528		966.135	0.06741
	964.207	0.01133		964.207	-0.05401		964.207	0.03309		964.207	0.06108		964.207	0.06107		964.207	0.06098		964.207	0.06891
	962.279	0.01253		962.279	-0.05194		962.279	0.03635		962.279	0.06305		962.279	0.06207		962.279	0.06569		962.279	0.07145
	960.35	0.01244		960.35	-0.05336		960.35	0.03616		960.35	0.06337		960.35	0.062		960.35	0.06613		960.35	0.07118
	958.422	0.01144		958.422	-0.05579		958.422	0.03552		958.422	0.06282		958.422	0.06189		958.422	0.06384		958.422	0.0684
	956.493	0.01124		956.493	-0.05591		956.493	0.03609		956.493	0.06248		956.493	0.06302		956.493	0.0628		956.493	0.06825
	954.565	0.0118		954.565	-0.0549		954.565	0.03581		954.565	0.06164		954.565	0.06481		954.565	0.06394		954.565	0.07114
	952.637	0.01222		952.637	-0.05464		952.637	0.03469		952.637	0.06043		952.637	0.06646		952.637	0.06478		952.637	0.07263
	950.708	0.01211		950.708	-0.05433		950.708	0.03412		950.708	0.06026		950.708	0.06705		950.708	0.06376		950.708	0.07176
	948.78	0.01239		948.78	-0.05264		948.78	0.03487		948.78	0.06143		948.78	0.0659		948.78	0.0629		948.78	0.07154
	946.851	0.01377		946.851	-0.05081		946.851	0.03777		946.851	0.06296		946.851	0.06495		946.851	0.06413		946.851	0.07335
	944.923	0.01461		944.923	-0.05115		944.923	0.041		944.923	0.06393		944.923	0.06622		944.923	0.06483		944.923	0.07504
	942.995	0.01343		942.995	-0.05266		942.995	0.04111		942.995	0.06421		942.995	0.06872		942.995	0.06341		942.995	0.07481
	941.066	0.01158		941.066	-0.05258		941.066	0.03907		941.066	0.06397		941.066	0.06963		941.066	0.0629		941.066	0.07391
	939.138	0.01075		939.138	-0.05146		939.138	0.03855		939.138	0.06337		939.138	0.06765		939.138	0.06386		939.138	0.07396
	937.209	0.0111		937.209	-0.05119		937.209	0.0392		937.209	0.06316		937.209	0.06513		937.209	0.06426		937.209	0.07439
	935.281	0.01199		935.281	-0.05129		935.281	0.03905		935.281	0.06404		935.281	0.06478		935.281	0.06421		935.281	0.07365
	933.352	0.01194		933.352	-0.05198		933.352	0.03851		933.352	0.06547		933.352	0.06573		933.352	0.06399		933.352	0.0721
	931.424	0.01114		931.424	-0.05388		931.424	0.03808		931.424	0.06652		931.424	0.06618		931.424	0.06365		931.424	0.07156
	929.496	0.01188		929.496	-0.05487		929.496	0.03771		929.496	0.067		929.496	0.0664		929.496	0.06467		929.496	0.07245
	927.567	0.01369		927.567	-0.05365		927.567	0.03753		927.567	0.06685		927.567	0.06695		927.567	0.06668		927.567	0.0735
	925.639	0.01373		925.639	-0.05225		925.639	0.03646		925.639	0.06507		925.639	0.0669		925.639	0.06635		925.639	0.07333
	923.71	0.01154		923.71	-0.05235		923.71	0.03404		923.71	0.06094		923.71	0.06543		923.71	0.06369		923.71	0.07155
	921.782	0.00986		921.782	-0.05237		921.782	0.0331		921.782	0.05705		921.782	0.06432		921.782	0.06265		921.782	0.07061
	919.854	0.00987		919.854	-0.05096		919.854	0.03475		919.854	0.05657		919.854	0.06577		919.854	0.06304		919.854	0.0727
	917.925	0.0096		917.925	-0.05072		917.925	0.03563		917.925	0.05889		917.925	0.06812		917.925	0.06256		917.925	0.07467
	915.997	0.00875		915.997	-0.05344		915.997	0.0349		915.997	0.06096		915.997	0.06767		915.997	0.06268		915.997	0.07301
	914.068	0.00924		914.068	-0.05526		914.068	0.03508		914.068	0.06241		914.068	0.0643		914.068	0.06486		914.068	0.07084
	912.14	0.0115		912.14	-0.05283		912.14	0.03686		912.14	0.06474		912.14	0.06219		912.14	0.06779		912.14	0.07277
	910.211	0.01227		910.211	-0.05032		910.211	0.03819		910.211	0.0654		910.211	0.06263		910.211	0.06891		910.211	0.07643
	908.283	0.00989		908.283	-0.05199		908.283	0.0373		908.283	0.06225		908.283	0.06283		908.283	0.06709		908.283	0.07663
	906.355	0.00874		906.355	-0.05521		906.355	0.03577		906.355	0.05913		906.355	0.06281		906.355	0.0643		906.355	0.07417
	904.426	0.01159		904.426	-0.05579		904.426	0.03635		904.426	0.06021		904.426	0.0641		904.426	0.06301		904.426	0.07322
	902.498	0.01474		902.498	-0.05332		902.498	0.03795		902.498	0.06392		902.498	0.06576		902.498	0.06362		902.498	0.07459
	900.569	0.01428		900.569	-0.05074		900.569	0.03757		900.569	0.06471		900.569	0.06629		900.569	0.06468		900.569	0.07494
	898.641	0.01287		898.641	-0.04958		898.641	0.03665		898.641	0.06342		898.641	0.0668		898.641	0.06521		898.641	0.07342
	896.713	0.01496		896.713	-0.04849		896.713	0.03748		896.713	0.06584		896.713	0.06901		896.713	0.06658		896.713	0.07503
	894.784	0.01783		894.784	-0.04804		894.784	0.03811		894.784	0.06952		894.784	0.07007		894.784	0.06982		894.784	0.08007
	892.856	0.01688		892.856	-0.05092		892.856	0.03636		892.856	0.06848		892.856	0.06657		892.856	0.07156		892.856	0.08145
	890.927	0.01428		890.927	-0.05588		890.927	0.03237		890.927	0.06416		890.927	0.06111		890.927	0.06942		890.927	0.07782
	888.999	0.01378		888.999	-0.05832		888.999	0.02836		888.999	0.06168		888.999	0.05896		888.999	0.06675		888.999	0.07441
	887.071	0.01412		887.071	-0.05656		887.071	0.02783		887.071	0.06276		887.071	0.06122		887.071	0.06644		887.071	0.07325
	885.142	0.01405		885.142	-0.05143		885.142	0.03195		885.142	0.06598		885.142	0.06538		885.142	0.06887		885.142	0.07499
	883.214	0.01328		883.214	-0.04553		883.214	0.03712		883.214	0.06759		883.214	0.0692		883.214	0.07221		883.214	0.07973
	881.285	0.00969		881.285	-0.04503		881.285	0.03838		881.285	0.06305		881.285	0.06894		881.285	0.07105		881.285	0.08218
	879.357	0.0049		879.357	-0.05261		879.357	0.03436		879.357	0.05438		879.357	0.06326		879.357	0.06342		879.357	0.07868
	877.428	0.004		877.428	-0.05926		877.428	0.02886		877.428	0.05095		877.428	0.05818		877.428	0.05655		877.428	0.07392
	875.5	0.00734		875.5	-0.05713		875.5	0.0287		875.5	0.05677		875.5	0.05923		875.5	0.0571		875.5	0.07364
	873.572	0.01081		873.572	-0.05355		873.572	0.034		873.572	0.06316		873.572	0.0635		873.572	0.05991		873.572	0.07618
	871.643	0.01146		871.643	-0.05699		871.643	0.03611		871.643	0.06075		871.643	0.06395		871.643	0.05846		871.643	0.07582
	869.715	0.00821		869.715	-0.06433		869.715	0.03162		869.715	0.05237		869.715	0.0596		869.715	0.0553		869.715	0.07235
	867.786	0.00402		867.786	-0.06707		867.786	0.0278		867.786	0.04816		867.786	0.05773		867.786	0.05569		867.786	0.07035
	865.858	0.00437		865.858	-0.06153		865.858	0.02881		865.858	0.05146		865.858	0.06224		865.858	0.0606		865.858	0.07161
	863.93	0.01006		863.93	-0.05417		863.93	0.0312		863.93	0.05764		863.93	0.06867		863.93	0.06592		863.93	0.07554
	862.001	0.01777		862.001	-0.05051		862.001	0.03404		862.001	0.06293		862.001	0.07179		862.001	0.06881		862.001	0.08018
	860.073	0.02101		860.073	-0.04941		860.073	0.03725		860.073	0.06537		860.073	0.06991		860.073	0.06944		860.073	0.08053
	858.144	0.01738		858.144	-0.05083		858.144	0.03879		858.144	0.06661		858.144	0.06635		858.144	0.06846		858.144	0.07698
	856.216	0.01425		856.216	-0.05309		856.216	0.04017		856.216	0.06988		856.216	0.06489		856.216	0.06867		856.216	0.07616
	854.287	0.01536		854.287	-0.05401		854.287	0.04096		854.287	0.07049		854.287	0.06442		854.287	0.07036		854.287	0.07826
	852.359	0.01536		852.359	-0.05747		852.359	0.036		852.359	0.06306		852.359	0.06275		852.359	0.06937		852.359	0.07747
	850.431	0.01099		850.431	-0.06396		850.431	0.02691		850.431	0.05363		850.431	0.06032		850.431	0.06514		850.431	0.0739
	848.502	0.00844		848.502	-0.06666		848.502	0.02363		848.502	0.05226		848.502	0.06049		848.502	0.06373		848.502	0.07581
	846.574	0.01306		846.574	-0.06529		846.574	0.02681		846.574	0.05877		846.574	0.06377		846.574	0.06836		846.574	0.08357
	844.645	0.01941		844.645	-0.06622		844.645	0.02665		844.645	0.06577		844.645	0.06613		844.645	0.07424		844.645	0.08607
	842.717	0.01996		842.717	-0.06995		842.717	0.02277		842.717	0.0688		842.717	0.06696		842.717	0.07485		842.717	0.08285
	840.789	0.01441		840.789	-0.07121		840.789	0.02365		840.789	0.06563		840.789	0.06817		840.789	0.0676		840.789	0.08243
	838.86	0.00929		838.86	-0.06975		838.86	0.02968		838.86	0.05947		838.86	0.06808		838.86	0.05853		838.86	0.0836
	836.932	0.00978		836.932	-0.06963		836.932	0.03313		836.932	0.06074		836.932	0.06423		836.932	0.0584		836.932	0.0839
	835.003	0.01464		835.003	-0.06724		835.003	0.03532		835.003	0.07308		835.003	0.06209		835.003	0.07161		835.003	0.08694
	833.075	0.01645		833.075	-0.06185		833.075	0.04185		833.075	0.08331		833.075	0.06701		833.075	0.08551		833.075	0.08816
	831.146	0.01229		831.146	-0.06155		831.146	0.04677		831.146	0.08268		831.146	0.07279		831.146	0.0832		831.146	0.08077
	829.218	0.00951		829.218	-0.06571		829.218	0.04658		829.218	0.07959		829.218	0.07165		829.218	0.07441		829.218	0.07331
	827.29	0.01013		827.29	-0.06961		827.29	0.04531		827.29	0.07577		827.29	0.06593		827.29	0.07535		827.29	0.07646
	825.361	0.01108		825.361	-0.07444		825.361	0.04152		825.361	0.06743		825.361	0.06552		825.361	0.07725		825.361	0.08518
	823.433	0.01278		823.433	-0.08016		823.433	0.03589		823.433	0.06137		823.433	0.07283		823.433	0.07298		823.433	0.09101
	821.504	0.01566		821.504	-0.08391		821.504	0.03567		821.504	0.05825		821.504	0.07755		821.504	0.07235		821.504	0.09385
	819.576	0.01875		819.576	-0.08452		819.576	0.04266		819.576	0.05191		819.576	0.07398		819.576	0.07727		819.576	0.09185
	817.648	0.01617		817.648	-0.08589		817.648	0.05034		817.648	0.04751		817.648	0.06989		817.648	0.07959		817.648	0.08571
	815.719	0.0083		815.719	-0.09168		815.719	0.05041		815.719	0.04883		815.719	0.07293		815.719	0.07851		815.719	0.08313
	813.791	0.00472		813.791	-0.09929		813.791	0.04285		813.791	0.04871		813.791	0.07664		813.791	0.07772		813.791	0.0824
	811.862	0.00678		811.862	-0.10278		811.862	0.03716		811.862	0.04723		811.862	0.07199		811.862	0.07565		811.862	0.07909
	809.934	0.00929		809.934	-0.09715		809.934	0.03857		809.934	0.05316		809.934	0.06685		809.934	0.07169		809.934	0.07944
	808.006	0.0098		808.006	-0.08834		808.006	0.03934		808.006	0.06592		808.006	0.06907		808.006	0.06736		808.006	0.08382
	806.077	0.00992		806.077	-0.08938		806.077	0.03261		806.077	0.07686		806.077	0.07275		806.077	0.06575		806.077	0.08282
	804.149	0.0107		804.149	-0.09671		804.149	0.03048		804.149	0.08261		804.149	0.07351		804.149	0.07406		804.149	0.07826
	802.22	0.00704		802.22	-0.10229		802.22	0.0406		802.22	0.07951		802.22	0.06925		802.22	0.08605		802.22	0.07727
	800.292	-0.00308		800.292	-0.1118		800.292	0.04645		800.292	0.06575		800.292	0.06105		800.292	0.08408		800.292	0.07754
	798.363	-0.00908		798.363	-0.1215		798.363	0.03886		798.363	0.05236		798.363	0.05615		798.363	0.07349		798.363	0.07726
	796.435	-0.00305		796.435	-0.12069		796.435	0.02907		796.435	0.04562		796.435	0.05622		796.435	0.07308		796.435	0.07797
	794.507	0.00506		794.507	-0.11838		794.507	0.02614		794.507	0.03934		794.507	0.06073		794.507	0.07817		794.507	0.08096
	792.578	0.00256		792.578	-0.12685		792.578	0.03084		792.578	0.03533		792.578	0.06967		792.578	0.07453		792.578	0.08591
	790.65	-0.00318		790.65	-0.13545		790.65	0.0369		790.65	0.04326		790.65	0.07989		790.65	0.07248		790.65	0.0909
	788.721	0.00047		788.721	-0.1308		788.721	0.03931		788.721	0.05689		788.721	0.08693		788.721	0.085		788.721	0.09634
	786.793	0.00747		786.793	-0.12025		786.793	0.0422		786.793	0.06064		786.793	0.08578		786.793	0.09705		786.793	0.10178
	784.865	0.01082		784.865	-0.11252		784.865	0.04698		784.865	0.06121		784.865	0.08218		784.865	0.09535		784.865	0.10712
	782.936	0.01391		782.936	-0.10593		782.936	0.04635		782.936	0.06634		782.936	0.08135		782.936	0.09075		782.936	0.11033
	781.008	0.0177		781.008	-0.10338		781.008	0.04063		781.008	0.06575		781.008	0.07754		781.008	0.09197		781.008	0.10857
	779.079	0.02117		779.079	-0.10984		779.079	0.03986		779.079	0.0629		779.079	0.07355		779.079	0.09146		779.079	0.10898
	777.151	0.02301		777.151	-0.11963		777.151	0.04304		777.151	0.06845		777.151	0.07553		777.151	0.08358		777.151	0.11323
	775.222	0.01898		775.222	-0.12665		775.222	0.03986		775.222	0.07288		775.222	0.07657		775.222	0.07432		775.222	0.11027
	773.294	0.00869		773.294	-0.13231		773.294	0.03284		773.294	0.07063		773.294	0.07202		773.294	0.07249		773.294	0.10237
	771.366	0.00111		771.366	-0.1352		771.366	0.03065		771.366	0.07083		771.366	0.07016		771.366	0.08011		771.366	0.10306
	769.437	0.00379		769.437	-0.13065		769.437	0.03017		769.437	0.07266		769.437	0.07776		769.437	0.08835		769.437	0.11263
	767.509	0.0129		767.509	-0.12356		767.509	0.0303		767.509	0.07247		767.509	0.08795		767.509	0.09323		767.509	0.1222
	765.58	0.02153		765.58	-0.12202		765.58	0.03851		765.58	0.07632		765.58	0.09165		765.58	0.09803		765.58	0.12886
	763.652	0.02742		763.652	-0.12249		763.652	0.05605		763.652	0.08756		763.652	0.09796		763.652	0.10281		763.652	0.13583
	761.724	0.03022		761.724	-0.12251		761.724	0.07255		761.724	0.09717		761.724	0.11309		761.724	0.10854		761.724	0.14347
	759.795	0.02662		759.795	-0.13117		759.795	0.07251		759.795	0.09088		759.795	0.11976		759.795	0.11065		759.795	0.14307
	757.867	0.01794		757.867	-0.1506		757.867	0.05721		757.867	0.07681		757.867	0.11491		757.867	0.10695		757.867	0.13529
	755.938	0.01601		755.938	-0.16504		755.938	0.04877		755.938	0.08007		755.938	0.11583		755.938	0.10842		755.938	0.13853
	754.01	0.02297		754.01	-0.16276		754.01	0.05641		754.01	0.09654		754.01	0.1209		754.01	0.11309		754.01	0.15324
	752.082	0.02466		752.082	-0.15818		752.082	0.06084		752.082	0.096		752.082	0.11867		752.082	0.10961		752.082	0.15541
	750.153	0.01616		750.153	-0.16387		750.153	0.05535		750.153	0.08218		750.153	0.11744		750.153	0.10603		750.153	0.14368
	748.225	0.01072		748.225	-0.16773		748.225	0.0584		748.225	0.08554		748.225	0.12589		748.225	0.11117		748.225	0.14076
	746.296	0.01809		746.296	-0.17016		746.296	0.06398		746.296	0.10187		746.296	0.12648		746.296	0.11836		746.296	0.14744
	744.368	0.02946		744.368	-0.18469		744.368	0.0547		744.368	0.11022		744.368	0.11213		744.368	0.1255		744.368	0.15132
	742.439	0.03141		742.439	-0.20066		742.439	0.04477		742.439	0.11222		742.439	0.10364		742.439	0.13364		742.439	0.16068
	740.511	0.02692		740.511	-0.20357		740.511	0.05466		740.511	0.11181		740.511	0.11076		740.511	0.13887		740.511	0.17202
	738.583	0.02861		738.583	-0.20148		738.583	0.07667		738.583	0.11044		738.583	0.12204		738.583	0.13839		738.583	0.16572
	736.654	0.04013		736.654	-0.20081		736.654	0.09061		736.654	0.11505		736.654	0.13815		736.654	0.13927		736.654	0.15929
	734.726	0.06052		734.726	-0.19978		734.726	0.10196		734.726	0.12493		734.726	0.16652		734.726	0.15801		734.726	0.17015
	732.797	0.07572		732.797	-0.21185		732.797	0.11157		732.797	0.13127		732.797	0.18123		732.797	0.18286		732.797	0.17787
	730.869	0.07065		730.869	-0.24254		730.869	0.10053		730.869	0.13222		730.869	0.16511		730.869	0.18621		730.869	0.17068
	728.941	0.05579		728.941	-0.27505		728.941	0.07734		728.941	0.1354		728.941	0.14732		728.941	0.17524		728.941	0.16585
	727.012	0.04714		727.012	-0.30014		727.012	0.06764		727.012	0.1489		727.012	0.15305		727.012	0.16374		727.012	0.18224
	725.084	0.0517		725.084	-0.31631		725.084	0.07746		725.084	0.16918		725.084	0.18153		725.084	0.15748		725.084	0.22154
	723.155	0.06546		723.155	-0.32227		723.155	0.09576		723.155	0.19097		723.155	0.2197		723.155	0.18338		723.155	0.2706
	721.227	0.06729		721.227	-0.32883		721.227	0.11017		721.227	0.21238		721.227	0.24132		721.227	0.24627		721.227	0.31331
	719.298	0.05914		719.298	-0.34027		719.298	0.11907		719.298	0.21511		719.298	0.22659		719.298	0.29193		719.298	0.34004
	717.37	0.06876		717.37	-0.34476		717.37	0.12271		717.37	0.19681		717.37	0.21337		717.37	0.28265		717.37	0.32884
	715.442	0.09255		715.442	-0.34406		715.442	0.12282		715.442	0.18541		715.442	0.24468		715.442	0.26121		715.442	0.27653
	713.513	0.11046		713.513	-0.35065		713.513	0.1313		713.513	0.1978		713.513	0.30216		713.513	0.25711		713.513	0.23647
	711.585	0.1401		711.585	-0.35548		711.585	0.16254		711.585	0.24401		711.585	0.33897		711.585	0.27583		711.585	0.25111
	709.656	0.17718		709.656	-0.35011		709.656	0.2141		709.656	0.30188		709.656	0.34971		709.656	0.31417		709.656	0.29942
	707.728	0.17335		707.728	-0.34965		707.728	0.27368		707.728	0.32503		707.728	0.36944		707.728	0.34363		707.728	0.34198
	705.8	0.14424		705.8	-0.36344		705.8	0.31661		705.8	0.31308		705.8	0.39538		705.8	0.32928		705.8	0.3614
	703.871	0.12135		703.871	-0.39286		703.871	0.30227		703.871	0.2923		703.871	0.39291		703.871	0.26376		703.871	0.34026
	701.943	0.10019		701.943	-0.4393		701.943	0.24689		701.943	0.25917		701.943	0.36486		701.943	0.19195		701.943	0.29254
	700.014	0.10058		700.014	-0.48303		700.014	0.22445		700.014	0.21793		700.014	0.32702		700.014	0.16825		700.014	0.25527
	698.086	0.13178		698.086	-0.49613		698.086	0.26866		698.086	0.23242		698.086	0.28974		698.086	0.1871		698.086	0.24235
	696.158	0.17219		696.158	-0.47082		696.158	0.33243		696.158	0.34574		696.158	0.28513		696.158	0.2298		696.158	0.28328
	694.229	0.20459		694.229	-0.43219		694.229	0.35513		694.229	0.46287		694.229	0.30777		694.229	0.28737		694.229	0.3848
	692.301	0.19995		692.301	-0.42604		692.301	0.32754		692.301	0.44774		692.301	0.30095		692.301	0.29951		692.301	0.45153
	690.372	0.17167		690.372	-0.45022		690.372	0.28666		690.372	0.39647		690.372	0.26334		690.372	0.2476		690.372	0.4141
	688.444	0.17693		688.444	-0.45307		688.444	0.28507		688.444	0.39319		688.444	0.2705		688.444	0.21421		688.444	0.37255
	686.515	0.21054		686.515	-0.42367		686.515	0.32022		686.515	0.39852		686.515	0.34896		686.515	0.25006		686.515	0.38153
	684.587	0.22625		684.587	-0.41264		684.587	0.33839		684.587	0.41241		684.587	0.42147		684.587	0.30777		684.587	0.384
	682.659	0.23773		682.659	-0.43302		682.659	0.34279		682.659	0.45874		682.659	0.42988		682.659	0.33582		682.659	0.38029
	680.73	0.24888		680.73	-0.44467		680.73	0.38958		680.73	0.49127		680.73	0.42179		680.73	0.33982		680.73	0.40394
	678.802	0.2151		678.802	-0.43004		678.802	0.44739		678.802	0.46368		678.802	0.4303		678.802	0.34619		678.802	0.4512
	676.873	0.1542		676.873	-0.41496		676.873	0.41008		676.873	0.40277		676.873	0.42136		676.873	0.357		676.873	0.50927
	674.945	0.12158		674.945	-0.41624		674.945	0.34079		674.945	0.35927		674.945	0.3849		674.945	0.3528		674.945	0.50389
	673.017	0.14463		673.017	-0.42011		673.017	0.34826		673.017	0.36385		673.017	0.34832		673.017	0.34466		673.017	0.41834
	671.088	0.2023		671.088	-0.42579		671.088	0.411		671.088	0.37356		671.088	0.3208		671.088	0.34824		671.088	0.37697
	669.16	0.23681		669.16	-0.43706		669.16	0.4221		669.16	0.34654		669.16	0.31678		669.16	0.35787		669.16	0.41691
	667.231	0.22899		667.231	-0.43202		667.231	0.37225		667.231	0.35084		667.231	0.34815		667.231	0.38117		667.231	0.47994
	665.303	0.20519		665.303	-0.41208		665.303	0.35204		665.303	0.42088		665.303	0.37015		665.303	0.40544		665.303	0.52128
	663.374	0.18479		663.374	-0.40871		663.374	0.36559		663.374	0.48187		663.374	0.36526		663.374	0.40133		663.374	0.5353
	661.446	0.20752		661.446	-0.42569		661.446	0.37007		661.446	0.48921		661.446	0.37495		661.446	0.37149		661.446	0.54016
	659.518	0.2907		659.518	-0.42859		659.518	0.39769		659.518	0.48548		659.518	0.39112		659.518	0.35358		659.518	0.55593
	657.589	0.33754		657.589	-0.40869		657.589	0.5028		657.589	0.48397		657.589	0.36185		657.589	0.35683		657.589	0.55196
	655.661	0.27809		655.661	-0.40137		655.661	0.5882		655.661	0.47815		655.661	0.30137		655.661	0.33494		655.661	0.5381
	653.732	0.20533		653.732	-0.40882		653.732	0.54048		653.732	0.48455		653.732	0.27462		653.732	0.29786		653.732	0.55491
	651.804	0.19504		651.804	-0.40601		651.804	0.48324		651.804	0.5001		651.804	0.32975		651.804	0.30131		651.804	0.55563
	649.876	0.23902		649.876	-0.39974		649.876	0.4737		649.876	0.52694		649.876	0.42321		649.876	0.32274		649.876	0.49923
	647.947	0.29229		647.947	-0.41011		647.947	0.44379		647.947	0.55604		647.947	0.43971		647.947	0.30323		647.947	0.44703
	646.019	0.30373		646.019	-0.43259		646.019	0.39067		646.019	0.52874		646.019	0.4008		646.019	0.26811		646.019	0.4213
	644.09	0.26653		644.09	-0.44863		644.09	0.36568		644.09	0.4381		644.09	0.39272		644.09	0.26036		644.09	0.40979
	642.162	0.2488		642.162	-0.4534		642.162	0.3644		642.162	0.36665		642.162	0.39165		642.162	0.26228		642.162	0.42693
	640.234	0.2518		640.234	-0.45496		640.234	0.34073		640.234	0.34684		640.234	0.3501		640.234	0.25257		640.234	0.47968
	638.305	0.20367		638.305	-0.45833		638.305	0.31357		638.305	0.36759		638.305	0.2968		638.305	0.26695		638.305	0.50928
	636.377	0.13349		636.377	-0.45761		636.377	0.31731		636.377	0.40869		636.377	0.27483		636.377	0.33096		636.377	0.47906
	634.448	0.12115		634.448	-0.44605		634.448	0.34672		634.448	0.41216		634.448	0.30101		634.448	0.3743		634.448	0.46056
	632.52	0.15542		632.52	-0.44444		632.52	0.38238		632.52	0.37037		632.52	0.34509		632.52	0.32168		632.52	0.45004
	630.591	0.18382		630.591	-0.46696		630.591	0.38349		630.591	0.34434		630.591	0.384		630.591	0.24476		630.591	0.42874
	628.663	0.20966		628.663	-0.47374		628.663	0.36538		628.663	0.3744		628.663	0.43524		628.663	0.23909		628.663	0.48652
	626.735	0.24829		626.735	-0.44658		626.735	0.3971		626.735	0.46218		626.735	0.47467		626.735	0.30161		626.735	0.59901
	624.806	0.27749		624.806	-0.42267		624.806	0.46741		624.806	0.55167		624.806	0.48204		624.806	0.33988		624.806	0.58979
	622.878	0.2936		622.878	-0.41099		622.878	0.51959		622.878	0.58121		622.878	0.45998		622.878	0.31855		622.878	0.50072
	620.949	0.29171		620.949	-0.41635		620.949	0.48204		620.949	0.55422		620.949	0.38056		620.949	0.27675		620.949	0.44453
	619.021	0.26983		619.021	-0.44283		619.021	0.38072		619.021	0.52116		619.021	0.28308		619.021	0.26511		619.021	0.46134
	617.093	0.24317		617.093	-0.45478		617.093	0.33802		617.093	0.48688		617.093	0.25458		617.093	0.31458		617.093	0.48572
	615.164	0.21408		615.164	-0.44984		615.164	0.35469		615.164	0.40573		615.164	0.28459		615.164	0.36266		615.164	0.42277
	613.236	0.18285		613.236	-0.46197		613.236	0.34269		613.236	0.30249		613.236	0.29972		613.236	0.33038		613.236	0.34353
	611.307	0.16974		611.307	-0.47787		611.307	0.30654		611.307	0.24057		611.307	0.30697		611.307	0.27375		611.307	0.3037
	609.379	0.19955		609.379	-0.46288		609.379	0.31052		609.379	0.2617		609.379	0.33898		609.379	0.27553		609.379	0.32583
	607.45	0.23919		607.45	-0.43598		607.45	0.36287		607.45	0.33766		607.45	0.37317		607.45	0.31106		607.45	0.40006
	605.522	0.21968		605.522	-0.43274		605.522	0.41887		605.522	0.39185		605.522	0.38177		605.522	0.31305		605.522	0.42602
	603.594	0.15403		603.594	-0.44628		603.594	0.44299		603.594	0.40115		603.594	0.33886		603.594	0.27656		603.594	0.38225
	601.665	0.10932		601.665	-0.47101		601.665	0.42817		601.665	0.38445		601.665	0.28325		601.665	0.23447		601.665	0.36992
	599.737	0.10548		599.737	-0.50736		599.737	0.37985		599.737	0.39901		599.737	0.28459		599.737	0.2368		599.737	0.40388
