# Supplementary material for: Grave-to-cradle upcycling of Ni from electroplating wastewater to photothermal CO2 catalysis
Source: Nat Commun. 2022 Sep 9;13:5305. doi: 10.1038/s41467-022-33029-x (PMC9463155; doi:10.1038/s41467-022-33029-x)
Supplement: Supplementary file 4 — Source Data [file 41467_2022_33029_MOESM4_ESM.zip › 7.Separate Source Data files/Supplementary Fig. 13b.xlsx]

## Sheet: Supplementary Fig. 13b data
Supplementary Fig. 13b
	Sample: SFe-Ni			Sample: SSiO2-Ni
	Wavenumber (cm-1)	Reflectance (%)		Wavenumber (cm-1)	Reflectance (%)
	3997.6	1.922		3997.6	79.482
	3995.67	1.923		3995.67	79.452
	3993.75	1.922		3993.75	79.417
	3991.82	1.918		3991.82	79.377
	3989.89	1.917		3989.89	79.321
	3987.96	1.916		3987.96	79.244
	3986.03	1.914		3986.03	79.183
	3984.1	1.91		3984.1	79.154
	3982.18	1.91		3982.18	79.116
	3980.25	1.914		3980.25	79.055
	3978.32	1.92		3978.32	79.007
	3976.39	1.927		3976.39	78.992
	3974.46	1.932		3974.46	78.967
	3972.53	1.932		3972.53	78.901
	3970.6	1.928		3970.6	78.812
	3968.68	1.924		3968.68	78.726
	3966.75	1.925		3966.75	78.658
	3964.82	1.926		3964.82	78.63
	3962.89	1.924		3962.89	78.625
	3960.96	1.922		3960.96	78.578
	3959.03	1.921		3959.03	78.481
	3957.11	1.922		3957.11	78.388
	3955.18	1.926		3955.18	78.315
	3953.25	1.929		3953.25	78.263
	3951.32	1.931		3951.32	78.241
	3949.39	1.931		3949.39	78.239
	3947.46	1.925		3947.46	78.196
	3945.54	1.92		3945.54	78.106
	3943.61	1.92		3943.61	78.022
	3941.68	1.923		3941.68	77.929
	3939.75	1.919		3939.75	77.813
	3937.82	1.912		3937.82	77.714
	3935.89	1.911		3935.89	77.668
	3933.96	1.918		3933.96	77.682
	3932.04	1.92		3932.04	77.674
	3930.11	1.916		3930.11	77.559
	3928.18	1.914		3928.18	77.411
	3926.25	1.916		3926.25	77.35
	3924.32	1.92		3924.32	77.314
	3922.39	1.926		3922.39	77.19
	3920.47	1.931		3920.47	77.066
	3918.54	1.928		3918.54	77.036
	3916.61	1.921		3916.61	76.977
	3914.68	1.914		3914.68	76.789
	3912.75	1.909		3912.75	76.579
	3910.82	1.907		3910.82	76.44
	3908.9	1.907		3908.9	76.379
	3906.97	1.91		3906.97	76.416
	3905.04	1.913		3905.04	76.488
	3903.11	1.912		3903.11	76.472
	3901.18	1.909		3901.18	76.36
	3899.25	1.906		3899.25	76.202
	3897.32	1.907		3897.32	76.005
	3895.4	1.909		3895.4	75.848
	3893.47	1.913		3893.47	75.788
	3891.54	1.913		3891.54	75.693
	3889.61	1.91		3889.61	75.501
	3887.68	1.908		3887.68	75.369
	3885.75	1.907		3885.75	75.326
	3883.83	1.904		3883.83	75.259
	3881.9	1.905		3881.9	75.182
	3879.97	1.909		3879.97	75.062
	3878.04	1.91		3878.04	74.842
	3876.11	1.906		3876.11	74.68
	3874.18	1.904		3874.18	74.648
	3872.26	1.904		3872.26	74.642
	3870.33	1.902		3870.33	74.558
	3868.4	1.897		3868.4	74.372
	3866.47	1.891		3866.47	74.203
	3864.54	1.888		3864.54	74.1
	3862.61	1.889		3862.61	73.948
	3860.69	1.893		3860.69	73.745
	3858.76	1.896		3858.76	73.623
	3856.83	1.899		3856.83	73.675
	3854.9	1.901		3854.9	73.816
	3852.97	1.9		3852.97	73.766
	3851.04	1.896		3851.04	73.445
	3849.11	1.892		3849.11	73.093
	3847.19	1.889		3847.19	72.866
	3845.26	1.886		3845.26	72.765
	3843.33	1.884		3843.33	72.712
	3841.4	1.884		3841.4	72.667
	3839.47	1.888		3839.47	72.629
	3837.54	1.891		3837.54	72.508
	3835.62	1.89		3835.62	72.282
	3833.69	1.886		3833.69	72.057
	3831.76	1.879		3831.76	71.884
	3829.83	1.877		3829.83	71.758
	3827.9	1.882		3827.9	71.669
	3825.97	1.884		3825.97	71.584
	3824.05	1.879		3824.05	71.513
	3822.12	1.876		3822.12	71.474
	3820.19	1.879		3820.19	71.374
	3818.26	1.883		3818.26	71.214
	3816.33	1.882		3816.33	71.047
	3814.4	1.877		3814.4	70.806
	3812.47	1.876		3812.47	70.527
	3810.55	1.878		3810.55	70.346
	3808.62	1.881		3808.62	70.268
	3806.69	1.886		3806.69	70.18
	3804.76	1.889		3804.76	70.057
	3802.83	1.887		3802.83	69.984
	3800.9	1.885		3800.9	69.885
	3798.98	1.882		3798.98	69.65
	3797.05	1.88		3797.05	69.354
	3795.12	1.881		3795.12	69.057
	3793.19	1.883		3793.19	68.764
	3791.26	1.881		3791.26	68.51
	3789.33	1.879		3789.33	68.3
	3787.41	1.877		3787.41	68.125
	3785.48	1.876		3785.48	67.926
	3783.55	1.875		3783.55	67.64
	3781.62	1.874		3781.62	67.331
	3779.69	1.875		3779.69	67.027
	3777.76	1.876		3777.76	66.65
	3775.83	1.875		3775.83	66.216
	3773.91	1.869		3773.91	65.831
	3771.98	1.861		3771.98	65.517
	3770.05	1.855		3770.05	65.166
	3768.12	1.849		3768.12	64.684
	3766.19	1.841		3766.19	64.121
	3764.26	1.835		3764.26	63.529
	3762.34	1.831		3762.34	62.906
	3760.41	1.828		3760.41	62.238
	3758.48	1.821		3758.48	61.42
	3756.55	1.813		3756.55	60.357
	3754.62	1.803		3754.62	58.898
	3752.69	1.78		3752.69	56.355
	3750.77	1.729		3750.77	51.789
	3748.84	1.655		3748.84	46.011
	3746.91	1.584		3746.91	41.802
	3744.98	1.536		3744.98	40.612
	3743.05	1.514		3743.05	41.294
	3741.12	1.509		3741.12	42.257
	3739.2	1.509		3739.2	42.939
	3737.27	1.51		3737.27	43.263
	3735.34	1.515		3735.34	43.204
	3733.41	1.525		3733.41	42.786
	3731.48	1.536		3731.48	42.097
	3729.55	1.546		3729.55	41.253
	3727.62	1.552		3727.62	40.325
	3725.7	1.553		3725.7	39.3
	3723.77	1.555		3723.77	38.148
	3721.84	1.56		3721.84	36.89
	3719.91	1.561		3719.91	35.571
	3717.98	1.553		3717.98	34.234
	3716.05	1.545		3716.05	32.924
	3714.13	1.545		3714.13	31.663
	3712.2	1.545		3712.2	30.386
	3710.27	1.538		3710.27	29.015
	3708.34	1.528		3708.34	27.598
	3706.41	1.523		3706.41	26.226
	3704.48	1.524		3704.48	24.93
	3702.56	1.528		3702.56	23.683
	3700.63	1.525		3700.63	22.461
	3698.7	1.518		3698.7	21.296
	3696.77	1.514		3696.77	20.223
	3694.84	1.51		3694.84	19.242
	3692.91	1.504		3692.91	18.351
	3690.98	1.498		3690.98	17.529
	3689.06	1.493		3689.06	16.745
	3687.13	1.486		3687.13	16.012
	3685.2	1.478		3685.2	15.36
	3683.27	1.476		3683.27	14.809
	3681.34	1.476		3681.34	14.356
	3679.41	1.469		3679.41	13.987
	3677.49	1.46		3677.49	13.697
	3675.56	1.46		3675.56	13.454
	3673.63	1.46		3673.63	13.235
	3671.7	1.455		3671.7	13.066
	3669.77	1.451		3669.77	12.956
	3667.84	1.451		3667.84	12.875
	3665.92	1.451		3665.92	12.823
	3663.99	1.452		3663.99	12.81
	3662.06	1.452		3662.06	12.836
	3660.13	1.453		3660.13	12.903
	3658.2	1.452		3658.2	13
	3656.27	1.449		3656.27	13.106
	3654.34	1.449		3654.34	13.214
	3652.42	1.452		3652.42	13.346
	3650.49	1.451		3650.49	13.506
	3648.56	1.445		3648.56	13.663
	3646.63	1.444		3646.63	13.799
	3644.7	1.448		3644.7	13.927
	3642.77	1.452		3642.77	14.065
	3640.85	1.454		3640.85	14.213
	3638.92	1.459		3638.92	14.363
	3636.99	1.463		3636.99	14.518
	3635.06	1.466		3635.06	14.683
	3633.13	1.469		3633.13	14.863
	3631.2	1.474		3631.2	15.05
	3629.28	1.479		3629.28	15.215
	3627.35	1.481		3627.35	15.324
	3625.42	1.483		3625.42	15.403
	3623.49	1.489		3623.49	15.493
	3621.56	1.493		3621.56	15.588
	3619.63	1.494		3619.63	15.663
	3617.7	1.496		3617.7	15.704
	3615.78	1.502		3615.78	15.723
	3613.85	1.505		3613.85	15.731
	3611.92	1.499		3611.92	15.728
	3609.99	1.489		3609.99	15.723
	3608.06	1.481		3608.06	15.716
	3606.13	1.478		3606.13	15.702
	3604.21	1.484		3604.21	15.697
	3602.28	1.501		3602.28	15.721
	3600.35	1.511		3600.35	15.756
	3598.42	1.502		3598.42	15.78
	3596.49	1.491		3596.49	15.802
	3594.56	1.491		3594.56	15.826
	3592.64	1.495		3592.64	15.857
	3590.71	1.497		3590.71	15.918
	3588.78	1.499		3588.78	15.998
	3586.85	1.498		3586.85	16.039
	3584.92	1.493		3584.92	16.035
	3582.99	1.491		3582.99	16.031
	3581.07	1.494		3581.07	16.042
	3579.14	1.492		3579.14	16.057
	3577.21	1.486		3577.21	16.076
	3575.28	1.483		3575.28	16.085
	3573.35	1.483		3573.35	16.076
	3571.42	1.487		3571.42	16.071
	3569.49	1.496		3569.49	16.094
	3567.57	1.499		3567.57	16.119
	3565.64	1.493		3565.64	16.099
	3563.71	1.489		3563.71	16.046
	3561.78	1.49		3561.78	15.998
	3559.85	1.492		3559.85	15.958
	3557.92	1.492		3557.92	15.918
	3556	1.494		3556	15.887
	3554.07	1.493		3554.07	15.863
	3552.14	1.489		3552.14	15.829
	3550.21	1.488		3550.21	15.78
	3548.28	1.489		3548.28	15.741
	3546.35	1.49		3546.35	15.712
	3544.43	1.491		3544.43	15.662
	3542.5	1.486		3542.5	15.577
	3540.57	1.476		3540.57	15.483
	3538.64	1.469		3538.64	15.418
	3536.71	1.471		3536.71	15.374
	3534.78	1.481		3534.78	15.322
	3532.85	1.493		3532.85	15.267
	3530.93	1.5		3530.93	15.225
	3529	1.5		3529	15.187
	3527.07	1.497		3527.07	15.139
	3525.14	1.494		3525.14	15.08
	3523.21	1.488		3523.21	15.01
	3521.28	1.482		3521.28	14.936
	3519.36	1.48		3519.36	14.867
	3517.43	1.476		3517.43	14.806
	3515.5	1.471		3515.5	14.753
	3513.57	1.473		3513.57	14.708
	3511.64	1.48		3511.64	14.662
	3509.71	1.487		3509.71	14.605
	3507.79	1.495		3507.79	14.544
	3505.86	1.497		3505.86	14.497
	3503.93	1.492		3503.93	14.458
	3502	1.488		3502	14.406
	3500.07	1.487		3500.07	14.342
	3498.14	1.482		3498.14	14.286
	3496.21	1.477		3496.21	14.241
	3494.29	1.475		3494.29	14.196
	3492.36	1.474		3492.36	14.14
	3490.43	1.472		3490.43	14.082
	3488.5	1.475		3488.5	14.031
	3486.57	1.478		3486.57	13.989
	3484.64	1.482		3484.64	13.958
	3482.72	1.483		3482.72	13.933
	3480.79	1.484		3480.79	13.894
	3478.86	1.49		3478.86	13.837
	3476.93	1.5		3476.93	13.785
	3475	1.499		3475	13.745
	3473.07	1.49		3473.07	13.707
	3471.15	1.482		3471.15	13.671
	3469.22	1.48		3469.22	13.642
	3467.29	1.48		3467.29	13.613
	3465.36	1.483		3465.36	13.582
	3463.43	1.487		3463.43	13.557
	3461.5	1.49		3461.5	13.529
	3459.57	1.492		3459.57	13.487
	3457.65	1.496		3457.65	13.444
	3455.72	1.496		3455.72	13.414
	3453.79	1.49		3453.79	13.395
	3451.86	1.485		3451.86	13.377
	3449.93	1.485		3449.93	13.362
	3448	1.484		3448	13.351
	3446.08	1.481		3446.08	13.33
	3444.15	1.486		3444.15	13.296
	3442.22	1.489		3442.22	13.264
	3440.29	1.484		3440.29	13.236
	3438.36	1.481		3438.36	13.212
	3436.43	1.488		3436.43	13.199
	3434.51	1.5		3434.51	13.19
	3432.58	1.503		3432.58	13.173
	3430.65	1.498		3430.65	13.151
	3428.72	1.498		3428.72	13.137
	3426.79	1.502		3426.79	13.126
	3424.86	1.499		3424.86	13.115
	3422.94	1.492		3422.94	13.111
	3421.01	1.488		3421.01	13.114
	3419.08	1.487		3419.08	13.106
	3417.15	1.487		3417.15	13.093
	3415.22	1.492		3415.22	13.091
	3413.29	1.493		3413.29	13.094
	3411.36	1.489		3411.36	13.089
	3409.44	1.491		3409.44	13.084
	3407.51	1.496		3407.51	13.088
	3405.58	1.501		3405.58	13.095
	3403.65	1.505		3403.65	13.099
	3401.72	1.506		3401.72	13.103
	3399.79	1.502		3399.79	13.105
	3397.87	1.5		3397.87	13.104
	3395.94	1.503		3395.94	13.106
	3394.01	1.503		3394.01	13.115
	3392.08	1.5		3392.08	13.127
	3390.15	1.498		3390.15	13.134
	3388.22	1.5		3388.22	13.139
	3386.3	1.502		3386.3	13.145
	3384.37	1.503		3384.37	13.149
	3382.44	1.502		3382.44	13.159
	3380.51	1.505		3380.51	13.177
	3378.58	1.506		3378.58	13.196
	3376.65	1.499		3376.65	13.209
	3374.72	1.495		3374.72	13.218
	3372.8	1.503		3372.8	13.229
	3370.87	1.514		3370.87	13.246
	3368.94	1.516		3368.94	13.27
	3367.01	1.513		3367.01	13.293
	3365.08	1.509		3365.08	13.311
	3363.15	1.503		3363.15	13.329
	3361.23	1.495		3361.23	13.347
	3359.3	1.497		3359.3	13.365
	3357.37	1.503		3357.37	13.386
	3355.44	1.506		3355.44	13.41
	3353.51	1.508		3353.51	13.431
	3351.58	1.511		3351.58	13.453
	3349.66	1.51		3349.66	13.481
	3347.73	1.505		3347.73	13.506
	3345.8	1.502		3345.8	13.526
	3343.87	1.501		3343.87	13.555
	3341.94	1.504		3341.94	13.593
	3340.01	1.507		3340.01	13.625
	3338.08	1.507		3338.08	13.654
	3336.16	1.504		3336.16	13.686
	3334.23	1.502		3334.23	13.715
	3332.3	1.501		3332.3	13.738
	3330.37	1.503		3330.37	13.766
	3328.44	1.509		3328.44	13.802
	3326.51	1.514		3326.51	13.835
	3324.59	1.514		3324.59	13.865
	3322.66	1.512		3322.66	13.897
	3320.73	1.513		3320.73	13.929
	3318.8	1.517		3318.8	13.958
	3316.87	1.523		3316.87	13.99
	3314.94	1.524		3314.94	14.03
	3313.02	1.523		3313.02	14.071
	3311.09	1.525		3311.09	14.107
	3309.16	1.532		3309.16	14.142
	3307.23	1.538		3307.23	14.177
	3305.3	1.537		3305.3	14.211
	3303.37	1.536		3303.37	14.246
	3301.45	1.541		3301.45	14.287
	3299.52	1.549		3299.52	14.33
	3297.59	1.554		3297.59	14.368
	3295.66	1.554		3295.66	14.406
	3293.73	1.551		3293.73	14.444
	3291.8	1.551		3291.8	14.479
	3289.87	1.552		3289.87	14.514
	3287.95	1.553		3287.95	14.555
	3286.02	1.556		3286.02	14.594
	3284.09	1.563		3284.09	14.629
	3282.16	1.564		3282.16	14.662
	3280.23	1.561		3280.23	14.7
	3278.3	1.561		3278.3	14.74
	3276.38	1.562		3276.38	14.786
	3274.45	1.561		3274.45	14.835
	3272.52	1.563		3272.52	14.875
	3270.59	1.573		3270.59	14.906
	3268.66	1.583		3268.66	14.938
	3266.73	1.588		3266.73	14.974
	3264.81	1.589		3264.81	15.009
	3262.88	1.589		3262.88	15.044
	3260.95	1.586		3260.95	15.081
	3259.02	1.579		3259.02	15.122
	3257.09	1.576		3257.09	15.169
	3255.16	1.577		3255.16	15.21
	3253.23	1.579		3253.23	15.239
	3251.31	1.582		3251.31	15.266
	3249.38	1.584		3249.38	15.302
	3247.45	1.586		3247.45	15.348
	3245.52	1.593		3245.52	15.399
	3243.59	1.603		3243.59	15.444
	3241.66	1.611		3241.66	15.478
	3239.74	1.611		3239.74	15.51
	3237.81	1.604		3237.81	15.547
	3235.88	1.598		3235.88	15.584
	3233.95	1.597		3233.95	15.623
	3232.02	1.599		3232.02	15.665
	3230.09	1.604		3230.09	15.713
	3228.17	1.609		3228.17	15.76
	3226.24	1.61		3226.24	15.804
	3224.31	1.612		3224.31	15.85
	3222.38	1.613		3222.38	15.903
	3220.45	1.61		3220.45	15.956
	3218.52	1.61		3218.52	16.007
	3216.59	1.618		3216.59	16.062
	3214.67	1.622		3214.67	16.123
	3212.74	1.62		3212.74	16.188
	3210.81	1.616		3210.81	16.25
	3208.88	1.614		3208.88	16.307
	3206.95	1.619		3206.95	16.365
	3205.02	1.626		3205.02	16.432
	3203.1	1.629		3203.1	16.505
	3201.17	1.63		3201.17	16.577
	3199.24	1.633		3199.24	16.649
	3197.31	1.636		3197.31	16.72
	3195.38	1.638		3195.38	16.788
	3193.45	1.641		3193.45	16.86
	3191.53	1.643		3191.53	16.941
	3189.6	1.639		3189.6	17.025
	3187.67	1.632		3187.67	17.109
	3185.74	1.635		3185.74	17.192
	3183.81	1.641		3183.81	17.276
	3181.88	1.646		3181.88	17.36
	3179.95	1.649		3179.95	17.446
	3178.03	1.648		3178.03	17.536
	3176.1	1.643		3176.1	17.626
	3174.17	1.644		3174.17	17.712
	3172.24	1.649		3172.24	17.799
	3170.31	1.652		3170.31	17.891
	3168.38	1.655		3168.38	17.984
	3166.46	1.659		3166.46	18.073
	3164.53	1.66		3164.53	18.162
	3162.6	1.661		3162.6	18.247
	3160.67	1.664		3160.67	18.336
	3158.74	1.671		3158.74	18.436
	3156.81	1.678		3156.81	18.535
	3154.89	1.682		3154.89	18.628
	3152.96	1.681		3152.96	18.725
	3151.03	1.676		3151.03	18.819
	3149.1	1.672		3149.1	18.903
	3147.17	1.674		3147.17	18.992
	3145.24	1.68		3145.24	19.09
	3143.32	1.685		3143.32	19.188
	3141.39	1.687		3141.39	19.285
	3139.46	1.687		3139.46	19.389
	3137.53	1.684		3137.53	19.49
	3135.6	1.68		3135.6	19.583
	3133.67	1.683		3133.67	19.679
	3131.74	1.692		3131.74	19.778
	3129.82	1.701		3129.82	19.877
	3127.89	1.704		3127.89	19.973
	3125.96	1.704		3125.96	20.067
	3124.03	1.704		3124.03	20.166
	3122.1	1.708		3122.1	20.268
	3120.17	1.716		3120.17	20.367
	3118.25	1.718		3118.25	20.464
	3116.32	1.717		3116.32	20.557
	3114.39	1.717		3114.39	20.65
	3112.46	1.717		3112.46	20.745
	3110.53	1.716		3110.53	20.844
	3108.6	1.717		3108.6	20.946
	3106.68	1.717		3106.68	21.047
	3104.75	1.721		3104.75	21.149
	3102.82	1.73		3102.82	21.256
	3100.89	1.736		3100.89	21.362
	3098.96	1.734		3098.96	21.463
	3097.03	1.728		3097.03	21.562
	3095.1	1.727		3095.1	21.657
	3093.18	1.729		3093.18	21.748
	3091.25	1.728		3091.25	21.845
	3089.32	1.729		3089.32	21.954
	3087.39	1.733		3087.39	22.068
	3085.46	1.736		3085.46	22.177
	3083.53	1.739		3083.53	22.285
	3081.61	1.743		3081.61	22.396
	3079.68	1.746		3079.68	22.505
	3077.75	1.746		3077.75	22.608
	3075.82	1.744		3075.82	22.705
	3073.89	1.744		3073.89	22.805
	3071.96	1.751		3071.96	22.914
	3070.04	1.757		3070.04	23.029
	3068.11	1.757		3068.11	23.144
	3066.18	1.755		3066.18	23.255
	3064.25	1.754		3064.25	23.368
	3062.32	1.758		3062.32	23.485
	3060.39	1.761		3060.39	23.597
	3058.46	1.761		3058.46	23.709
	3056.54	1.761		3056.54	23.825
	3054.61	1.764		3054.61	23.943
	3052.68	1.763		3052.68	24.06
	3050.75	1.759		3050.75	24.176
	3048.82	1.761		3048.82	24.292
	3046.89	1.768		3046.89	24.404
	3044.97	1.773		3044.97	24.513
	3043.04	1.773		3043.04	24.626
	3041.11	1.771		3041.11	24.741
	3039.18	1.771		3039.18	24.854
	3037.25	1.777		3037.25	24.974
	3035.32	1.786		3035.32	25.107
	3033.4	1.79		3033.4	25.239
	3031.47	1.788		3031.47	25.36
	3029.54	1.785		3029.54	25.473
	3027.61	1.781		3027.61	25.591
	3025.68	1.779		3025.68	25.715
	3023.75	1.785		3023.75	25.839
	3021.82	1.796		3021.82	25.959
	3019.9	1.802		3019.9	26.078
	3017.97	1.803		3017.97	26.2
	3016.04	1.803		3016.04	26.326
	3014.11	1.803		3014.11	26.455
	3012.18	1.8		3012.18	26.574
	3010.25	1.797		3010.25	26.68
	3008.33	1.798		3008.33	26.784
	3006.4	1.802		3006.4	26.891
	3004.47	1.808		3004.47	26.997
	3002.54	1.814		3002.54	27.096
	3000.61	1.819		3000.61	27.191
	2998.68	1.819		2998.68	27.283
	2996.76	1.816		2996.76	27.374
	2994.83	1.814		2994.83	27.459
	2992.9	1.816		2992.9	27.527
	2990.97	1.819		2990.97	27.58
	2989.04	1.817		2989.04	27.627
	2987.11	1.814		2987.11	27.666
	2985.19	1.814		2985.19	27.691
	2983.26	1.815		2983.26	27.709
	2981.33	1.813		2981.33	27.72
	2979.4	1.81		2979.4	27.716
	2977.47	1.811		2977.47	27.68
	2975.54	1.808		2975.54	27.595
	2973.61	1.803		2973.61	27.449
	2971.69	1.801		2971.69	27.251
	2969.76	1.8		2969.76	27.035
	2967.83	1.799		2967.83	26.839
	2965.9	1.796		2965.9	26.69
	2963.97	1.791		2963.97	26.605
	2962.04	1.786		2962.04	26.595
	2960.12	1.785		2960.12	26.67
	2958.19	1.786		2958.19	26.829
	2956.26	1.786		2956.26	27.062
	2954.33	1.791		2954.33	27.345
	2952.4	1.797		2952.4	27.639
	2950.47	1.801		2950.47	27.901
	2948.55	1.804		2948.55	28.102
	2946.62	1.804		2946.62	28.226
	2944.69	1.803		2944.69	28.265
	2942.76	1.8		2942.76	28.217
	2940.83	1.798		2940.83	28.094
	2938.9	1.798		2938.9	27.927
	2936.97	1.797		2936.97	27.74
	2935.05	1.794		2935.05	27.55
	2933.12	1.791		2933.12	27.389
	2931.19	1.791		2931.19	27.292
	2929.26	1.789		2929.26	27.282
	2927.33	1.789		2927.33	27.375
	2925.4	1.793		2925.4	27.578
	2923.48	1.798		2923.48	27.882
	2921.55	1.802		2921.55	28.256
	2919.62	1.808		2919.62	28.661
	2917.69	1.816		2917.69	29.064
	2915.76	1.821		2915.76	29.438
	2913.83	1.826		2913.83	29.774
	2911.91	1.832		2911.91	30.082
	2909.98	1.835		2909.98	30.375
	2908.05	1.833		2908.05	30.667
	2906.12	1.83		2906.12	30.962
	2904.19	1.83		2904.19	31.262
	2902.26	1.836		2902.26	31.568
	2900.33	1.846		2900.33	31.875
	2898.41	1.852		2898.41	32.181
	2896.48	1.853		2896.48	32.488
	2894.55	1.854		2894.55	32.789
	2892.62	1.859		2892.62	33.08
	2890.69	1.864		2890.69	33.348
	2888.76	1.865		2888.76	33.579
	2886.84	1.865		2886.84	33.768
	2884.91	1.869		2884.91	33.914
	2882.98	1.872		2882.98	34.017
	2881.05	1.873		2881.05	34.087
	2879.12	1.875		2879.12	34.137
	2877.19	1.877		2877.19	34.189
	2875.27	1.875		2875.27	34.266
	2873.34	1.87		2873.34	34.381
	2871.41	1.869		2871.41	34.523
	2869.48	1.876		2869.48	34.673
	2867.55	1.885		2867.55	34.8
	2865.62	1.89		2865.62	34.876
	2863.7	1.89		2863.7	34.892
	2861.77	1.889		2861.77	34.862
	2859.84	1.888		2859.84	34.825
	2857.91	1.888		2857.91	34.842
	2855.98	1.892		2855.98	34.967
	2854.05	1.897		2854.05	35.214
	2852.12	1.901		2852.12	35.549
	2850.2	1.901		2850.2	35.934
	2848.27	1.9		2848.27	36.349
	2846.34	1.904		2846.34	36.783
	2844.41	1.914		2844.41	37.221
	2842.48	1.922		2842.48	37.651
	2840.55	1.926		2840.55	38.066
	2838.63	1.93		2838.63	38.461
	2836.7	1.934		2836.7	38.83
	2834.77	1.94		2834.77	39.175
	2832.84	1.948		2832.84	39.493
	2830.91	1.953		2830.91	39.783
	2828.98	1.956		2828.98	40.046
	2827.06	1.957		2827.06	40.287
	2825.13	1.957		2825.13	40.506
	2823.2	1.958		2823.2	40.711
	2821.27	1.962		2821.27	40.907
	2819.34	1.967		2819.34	41.093
	2817.41	1.97		2817.41	41.271
	2815.48	1.97		2815.48	41.447
	2813.56	1.97		2813.56	41.622
	2811.63	1.97		2811.63	41.794
	2809.7	1.969		2809.7	41.959
	2807.77	1.971		2807.77	42.12
	2805.84	1.977		2805.84	42.277
	2803.91	1.982		2803.91	42.431
	2801.99	1.984		2801.99	42.582
	2800.06	1.984		2800.06	42.73
	2798.13	1.983		2798.13	42.876
	2796.2	1.984		2796.2	43.023
	2794.27	1.989		2794.27	43.175
	2792.34	1.995		2792.34	43.328
	2790.42	1.998		2790.42	43.477
	2788.49	1.996		2788.49	43.619
	2786.56	1.991		2786.56	43.759
	2784.63	1.992		2784.63	43.898
	2782.7	1.997		2782.7	44.04
	2780.77	2		2780.77	44.185
	2778.84	2.001		2778.84	44.327
	2776.92	2.004		2776.92	44.468
	2774.99	2.006		2774.99	44.609
	2773.06	2.006		2773.06	44.752
	2771.13	2.006		2771.13	44.893
	2769.2	2.009		2769.2	45.032
	2767.27	2.011		2767.27	45.171
	2765.35	2.012		2765.35	45.311
	2763.42	2.01		2763.42	45.452
	2761.49	2.008		2761.49	45.595
	2759.56	2.007		2759.56	45.737
	2757.63	2.009		2757.63	45.876
	2755.7	2.011		2755.7	46.013
	2753.78	2.016		2753.78	46.148
	2751.85	2.021		2751.85	46.286
	2749.92	2.02		2749.92	46.425
	2747.99	2.013		2747.99	46.561
	2746.06	2.008		2746.06	46.696
	2744.13	2.01		2744.13	46.833
	2742.2	2.016		2742.2	46.973
	2740.28	2.022		2740.28	47.11
	2738.35	2.024		2738.35	47.244
	2736.42	2.027		2736.42	47.378
	2734.49	2.03		2734.49	47.514
	2732.56	2.029		2732.56	47.654
	2730.63	2.029		2730.63	47.793
	2728.71	2.031		2728.71	47.929
	2726.78	2.035		2726.78	48.068
	2724.85	2.038		2724.85	48.209
	2722.92	2.039		2722.92	48.352
	2720.99	2.039		2720.99	48.497
	2719.06	2.04		2719.06	48.643
	2717.14	2.043		2717.14	48.788
	2715.21	2.046		2715.21	48.932
	2713.28	2.048		2713.28	49.073
	2711.35	2.046		2711.35	49.212
	2709.42	2.044		2709.42	49.345
	2707.49	2.048		2707.49	49.475
	2705.57	2.053		2705.57	49.605
	2703.64	2.057		2703.64	49.737
	2701.71	2.057		2701.71	49.869
	2699.78	2.056		2699.78	49.997
	2697.85	2.058		2697.85	50.122
	2695.92	2.06		2695.92	50.245
	2693.99	2.059		2693.99	50.369
	2692.07	2.06		2692.07	50.496
	2690.14	2.064		2690.14	50.622
	2688.21	2.067		2688.21	50.742
	2686.28	2.07		2686.28	50.858
	2684.35	2.072		2684.35	50.972
	2682.42	2.072		2682.42	51.087
	2680.5	2.072		2680.5	51.207
	2678.57	2.073		2678.57	51.328
	2676.64	2.076		2676.64	51.445
	2674.71	2.081		2674.71	51.557
	2672.78	2.084		2672.78	51.672
	2670.85	2.085		2670.85	51.793
	2668.93	2.082		2668.93	51.917
	2667	2.08		2667	52.037
	2665.07	2.082		2665.07	52.148
	2663.14	2.084		2663.14	52.257
	2661.21	2.085		2661.21	52.37
	2659.28	2.087		2659.28	52.485
	2657.35	2.091		2657.35	52.598
	2655.43	2.096		2655.43	52.707
	2653.5	2.101		2653.5	52.818
	2651.57	2.101		2651.57	52.932
	2649.64	2.101		2649.64	53.047
	2647.71	2.103		2647.71	53.157
	2645.78	2.107		2645.78	53.261
	2643.86	2.105		2643.86	53.364
	2641.93	2.101		2641.93	53.469
	2640	2.099		2640	53.575
	2638.07	2.104		2638.07	53.68
	2636.14	2.109		2636.14	53.781
	2634.21	2.113		2634.21	53.878
	2632.29	2.117		2632.29	53.976
	2630.36	2.118		2630.36	54.077
	2628.43	2.117		2628.43	54.177
	2626.5	2.115		2626.5	54.275
	2624.57	2.115		2624.57	54.373
	2622.64	2.116		2622.64	54.471
	2620.71	2.118		2620.71	54.568
	2618.79	2.12		2618.79	54.664
	2616.86	2.123		2616.86	54.757
	2614.93	2.128		2614.93	54.848
	2613	2.132		2613	54.939
	2611.07	2.133		2611.07	55.028
	2609.14	2.133		2609.14	55.114
	2607.22	2.132		2607.22	55.197
	2605.29	2.131		2605.29	55.284
	2603.36	2.136		2603.36	55.375
	2601.43	2.142		2601.43	55.464
	2599.5	2.148		2599.5	55.549
	2597.57	2.152		2597.57	55.632
	2595.65	2.155		2595.65	55.715
	2593.72	2.156		2593.72	55.798
	2591.79	2.156		2591.79	55.877
	2589.86	2.157		2589.86	55.952
	2587.93	2.16		2587.93	56.028
	2586	2.16		2586	56.109
	2584.07	2.157		2584.07	56.187
	2582.15	2.155		2582.15	56.262
	2580.22	2.159		2580.22	56.334
	2578.29	2.165		2578.29	56.407
	2576.36	2.167		2576.36	56.478
	2574.43	2.168		2574.43	56.55
	2572.5	2.168		2572.5	56.621
	2570.58	2.168		2570.58	56.688
	2568.65	2.169		2568.65	56.754
	2566.72	2.171		2566.72	56.821
	2564.79	2.176		2564.79	56.885
	2562.86	2.18		2562.86	56.951
	2560.93	2.184		2560.93	57.021
	2559.01	2.185		2559.01	57.089
	2557.08	2.184		2557.08	57.15
	2555.15	2.184		2555.15	57.208
	2553.22	2.186		2553.22	57.262
	2551.29	2.189		2551.29	57.311
	2549.36	2.194		2549.36	57.362
	2547.44	2.198		2547.44	57.423
	2545.51	2.2		2545.51	57.484
	2543.58	2.203		2543.58	57.537
	2541.65	2.207		2541.65	57.586
	2539.72	2.209		2539.72	57.633
	2537.79	2.208		2537.79	57.68
	2535.86	2.206		2535.86	57.723
	2533.94	2.204		2533.94	57.763
	2532.01	2.204		2532.01	57.799
	2530.08	2.208		2530.08	57.835
	2528.15	2.214		2528.15	57.875
	2526.22	2.22		2526.22	57.914
	2524.29	2.223		2524.29	57.948
	2522.37	2.221		2522.37	57.978
	2520.44	2.218		2520.44	58.007
	2518.51	2.22		2518.51	58.04
	2516.58	2.224		2516.58	58.076
	2514.65	2.226		2514.65	58.111
	2512.72	2.226		2512.72	58.146
	2510.8	2.227		2510.8	58.181
	2508.87	2.228		2508.87	58.209
	2506.94	2.229		2506.94	58.233
	2505.01	2.233		2505.01	58.258
	2503.08	2.238		2503.08	58.283
	2501.15	2.24		2501.15	58.305
	2499.22	2.242		2499.22	58.324
	2497.3	2.245		2497.3	58.345
	2495.37	2.248		2495.37	58.368
	2493.44	2.25		2493.44	58.389
	2491.51	2.249		2491.51	58.403
	2489.58	2.248		2489.58	58.414
	2487.65	2.25		2487.65	58.422
	2485.73	2.253		2485.73	58.428
	2483.8	2.253		2483.8	58.432
	2481.87	2.257		2481.87	58.437
	2479.94	2.264		2479.94	58.442
	2478.01	2.267		2478.01	58.439
	2476.08	2.266		2476.08	58.428
	2474.16	2.267		2474.16	58.416
	2472.23	2.271		2472.23	58.405
	2470.3	2.275		2470.3	58.391
	2468.37	2.277		2468.37	58.375
	2466.44	2.276		2466.44	58.356
	2464.51	2.274		2464.51	58.331
	2462.58	2.275		2462.58	58.3
	2460.66	2.279		2460.66	58.264
	2458.73	2.284		2458.73	58.229
	2456.8	2.284		2456.8	58.192
	2454.87	2.28		2454.87	58.148
	2452.94	2.277		2452.94	58.101
	2451.01	2.279		2451.01	58.057
	2449.09	2.282		2449.09	58.011
	2447.16	2.284		2447.16	57.96
	2445.23	2.286		2445.23	57.907
	2443.3	2.291		2443.3	57.853
	2441.37	2.295		2441.37	57.796
	2439.44	2.295		2439.44	57.732
	2437.52	2.295		2437.52	57.665
	2435.59	2.298		2435.59	57.596
	2433.66	2.299		2433.66	57.531
	2431.73	2.296		2431.73	57.468
	2429.8	2.294		2429.8	57.405
	2427.87	2.297		2427.87	57.34
	2425.94	2.302		2425.94	57.266
	2424.02	2.305		2424.02	57.179
	2422.09	2.305		2422.09	57.087
	2420.16	2.305		2420.16	56.999
	2418.23	2.306		2418.23	56.913
	2416.3	2.307		2416.3	56.826
	2414.37	2.31		2414.37	56.741
	2412.45	2.315		2412.45	56.653
	2410.52	2.316		2410.52	56.561
	2408.59	2.315		2408.59	56.467
	2406.66	2.315		2406.66	56.374
	2404.73	2.32		2404.73	56.285
	2402.8	2.324		2402.8	56.197
	2400.88	2.326		2400.88	56.109
	2398.95	2.324		2398.95	56.019
	2397.02	2.32		2397.02	55.926
	2395.09	2.322		2395.09	55.831
	2393.16	2.328		2393.16	55.738
	2391.23	2.332		2391.23	55.643
	2389.31	2.332		2389.31	55.547
	2387.38	2.332		2387.38	55.45
	2385.45	2.334		2385.45	55.352
	2383.52	2.339		2383.52	55.256
	2381.59	2.34		2381.59	55.161
	2379.66	2.339		2379.66	55.07
	2377.73	2.338		2377.73	54.984
	2375.81	2.341		2375.81	54.902
	2373.88	2.343		2373.88	54.819
	2371.95	2.342		2371.95	54.731
	2370.02	2.34		2370.02	54.633
	2368.09	2.339		2368.09	54.528
	2366.16	2.342		2366.16	54.423
	2364.24	2.346		2364.24	54.316
	2362.31	2.347		2362.31	54.204
	2360.38	2.346		2360.38	54.086
	2358.45	2.35		2358.45	53.967
	2356.52	2.355		2356.52	53.845
	2354.59	2.36		2354.59	53.717
	2352.67	2.361		2352.67	53.58
	2350.74	2.359		2350.74	53.436
	2348.81	2.356		2348.81	53.29
	2346.88	2.354		2346.88	53.136
	2344.95	2.351		2344.95	52.953
	2343.02	2.354		2343.02	52.719
	2341.09	2.362		2341.09	52.437
	2339.17	2.368		2339.17	52.195
	2337.24	2.369		2337.24	52.101
	2335.31	2.37		2335.31	52.125
	2333.38	2.371		2333.38	52.126
	2331.45	2.373		2331.45	52.048
	2329.52	2.376		2329.52	51.921
	2327.6	2.377		2327.6	51.782
	2325.67	2.378		2325.67	51.645
	2323.74	2.378		2323.74	51.508
	2321.81	2.379		2321.81	51.367
	2319.88	2.38		2319.88	51.217
	2317.95	2.382		2317.95	51.06
	2316.03	2.386		2316.03	50.903
	2314.1	2.388		2314.1	50.748
	2312.17	2.388		2312.17	50.596
	2310.24	2.391		2310.24	50.441
	2308.31	2.394		2308.31	50.28
	2306.38	2.395		2306.38	50.12
	2304.45	2.395		2304.45	49.966
	2302.53	2.395		2302.53	49.817
	2300.6	2.393		2300.6	49.668
	2298.67	2.39		2298.67	49.517
	2296.74	2.39		2296.74	49.366
	2294.81	2.393		2294.81	49.221
	2292.88	2.398		2292.88	49.075
	2290.96	2.401		2290.96	48.929
	2289.03	2.402		2289.03	48.782
	2287.1	2.404		2287.1	48.638
	2285.17	2.405		2285.17	48.502
	2283.24	2.403		2283.24	48.374
	2281.31	2.401		2281.31	48.253
	2279.39	2.402		2279.39	48.138
	2277.46	2.403		2277.46	48.026
	2275.53	2.406		2275.53	47.914
	2273.6	2.411		2273.6	47.806
	2271.67	2.417		2271.67	47.708
	2269.74	2.42		2269.74	47.615
	2267.82	2.418		2267.82	47.526
	2265.89	2.414		2265.89	47.447
	2263.96	2.414		2263.96	47.377
	2262.03	2.416		2262.03	47.308
	2260.1	2.417		2260.1	47.245
	2258.17	2.418		2258.17	47.19
	2256.24	2.417		2256.24	47.143
	2254.32	2.417		2254.32	47.103
	2252.39	2.426		2252.39	47.067
	2250.46	2.439		2250.46	47.031
	2248.53	2.447		2248.53	46.997
	2246.6	2.445		2246.6	46.966
	2244.67	2.443		2244.67	46.942
	2242.75	2.446		2242.75	46.922
	2240.82	2.45		2240.82	46.905
	2238.89	2.451		2238.89	46.891
	2236.96	2.45		2236.96	46.876
	2235.03	2.449		2235.03	46.864
	2233.1	2.449		2233.1	46.858
	2231.18	2.45		2231.18	46.854
	2229.25	2.452		2229.25	46.851
	2227.32	2.455		2227.32	46.848
	2225.39	2.46		2225.39	46.841
	2223.46	2.466		2223.46	46.826
	2221.53	2.471		2221.53	46.797
	2219.6	2.476		2219.6	46.758
	2217.68	2.479		2217.68	46.711
	2215.75	2.479		2215.75	46.658
	2213.82	2.478		2213.82	46.599
	2211.89	2.479		2211.89	46.533
	2209.96	2.483		2209.96	46.46
	2208.03	2.488		2208.03	46.396
	2206.11	2.489		2206.11	46.356
	2204.18	2.488		2204.18	46.336
	2202.25	2.488		2202.25	46.308
	2200.32	2.492		2200.32	46.25
	2198.39	2.497		2198.39	46.162
	2196.46	2.501		2196.46	46.06
	2194.54	2.503		2194.54	45.971
	2192.61	2.504		2192.61	45.925
	2190.68	2.506		2190.68	45.945
	2188.75	2.51		2188.75	46.035
	2186.82	2.513		2186.82	46.175
	2184.89	2.515		2184.89	46.326
	2182.96	2.515		2182.96	46.448
	2181.04	2.515		2181.04	46.525
	2179.11	2.518		2179.11	46.559
	2177.18	2.521		2177.18	46.557
	2175.25	2.523		2175.25	46.526
	2173.32	2.525		2173.32	46.478
	2171.39	2.529		2171.39	46.418
	2169.47	2.534		2169.47	46.343
	2167.54	2.537		2167.54	46.257
	2165.61	2.536		2165.61	46.162
	2163.68	2.532		2163.68	46.057
	2161.75	2.532		2161.75	45.939
	2159.82	2.534		2159.82	45.813
	2157.9	2.539		2157.9	45.683
	2155.97	2.542		2155.97	45.546
	2154.04	2.544		2154.04	45.398
	2152.11	2.546		2152.11	45.241
	2150.18	2.551		2150.18	45.077
	2148.25	2.557		2148.25	44.911
	2146.32	2.558		2146.32	44.738
	2144.4	2.553		2144.4	44.551
	2142.47	2.551		2142.47	44.352
	2140.54	2.553		2140.54	44.152
	2138.61	2.558		2138.61	43.949
	2136.68	2.561		2136.68	43.735
	2134.75	2.561		2134.75	43.51
	2132.83	2.56		2132.83	43.273
	2130.9	2.562		2130.9	43.027
	2128.97	2.564		2128.97	42.773
	2127.04	2.565		2127.04	42.508
	2125.11	2.565		2125.11	42.229
	2123.18	2.565		2123.18	41.938
	2121.26	2.565		2121.26	41.638
	2119.33	2.564		2119.33	41.324
	2117.4	2.564		2117.4	40.99
	2115.47	2.566		2115.47	40.635
	2113.54	2.567		2113.54	40.261
	2111.61	2.569		2111.61	39.87
	2109.69	2.573		2109.69	39.461
	2107.76	2.578		2107.76	39.026
	2105.83	2.579		2105.83	38.564
	2103.9	2.577		2103.9	38.079
	2101.97	2.573		2101.97	37.572
	2100.04	2.572		2100.04	37.041
	2098.11	2.573		2098.11	36.485
	2096.19	2.574		2096.19	35.905
	2094.26	2.572		2094.26	35.304
	2092.33	2.568		2092.33	34.683
	2090.4	2.564		2090.4	34.037
	2088.47	2.563		2088.47	33.364
	2086.54	2.562		2086.54	32.672
	2084.62	2.558		2084.62	31.966
	2082.69	2.553		2082.69	31.242
	2080.76	2.55		2080.76	30.506
	2078.83	2.546		2078.83	29.763
	2076.9	2.541		2076.9	29.009
	2074.97	2.537		2074.97	28.245
	2073.05	2.531		2073.05	27.476
	2071.12	2.522		2071.12	26.706
	2069.19	2.515		2069.19	25.938
	2067.26	2.51		2067.26	25.179
	2065.33	2.504		2065.33	24.426
	2063.4	2.496		2063.4	23.674
	2061.47	2.488		2061.47	22.928
	2059.55	2.48		2059.55	22.2
	2057.62	2.471		2057.62	21.489
	2055.69	2.459		2055.69	20.798
	2053.76	2.449		2053.76	20.124
	2051.83	2.441		2051.83	19.469
	2049.9	2.433		2049.9	18.839
	2047.98	2.424		2047.98	18.232
	2046.05	2.414		2046.05	17.645
	2044.12	2.403		2044.12	17.08
	2042.19	2.391		2042.19	16.54
	2040.26	2.381		2040.26	16.024
	2038.33	2.37		2038.33	15.531
	2036.41	2.356		2036.41	15.06
	2034.48	2.341		2034.48	14.613
	2032.55	2.33		2032.55	14.192
	2030.62	2.32		2030.62	13.796
	2028.69	2.311		2028.69	13.422
	2026.76	2.301		2026.76	13.07
	2024.83	2.291		2024.83	12.739
	2022.91	2.282		2022.91	12.427
	2020.98	2.272		2020.98	12.136
	2019.05	2.258		2019.05	11.867
	2017.12	2.242		2017.12	11.611
	2015.19	2.227		2015.19	11.364
	2013.26	2.217		2013.26	11.133
	2011.34	2.212		2011.34	10.922
	2009.41	2.206		2009.41	10.727
	2007.48	2.198		2007.48	10.543
	2005.55	2.189		2005.55	10.368
	2003.62	2.179		2003.62	10.203
	2001.69	2.171		2001.69	10.052
	1999.77	2.165		1999.77	9.915
	1997.84	2.158		1997.84	9.789
	1995.91	2.151		1995.91	9.674
	1993.98	2.146		1993.98	9.573
	1992.05	2.14		1992.05	9.483
	1990.12	2.134		1990.12	9.396
	1988.19	2.131		1988.19	9.309
	1986.27	2.127		1986.27	9.228
	1984.34	2.123		1984.34	9.156
	1982.41	2.118		1982.41	9.097
	1980.48	2.114		1980.48	9.046
	1978.55	2.111		1978.55	9
	1976.62	2.112		1976.62	8.956
	1974.7	2.114		1974.7	8.919
	1972.77	2.115		1972.77	8.889
	1970.84	2.113		1970.84	8.868
	1968.91	2.111		1968.91	8.854
	1966.98	2.11		1966.98	8.84
	1965.05	2.11		1965.05	8.822
	1963.13	2.111		1963.13	8.806
	1961.2	2.113		1961.2	8.792
	1959.27	2.114		1959.27	8.777
	1957.34	2.112		1957.34	8.759
	1955.41	2.111		1955.41	8.737
	1953.48	2.113		1953.48	8.714
	1951.56	2.114		1951.56	8.69
	1949.63	2.114		1949.63	8.664
	1947.7	2.113		1947.7	8.634
	1945.77	2.113		1945.77	8.6
	1943.84	2.115		1943.84	8.557
	1941.91	2.119		1941.91	8.5
	1939.98	2.125		1939.98	8.43
	1938.06	2.128		1938.06	8.352
	1936.13	2.128		1936.13	8.27
	1934.2	2.125		1934.2	8.183
	1932.27	2.121		1932.27	8.089
	1930.34	2.115		1930.34	7.985
	1928.41	2.109		1928.41	7.869
	1926.49	2.103		1926.49	7.748
	1924.56	2.096		1924.56	7.625
	1922.63	2.091		1922.63	7.494
	1920.7	2.087		1920.7	7.353
	1918.77	2.08		1918.77	7.207
	1916.84	2.068		1916.84	7.053
	1914.92	2.058		1914.92	6.89
	1912.99	2.049		1912.99	6.728
	1911.06	2.036		1911.06	6.568
	1909.13	2.022		1909.13	6.408
	1907.2	2.009		1907.2	6.246
	1905.27	1.996		1905.27	6.086
	1903.34	1.983		1903.34	5.93
	1901.42	1.969		1901.42	5.777
	1899.49	1.957		1899.49	5.629
	1897.56	1.945		1897.56	5.492
	1895.63	1.931		1895.63	5.361
	1893.7	1.918		1893.7	5.234
	1891.77	1.905		1891.77	5.111
	1889.85	1.892		1889.85	4.997
	1887.92	1.877		1887.92	4.892
	1885.99	1.862		1885.99	4.797
	1884.06	1.852		1884.06	4.709
	1882.13	1.845		1882.13	4.623
	1880.2	1.837		1880.2	4.544
	1878.28	1.827		1878.28	4.473
	1876.35	1.82		1876.35	4.413
	1874.42	1.818		1874.42	4.366
	1872.49	1.818		1872.49	4.333
	1870.56	1.814		1870.56	4.309
	1868.63	1.811		1868.63	4.291
	1866.7	1.812		1866.7	4.275
	1864.78	1.815		1864.78	4.263
	1862.85	1.819		1862.85	4.259
	1860.92	1.826		1860.92	4.262
	1858.99	1.834		1858.99	4.272
	1857.06	1.844		1857.06	4.291
	1855.13	1.852		1855.13	4.314
	1853.21	1.861		1853.21	4.34
	1851.28	1.869		1851.28	4.371
	1849.35	1.879		1849.35	4.414
	1847.42	1.892		1847.42	4.466
	1845.49	1.906		1845.49	4.521
	1843.56	1.918		1843.56	4.573
	1841.64	1.93		1841.64	4.621
	1839.71	1.943		1839.71	4.678
	1837.78	1.957		1837.78	4.745
	1835.85	1.971		1835.85	4.817
	1833.92	1.985		1833.92	4.891
	1831.99	1.999		1831.99	4.97
	1830.07	2.013		1830.07	5.052
	1828.14	2.028		1828.14	5.133
	1826.21	2.044		1826.21	5.216
	1824.28	2.058		1824.28	5.302
	1822.35	2.069		1822.35	5.387
	1820.42	2.08		1820.42	5.472
	1818.49	2.093		1818.49	5.56
	1816.57	2.107		1816.57	5.65
	1814.64	2.12		1814.64	5.739
	1812.71	2.131		1812.71	5.827
	1810.78	2.14		1810.78	5.914
	1808.85	2.15		1808.85	5.996
	1806.92	2.158		1806.92	6.072
	1805	2.166		1805	6.146
	1803.07	2.176		1803.07	6.224
	1801.14	2.186		1801.14	6.304
	1799.21	2.191		1799.21	6.38
	1797.28	2.196		1797.28	6.451
	1795.35	2.206		1795.35	6.519
	1793.43	2.216		1793.43	6.578
	1791.5	2.222		1791.5	6.623
	1789.57	2.227		1789.57	6.659
	1787.64	2.231		1787.64	6.7
	1785.71	2.236		1785.71	6.745
	1783.78	2.242		1783.78	6.784
	1781.85	2.247		1781.85	6.819
	1779.93	2.249		1779.93	6.849
	1778	2.25		1778	6.868
	1776.07	2.255		1776.07	6.882
	1774.14	2.261		1774.14	6.902
	1772.21	2.266		1772.21	6.921
	1770.28	2.272		1770.28	6.925
	1768.36	2.279		1768.36	6.914
	1766.43	2.283		1766.43	6.897
	1764.5	2.284		1764.5	6.886
	1762.57	2.284		1762.57	6.881
	1760.64	2.284		1760.64	6.867
	1758.71	2.285		1758.71	6.843
	1756.79	2.286		1756.79	6.816
	1754.86	2.287		1754.86	6.789
	1752.93	2.286		1752.93	6.767
	1751	2.285		1751	6.743
	1749.07	2.286		1749.07	6.705
	1747.14	2.291		1747.14	6.656
	1745.21	2.291		1745.21	6.603
	1743.29	2.286		1743.29	6.55
	1741.36	2.281		1741.36	6.496
	1739.43	2.279		1739.43	6.443
	1737.5	2.279		1737.5	6.394
	1735.57	2.28		1735.57	6.35
	1733.64	2.277		1733.64	6.296
	1731.72	2.271		1731.72	6.218
	1729.79	2.266		1729.79	6.133
	1727.86	2.263		1727.86	6.053
	1725.93	2.259		1725.93	5.979
	1724	2.253		1724	5.909
	1722.07	2.247		1722.07	5.842
	1720.15	2.241		1720.15	5.783
	1718.22	2.234		1718.22	5.725
	1716.29	2.227		1716.29	5.653
	1714.36	2.221		1714.36	5.57
	1712.43	2.213		1712.43	5.489
	1710.5	2.203		1710.5	5.411
	1708.57	2.193		1708.57	5.338
	1706.65	2.183		1706.65	5.268
	1704.72	2.172		1704.72	5.197
	1702.79	2.164		1702.79	5.13
	1700.86	2.159		1700.86	5.064
	1698.93	2.149		1698.93	4.985
	1697	2.132		1697	4.898
	1695.08	2.113		1695.08	4.809
	1693.15	2.102		1693.15	4.718
	1691.22	2.093		1691.22	4.636
	1689.29	2.078		1689.29	4.562
	1687.36	2.058		1687.36	4.492
	1685.43	2.038		1685.43	4.427
	1683.51	2.019		1683.51	4.356
	1681.58	2.001		1681.58	4.269
	1679.65	1.986		1679.65	4.179
	1677.72	1.972		1677.72	4.097
	1675.79	1.954		1675.79	4.021
	1673.86	1.932		1673.86	3.941
	1671.94	1.907		1671.94	3.862
	1670.01	1.882		1670.01	3.785
	1668.08	1.86		1668.08	3.701
	1666.15	1.837		1666.15	3.615
	1664.22	1.812		1664.22	3.537
	1662.29	1.789		1662.29	3.462
	1660.36	1.767		1660.36	3.386
	1658.44	1.746		1658.44	3.313
	1656.51	1.723		1656.51	3.251
	1654.58	1.695		1654.58	3.198
	1652.65	1.661		1652.65	3.139
	1650.72	1.627		1650.72	3.067
	1648.79	1.602		1648.79	2.996
	1646.87	1.582		1646.87	2.933
	1644.94	1.557		1644.94	2.872
	1643.01	1.529		1643.01	2.812
	1641.08	1.504		1641.08	2.76
	1639.15	1.482		1639.15	2.713
	1637.22	1.462		1637.22	2.667
	1635.3	1.445		1635.3	2.615
	1633.37	1.432		1633.37	2.564
	1631.44	1.425		1631.44	2.519
	1629.51	1.425		1629.51	2.478
	1627.58	1.43		1627.58	2.442
	1625.65	1.442		1625.65	2.411
	1623.72	1.461		1623.72	2.381
	1621.8	1.486		1621.8	2.35
	1619.87	1.515		1619.87	2.328
	1617.94	1.547		1617.94	2.316
	1616.01	1.585		1616.01	2.309
	1614.08	1.629		1614.08	2.313
	1612.15	1.673		1612.15	2.339
	1610.23	1.713		1610.23	2.387
	1608.3	1.753		1608.3	2.453
	1606.37	1.79		1606.37	2.535
	1604.44	1.824		1604.44	2.626
	1602.51	1.859		1602.51	2.716
	1600.58	1.894		1600.58	2.798
	1598.66	1.924		1598.66	2.868
	1596.73	1.952		1596.73	2.928
	1594.8	1.977		1594.8	2.976
	1592.87	1.999		1592.87	3.014
	1590.94	2.018		1590.94	3.044
	1589.01	2.039		1589.01	3.07
	1587.08	2.062		1587.08	3.088
	1585.16	2.083		1585.16	3.099
	1583.23	2.1		1583.23	3.107
	1581.3	2.116		1581.3	3.117
	1579.37	2.129		1579.37	3.129
	1577.44	2.139		1577.44	3.138
	1575.51	2.146		1575.51	3.141
	1573.59	2.152		1573.59	3.137
	1571.66	2.16		1571.66	3.136
	1569.73	2.17		1569.73	3.135
	1567.8	2.183		1567.8	3.125
	1565.87	2.197		1565.87	3.112
	1563.94	2.206		1563.94	3.103
	1562.02	2.212		1562.02	3.098
	1560.09	2.216		1560.09	3.092
	1558.16	2.221		1558.16	3.066
	1556.23	2.224		1556.23	3.024
	1554.3	2.224		1554.3	2.985
	1552.37	2.221		1552.37	2.95
	1550.44	2.221		1550.44	2.914
	1548.52	2.221		1548.52	2.875
	1546.59	2.221		1546.59	2.836
	1544.66	2.22		1544.66	2.8
	1542.73	2.219		1542.73	2.765
	1540.8	2.217		1540.8	2.724
	1538.87	2.21		1538.87	2.671
	1536.95	2.201		1536.95	2.617
	1535.02	2.2		1535.02	2.577
	1533.09	2.201		1533.09	2.54
	1531.16	2.2		1531.16	2.498
	1529.23	2.194		1529.23	2.451
	1527.3	2.184		1527.3	2.405
	1525.38	2.173		1525.38	2.359
	1523.45	2.167		1523.45	2.318
	1521.52	2.164		1521.52	2.273
	1519.59	2.159		1519.59	2.222
	1517.66	2.154		1517.66	2.169
	1515.73	2.147		1515.73	2.117
	1513.81	2.138		1513.81	2.066
	1511.88	2.13		1511.88	2.02
	1509.95	2.124		1509.95	1.979
	1508.02	2.12		1508.02	1.936
	1506.09	2.114		1506.09	1.885
	1504.16	2.105		1504.16	1.826
	1502.23	2.094		1502.23	1.769
	1500.31	2.086		1500.31	1.722
	1498.38	2.078		1498.38	1.681
	1496.45	2.066		1496.45	1.635
	1494.52	2.054		1494.52	1.586
	1492.59	2.042		1492.59	1.537
	1490.66	2.027		1490.66	1.487
	1488.74	2.009		1488.74	1.433
	1486.81	1.992		1486.81	1.377
	1484.88	1.973		1484.88	1.324
	1482.95	1.954		1482.95	1.272
	1481.02	1.935		1481.02	1.221
	1479.09	1.915		1479.09	1.168
	1477.17	1.895		1477.17	1.116
	1475.24	1.873		1475.24	1.066
	1473.31	1.845		1473.31	1.014
	1471.38	1.81		1471.38	0.96
	1469.45	1.776		1469.45	0.908
	1467.52	1.749		1467.52	0.86
	1465.59	1.727		1465.59	0.816
	1463.67	1.702		1463.67	0.778
	1461.74	1.676		1461.74	0.744
	1459.81	1.654		1459.81	0.712
	1457.88	1.634		1457.88	0.683
	1455.95	1.612		1455.95	0.65
	1454.02	1.59		1454.02	0.613
	1452.1	1.569		1452.1	0.575
	1450.17	1.546		1450.17	0.543
	1448.24	1.52		1448.24	0.518
	1446.31	1.492		1446.31	0.496
	1444.38	1.463		1444.38	0.471
	1442.45	1.436		1442.45	0.444
	1440.53	1.412		1440.53	0.42
	1438.6	1.383		1438.6	0.401
	1436.67	1.352		1436.67	0.383
	1434.74	1.325		1434.74	0.361
	1432.81	1.301		1432.81	0.335
	1430.88	1.278		1430.88	0.312
	1428.95	1.255		1428.95	0.297
	1427.03	1.232		1427.03	0.286
	1425.1	1.209		1425.1	0.272
	1423.17	1.186		1423.17	0.257
	1421.24	1.164		1421.24	0.246
	1419.31	1.145		1419.31	0.238
	1417.38	1.127		1417.38	0.228
	1415.46	1.11		1415.46	0.219
	1413.53	1.093		1413.53	0.213
	1411.6	1.078		1411.6	0.206
	1409.67	1.065		1409.67	0.196
	1407.74	1.053		1407.74	0.186
	1405.81	1.044		1405.81	0.177
	1403.89	1.036		1403.89	0.168
	1401.96	1.03		1401.96	0.159
	1400.03	1.028		1400.03	0.152
	1398.1	1.026		1398.1	0.145
	1396.17	1.02		1396.17	0.138
	1394.24	1.008		1394.24	0.133
	1392.32	0.996		1392.32	0.13
	1390.39	0.992		1390.39	0.128
	1388.46	0.991		1388.46	0.126
	1386.53	0.992		1386.53	0.124
	1384.6	0.992		1384.6	0.121
	1382.67	0.983		1382.67	0.118
	1380.74	0.968		1380.74	0.111
	1378.82	0.959		1378.82	0.103
	1376.89	0.958		1376.89	0.1
	1374.96	0.96		1374.96	0.104
	1373.03	0.964		1373.03	0.106
	1371.1	0.971		1371.1	0.101
	1369.17	0.979		1369.17	0.093
	1367.25	0.987		1367.25	0.088
	1365.32	0.994		1365.32	0.084
	1363.39	1		1363.39	0.084
	1361.46	1.006		1361.46	0.088
	1359.53	1.015		1359.53	0.091
	1357.6	1.027		1357.6	0.09
	1355.68	1.04		1355.68	0.089
	1353.75	1.05		1353.75	0.088
	1351.82	1.057		1351.82	0.088
	1349.89	1.061		1349.89	0.088
	1347.96	1.065		1347.96	0.09
	1346.03	1.068		1346.03	0.096
	1344.1	1.072		1344.1	0.103
	1342.18	1.077		1342.18	0.11
	1340.25	1.077		1340.25	0.116
	1338.32	1.07		1338.32	0.123
	1336.39	1.064		1336.39	0.13
	1334.46	1.054		1334.46	0.141
	1332.53	1.039		1332.53	0.155
	1330.61	1.024		1330.61	0.168
	1328.68	1.015		1328.68	0.179
	1326.75	1.007		1326.75	0.188
	1324.82	0.994		1324.82	0.198
	1322.89	0.975		1322.89	0.214
	1320.96	0.954		1320.96	0.237
	1319.04	0.931		1319.04	0.262
	1317.11	0.907		1317.11	0.285
	1315.18	0.883		1315.18	0.311
	1313.25	0.863		1313.25	0.342
	1311.32	0.844		1311.32	0.372
	1309.39	0.821		1309.39	0.404
	1307.46	0.795		1307.46	0.443
	1305.54	0.771		1305.54	0.49
	1303.61	0.751		1303.61	0.538
	1301.68	0.733		1301.68	0.585
	1299.75	0.708		1299.75	0.63
	1297.82	0.681		1297.82	0.681
	1295.89	0.656		1295.89	0.743
	1293.97	0.634		1293.97	0.815
	1292.04	0.616		1292.04	0.896
	1290.11	0.602		1290.11	0.981
	1288.18	0.583		1288.18	1.071
	1286.25	0.558		1286.25	1.168
	1284.32	0.531		1284.32	1.273
	1282.4	0.508		1282.4	1.388
	1280.47	0.49		1280.47	1.517
	1278.54	0.474		1278.54	1.658
	1276.61	0.457		1276.61	1.812
	1274.68	0.441		1274.68	1.979
	1272.75	0.43		1272.75	2.16
	1270.82	0.42		1270.82	2.35
	1268.9	0.408		1268.9	2.541
	1266.97	0.395		1266.97	2.738
	1265.04	0.381		1265.04	2.946
	1263.11	0.366		1263.11	3.16
	1261.18	0.356		1261.18	3.375
	1259.25	0.353		1259.25	3.588
	1257.33	0.351		1257.33	3.799
	1255.4	0.349		1255.4	4.009
	1253.47	0.347		1253.47	4.216
	1251.54	0.346		1251.54	4.417
	1249.61	0.344		1249.61	4.605
	1247.68	0.342		1247.68	4.779
	1245.76	0.342		1245.76	4.947
	1243.83	0.343		1243.83	5.108
	1241.9	0.342		1241.9	5.257
	1239.97	0.34		1239.97	5.397
	1238.04	0.34		1238.04	5.529
	1236.11	0.342		1236.11	5.652
	1234.19	0.345		1234.19	5.766
	1232.26	0.35		1232.26	5.868
	1230.33	0.355		1230.33	5.962
	1228.4	0.358		1228.4	6.049
	1226.47	0.357		1226.47	6.126
	1224.54	0.357		1224.54	6.194
	1222.61	0.357		1222.61	6.255
	1220.69	0.355		1220.69	6.315
	1218.76	0.349		1218.76	6.375
	1216.83	0.346		1216.83	6.435
	1214.9	0.345		1214.9	6.493
	1212.97	0.348		1212.97	6.548
	1211.04	0.352		1211.04	6.601
	1209.12	0.357		1209.12	6.658
	1207.19	0.361		1207.19	6.721
	1205.26	0.366		1205.26	6.786
	1203.33	0.371		1203.33	6.851
	1201.4	0.372		1201.4	6.92
	1199.47	0.372		1199.47	6.997
	1197.55	0.376		1197.55	7.083
	1195.62	0.38		1195.62	7.178
	1193.69	0.383		1193.69	7.279
	1191.76	0.387		1191.76	7.385
	1189.83	0.389		1189.83	7.498
	1187.9	0.388		1187.9	7.62
	1185.97	0.392		1185.97	7.755
	1184.05	0.4		1184.05	7.9
	1182.12	0.404		1182.12	8.051
	1180.19	0.405		1180.19	8.211
	1178.26	0.408		1178.26	8.389
	1176.33	0.409		1176.33	8.577
	1174.4	0.407		1174.4	8.766
	1172.48	0.409		1172.48	8.958
	1170.55	0.413		1170.55	9.164
	1168.62	0.417		1168.62	9.386
	1166.69	0.423		1166.69	9.623
	1164.76	0.43		1164.76	9.874
	1162.83	0.432		1162.83	10.14
	1160.91	0.434		1160.91	10.423
	1158.98	0.443		1158.98	10.719
	1157.05	0.45		1157.05	11.026
	1155.12	0.448		1155.12	11.341
	1153.19	0.446		1153.19	11.664
	1151.26	0.451		1151.26	11.994
	1149.33	0.461		1149.33	12.33
	1147.41	0.474		1147.41	12.681
	1145.48	0.485		1145.48	13.048
	1143.55	0.489		1143.55	13.424
	1141.62	0.493		1141.62	13.807
	1139.69	0.5		1139.69	14.202
	1137.76	0.508		1137.76	14.602
	1135.84	0.519		1135.84	14.994
	1133.91	0.531		1133.91	15.369
	1131.98	0.54		1131.98	15.72
	1130.05	0.543		1130.05	16.047
	1128.12	0.549		1128.12	16.346
	1126.19	0.567		1126.19	16.602
	1124.27	0.595		1124.27	16.792
	1122.34	0.621		1122.34	16.906
	1120.41	0.643		1120.41	16.942
	1118.48	0.668		1118.48	16.886
	1116.55	0.695		1116.55	16.727
	1114.62	0.721		1114.62	16.472
	1112.69	0.75		1112.69	16.141
	1110.77	0.782		1110.77	15.753
	1108.84	0.817		1108.84	15.328
	1106.91	0.857		1106.91	14.899
	1104.98	0.892		1104.98	14.497
	1103.05	0.916		1103.05	14.132
	1101.12	0.937		1101.12	13.797
	1099.2	0.959		1099.2	13.49
	1097.27	0.977		1097.27	13.212
	1095.34	0.986		1095.34	12.956
	1093.41	0.986		1093.41	12.721
	1091.48	0.989		1091.48	12.508
	1089.55	0.998		1089.55	12.309
	1087.63	1.005		1087.63	12.114
	1085.7	0.998		1085.7	11.928
	1083.77	0.983		1083.77	11.75
	1081.84	0.968		1081.84	11.576
	1079.91	0.957		1079.91	11.402
	1077.98	0.95		1077.98	11.227
	1076.06	0.941		1076.06	11.062
	1074.13	0.931		1074.13	10.911
	1072.2	0.922		1072.2	10.756
	1070.27	0.909		1070.27	10.597
	1068.34	0.893		1068.34	10.445
	1066.41	0.881		1066.41	10.298
	1064.48	0.875		1064.48	10.149
	1062.56	0.867		1062.56	9.998
	1060.63	0.855		1060.63	9.846
	1058.7	0.845		1058.7	9.702
	1056.77	0.839		1056.77	9.572
	1054.84	0.831		1054.84	9.447
	1052.91	0.819		1052.91	9.324
	1050.99	0.808		1050.99	9.209
	1049.06	0.8		1049.06	9.097
	1047.13	0.792		1047.13	8.982
	1045.2	0.786		1045.2	8.872
	1043.27	0.782		1043.27	8.771
	1041.34	0.777		1041.34	8.679
	1039.42	0.774		1039.42	8.593
	1037.49	0.772		1037.49	8.501
	1035.56	0.772		1035.56	8.405
	1033.63	0.773		1033.63	8.312
	1031.7	0.765		1031.7	8.229
	1029.77	0.754		1029.77	8.157
	1027.84	0.751		1027.84	8.089
	1025.92	0.753		1025.92	8.019
	1023.99	0.754		1023.99	7.948
	1022.06	0.755		1022.06	7.874
	1020.13	0.765		1020.13	7.797
	1018.2	0.776		1018.2	7.723
	1016.27	0.784		1016.27	7.658
	1014.35	0.79		1014.35	7.604
	1012.42	0.797		1012.42	7.564
	1010.49	0.807		1010.49	7.535
	1008.56	0.818		1008.56	7.51
	1006.63	0.828		1006.63	7.49
	1004.7	0.84		1004.7	7.486
	1002.78	0.852		1002.78	7.495
	1000.85	0.858		1000.85	7.51
	998.919	0.861		998.919	7.529
	996.99	0.864		996.99	7.56
	995.062	0.865		995.062	7.613
	993.133	0.863		993.133	7.672
	991.205	0.86		991.205	7.726
	989.276	0.856		989.276	7.776
	987.348	0.848		987.348	7.818
	985.42	0.837		985.42	7.855
	983.491	0.827		983.491	7.89
	981.563	0.815		981.563	7.92
	979.634	0.799		979.634	7.943
	977.706	0.787		977.706	7.967
	975.778	0.783		975.778	7.995
	973.849	0.777		973.849	8.02
	971.921	0.772		971.921	8.042
	969.992	0.767		969.992	8.066
	968.064	0.763		968.064	8.089
	966.135	0.76		966.135	8.104
	964.207	0.76		964.207	8.111
	962.279	0.762		962.279	8.122
	960.35	0.764		960.35	8.138
	958.422	0.762		958.422	8.146
	956.493	0.757		956.493	8.141
	954.565	0.749		954.565	8.132
	952.637	0.74		952.637	8.121
	950.708	0.729		950.708	8.107
	948.78	0.72		948.78	8.093
	946.851	0.724		946.851	8.081
	944.923	0.737		944.923	8.068
	942.995	0.747		942.995	8.048
	941.066	0.745		941.066	8.022
	939.138	0.732		939.138	7.996
	937.209	0.718		937.209	7.975
	935.281	0.712		935.281	7.957
	933.352	0.713		933.352	7.937
	931.424	0.715		931.424	7.917
	929.496	0.718		929.496	7.906
	927.567	0.721		927.567	7.898
	925.639	0.72		925.639	7.888
	923.71	0.715		923.71	7.874
	921.782	0.711		921.782	7.855
	919.854	0.709		919.854	7.831
	917.925	0.71		917.925	7.804
	915.997	0.713		915.997	7.773
	914.068	0.717		914.068	7.742
	912.14	0.718		912.14	7.72
	910.211	0.718		910.211	7.703
	908.283	0.72		908.283	7.687
	906.355	0.718		906.355	7.677
	904.426	0.714		904.426	7.676
	902.498	0.714		902.498	7.677
	900.569	0.72		900.569	7.677
	898.641	0.727		898.641	7.669
	896.713	0.732		896.713	7.661
	894.784	0.735		894.784	7.655
	892.856	0.734		892.856	7.637
	890.927	0.734		890.927	7.599
	888.999	0.738		888.999	7.544
	887.071	0.738		887.071	7.469
	885.142	0.732		885.142	7.367
	883.214	0.729		883.214	7.232
	881.285	0.734		881.285	7.063
	879.357	0.738		879.357	6.859
	877.428	0.735		877.428	6.612
	875.5	0.733		875.5	6.312
	873.572	0.736		873.572	5.96
	871.643	0.743		871.643	5.568
	869.715	0.746		869.715	5.152
	867.786	0.744		867.786	4.73
	865.858	0.737		865.858	4.315
	863.93	0.728		863.93	3.922
	862.001	0.724		862.001	3.563
	860.073	0.719		860.073	3.256
	858.144	0.705		858.144	3.004
	856.216	0.683		856.216	2.799
	854.287	0.663		854.287	2.631
	852.359	0.647		852.359	2.503
	850.431	0.631		850.431	2.412
	848.502	0.619		848.502	2.349
	846.574	0.613		846.574	2.301
	844.645	0.605		844.645	2.262
	842.717	0.588		842.717	2.232
	840.789	0.569		840.789	2.212
	838.86	0.557		838.86	2.208
	836.932	0.547		836.932	2.216
	835.003	0.535		835.003	2.225
	833.075	0.527		833.075	2.238
	831.146	0.518		831.146	2.259
	829.218	0.503		829.218	2.281
	827.29	0.492		827.29	2.304
	825.361	0.489		825.361	2.341
	823.433	0.488		823.433	2.389
	821.504	0.487		821.504	2.433
	819.576	0.488		819.576	2.47
	817.648	0.489		817.648	2.516
	815.719	0.488		815.719	2.573
	813.791	0.489		813.791	2.627
	811.862	0.495		811.862	2.669
	809.934	0.505		809.934	2.714
	808.006	0.517		808.006	2.774
	806.077	0.524		806.077	2.828
	804.149	0.527		804.149	2.864
	802.22	0.534		802.22	2.902
	800.292	0.54		800.292	2.948
	798.363	0.533		798.363	2.998
	796.435	0.521		796.435	3.047
	794.507	0.525		794.507	3.092
	792.578	0.548		792.578	3.135
	790.65	0.568		790.65	3.182
	788.721	0.581		788.721	3.234
	786.793	0.592		786.793	3.292
	784.865	0.595		784.865	3.358
	782.936	0.596		782.936	3.419
	781.008	0.613		781.008	3.476
	779.079	0.639		779.079	3.546
	777.151	0.655		777.151	3.633
	775.222	0.663		775.222	3.724
	773.294	0.683		773.294	3.81
	771.366	0.716		771.366	3.887
	769.437	0.737		769.437	3.95
	767.509	0.744		767.509	3.989
	765.58	0.745		765.58	3.994
	763.652	0.743		763.652	3.967
	761.724	0.736		761.724	3.928
	759.795	0.729		759.795	3.895
	757.867	0.728		757.867	3.871
	755.938	0.741		755.938	3.848
	754.01	0.758		754.01	3.827
	752.082	0.766		752.082	3.804
	750.153	0.769		750.153	3.78
	748.225	0.766		748.225	3.762
	746.296	0.757		746.296	3.752
	744.368	0.754		744.368	3.738
	742.439	0.76		742.439	3.715
	740.511	0.766		740.511	3.687
	738.583	0.764		738.583	3.66
	736.654	0.759		736.654	3.633
	734.726	0.754		734.726	3.607
	732.797	0.746		732.797	3.584
	730.869	0.739		730.869	3.564
	728.941	0.74		728.941	3.537
	727.012	0.744		727.012	3.499
	725.084	0.741		725.084	3.464
	723.155	0.733		723.155	3.437
	721.227	0.729		721.227	3.414
	719.298	0.727		719.298	3.384
	717.37	0.726		717.37	3.343
	715.442	0.727		715.442	3.297
	713.513	0.724		713.513	3.259
	711.585	0.714		711.585	3.236
	709.656	0.706		709.656	3.215
	707.728	0.707		707.728	3.186
	705.8	0.717		705.8	3.145
	703.871	0.724		703.871	3.1
	701.943	0.727		701.943	3.064
	700.014	0.723		700.014	3.037
	698.086	0.712		698.086	3.007
	696.158	0.703		696.158	2.971
	694.229	0.7		694.229	2.933
	692.301	0.702		692.301	2.903
	690.372	0.702		690.372	2.872
	688.444	0.69		688.444	2.828
	686.515	0.673		686.515	2.771
	684.587	0.665		684.587	2.724
	682.659	0.666		682.659	2.699
	680.73	0.667		680.73	2.681
	678.802	0.668		678.802	2.648
	676.873	0.668		676.873	2.607
	674.945	0.663		674.945	2.574
	673.017	0.65		673.017	2.539
	671.088	0.629		671.088	2.495
	669.16	0.621		669.16	2.46
	667.231	0.631		667.231	2.428
	665.303	0.637		665.303	2.384
	663.374	0.639		663.374	2.346
	661.446	0.641		661.446	2.325
	659.518	0.634		659.518	2.307
	657.589	0.62		657.589	2.274
	655.661	0.615		655.661	2.225
	653.732	0.616		653.732	2.185
	651.804	0.615		651.804	2.169
	649.876	0.607		649.876	2.156
	647.947	0.602		647.947	2.123
	646.019	0.616		646.019	2.077
	644.09	0.627		644.09	2.032
	642.162	0.599		642.162	1.99
	640.234	0.543		640.234	1.956
	638.305	0.498		638.305	1.933
	636.377	0.495		636.377	1.913
	634.448	0.521		634.448	1.895
	632.52	0.543		632.52	1.882
	630.591	0.555		630.591	1.862
	628.663	0.557		628.663	1.833
	626.735	0.543		626.735	1.806
	624.806	0.53		624.806	1.772
	622.878	0.525		622.878	1.73
	620.949	0.5		620.949	1.711
	619.021	0.472		619.021	1.704
	617.093	0.479		617.093	1.674
	615.164	0.504		615.164	1.628
	613.236	0.518		613.236	1.585
	611.307	0.523		611.307	1.542
	609.379	0.525		609.379	1.525
	607.45	0.527		607.45	1.55
	605.522	0.534		605.522	1.565
	603.594	0.548		603.594	1.537
	601.665	0.554		601.665	1.497
	599.737	0.538		599.737	1.468
