# Supplementary material for: Grave-to-cradle upcycling of Ni from electroplating wastewater to photothermal CO2 catalysis
Source: Nat Commun. 2022 Sep 9;13:5305. doi: 10.1038/s41467-022-33029-x (PMC9463155; doi:10.1038/s41467-022-33029-x)
Supplement: Supplementary file 4 — Source Data [file 41467_2022_33029_MOESM4_ESM.zip › 7.Separate Source Data files/Supplementary Fig. 13c.xlsx]

## Sheet: Supplementary Fig. 13c data
Supplementary Fig. 13c
	Sample: SSiO2-Ni
	Reaction time: 0 min		Reaction time: 1 min		Reaction time: 3 min		Reaction time: 5 min		Reaction time: 7 min		Reaction time: 10 min		Reaction time: 30min
	Wavenumber (cm-1)	Intensity (a.u.)	Wavenumber (cm-1)	Intensity (a.u.)	Wavenumber (cm-1)	Intensity (a.u.)	Wavenumber (cm-1)	Intensity (a.u.)	Wavenumber (cm-1)	Intensity (a.u.)	Wavenumber (cm-1)	Intensity (a.u.)	Wavenumber (cm-1)	Intensity (a.u.)
	3997.6	0.00189	3997.6	0.0157	3997.6	0.01995	3997.6	0.01217	3997.6	0.01321	3997.6	0.01679	3997.6	0.02625
	3995.67	0.00184	3995.67	0.01572	3995.67	0.02001	3995.67	0.01224	3995.67	0.0134	3995.67	0.01696	3995.67	0.02645
	3993.75	0.0019	3993.75	0.01573	3993.75	0.02005	3993.75	0.01237	3993.75	0.0137	3993.75	0.01718	3993.75	0.0269
	3991.82	0.00188	3991.82	0.01571	3991.82	0.0201	3991.82	0.01258	3991.82	0.01407	3991.82	0.01745	3991.82	0.02744
	3989.89	0.00179	3989.89	0.01574	3989.89	0.02014	3989.89	0.01269	3989.89	0.01422	3989.89	0.01757	3989.89	0.0277
	3987.96	0.0018	3987.96	0.01579	3987.96	0.02009	3987.96	0.01256	3987.96	0.01391	3987.96	0.01729	3987.96	0.02745
	3986.03	0.00191	3986.03	0.01581	3986.03	0.02	3986.03	0.01237	3986.03	0.01356	3986.03	0.01698	3986.03	0.02705
	3984.1	0.00197	3984.1	0.0158	3984.1	0.01999	3984.1	0.01235	3984.1	0.01354	3984.1	0.01703	3984.1	0.02693
	3982.18	0.00195	3982.18	0.01578	3982.18	0.02001	3982.18	0.01246	3982.18	0.01366	3982.18	0.01726	3982.18	0.02706
	3980.25	0.0019	3980.25	0.01577	3980.25	0.01999	3980.25	0.01253	3980.25	0.01372	3980.25	0.0174	3980.25	0.02728
	3978.32	0.00186	3978.32	0.0158	3978.32	0.02003	3978.32	0.01264	3978.32	0.01396	3978.32	0.01762	3978.32	0.02768
	3976.39	0.00185	3976.39	0.0158	3976.39	0.02014	3976.39	0.01286	3976.39	0.01445	3976.39	0.01801	3976.39	0.02821
	3974.46	0.00195	3974.46	0.01576	3974.46	0.02018	3974.46	0.01286	3974.46	0.01467	3974.46	0.01811	3974.46	0.02828
	3972.53	0.00208	3972.53	0.01572	3972.53	0.02011	3972.53	0.01267	3972.53	0.01446	3972.53	0.01787	3972.53	0.02798
	3970.6	0.00205	3970.6	0.0157	3970.6	0.02003	3970.6	0.01259	3970.6	0.01426	3970.6	0.01772	3970.6	0.02796
	3968.68	0.00195	3968.68	0.0157	3968.68	0.02	3968.68	0.01253	3968.68	0.0141	3968.68	0.01765	3968.68	0.028
	3966.75	0.00195	3966.75	0.01574	3966.75	0.02006	3966.75	0.01247	3966.75	0.01399	3966.75	0.0176	3966.75	0.02793
	3964.82	0.00197	3964.82	0.01582	3964.82	0.02018	3964.82	0.01265	3964.82	0.01425	3964.82	0.01782	3964.82	0.02824
	3962.89	0.00189	3962.89	0.01583	3962.89	0.02027	3962.89	0.013	3962.89	0.01481	3962.89	0.0183	3962.89	0.02895
	3960.96	0.00183	3960.96	0.01576	3960.96	0.02029	3960.96	0.01308	3960.96	0.01494	3960.96	0.01847	3960.96	0.02926
	3959.03	0.00187	3959.03	0.0157	3959.03	0.02022	3959.03	0.01287	3959.03	0.01458	3959.03	0.01825	3959.03	0.02898
	3957.11	0.00193	3957.11	0.0157	3957.11	0.02016	3957.11	0.01269	3957.11	0.01431	3957.11	0.01804	3957.11	0.02862
	3955.18	0.00196	3955.18	0.01574	3955.18	0.02014	3955.18	0.01254	3955.18	0.01421	3955.18	0.01785	3955.18	0.02831
	3953.25	0.0019	3953.25	0.01572	3953.25	0.02007	3953.25	0.01245	3953.25	0.0143	3953.25	0.01779	3953.25	0.02819
	3951.32	0.0018	3951.32	0.0156	3951.32	0.02003	3951.32	0.01274	3951.32	0.01491	3951.32	0.01833	3951.32	0.02874
	3949.39	0.00176	3949.39	0.0155	3949.39	0.02013	3949.39	0.01335	3949.39	0.01584	3949.39	0.01931	3949.39	0.02983
	3947.46	0.0018	3947.46	0.01554	3947.46	0.02027	3947.46	0.01363	3947.46	0.01617	3947.46	0.01968	3947.46	0.03037
	3945.54	0.00175	3945.54	0.01559	3945.54	0.02023	3945.54	0.01344	3945.54	0.01599	3945.54	0.01943	3945.54	0.03018
	3943.61	0.00161	3943.61	0.01558	3943.61	0.02008	3943.61	0.01319	3943.61	0.016	3943.61	0.01932	3943.61	0.02997
	3941.68	0.00165	3941.68	0.01561	3941.68	0.02004	3941.68	0.01292	3941.68	0.01567	3941.68	0.01902	3941.68	0.02966
	3939.75	0.00185	3939.75	0.01568	3939.75	0.02006	3939.75	0.01264	3939.75	0.01488	3939.75	0.01833	3939.75	0.02916
	3937.82	0.00189	3937.82	0.01564	3937.82	0.02002	3937.82	0.01249	3937.82	0.01439	3937.82	0.01788	3937.82	0.02889
	3935.89	0.0018	3935.89	0.01554	3935.89	0.02001	3935.89	0.01257	3935.89	0.01461	3935.89	0.01814	3935.89	0.0291
	3933.96	0.00171	3933.96	0.01547	3933.96	0.02009	3933.96	0.01299	3933.96	0.01562	3933.96	0.01918	3933.96	0.02995
	3932.04	0.00167	3932.04	0.01547	3932.04	0.02013	3932.04	0.01336	3932.04	0.01655	3932.04	0.0201	3932.04	0.0307
	3930.11	0.00174	3930.11	0.01548	3930.11	0.02004	3930.11	0.01315	3930.11	0.01621	3930.11	0.01975	3930.11	0.03031
	3928.18	0.00183	3928.18	0.01545	3928.18	0.0199	3928.18	0.01282	3928.18	0.01544	3928.18	0.01897	3928.18	0.02963
	3926.25	0.00183	3926.25	0.01543	3926.25	0.01983	3926.25	0.01281	3926.25	0.01554	3926.25	0.01897	3926.25	0.02965
	3924.32	0.00184	3924.32	0.01546	3924.32	0.01986	3924.32	0.01286	3924.32	0.01603	3924.32	0.01929	3924.32	0.02995
	3922.39	0.00192	3922.39	0.01549	3922.39	0.01993	3922.39	0.01279	3922.39	0.01597	3922.39	0.01923	3922.39	0.02995
	3920.47	0.00192	3920.47	0.01546	3920.47	0.01998	3920.47	0.01281	3920.47	0.01591	3920.47	0.01928	3920.47	0.03003
	3918.54	0.00182	3918.54	0.01542	3918.54	0.02	3918.54	0.01302	3918.54	0.01629	3918.54	0.01974	3918.54	0.03041
	3916.61	0.00176	3916.61	0.01542	3916.61	0.01998	3916.61	0.0131	3916.61	0.01626	3916.61	0.01976	3916.61	0.03043
	3914.68	0.00183	3914.68	0.01546	3914.68	0.01989	3914.68	0.01282	3914.68	0.01532	3914.68	0.01896	3914.68	0.02983
	3912.75	0.00194	3912.75	0.01548	3912.75	0.01985	3912.75	0.01249	3912.75	0.01438	3912.75	0.01817	3912.75	0.02932
	3910.82	0.00201	3910.82	0.01552	3910.82	0.01987	3910.82	0.01235	3910.82	0.01407	3910.82	0.01793	3910.82	0.02924
	3908.9	0.00195	3908.9	0.01557	3908.9	0.01984	3908.9	0.01241	3908.9	0.01444	3908.9	0.01824	3908.9	0.02948
	3906.97	0.00169	3906.97	0.01547	3906.97	0.01963	3906.97	0.01258	3906.97	0.01573	3906.97	0.01914	3906.97	0.02999
	3905.04	0.0013	3905.04	0.01512	3905.04	0.01927	3905.04	0.01275	3905.04	0.0177	3905.04	0.02049	3905.04	0.03062
	3903.11	0.00096	3903.11	0.01473	3903.11	0.01895	3903.11	0.01277	3903.11	0.01903	3903.11	0.02144	3903.11	0.03096
	3901.18	0.0008	3901.18	0.01459	3901.18	0.01885	3901.18	0.01266	3901.18	0.01896	3901.18	0.02136	3901.18	0.0308
	3899.25	0.00097	3899.25	0.01477	3899.25	0.01904	3899.25	0.01258	3899.25	0.0179	3899.25	0.02052	3899.25	0.03042
	3897.32	0.0014	3897.32	0.01515	3897.32	0.01948	3897.32	0.01268	3897.32	0.01658	3897.32	0.0196	3897.32	0.03029
	3895.4	0.00165	3895.4	0.01538	3895.4	0.01975	3895.4	0.01277	3895.4	0.01594	3895.4	0.01921	3895.4	0.03041
	3893.47	0.00148	3893.47	0.01521	3893.47	0.01951	3893.47	0.01256	3893.47	0.01621	3893.47	0.01933	3893.47	0.03032
	3891.54	0.00126	3891.54	0.01497	3891.54	0.01912	3891.54	0.01221	3891.54	0.01644	3891.54	0.01933	3891.54	0.02995
	3889.61	0.00142	3889.61	0.0151	3889.61	0.01914	3889.61	0.01216	3889.61	0.016	3889.61	0.01902	3889.61	0.02983
	3887.68	0.00157	3887.68	0.01525	3887.68	0.01923	3887.68	0.01217	3887.68	0.01603	3887.68	0.01913	3887.68	0.03012
	3885.75	0.00143	3885.75	0.01516	3885.75	0.01912	3885.75	0.01208	3885.75	0.0168	3885.75	0.01972	3885.75	0.0305
	3883.83	0.00128	3883.83	0.0151	3883.83	0.01915	3883.83	0.01216	3883.83	0.01736	3883.83	0.02011	3883.83	0.03079
	3881.9	0.00124	3881.9	0.01503	3881.9	0.01921	3881.9	0.01226	3881.9	0.01758	3881.9	0.02027	3881.9	0.03092
	3879.97	0.00131	3879.97	0.01496	3879.97	0.01916	3879.97	0.01221	3879.97	0.01715	3879.97	0.02003	3879.97	0.03075
	3878.04	0.00149	3878.04	0.01505	3878.04	0.01921	3878.04	0.0122	3878.04	0.01605	3878.04	0.0193	3878.04	0.03043
	3876.11	0.00148	3876.11	0.01505	3876.11	0.01917	3876.11	0.01218	3876.11	0.01578	3876.11	0.019	3876.11	0.03022
	3874.18	0.00126	3874.18	0.01489	3874.18	0.01892	3874.18	0.01207	3874.18	0.0166	3874.18	0.01938	3874.18	0.03016
	3872.26	0.00106	3872.26	0.0147	3872.26	0.01861	3872.26	0.01187	3872.26	0.01753	3872.26	0.01991	3872.26	0.03018
	3870.33	0.00093	3870.33	0.01457	3870.33	0.01839	3870.33	0.01159	3870.33	0.01796	3870.33	0.02017	3870.33	0.03009
	3868.4	0.00095	3868.4	0.01472	3868.4	0.0185	3868.4	0.01153	3868.4	0.01759	3868.4	0.02	3868.4	0.03002
	3866.47	0.00106	3866.47	0.01491	3866.47	0.0187	3866.47	0.01159	3866.47	0.01726	3866.47	0.01986	3866.47	0.0301
	3864.54	0.00107	3864.54	0.01488	3864.54	0.01864	3864.54	0.01153	3864.54	0.01745	3864.54	0.0199	3864.54	0.03015
	3862.61	0.00117	3862.61	0.01497	3862.61	0.01874	3862.61	0.01164	3862.61	0.01722	3862.61	0.01962	3862.61	0.03022
	3860.69	0.00141	3860.69	0.01524	3860.69	0.01907	3860.69	0.01198	3860.69	0.01647	3860.69	0.01916	3860.69	0.03036
	3858.76	0.00147	3858.76	0.01533	3858.76	0.01916	3858.76	0.01212	3858.76	0.01625	3858.76	0.01915	3858.76	0.0304
	3856.83	0.00123	3856.83	0.01508	3856.83	0.01873	3856.83	0.01175	3856.83	0.01701	3856.83	0.01961	3856.83	0.03013
	3854.9	0.00073	3854.9	0.01446	3854.9	0.01769	3854.9	0.01069	3854.9	0.01861	3854.9	0.02025	3854.9	0.02921
	3852.97	0.00047	3852.97	0.01399	3852.97	0.01702	3852.97	0.0099	3852.97	0.0196	3852.97	0.0205	3852.97	0.02846
	3851.04	0.00096	3851.04	0.01445	3851.04	0.01801	3851.04	0.01081	3851.04	0.0183	3851.04	0.02002	3851.04	0.0294
	3849.11	0.0016	3849.11	0.01508	3849.11	0.01919	3849.11	0.01193	3849.11	0.01665	3849.11	0.01943	3849.11	0.03059
	3847.19	0.00189	3847.19	0.01534	3847.19	0.0197	3847.19	0.01234	3847.19	0.01588	3847.19	0.01912	3847.19	0.03113
	3845.26	0.00174	3845.26	0.01522	3845.26	0.01959	3845.26	0.01217	3845.26	0.01613	3845.26	0.01928	3845.26	0.03113
	3843.33	0.00137	3843.33	0.01491	3843.33	0.01911	3843.33	0.01181	3843.33	0.01709	3843.33	0.01981	3843.33	0.03089
	3841.4	0.00098	3841.4	0.0146	3841.4	0.0185	3841.4	0.01132	3841.4	0.01819	3841.4	0.02035	3841.4	0.03049
	3839.47	0.00051	3839.47	0.0143	3839.47	0.01785	3839.47	0.01062	3839.47	0.01889	3839.47	0.02057	3839.47	0.02985
	3837.54	0.00029	3837.54	0.01421	3837.54	0.01759	3837.54	0.01024	3837.54	0.01863	3837.54	0.0203	3837.54	0.02939
	3835.62	0.00053	3835.62	0.0144	3835.62	0.01793	3835.62	0.01067	3835.62	0.01769	3835.62	0.01984	3835.62	0.02964
	3833.69	0.0008	3833.69	0.01461	3833.69	0.01832	3833.69	0.01122	3833.69	0.01693	3833.69	0.01953	3833.69	0.03012
	3831.76	0.00102	3831.76	0.01478	3831.76	0.0186	3831.76	0.01153	3831.76	0.01644	3831.76	0.01931	3831.76	0.03048
	3829.83	0.0013	3829.83	0.01494	3829.83	0.01891	3829.83	0.01179	3829.83	0.0162	3829.83	0.01923	3829.83	0.0308
	3827.9	0.00148	3827.9	0.01498	3827.9	0.01907	3827.9	0.01194	3827.9	0.01628	3827.9	0.0193	3827.9	0.03101
	3825.97	0.0014	3825.97	0.01494	3825.97	0.01904	3825.97	0.0119	3825.97	0.01648	3825.97	0.01937	3825.97	0.031
	3824.05	0.00107	3824.05	0.01481	3824.05	0.01872	3824.05	0.0116	3824.05	0.01694	3824.05	0.01951	3824.05	0.03071
	3822.12	0.00058	3822.12	0.01439	3822.12	0.01801	3822.12	0.01086	3822.12	0.01799	3822.12	0.01997	3822.12	0.03012
	3820.19	0.0004	3820.19	0.01419	3820.19	0.01763	3820.19	0.01054	3820.19	0.01859	3820.19	0.02038	3820.19	0.02999
	3818.26	0.00063	3818.26	0.01444	3818.26	0.01791	3818.26	0.01088	3818.26	0.01807	3818.26	0.02025	3818.26	0.03039
	3816.33	0.00093	3816.33	0.01462	3816.33	0.01826	3816.33	0.01103	3816.33	0.01738	3816.33	0.0199	3816.33	0.03058
	3814.4	0.0014	3814.4	0.01493	3814.4	0.01889	3814.4	0.01147	3814.4	0.01645	3814.4	0.01948	3814.4	0.03102
	3812.47	0.0018	3812.47	0.01536	3812.47	0.01956	3812.47	0.01221	3812.47	0.01561	3812.47	0.01918	3812.47	0.03173
	3810.55	0.00186	3810.55	0.01547	3810.55	0.0197	3810.55	0.01245	3810.55	0.01546	3810.55	0.01917	3810.55	0.03201
	3808.62	0.00161	3808.62	0.01517	3808.62	0.01927	3808.62	0.01201	3808.62	0.01606	3808.62	0.01937	3808.62	0.03171
	3806.69	0.00128	3806.69	0.01481	3806.69	0.01874	3806.69	0.01145	3806.69	0.01679	3806.69	0.01963	3806.69	0.03133
	3804.76	0.00103	3804.76	0.0147	3804.76	0.01846	3804.76	0.01117	3804.76	0.01724	3804.76	0.01987	3804.76	0.03127
	3802.83	0.00075	3802.83	0.01458	3802.83	0.01801	3802.83	0.01079	3802.83	0.01789	3802.83	0.02016	3802.83	0.03107
	3800.9	0.00071	3800.9	0.01458	3800.9	0.01783	3800.9	0.01073	3800.9	0.01823	3800.9	0.02032	3800.9	0.03103
	3798.98	0.00104	3798.98	0.01486	3798.98	0.01842	3798.98	0.01142	3798.98	0.01777	3798.98	0.02026	3798.98	0.03169
	3797.05	0.00127	3797.05	0.01508	3797.05	0.01895	3797.05	0.01196	3797.05	0.01726	3797.05	0.02008	3797.05	0.03221
	3795.12	0.00151	3795.12	0.0153	3795.12	0.0194	3795.12	0.01231	3795.12	0.01658	3795.12	0.01973	3795.12	0.03248
	3793.19	0.00183	3793.19	0.01558	3793.19	0.01996	3793.19	0.0127	3793.19	0.01586	3793.19	0.01943	3793.19	0.03289
	3791.26	0.00196	3791.26	0.01574	3791.26	0.02029	3791.26	0.01294	3791.26	0.01556	3791.26	0.01941	3791.26	0.03328
	3789.33	0.00187	3789.33	0.01576	3789.33	0.02031	3789.33	0.01302	3789.33	0.01568	3789.33	0.01965	3789.33	0.03354
	3787.41	0.00174	3787.41	0.01568	3787.41	0.02009	3787.41	0.01304	3787.41	0.01607	3787.41	0.02002	3787.41	0.03368
	3785.48	0.00171	3785.48	0.01557	3785.48	0.01977	3785.48	0.01298	3785.48	0.01645	3785.48	0.0203	3785.48	0.0337
	3783.55	0.00178	3783.55	0.01554	3783.55	0.01964	3783.55	0.01289	3783.55	0.01656	3783.55	0.02028	3783.55	0.03373
	3781.62	0.00181	3781.62	0.0155	3781.62	0.01953	3781.62	0.0127	3781.62	0.01673	3781.62	0.02019	3781.62	0.03372
	3779.69	0.00171	3779.69	0.01535	3779.69	0.01929	3779.69	0.01242	3779.69	0.01695	3779.69	0.02017	3779.69	0.0336
	3777.76	0.00173	3777.76	0.01538	3777.76	0.01942	3777.76	0.01256	3777.76	0.01664	3777.76	0.02006	3777.76	0.03378
	3775.83	0.00189	3775.83	0.01558	3775.83	0.01988	3775.83	0.01298	3775.83	0.01608	3775.83	0.01997	3775.83	0.03428
	3773.91	0.00191	3773.91	0.01561	3773.91	0.01998	3773.91	0.0131	3773.91	0.01594	3773.91	0.02009	3773.91	0.03459
	3771.98	0.00172	3771.98	0.01536	3771.98	0.0196	3771.98	0.01282	3771.98	0.01644	3771.98	0.02047	3771.98	0.03458
	3770.05	0.00155	3770.05	0.01508	3770.05	0.01924	3770.05	0.01249	3770.05	0.01726	3770.05	0.02097	3770.05	0.03459
	3768.12	0.00156	3768.12	0.01506	3768.12	0.01935	3768.12	0.01259	3768.12	0.0178	3768.12	0.02136	3768.12	0.03507
	3766.19	0.00161	3766.19	0.01524	3766.19	0.01958	3766.19	0.01297	3766.19	0.01802	3766.19	0.02171	3766.19	0.03598
	3764.26	0.00168	3764.26	0.01546	3764.26	0.01975	3764.26	0.01329	3764.26	0.01811	3764.26	0.02211	3764.26	0.03715
	3762.34	0.00174	3762.34	0.01547	3762.34	0.01988	3762.34	0.01349	3762.34	0.01854	3762.34	0.02287	3762.34	0.03859
	3760.41	0.00153	3760.41	0.01512	3760.41	0.01984	3760.41	0.01371	3760.41	0.0199	3760.41	0.02439	3760.41	0.04064
	3758.48	0.00125	3758.48	0.01474	3758.48	0.01985	3758.48	0.01431	3758.48	0.0218	3758.48	0.02655	3758.48	0.04401
	3756.55	0.00118	3756.55	0.01462	3756.55	0.02009	3756.55	0.01518	3756.55	0.02357	3756.55	0.02885	3756.55	0.04833
	3754.62	0.00101	3754.62	0.01439	3754.62	0.02016	3754.62	0.01591	3754.62	0.02585	3754.62	0.03166	3754.62	0.05288
	3752.69	0.00047	3752.69	0.01364	3752.69	0.01974	3752.69	0.01648	3752.69	0.02978	3752.69	0.03601	3752.69	0.05849
	3750.77	-0.00017	3750.77	0.01256	3750.77	0.01918	3750.77	0.01772	3750.77	0.0355	3750.77	0.04251	3750.77	0.06743
	3748.84	-0.0004	3748.84	0.01172	3748.84	0.01907	3748.84	0.02004	3748.84	0.04042	3748.84	0.04903	3748.84	0.07871
	3746.91	-0.00052	3746.91	0.01072	3746.91	0.01893	3746.91	0.02201	3746.91	0.04382	3746.91	0.05422	3746.91	0.08846
	3744.98	-0.00073	3744.98	0.00919	3744.98	0.01863	3744.98	0.02401	3744.98	0.04826	3744.98	0.0608	3744.98	0.09874
	3743.05	-0.00038	3743.05	0.00889	3743.05	0.02047	3743.05	0.02846	3743.05	0.05505	3743.05	0.07063	3743.05	0.11321
	3741.12	0.00053	3741.12	0.01136	3741.12	0.02578	3741.12	0.03534	3741.12	0.06324	3741.12	0.08173	3741.12	0.13048
	3739.2	0.00112	3739.2	0.01445	3739.2	0.0318	3739.2	0.04268	3739.2	0.0734	3739.2	0.09436	3739.2	0.14979
	3737.27	0.00122	3737.27	0.01648	3737.27	0.03628	3737.27	0.04914	3737.27	0.0847	3737.27	0.10764	3737.27	0.16878
	3735.34	0.00127	3735.34	0.01695	3735.34	0.03802	3735.34	0.05226	3735.34	0.09136	3735.34	0.11503	3735.34	0.17875
	3733.41	0.00174	3733.41	0.01693	3733.41	0.03815	3733.41	0.05224	3733.41	0.0902	3733.41	0.11397	3733.41	0.17823
	3731.48	0.00242	3731.48	0.01758	3731.48	0.03897	3731.48	0.05316	3731.48	0.08814	3731.48	0.11271	3731.48	0.17901
	3729.55	0.00285	3729.55	0.01838	3729.55	0.04026	3729.55	0.05536	3729.55	0.08875	3729.55	0.11418	3729.55	0.18324
	3727.62	0.00287	3727.62	0.01854	3727.62	0.04047	3727.62	0.05604	3727.62	0.08874	3727.62	0.114	3727.62	0.1835
	3725.7	0.00252	3725.7	0.01806	3725.7	0.03911	3725.7	0.05372	3725.7	0.08541	3725.7	0.10922	3725.7	0.17616
	3723.77	0.00219	3723.77	0.01746	3723.77	0.03678	3723.77	0.04923	3723.77	0.07892	3723.77	0.1006	3723.77	0.1637
	3721.84	0.00227	3721.84	0.01712	3721.84	0.03424	3721.84	0.04422	3721.84	0.07079	3721.84	0.09051	3721.84	0.15002
	3719.91	0.00244	3719.91	0.01692	3719.91	0.0317	3719.91	0.03906	3719.91	0.06189	3719.91	0.07974	3719.91	0.13603
	3717.98	0.00233	3717.98	0.01658	3717.98	0.0291	3717.98	0.03391	3717.98	0.05329	3717.98	0.06902	3717.98	0.12211
	3716.05	0.00196	3716.05	0.01605	3716.05	0.02688	3716.05	0.03003	3716.05	0.04748	3716.05	0.06142	3716.05	0.11191
	3714.13	0.00143	3714.13	0.01542	3714.13	0.02592	3714.13	0.0291	3714.13	0.04769	3714.13	0.06107	3714.13	0.11126
	3712.2	0.00094	3712.2	0.0149	3712.2	0.02688	3712.2	0.03236	3712.2	0.05529	3712.2	0.07012	3712.2	0.12427
	3710.27	0.00107	3710.27	0.01505	3710.27	0.02951	3710.27	0.03829	3710.27	0.065	3710.27	0.08301	3710.27	0.14468
	3708.34	0.00173	3708.34	0.01588	3708.34	0.03224	3708.34	0.04274	3708.34	0.07006	3708.34	0.09086	3708.34	0.15892
	3706.41	0.00231	3706.41	0.01678	3706.41	0.0343	3706.41	0.04534	3706.41	0.0727	3706.41	0.09508	3706.41	0.1671
	3704.48	0.00254	3704.48	0.01728	3704.48	0.03535	3704.48	0.04673	3704.48	0.07479	3704.48	0.09779	3704.48	0.17159
	3702.56	0.00239	3702.56	0.01723	3702.56	0.03532	3702.56	0.04711	3702.56	0.07582	3702.56	0.09863	3702.56	0.17259
	3700.63	0.00229	3700.63	0.01711	3700.63	0.03523	3700.63	0.04745	3700.63	0.07602	3700.63	0.0987	3700.63	0.17292
	3698.7	0.00247	3698.7	0.01729	3698.7	0.03567	3698.7	0.04806	3698.7	0.07614	3698.7	0.09918	3698.7	0.1743
	3696.77	0.0026	3696.77	0.01751	3696.77	0.03581	3696.77	0.04785	3696.77	0.0757	3696.77	0.09878	3696.77	0.17422
	3694.84	0.00259	3694.84	0.01755	3694.84	0.03524	3694.84	0.04675	3694.84	0.07486	3694.84	0.09744	3694.84	0.17243
	3692.91	0.00244	3692.91	0.01719	3692.91	0.03383	3692.91	0.04496	3692.91	0.07383	3692.91	0.09534	3692.91	0.16879
	3690.98	0.00203	3690.98	0.01645	3690.98	0.03118	3690.98	0.04152	3690.98	0.07073	3690.98	0.09023	3690.98	0.16
	3689.06	0.00166	3689.06	0.01599	3689.06	0.02874	3689.06	0.03737	3689.06	0.06507	3689.06	0.08284	3689.06	0.14872
	3687.13	0.00193	3687.13	0.01631	3687.13	0.02869	3687.13	0.03606	3687.13	0.06101	3687.13	0.07882	3687.13	0.14406
	3685.2	0.00245	3685.2	0.01665	3685.2	0.02935	3685.2	0.03624	3685.2	0.05895	3685.2	0.07696	3685.2	0.14285
	3683.27	0.00257	3683.27	0.01658	3683.27	0.02908	3683.27	0.03546	3683.27	0.05664	3683.27	0.07401	3683.27	0.13938
	3681.34	0.00218	3681.34	0.01633	3681.34	0.02816	3681.34	0.0339	3681.34	0.05443	3681.34	0.07078	3681.34	0.13449
	3679.41	0.00155	3679.41	0.01606	3679.41	0.027	3679.41	0.03217	3679.41	0.05321	3679.41	0.0684	3679.41	0.12979
	3677.49	0.0009	3677.49	0.01555	3677.49	0.0255	3677.49	0.03013	3677.49	0.05268	3677.49	0.06653	3677.49	0.12498
	3675.56	0.00054	3675.56	0.01495	3675.56	0.02368	3675.56	0.02753	3675.56	0.05057	3675.56	0.06303	3675.56	0.11785
	3673.63	0.00081	3673.63	0.01494	3673.63	0.02257	3673.63	0.02551	3673.63	0.04642	3673.63	0.05805	3673.63	0.11003
	3671.7	0.00103	3671.7	0.01502	3671.7	0.02192	3671.7	0.0244	3671.7	0.04383	3671.7	0.0548	3671.7	0.10515
	3669.77	0.00117	3669.77	0.0149	3669.77	0.02138	3669.77	0.02347	3669.77	0.04198	3669.77	0.05214	3669.77	0.10144
	3667.84	0.00168	3667.84	0.01511	3667.84	0.02183	3667.84	0.02318	3667.84	0.03905	3667.84	0.04907	3667.84	0.09842
	3665.92	0.00216	3665.92	0.0154	3665.92	0.02254	3665.92	0.02323	3665.92	0.03624	3665.92	0.04669	3665.92	0.096
	3663.99	0.00229	3663.99	0.01546	3663.99	0.02262	3663.99	0.02304	3663.99	0.03433	3663.99	0.04503	3663.99	0.09343
	3662.06	0.0022	3662.06	0.01539	3662.06	0.02231	3662.06	0.02255	3662.06	0.03318	3662.06	0.04363	3662.06	0.09091
	3660.13	0.00198	3660.13	0.01518	3660.13	0.02192	3660.13	0.02184	3660.13	0.03265	3660.13	0.0425	3660.13	0.0888
	3658.2	0.00158	3658.2	0.01473	3658.2	0.02142	3658.2	0.02114	3658.2	0.03282	3658.2	0.04207	3658.2	0.08729
	3656.27	0.00126	3656.27	0.01426	3656.27	0.02095	3656.27	0.02068	3656.27	0.03317	3656.27	0.042	3656.27	0.08627
	3654.34	0.00134	3654.34	0.01412	3654.34	0.02077	3654.34	0.02051	3654.34	0.03337	3654.34	0.04185	3654.34	0.08573
	3652.42	0.00125	3652.42	0.01394	3652.42	0.02032	3652.42	0.02019	3652.42	0.03457	3652.42	0.04249	3652.42	0.08581
	3650.49	0.00053	3650.49	0.01332	3650.49	0.01929	3650.49	0.01969	3650.49	0.03758	3650.49	0.04488	3650.49	0.08725
	3648.56	-2e-05	3648.56	0.01296	3648.56	0.01908	3648.56	0.02034	3648.56	0.04037	3648.56	0.04826	3648.56	0.09105
	3646.63	0.00053	3646.63	0.01362	3646.63	0.02069	3646.63	0.02265	3646.63	0.04082	3646.63	0.05071	3646.63	0.09623
	3644.7	0.00128	3644.7	0.01436	3644.7	0.02262	3644.7	0.02516	3644.7	0.04144	3644.7	0.05318	3644.7	0.10195
	3642.77	0.00163	3642.77	0.01474	3642.77	0.02415	3642.77	0.02754	3642.77	0.04377	3642.77	0.05682	3642.77	0.10849
	3640.85	0.00172	3640.85	0.01499	3640.85	0.02539	3640.85	0.02988	3640.85	0.04723	3640.85	0.0614	3640.85	0.1155
	3638.92	0.00189	3638.92	0.01518	3638.92	0.02652	3638.92	0.03215	3638.92	0.05092	3638.92	0.06626	3638.92	0.12239
	3636.99	0.00211	3636.99	0.01529	3636.99	0.02764	3636.99	0.03453	3636.99	0.05489	3636.99	0.07144	3636.99	0.12949
	3635.06	0.00208	3635.06	0.01533	3635.06	0.02876	3635.06	0.03701	3635.06	0.05928	3635.06	0.0768	3635.06	0.13674
	3633.13	0.00176	3633.13	0.01527	3633.13	0.02964	3633.13	0.03905	3633.13	0.06322	3633.13	0.08133	3633.13	0.14252
	3631.2	0.00134	3631.2	0.01509	3631.2	0.03003	3631.2	0.04027	3631.2	0.06636	3631.2	0.0846	3631.2	0.14578
	3629.28	0.00112	3629.28	0.015	3629.28	0.03	3629.28	0.04075	3629.28	0.06855	3629.28	0.08652	3629.28	0.14674
	3627.35	0.00152	3627.35	0.01531	3627.35	0.03009	3627.35	0.04052	3627.35	0.06732	3627.35	0.08527	3627.35	0.14485
	3625.42	0.00196	3625.42	0.01564	3625.42	0.03012	3625.42	0.03961	3625.42	0.06345	3625.42	0.08157	3625.42	0.14061
	3623.49	0.00194	3623.49	0.01554	3623.49	0.02931	3623.49	0.03761	3623.49	0.05907	3623.49	0.07659	3623.49	0.13362
	3621.56	0.00153	3621.56	0.015	3621.56	0.02733	3621.56	0.034	3621.56	0.05399	3621.56	0.06959	3621.56	0.12242
	3619.63	0.00107	3619.63	0.01428	3619.63	0.02489	3619.63	0.02963	3619.63	0.0487	3619.63	0.0618	3619.63	0.10954
	3617.7	0.00103	3617.7	0.01382	3617.7	0.02335	3617.7	0.02662	3617.7	0.04441	3617.7	0.05595	3617.7	0.10018
	3615.78	0.00122	3615.78	0.01361	3615.78	0.02236	3615.78	0.02469	3615.78	0.0407	3615.78	0.05123	3615.78	0.09291
	3613.85	0.00125	3613.85	0.01351	3613.85	0.02141	3613.85	0.02296	3613.85	0.03759	3613.85	0.04707	3613.85	0.08643
	3611.92	0.00125	3611.92	0.01368	3611.92	0.02144	3611.92	0.02293	3611.92	0.03752	3611.92	0.047	3611.92	0.08651
	3609.99	0.00133	3609.99	0.01403	3609.99	0.02294	3609.99	0.02562	3609.99	0.04194	3609.99	0.05294	3609.99	0.09592
	3608.06	0.00143	3608.06	0.01443	3608.06	0.0252	3608.06	0.02977	3608.06	0.04845	3608.06	0.06175	3608.06	0.10968
	3606.13	0.00161	3606.13	0.01494	3606.13	0.02716	3606.13	0.0331	3606.13	0.05286	3606.13	0.06818	3606.13	0.12015
	3604.21	0.00181	3604.21	0.01539	3604.21	0.02836	3604.21	0.03513	3604.21	0.05531	3604.21	0.0719	3604.21	0.12612
	3602.28	0.00184	3602.28	0.01558	3602.28	0.02907	3602.28	0.03676	3602.28	0.05816	3602.28	0.07554	3602.28	0.13103
	3600.35	0.00177	3600.35	0.01557	3600.35	0.02956	3600.35	0.03796	3600.35	0.06073	3600.35	0.07855	3600.35	0.13483
	3598.42	0.00174	3598.42	0.01554	3598.42	0.02986	3598.42	0.03842	3598.42	0.0617	3598.42	0.07967	3598.42	0.13628
	3596.49	0.00172	3596.49	0.01552	3596.49	0.03007	3596.49	0.03874	3596.49	0.06237	3596.49	0.08044	3596.49	0.13728
	3594.56	0.00167	3594.56	0.01551	3594.56	0.03014	3594.56	0.03901	3594.56	0.06279	3594.56	0.08092	3594.56	0.13776
	3592.64	0.00165	3592.64	0.01548	3592.64	0.02978	3592.64	0.03829	3592.64	0.06103	3592.64	0.07878	3592.64	0.13448
	3590.71	0.00154	3590.71	0.01537	3590.71	0.02896	3590.71	0.03671	3590.71	0.05805	3590.71	0.07481	3590.71	0.12795
	3588.78	0.00127	3588.78	0.0151	3588.78	0.02786	3588.78	0.03493	3588.78	0.05563	3588.78	0.07104	3588.78	0.12082
	3586.85	0.00113	3586.85	0.01486	3586.85	0.02676	3586.85	0.03291	3586.85	0.05279	3586.85	0.067	3586.85	0.11387
	3584.92	0.00132	3584.92	0.01495	3584.92	0.02595	3584.92	0.03078	3584.92	0.04859	3584.92	0.06204	3584.92	0.10717
	3582.99	0.00156	3582.99	0.01511	3582.99	0.0253	3582.99	0.02894	3582.99	0.04466	3582.99	0.05742	3582.99	0.10098
	3581.07	0.00165	3581.07	0.01509	3581.07	0.02467	3581.07	0.02742	3581.07	0.04176	3581.07	0.0538	3581.07	0.09556
	3579.14	0.0016	3579.14	0.01494	3579.14	0.02408	3579.14	0.02617	3579.14	0.03965	3579.14	0.0511	3579.14	0.09135
	3577.21	0.00152	3577.21	0.01487	3577.21	0.0237	3577.21	0.02542	3577.21	0.03835	3577.21	0.04953	3577.21	0.08908
	3575.28	0.00155	3575.28	0.01491	3575.28	0.02363	3575.28	0.02522	3575.28	0.0378	3575.28	0.04895	3575.28	0.08839
	3573.35	0.00169	3573.35	0.01501	3573.35	0.02367	3573.35	0.02523	3573.35	0.03751	3573.35	0.04864	3573.35	0.08792
	3571.42	0.0017	3571.42	0.01502	3571.42	0.02365	3571.42	0.02535	3571.42	0.03777	3571.42	0.04873	3571.42	0.08763
	3569.49	0.00136	3569.49	0.01478	3569.49	0.02354	3569.49	0.02582	3569.49	0.03956	3569.49	0.05018	3569.49	0.0885
	3567.57	0.00088	3567.57	0.01444	3567.57	0.0233	3567.57	0.02632	3567.57	0.04185	3567.57	0.052	3567.57	0.08948
	3565.64	0.0008	3565.64	0.0144	3565.64	0.023	3565.64	0.0256	3565.64	0.04084	3565.64	0.05058	3565.64	0.08721
	3563.71	0.00105	3563.71	0.01458	3563.71	0.02283	3563.71	0.02412	3563.71	0.03726	3563.71	0.0468	3563.71	0.08281
	3561.78	0.00126	3561.78	0.01476	3561.78	0.02274	3561.78	0.02318	3561.78	0.03456	3561.78	0.04403	3561.78	0.07935
	3559.85	0.00142	3559.85	0.01489	3559.85	0.02261	3559.85	0.02266	3559.85	0.03292	3559.85	0.04231	3559.85	0.07679
	3557.92	0.00154	3557.92	0.01495	3557.92	0.02236	3557.92	0.02202	3557.92	0.03153	3557.92	0.04079	3557.92	0.07437
	3556	0.00155	3556	0.01493	3556	0.02213	3556	0.02151	3556	0.03063	3556	0.03968	3556	0.07236
	3554.07	0.00151	3554.07	0.01486	3554.07	0.02203	3554.07	0.02131	3554.07	0.03042	3554.07	0.03914	3554.07	0.0709
	3552.14	0.00147	3552.14	0.01481	3552.14	0.02193	3552.14	0.02097	3552.14	0.03011	3552.14	0.03835	3552.14	0.06918
	3550.21	0.00138	3550.21	0.01481	3550.21	0.02177	3550.21	0.02051	3550.21	0.02947	3550.21	0.03724	3550.21	0.06733
	3548.28	0.00125	3548.28	0.01474	3548.28	0.02177	3548.28	0.0206	3548.28	0.02961	3548.28	0.03698	3548.28	0.0664
	3546.35	0.00126	3546.35	0.0146	3546.35	0.02184	3546.35	0.02094	3546.35	0.03015	3546.35	0.03716	3546.35	0.06578
	3544.43	0.00144	3544.43	0.01461	3544.43	0.02165	3544.43	0.02041	3544.43	0.02918	3544.43	0.03603	3544.43	0.0638
	3542.5	0.0016	3542.5	0.01479	3542.5	0.02133	3542.5	0.01926	3542.5	0.02697	3542.5	0.0339	3542.5	0.06108
	3540.57	0.00165	3540.57	0.01502	3540.57	0.02121	3540.57	0.01861	3540.57	0.02547	3540.57	0.03244	3540.57	0.05926
	3538.64	0.00167	3538.64	0.0152	3538.64	0.02128	3538.64	0.01865	3538.64	0.0252	3538.64	0.03204	3538.64	0.05848
	3536.71	0.00172	3536.71	0.01525	3536.71	0.02133	3536.71	0.01874	3536.71	0.02524	3536.71	0.03185	3536.71	0.05773
	3534.78	0.00176	3534.78	0.01518	3534.78	0.0212	3534.78	0.01833	3534.78	0.02462	3534.78	0.03099	3534.78	0.05626
	3532.85	0.00169	3532.85	0.01512	3532.85	0.02099	3532.85	0.01776	3532.85	0.02379	3532.85	0.02993	3532.85	0.05465
	3530.93	0.00149	3530.93	0.01505	3530.93	0.02082	3530.93	0.01749	3530.93	0.0236	3530.93	0.02953	3530.93	0.05363
	3529	0.00126	3529	0.01488	3529	0.02073	3529	0.01758	3529	0.024	3529	0.02975	3529	0.05324
	3527.07	0.00119	3527.07	0.01479	3527.07	0.02087	3527.07	0.01804	3527.07	0.02461	3527.07	0.03025	3527.07	0.05333
	3525.14	0.00129	3525.14	0.01488	3525.14	0.02116	3525.14	0.01853	3525.14	0.025	3525.14	0.03055	3525.14	0.05335
	3523.21	0.00145	3523.21	0.01504	3523.21	0.02123	3523.21	0.01829	3523.21	0.02446	3523.21	0.02988	3523.21	0.05234
	3521.28	0.00158	3521.28	0.01517	3521.28	0.02102	3521.28	0.01747	3521.28	0.02306	3521.28	0.02837	3521.28	0.0505
	3519.36	0.00169	3519.36	0.01527	3519.36	0.02087	3519.36	0.0169	3519.36	0.0219	3519.36	0.0272	3519.36	0.04906
	3517.43	0.00173	3517.43	0.01532	3517.43	0.02082	3517.43	0.01669	3517.43	0.02133	3517.43	0.0267	3517.43	0.04824
	3515.5	0.00167	3515.5	0.01531	3515.5	0.02073	3515.5	0.01653	3515.5	0.02103	3515.5	0.0264	3515.5	0.04761
	3513.57	0.00163	3513.57	0.01528	3513.57	0.02068	3513.57	0.01646	3513.57	0.02105	3513.57	0.02622	3513.57	0.04719
	3511.64	0.00163	3511.64	0.01526	3511.64	0.02068	3511.64	0.01657	3511.64	0.02142	3511.64	0.02634	3511.64	0.04708
	3509.71	0.00164	3509.71	0.01529	3509.71	0.02065	3509.71	0.01669	3509.71	0.02158	3509.71	0.02644	3509.71	0.04688
	3507.79	0.00169	3507.79	0.01534	3507.79	0.02063	3507.79	0.01663	3507.79	0.02124	3507.79	0.02613	3507.79	0.04631
	3505.86	0.0017	3505.86	0.01533	3505.86	0.02075	3505.86	0.01672	3505.86	0.0213	3505.86	0.02616	3505.86	0.04612
	3503.93	0.0016	3503.93	0.01533	3503.93	0.02103	3503.93	0.01721	3503.93	0.02215	3503.93	0.02694	3503.93	0.0467
	3502	0.00152	3502	0.01543	3502	0.02125	3502	0.01741	3502	0.02236	3502	0.02719	3502	0.04679
	3500.07	0.00159	3500.07	0.01555	3500.07	0.02115	3500.07	0.01691	3500.07	0.02129	3500.07	0.02625	3500.07	0.04565
	3498.14	0.00175	3498.14	0.01557	3498.14	0.02088	3498.14	0.01625	3498.14	0.02021	3498.14	0.02516	3498.14	0.04423
	3496.21	0.00187	3496.21	0.01554	3496.21	0.02067	3496.21	0.0159	3496.21	0.01976	3496.21	0.02459	3496.21	0.0433
	3494.29	0.00184	3494.29	0.01552	3494.29	0.02059	3494.29	0.0158	3494.29	0.01958	3494.29	0.02427	3494.29	0.04275
	3492.36	0.0018	3492.36	0.01554	3492.36	0.0206	3492.36	0.01583	3492.36	0.01953	3492.36	0.02406	3492.36	0.04246
	3490.43	0.00182	3490.43	0.01556	3490.43	0.02067	3490.43	0.01589	3490.43	0.01958	3490.43	0.02404	3490.43	0.0423
	3488.5	0.00181	3488.5	0.01552	3488.5	0.02072	3488.5	0.0159	3488.5	0.01961	3488.5	0.02414	3488.5	0.04211
	3486.57	0.00173	3486.57	0.01552	3486.57	0.02075	3486.57	0.01583	3486.57	0.01954	3486.57	0.0242	3486.57	0.04195
	3484.64	0.00164	3484.64	0.01555	3484.64	0.02075	3484.64	0.01581	3484.64	0.01958	3484.64	0.02428	3484.64	0.04192
	3482.72	0.00155	3482.72	0.01561	3482.72	0.02077	3482.72	0.01595	3482.72	0.01992	3482.72	0.02455	3482.72	0.04205
	3480.79	0.00158	3480.79	0.0157	3480.79	0.02085	3480.79	0.01608	3480.79	0.02006	3480.79	0.02462	3480.79	0.04197
	3478.86	0.00166	3478.86	0.01577	3478.86	0.02082	3478.86	0.01586	3478.86	0.01955	3478.86	0.02408	3478.86	0.04127
	3476.93	0.00165	3476.93	0.01571	3476.93	0.02066	3476.93	0.01549	3476.93	0.01893	3476.93	0.02339	3476.93	0.04043
	3475	0.00162	3475	0.01566	3475	0.02059	3475	0.01533	3475	0.01869	3475	0.02308	3475	0.04003
	3473.07	0.00172	3473.07	0.01568	3473.07	0.02065	3473.07	0.01533	3473.07	0.01864	3473.07	0.02301	3473.07	0.03984
	3471.15	0.00181	3471.15	0.01566	3471.15	0.02066	3471.15	0.0153	3471.15	0.01855	3471.15	0.02292	3471.15	0.03954
	3469.22	0.00179	3469.22	0.01556	3469.22	0.02061	3469.22	0.01524	3469.22	0.01846	3469.22	0.02283	3469.22	0.03923
	3467.29	0.00179	3467.29	0.01554	3467.29	0.02066	3467.29	0.01528	3467.29	0.01845	3467.29	0.02285	3467.29	0.0391
	3465.36	0.00184	3465.36	0.01566	3465.36	0.02079	3465.36	0.01538	3465.36	0.01856	3465.36	0.02296	3465.36	0.03908
	3463.43	0.00183	3463.43	0.01576	3463.43	0.02088	3463.43	0.0155	3463.43	0.01876	3463.43	0.02305	3463.43	0.03908
	3461.5	0.00176	3461.5	0.01578	3461.5	0.02092	3461.5	0.01563	3461.5	0.01893	3461.5	0.02311	3461.5	0.0392
	3459.57	0.00177	3459.57	0.01581	3459.57	0.02095	3459.57	0.01564	3459.57	0.01884	3459.57	0.02306	3459.57	0.03924
	3457.65	0.00178	3457.65	0.01582	3457.65	0.02091	3457.65	0.01542	3457.65	0.01845	3457.65	0.02281	3457.65	0.03882
	3455.72	0.00177	3455.72	0.01583	3455.72	0.02078	3455.72	0.01517	3455.72	0.01805	3455.72	0.02248	3455.72	0.03817
	3453.79	0.00178	3453.79	0.01588	3453.79	0.02076	3453.79	0.01513	3453.79	0.0179	3453.79	0.02226	3453.79	0.03776
	3451.86	0.0018	3451.86	0.01591	3451.86	0.02083	3451.86	0.01516	3451.86	0.01793	3451.86	0.02217	3451.86	0.03759
	3449.93	0.00176	3449.93	0.01583	3449.93	0.02076	3449.93	0.01513	3449.93	0.01812	3449.93	0.02221	3449.93	0.0375
	3448	0.00169	3448	0.01573	3448	0.02059	3448	0.01512	3448	0.0184	3448	0.02237	3448	0.03742
	3446.08	0.00172	3446.08	0.01575	3446.08	0.02058	3446.08	0.01519	3446.08	0.01847	3446.08	0.02241	3446.08	0.03737
	3444.15	0.00184	3444.15	0.01585	3444.15	0.02076	3444.15	0.01524	3444.15	0.0183	3444.15	0.02229	3444.15	0.0373
	3442.22	0.00189	3442.22	0.01591	3442.22	0.02085	3442.22	0.01521	3442.22	0.01808	3442.22	0.02214	3442.22	0.03714
	3440.29	0.00188	3440.29	0.01594	3440.29	0.02085	3440.29	0.01517	3440.29	0.01793	3440.29	0.02205	3440.29	0.037
	3438.36	0.0019	3438.36	0.01601	3438.36	0.02096	3438.36	0.01529	3438.36	0.01789	3438.36	0.02206	3438.36	0.03704
	3436.43	0.00198	3436.43	0.01606	3436.43	0.02106	3436.43	0.01532	3436.43	0.0178	3436.43	0.022	3436.43	0.03694
	3434.51	0.002	3434.51	0.01603	3434.51	0.02096	3434.51	0.01505	3434.51	0.01753	3434.51	0.02175	3434.51	0.03648
	3432.58	0.00189	3432.58	0.01596	3432.58	0.02078	3432.58	0.01473	3432.58	0.01728	3432.58	0.0215	3432.58	0.03591
	3430.65	0.00183	3430.65	0.01592	3430.65	0.02078	3430.65	0.01461	3430.65	0.01721	3430.65	0.02139	3430.65	0.03553
	3428.72	0.00189	3428.72	0.01588	3428.72	0.02085	3428.72	0.01461	3428.72	0.01717	3428.72	0.0213	3428.72	0.03535
	3426.79	0.00193	3426.79	0.01586	3426.79	0.02081	3426.79	0.01463	3426.79	0.0171	3426.79	0.02115	3426.79	0.03531
	3424.86	0.0019	3424.86	0.01586	3424.86	0.02071	3424.86	0.01464	3424.86	0.01713	3424.86	0.02112	3424.86	0.03534
	3422.94	0.00185	3422.94	0.01587	3422.94	0.02066	3422.94	0.01466	3422.94	0.0173	3422.94	0.02124	3422.94	0.03533
	3421.01	0.00185	3421.01	0.01585	3421.01	0.02067	3421.01	0.01463	3421.01	0.01736	3421.01	0.02127	3421.01	0.03518
	3419.08	0.00187	3419.08	0.01586	3419.08	0.02075	3419.08	0.01455	3419.08	0.01721	3419.08	0.0211	3419.08	0.03489
	3417.15	0.00185	3417.15	0.01592	3417.15	0.02087	3417.15	0.0145	3417.15	0.01705	3417.15	0.02095	3417.15	0.03471
	3415.22	0.00181	3415.22	0.01598	3415.22	0.02097	3415.22	0.01452	3415.22	0.01702	3415.22	0.02095	3415.22	0.03473
	3413.29	0.00182	3413.29	0.01605	3413.29	0.02102	3413.29	0.01455	3413.29	0.01701	3413.29	0.02093	3413.29	0.03469
	3411.36	0.00192	3411.36	0.01614	3411.36	0.02103	3411.36	0.01454	3411.36	0.01693	3411.36	0.02081	3411.36	0.03451
	3409.44	0.002	3409.44	0.01616	3409.44	0.02095	3409.44	0.0145	3409.44	0.01684	3409.44	0.02064	3409.44	0.03434
	3407.51	0.00197	3407.51	0.01607	3407.51	0.0208	3407.51	0.01447	3407.51	0.01676	3407.51	0.0205	3407.51	0.03421
	3405.58	0.00193	3405.58	0.01599	3405.58	0.02073	3405.58	0.01445	3405.58	0.01671	3405.58	0.02048	3405.58	0.03412
	3403.65	0.00193	3403.65	0.01598	3403.65	0.02073	3403.65	0.01443	3403.65	0.01668	3403.65	0.02058	3403.65	0.03408
	3401.72	0.0019	3401.72	0.01599	3401.72	0.02074	3401.72	0.01441	3401.72	0.01664	3401.72	0.02067	3401.72	0.03411
	3399.79	0.00187	3399.79	0.01604	3399.79	0.02077	3399.79	0.01443	3399.79	0.01666	3399.79	0.02074	3399.79	0.03414
	3397.87	0.00191	3397.87	0.01607	3397.87	0.02083	3397.87	0.01449	3397.87	0.01673	3397.87	0.02078	3397.87	0.03406
	3395.94	0.00197	3395.94	0.01607	3395.94	0.02091	3395.94	0.01457	3395.94	0.01678	3395.94	0.02075	3395.94	0.03396
	3394.01	0.00199	3394.01	0.01605	3394.01	0.02099	3394.01	0.01462	3394.01	0.01685	3394.01	0.02075	3394.01	0.03388
	3392.08	0.00198	3392.08	0.01605	3392.08	0.02105	3392.08	0.01458	3392.08	0.01682	3392.08	0.0207	3392.08	0.0337
	3390.15	0.00197	3390.15	0.01607	3390.15	0.02105	3390.15	0.01448	3390.15	0.01657	3390.15	0.02048	3390.15	0.03339
	3388.22	0.00195	3388.22	0.01605	3388.22	0.021	3388.22	0.01438	3388.22	0.01637	3388.22	0.02026	3388.22	0.03316
	3386.3	0.00195	3386.3	0.01604	3386.3	0.02091	3386.3	0.01436	3386.3	0.01642	3386.3	0.02017	3386.3	0.03312
	3384.37	0.00199	3384.37	0.0161	3384.37	0.02083	3384.37	0.01435	3384.37	0.01654	3384.37	0.02016	3384.37	0.03318
	3382.44	0.002	3382.44	0.01619	3382.44	0.02081	3382.44	0.01428	3382.44	0.01646	3382.44	0.02014	3382.44	0.03315
	3380.51	0.00196	3380.51	0.01619	3380.51	0.02081	3380.51	0.01418	3380.51	0.01628	3380.51	0.0201	3380.51	0.033
	3378.58	0.0019	3378.58	0.01611	3378.58	0.02081	3378.58	0.01413	3378.58	0.01619	3378.58	0.02007	3378.58	0.03285
	3376.65	0.00189	3376.65	0.01608	3376.65	0.02081	3376.65	0.01412	3376.65	0.01622	3376.65	0.02002	3376.65	0.03276
	3374.72	0.00193	3374.72	0.01611	3374.72	0.02085	3374.72	0.01415	3374.72	0.01624	3374.72	0.02	3374.72	0.03268
	3372.8	0.00202	3372.8	0.01613	3372.8	0.02089	3372.8	0.01421	3372.8	0.0162	3372.8	0.02005	3372.8	0.03263
	3370.87	0.0021	3370.87	0.0161	3370.87	0.02092	3370.87	0.01422	3370.87	0.01613	3370.87	0.02012	3370.87	0.03263
	3368.94	0.00208	3368.94	0.01606	3368.94	0.02089	3368.94	0.01418	3368.94	0.01608	3368.94	0.02008	3368.94	0.03257
	3367.01	0.00199	3367.01	0.01602	3367.01	0.02079	3367.01	0.01408	3367.01	0.01606	3367.01	0.01995	3367.01	0.03242
	3365.08	0.00185	3365.08	0.0159	3365.08	0.02068	3365.08	0.01397	3365.08	0.01607	3365.08	0.01983	3365.08	0.03229
	3363.15	0.00176	3363.15	0.01582	3363.15	0.02068	3363.15	0.01393	3363.15	0.01613	3363.15	0.01982	3363.15	0.03223
	3361.23	0.00179	3361.23	0.0159	3361.23	0.02075	3361.23	0.014	3361.23	0.01617	3361.23	0.01989	3361.23	0.0322
	3359.3	0.00185	3359.3	0.01605	3359.3	0.02075	3359.3	0.01407	3359.3	0.01612	3359.3	0.0199	3359.3	0.03215
	3357.37	0.00184	3357.37	0.01608	3357.37	0.0207	3357.37	0.01404	3357.37	0.01601	3357.37	0.01985	3357.37	0.03207
	3355.44	0.00181	3355.44	0.01607	3355.44	0.02069	3355.44	0.01394	3355.44	0.01592	3355.44	0.01976	3355.44	0.03196
	3353.51	0.00183	3353.51	0.0161	3353.51	0.02075	3353.51	0.01387	3353.51	0.01583	3353.51	0.01961	3353.51	0.03182
	3351.58	0.00188	3351.58	0.01613	3351.58	0.0208	3351.58	0.01389	3351.58	0.01571	3351.58	0.01946	3351.58	0.03172
	3349.66	0.00193	3349.66	0.01612	3349.66	0.02082	3349.66	0.01396	3349.66	0.01565	3349.66	0.01944	3349.66	0.03171
	3347.73	0.00196	3347.73	0.0161	3347.73	0.02082	3347.73	0.01399	3347.73	0.01566	3347.73	0.0195	3347.73	0.03173
	3345.8	0.00198	3345.8	0.01614	3345.8	0.0208	3345.8	0.01396	3345.8	0.01569	3345.8	0.01956	3345.8	0.0317
	3343.87	0.00198	3343.87	0.0162	3343.87	0.02077	3343.87	0.01394	3343.87	0.01568	3343.87	0.01955	3343.87	0.03159
	3341.94	0.002	3341.94	0.01619	3341.94	0.02076	3341.94	0.01397	3341.94	0.01563	3341.94	0.0195	3341.94	0.03148
	3340.01	0.00204	3340.01	0.01611	3340.01	0.02075	3340.01	0.01401	3340.01	0.01558	3340.01	0.0195	3340.01	0.03144
	3338.08	0.00204	3338.08	0.01606	3338.08	0.02072	3338.08	0.01404	3338.08	0.01563	3338.08	0.01957	3338.08	0.03147
	3336.16	0.00206	3336.16	0.01612	3336.16	0.02073	3336.16	0.01406	3336.16	0.01578	3336.16	0.01965	3336.16	0.03148
	3334.23	0.00215	3334.23	0.01625	3334.23	0.02077	3334.23	0.01406	3334.23	0.01582	3334.23	0.01962	3334.23	0.03138
	3332.3	0.00221	3332.3	0.01632	3332.3	0.02075	3332.3	0.014	3332.3	0.01571	3332.3	0.01946	3332.3	0.03121
	3330.37	0.00217	3330.37	0.0163	3330.37	0.02074	3330.37	0.01392	3330.37	0.01565	3330.37	0.01935	3330.37	0.03111
	3328.44	0.00214	3328.44	0.01626	3328.44	0.02077	3328.44	0.01389	3328.44	0.01568	3328.44	0.01938	3328.44	0.03108
	3326.51	0.00214	3326.51	0.01623	3326.51	0.02079	3326.51	0.01391	3326.51	0.01565	3326.51	0.01944	3326.51	0.03106
	3324.59	0.00213	3324.59	0.01615	3324.59	0.02077	3324.59	0.0139	3324.59	0.01557	3324.59	0.0194	3324.59	0.03102
	3322.66	0.00209	3322.66	0.01606	3322.66	0.02078	3322.66	0.01385	3322.66	0.01553	3322.66	0.01932	3322.66	0.03093
	3320.73	0.00205	3320.73	0.01604	3320.73	0.02081	3320.73	0.01377	3320.73	0.01553	3320.73	0.01925	3320.73	0.03083
	3318.8	0.00203	3318.8	0.01609	3318.8	0.02081	3318.8	0.0137	3318.8	0.0155	3318.8	0.01918	3318.8	0.03075
	3316.87	0.00202	3316.87	0.01611	3316.87	0.02075	3316.87	0.0137	3316.87	0.01545	3316.87	0.01911	3316.87	0.03068
	3314.94	0.00197	3314.94	0.01606	3314.94	0.02066	3314.94	0.01367	3314.94	0.01542	3314.94	0.01907	3314.94	0.03061
	3313.02	0.00191	3313.02	0.01597	3313.02	0.02061	3313.02	0.01359	3313.02	0.01548	3313.02	0.01907	3313.02	0.03057
	3311.09	0.00193	3311.09	0.01594	3311.09	0.02063	3311.09	0.01358	3311.09	0.01559	3311.09	0.01913	3311.09	0.03054
	3309.16	0.00197	3309.16	0.01602	3309.16	0.02069	3309.16	0.01361	3309.16	0.01559	3309.16	0.01916	3309.16	0.0305
	3307.23	0.00199	3307.23	0.01613	3307.23	0.02074	3307.23	0.01362	3307.23	0.01545	3307.23	0.01907	3307.23	0.03043
	3305.3	0.00202	3305.3	0.01617	3305.3	0.02079	3305.3	0.01366	3305.3	0.01532	3305.3	0.01893	3305.3	0.03035
	3303.37	0.00207	3303.37	0.01615	3303.37	0.02083	3303.37	0.01368	3303.37	0.01526	3303.37	0.01888	3303.37	0.03032
	3301.45	0.00211	3301.45	0.01609	3301.45	0.02084	3301.45	0.01365	3301.45	0.01523	3301.45	0.01888	3301.45	0.0303
	3299.52	0.00219	3299.52	0.01607	3299.52	0.02078	3299.52	0.01362	3299.52	0.01524	3299.52	0.01888	3299.52	0.03023
	3297.59	0.00225	3297.59	0.0161	3297.59	0.0207	3297.59	0.01362	3297.59	0.01526	3297.59	0.01889	3297.59	0.03014
	3295.66	0.00222	3295.66	0.01615	3295.66	0.02069	3295.66	0.0136	3295.66	0.01524	3295.66	0.01889	3295.66	0.03005
	3293.73	0.00213	3293.73	0.01616	3293.73	0.02072	3293.73	0.01355	3293.73	0.01522	3293.73	0.01889	3293.73	0.02998
	3291.8	0.00206	3291.8	0.01613	3291.8	0.0207	3291.8	0.01348	3291.8	0.0152	3291.8	0.01888	3291.8	0.02992
	3289.87	0.00204	3289.87	0.01607	3289.87	0.02065	3289.87	0.01342	3289.87	0.01515	3289.87	0.01878	3289.87	0.02984
	3287.95	0.00205	3287.95	0.01605	3287.95	0.02063	3287.95	0.0134	3287.95	0.01507	3287.95	0.01865	3287.95	0.02979
	3286.02	0.00207	3286.02	0.0161	3286.02	0.02065	3286.02	0.01344	3286.02	0.01503	3286.02	0.01865	3286.02	0.02982
	3284.09	0.00209	3284.09	0.01613	3284.09	0.02071	3284.09	0.01349	3284.09	0.01507	3284.09	0.01873	3284.09	0.02986
	3282.16	0.0021	3282.16	0.01614	3282.16	0.02074	3282.16	0.01352	3282.16	0.01512	3282.16	0.01874	3282.16	0.0298
	3280.23	0.00211	3280.23	0.01615	3280.23	0.02073	3280.23	0.01353	3280.23	0.01514	3280.23	0.01871	3280.23	0.0297
	3278.3	0.00211	3278.3	0.01616	3278.3	0.02072	3278.3	0.01354	3278.3	0.01513	3278.3	0.01874	3278.3	0.02962
	3276.38	0.00209	3276.38	0.0161	3276.38	0.02067	3276.38	0.0135	3276.38	0.01508	3276.38	0.01877	3276.38	0.02951
	3274.45	0.00203	3274.45	0.01599	3274.45	0.02058	3274.45	0.01341	3274.45	0.01501	3274.45	0.01873	3274.45	0.02939
	3272.52	0.00198	3272.52	0.01591	3272.52	0.02051	3272.52	0.01338	3272.52	0.01492	3272.52	0.01865	3272.52	0.02932
	3270.59	0.00197	3270.59	0.01594	3270.59	0.02051	3270.59	0.0134	3270.59	0.01486	3270.59	0.01856	3270.59	0.02929
	3268.66	0.00198	3268.66	0.01601	3268.66	0.0205	3268.66	0.0134	3268.66	0.01485	3268.66	0.01848	3268.66	0.02926
	3266.73	0.00196	3266.73	0.01602	3266.73	0.02049	3266.73	0.01335	3266.73	0.01489	3266.73	0.01845	3266.73	0.02924
	3264.81	0.00195	3264.81	0.01603	3264.81	0.02056	3264.81	0.01332	3264.81	0.01492	3264.81	0.01847	3264.81	0.02925
	3262.88	0.00195	3262.88	0.01605	3262.88	0.02065	3262.88	0.01331	3262.88	0.01489	3262.88	0.01849	3262.88	0.02924
	3260.95	0.00202	3260.95	0.01605	3260.95	0.02064	3260.95	0.01328	3260.95	0.01487	3260.95	0.01848	3260.95	0.02922
	3259.02	0.00211	3259.02	0.01605	3259.02	0.02056	3259.02	0.01329	3259.02	0.01491	3259.02	0.01847	3259.02	0.02921
	3257.09	0.00212	3257.09	0.01609	3257.09	0.0205	3257.09	0.01332	3257.09	0.01496	3257.09	0.01845	3257.09	0.0292
	3255.16	0.00205	3255.16	0.01612	3255.16	0.02047	3255.16	0.01328	3255.16	0.01493	3255.16	0.01841	3255.16	0.02914
	3253.23	0.00201	3253.23	0.0161	3253.23	0.02049	3253.23	0.01324	3253.23	0.01486	3253.23	0.01835	3253.23	0.02902
	3251.31	0.00204	3251.31	0.01607	3251.31	0.02054	3251.31	0.01324	3251.31	0.01479	3251.31	0.01831	3251.31	0.0289
	3249.38	0.00208	3249.38	0.01608	3249.38	0.02055	3249.38	0.01327	3249.38	0.01479	3249.38	0.01835	3249.38	0.02884
	3247.45	0.0021	3247.45	0.01612	3247.45	0.02055	3247.45	0.01329	3247.45	0.01483	3247.45	0.01845	3247.45	0.02887
	3245.52	0.00209	3245.52	0.01616	3245.52	0.02055	3245.52	0.01331	3245.52	0.01488	3245.52	0.01851	3245.52	0.02893
	3243.59	0.00207	3243.59	0.01616	3243.59	0.02058	3243.59	0.01332	3243.59	0.01485	3243.59	0.01848	3243.59	0.02894
	3241.66	0.00204	3241.66	0.01612	3241.66	0.02058	3241.66	0.01328	3241.66	0.01476	3241.66	0.01838	3241.66	0.0289
	3239.74	0.00201	3239.74	0.01606	3239.74	0.02055	3239.74	0.0132	3239.74	0.01472	3239.74	0.01827	3239.74	0.02879
	3237.81	0.002	3237.81	0.016	3237.81	0.02049	3237.81	0.01317	3237.81	0.01473	3237.81	0.01821	3237.81	0.02866
	3235.88	0.00204	3235.88	0.01599	3235.88	0.02043	3235.88	0.01319	3235.88	0.01471	3235.88	0.01824	3235.88	0.02866
	3233.95	0.0021	3233.95	0.01603	3233.95	0.0204	3233.95	0.01318	3233.95	0.01468	3233.95	0.01829	3233.95	0.02876
	3232.02	0.0021	3232.02	0.01606	3232.02	0.02036	3232.02	0.01315	3232.02	0.01464	3232.02	0.0183	3232.02	0.02883
	3230.09	0.00204	3230.09	0.01606	3230.09	0.02035	3230.09	0.01315	3230.09	0.01463	3230.09	0.01826	3230.09	0.02878
	3228.17	0.002	3228.17	0.01606	3228.17	0.02043	3228.17	0.01315	3228.17	0.01464	3228.17	0.01822	3228.17	0.02868
	3226.24	0.00202	3226.24	0.01604	3226.24	0.02052	3226.24	0.01315	3226.24	0.01463	3226.24	0.01819	3226.24	0.0286
	3224.31	0.00207	3224.31	0.01603	3224.31	0.02052	3224.31	0.01312	3224.31	0.01457	3224.31	0.01819	3224.31	0.02856
	3222.38	0.00212	3222.38	0.01606	3222.38	0.02047	3222.38	0.01307	3222.38	0.01455	3222.38	0.01822	3222.38	0.02853
	3220.45	0.00215	3220.45	0.0161	3220.45	0.02047	3220.45	0.01304	3220.45	0.01464	3220.45	0.01827	3220.45	0.02852
	3218.52	0.00214	3218.52	0.0161	3218.52	0.02048	3218.52	0.01308	3218.52	0.01471	3218.52	0.01823	3218.52	0.0285
	3216.59	0.00206	3216.59	0.01602	3216.59	0.02042	3216.59	0.01312	3216.59	0.01466	3216.59	0.0181	3216.59	0.02845
	3214.67	0.00201	3214.67	0.01598	3214.67	0.02035	3214.67	0.01312	3214.67	0.01458	3214.67	0.01803	3214.67	0.0284
	3212.74	0.00204	3212.74	0.016	3212.74	0.02037	3212.74	0.0131	3212.74	0.01455	3212.74	0.01805	3212.74	0.02835
	3210.81	0.00208	3210.81	0.016	3210.81	0.02045	3210.81	0.01309	3210.81	0.01451	3210.81	0.01807	3210.81	0.02828
	3208.88	0.00209	3208.88	0.01599	3208.88	0.02051	3208.88	0.0131	3208.88	0.01444	3208.88	0.01807	3208.88	0.02825
	3206.95	0.0021	3206.95	0.01604	3206.95	0.02049	3206.95	0.01311	3206.95	0.01441	3206.95	0.01807	3206.95	0.02826
	3205.02	0.00209	3205.02	0.01612	3205.02	0.02045	3205.02	0.0131	3205.02	0.01444	3205.02	0.01807	3205.02	0.02828
	3203.1	0.00207	3203.1	0.01615	3203.1	0.02047	3203.1	0.01309	3203.1	0.01449	3203.1	0.01807	3203.1	0.02828
	3201.17	0.00207	3201.17	0.01615	3201.17	0.02053	3201.17	0.01308	3201.17	0.01454	3201.17	0.01809	3201.17	0.02823
	3199.24	0.00204	3199.24	0.01614	3199.24	0.02051	3199.24	0.01306	3199.24	0.01459	3199.24	0.01809	3199.24	0.02811
	3197.31	0.00206	3197.31	0.01609	3197.31	0.02047	3197.31	0.01302	3197.31	0.01457	3197.31	0.01808	3197.31	0.02801
	3195.38	0.00211	3195.38	0.01602	3195.38	0.02044	3195.38	0.01298	3195.38	0.01447	3195.38	0.01807	3195.38	0.028
	3193.45	0.00213	3193.45	0.01601	3193.45	0.02043	3193.45	0.01297	3193.45	0.01441	3193.45	0.01804	3193.45	0.02808
	3191.53	0.00213	3191.53	0.01604	3191.53	0.02046	3191.53	0.01296	3191.53	0.01442	3191.53	0.01797	3191.53	0.02812
	3189.6	0.0021	3189.6	0.01605	3189.6	0.02052	3189.6	0.01293	3189.6	0.01441	3189.6	0.01785	3189.6	0.02806
	3187.67	0.00206	3187.67	0.01605	3187.67	0.02052	3187.67	0.01292	3187.67	0.01437	3187.67	0.01779	3187.67	0.02791
	3185.74	0.00207	3185.74	0.01607	3185.74	0.02048	3185.74	0.01296	3185.74	0.01442	3185.74	0.01781	3185.74	0.02779
	3183.81	0.0021	3183.81	0.01611	3183.81	0.02043	3183.81	0.01306	3183.81	0.01449	3183.81	0.01787	3183.81	0.02783
	3181.88	0.00211	3181.88	0.01619	3181.88	0.02045	3181.88	0.01315	3181.88	0.01448	3181.88	0.01794	3181.88	0.02793
	3179.95	0.0021	3179.95	0.01624	3179.95	0.02051	3179.95	0.01313	3179.95	0.01445	3179.95	0.018	3179.95	0.02793
	3178.03	0.00212	3178.03	0.01622	3178.03	0.02052	3178.03	0.01305	3178.03	0.01443	3178.03	0.01803	3178.03	0.02785
	3176.1	0.00216	3176.1	0.01616	3176.1	0.02043	3176.1	0.01301	3176.1	0.01435	3176.1	0.01804	3176.1	0.02784
	3174.17	0.00217	3174.17	0.01611	3174.17	0.02038	3174.17	0.01305	3174.17	0.0143	3174.17	0.01804	3174.17	0.02791
	3172.24	0.00213	3172.24	0.01609	3172.24	0.02042	3172.24	0.01313	3172.24	0.01432	3172.24	0.01799	3172.24	0.02791
	3170.31	0.00207	3170.31	0.0161	3170.31	0.02046	3170.31	0.01316	3170.31	0.01435	3170.31	0.01791	3170.31	0.02783
	3168.38	0.00204	3168.38	0.01614	3168.38	0.02044	3168.38	0.01313	3168.38	0.01433	3168.38	0.01791	3168.38	0.02775
	3166.46	0.00201	3166.46	0.01618	3166.46	0.02045	3166.46	0.01309	3166.46	0.01431	3166.46	0.01795	3166.46	0.02773
	3164.53	0.00201	3164.53	0.01615	3164.53	0.02047	3164.53	0.01308	3164.53	0.0143	3164.53	0.01794	3164.53	0.02771
	3162.6	0.00205	3162.6	0.01608	3162.6	0.02048	3162.6	0.0131	3162.6	0.01431	3162.6	0.01788	3162.6	0.02772
	3160.67	0.0021	3160.67	0.01606	3160.67	0.02048	3160.67	0.0131	3160.67	0.01433	3160.67	0.01783	3160.67	0.02776
	3158.74	0.0021	3158.74	0.01608	3158.74	0.02049	3158.74	0.01306	3158.74	0.01435	3158.74	0.01781	3158.74	0.0278
	3156.81	0.00207	3156.81	0.0161	3156.81	0.02051	3156.81	0.01303	3156.81	0.01435	3156.81	0.01779	3156.81	0.02779
	3154.89	0.00203	3154.89	0.01606	3154.89	0.02051	3154.89	0.013	3154.89	0.0143	3154.89	0.01775	3154.89	0.02769
	3152.96	0.00203	3152.96	0.01603	3152.96	0.02052	3152.96	0.01298	3152.96	0.01426	3152.96	0.01776	3152.96	0.02762
	3151.03	0.00206	3151.03	0.01605	3151.03	0.02056	3151.03	0.01296	3151.03	0.01428	3151.03	0.0178	3151.03	0.02767
	3149.1	0.00211	3149.1	0.01606	3149.1	0.0206	3149.1	0.01298	3149.1	0.01433	3149.1	0.01777	3149.1	0.02773
	3147.17	0.00214	3147.17	0.01605	3147.17	0.02056	3147.17	0.01298	3147.17	0.01434	3147.17	0.01769	3147.17	0.02766
	3145.24	0.00213	3145.24	0.01606	3145.24	0.02049	3145.24	0.01293	3145.24	0.01429	3145.24	0.01765	3145.24	0.02753
	3143.32	0.00214	3143.32	0.01607	3143.32	0.02048	3143.32	0.0129	3143.32	0.01427	3143.32	0.01769	3143.32	0.02754
	3141.39	0.00217	3141.39	0.0161	3141.39	0.0205	3141.39	0.01297	3141.39	0.01431	3141.39	0.01779	3141.39	0.02766
	3139.46	0.00217	3139.46	0.01613	3139.46	0.02052	3139.46	0.01304	3139.46	0.01432	3139.46	0.01783	3139.46	0.02767
	3137.53	0.00218	3137.53	0.01614	3137.53	0.0205	3137.53	0.01304	3137.53	0.01427	3137.53	0.01776	3137.53	0.02756
	3135.6	0.00218	3135.6	0.01612	3135.6	0.02045	3135.6	0.013	3135.6	0.01429	3135.6	0.01772	3135.6	0.02745
	3133.67	0.00216	3133.67	0.01609	3133.67	0.02035	3133.67	0.01295	3133.67	0.01438	3133.67	0.01775	3133.67	0.02745
	3131.74	0.00212	3131.74	0.01605	3131.74	0.02029	3131.74	0.01292	3131.74	0.01438	3131.74	0.01774	3131.74	0.02749
	3129.82	0.00205	3129.82	0.01604	3129.82	0.0203	3129.82	0.01289	3129.82	0.01428	3129.82	0.01767	3129.82	0.02743
	3127.89	0.00196	3127.89	0.01606	3127.89	0.02033	3127.89	0.01284	3127.89	0.01419	3127.89	0.0176	3127.89	0.02732
	3125.96	0.00195	3125.96	0.01609	3125.96	0.0204	3125.96	0.01286	3125.96	0.01423	3125.96	0.01764	3125.96	0.02735
	3124.03	0.00203	3124.03	0.01607	3124.03	0.02045	3124.03	0.01293	3124.03	0.01434	3124.03	0.01777	3124.03	0.0275
	3122.1	0.00209	3122.1	0.01603	3122.1	0.02041	3122.1	0.01292	3122.1	0.01436	3122.1	0.01782	3122.1	0.02753
	3120.17	0.0021	3120.17	0.01603	3120.17	0.02035	3120.17	0.01286	3120.17	0.0143	3120.17	0.01774	3120.17	0.02742
	3118.25	0.00209	3118.25	0.01607	3118.25	0.02033	3118.25	0.01286	3118.25	0.01428	3118.25	0.01768	3118.25	0.02734
	3116.32	0.00208	3116.32	0.01608	3116.32	0.02034	3116.32	0.0129	3116.32	0.01433	3116.32	0.01773	3116.32	0.02735
	3114.39	0.00208	3114.39	0.01605	3114.39	0.02034	3114.39	0.01293	3114.39	0.01437	3114.39	0.01782	3114.39	0.0274
	3112.46	0.00204	3112.46	0.01602	3112.46	0.02034	3112.46	0.01294	3112.46	0.01433	3112.46	0.0178	3112.46	0.02737
	3110.53	0.00202	3110.53	0.01606	3110.53	0.02036	3110.53	0.01292	3110.53	0.01425	3110.53	0.01767	3110.53	0.02726
	3108.6	0.00208	3108.6	0.01613	3108.6	0.02041	3108.6	0.0129	3108.6	0.01421	3108.6	0.01761	3108.6	0.02723
	3106.68	0.00219	3106.68	0.01615	3106.68	0.02043	3106.68	0.01295	3106.68	0.01427	3106.68	0.01769	3106.68	0.02736
	3104.75	0.00229	3104.75	0.01614	3104.75	0.02043	3104.75	0.01298	3104.75	0.01439	3104.75	0.01779	3104.75	0.02747
	3102.82	0.00227	3102.82	0.01612	3102.82	0.02037	3102.82	0.01289	3102.82	0.01439	3102.82	0.01775	3102.82	0.02734
	3100.89	0.00213	3100.89	0.01607	3100.89	0.02025	3100.89	0.01274	3100.89	0.01421	3100.89	0.01757	3100.89	0.02709
	3098.96	0.00202	3098.96	0.01603	3098.96	0.02015	3098.96	0.01268	3098.96	0.01409	3098.96	0.01747	3098.96	0.02702
	3097.03	0.00199	3097.03	0.01605	3097.03	0.02013	3097.03	0.01274	3097.03	0.01414	3097.03	0.01755	3097.03	0.02716
	3095.1	0.00201	3095.1	0.01611	3095.1	0.02017	3095.1	0.01279	3095.1	0.01419	3095.1	0.01763	3095.1	0.02726
	3093.18	0.00205	3093.18	0.0161	3093.18	0.02026	3093.18	0.01278	3093.18	0.01411	3093.18	0.01756	3093.18	0.02716
	3091.25	0.0021	3091.25	0.01605	3091.25	0.02034	3091.25	0.01277	3091.25	0.01399	3091.25	0.01743	3091.25	0.02701
	3089.32	0.0021	3089.32	0.01605	3089.32	0.02037	3089.32	0.01283	3089.32	0.01397	3089.32	0.01744	3089.32	0.02701
	3087.39	0.00206	3087.39	0.0161	3087.39	0.02034	3087.39	0.0129	3087.39	0.01405	3087.39	0.01758	3087.39	0.02716
	3085.46	0.00205	3085.46	0.01611	3085.46	0.02034	3085.46	0.01291	3085.46	0.01412	3085.46	0.01768	3085.46	0.02717
	3083.53	0.00205	3083.53	0.01608	3083.53	0.02033	3083.53	0.01287	3083.53	0.01409	3083.53	0.01764	3083.53	0.02696
	3081.61	0.00202	3081.61	0.01604	3081.61	0.02027	3081.61	0.01282	3081.61	0.01406	3081.61	0.01754	3081.61	0.0268
	3079.68	0.00201	3079.68	0.016	3079.68	0.0202	3079.68	0.01279	3079.68	0.01406	3079.68	0.01753	3079.68	0.0268
	3077.75	0.00202	3077.75	0.01597	3077.75	0.0202	3077.75	0.01278	3077.75	0.01403	3077.75	0.01759	3077.75	0.02688
	3075.82	0.00201	3075.82	0.016	3075.82	0.02027	3075.82	0.01275	3075.82	0.01393	3075.82	0.01759	3075.82	0.02691
	3073.89	0.00198	3073.89	0.01603	3073.89	0.02032	3073.89	0.01271	3073.89	0.01385	3073.89	0.01752	3073.89	0.02681
	3071.96	0.00202	3071.96	0.01604	3071.96	0.02036	3071.96	0.0127	3071.96	0.01384	3071.96	0.01745	3071.96	0.0267
	3070.04	0.00211	3070.04	0.01609	3070.04	0.02043	3070.04	0.01277	3070.04	0.01394	3070.04	0.01748	3070.04	0.02677
	3068.11	0.00215	3068.11	0.01616	3068.11	0.02049	3068.11	0.01288	3068.11	0.0141	3068.11	0.01759	3068.11	0.02697
	3066.18	0.0021	3066.18	0.01615	3066.18	0.02046	3066.18	0.01289	3066.18	0.01414	3066.18	0.01761	3066.18	0.02702
	3064.25	0.00203	3064.25	0.01611	3064.25	0.02041	3064.25	0.01283	3064.25	0.01403	3064.25	0.01751	3064.25	0.02687
	3062.32	0.00201	3062.32	0.01612	3062.32	0.02037	3062.32	0.01277	3062.32	0.01394	3062.32	0.01743	3062.32	0.02677
	3060.39	0.00203	3060.39	0.01613	3060.39	0.02035	3060.39	0.01273	3060.39	0.01397	3060.39	0.01746	3060.39	0.02683
	3058.46	0.00205	3058.46	0.01612	3058.46	0.02035	3058.46	0.01274	3058.46	0.01407	3058.46	0.01757	3058.46	0.02693
	3056.54	0.00205	3056.54	0.01606	3056.54	0.02034	3056.54	0.01273	3056.54	0.01412	3056.54	0.01764	3056.54	0.02695
	3054.61	0.002	3054.61	0.01597	3054.61	0.02029	3054.61	0.01267	3054.61	0.01403	3054.61	0.01756	3054.61	0.02687
	3052.68	0.00196	3052.68	0.01591	3052.68	0.02024	3052.68	0.01266	3052.68	0.01395	3052.68	0.01743	3052.68	0.02677
	3050.75	0.00195	3050.75	0.01593	3050.75	0.02023	3050.75	0.01273	3050.75	0.01399	3050.75	0.01739	3050.75	0.02671
	3048.82	0.00197	3048.82	0.01602	3048.82	0.02028	3048.82	0.01279	3048.82	0.01404	3048.82	0.01741	3048.82	0.0267
	3046.89	0.00201	3046.89	0.01609	3046.89	0.0203	3046.89	0.0128	3046.89	0.014	3046.89	0.0174	3046.89	0.02672
	3044.97	0.00205	3044.97	0.01608	3044.97	0.02029	3044.97	0.01277	3044.97	0.01391	3044.97	0.01734	3044.97	0.02675
	3043.04	0.00206	3043.04	0.01606	3043.04	0.02031	3043.04	0.01277	3043.04	0.01389	3043.04	0.01732	3043.04	0.02678
	3041.11	0.0021	3041.11	0.0161	3041.11	0.02034	3041.11	0.01279	3041.11	0.01394	3041.11	0.01736	3041.11	0.02681
	3039.18	0.00214	3039.18	0.01613	3039.18	0.02037	3039.18	0.01279	3039.18	0.01402	3039.18	0.0174	3039.18	0.02683
	3037.25	0.00208	3037.25	0.01606	3037.25	0.02037	3037.25	0.01274	3037.25	0.01406	3037.25	0.01738	3037.25	0.0268
	3035.32	0.002	3035.32	0.01594	3035.32	0.02034	3035.32	0.01265	3035.32	0.01402	3035.32	0.01737	3035.32	0.02673
	3033.4	0.002	3033.4	0.01589	3033.4	0.02031	3033.4	0.01259	3033.4	0.01399	3033.4	0.01741	3033.4	0.02666
	3031.47	0.00201	3031.47	0.01595	3031.47	0.02032	3031.47	0.01263	3031.47	0.014	3031.47	0.01746	3031.47	0.02663
	3029.54	0.00202	3029.54	0.01606	3029.54	0.02034	3029.54	0.01269	3029.54	0.01398	3029.54	0.01741	3029.54	0.02662
	3027.61	0.00205	3027.61	0.01613	3027.61	0.02034	3027.61	0.01273	3027.61	0.01398	3027.61	0.01733	3027.61	0.02666
	3025.68	0.00207	3025.68	0.01617	3025.68	0.02034	3025.68	0.01273	3025.68	0.01403	3025.68	0.0173	3025.68	0.02674
	3023.75	0.00211	3023.75	0.01616	3023.75	0.02037	3023.75	0.01273	3023.75	0.01407	3023.75	0.01734	3023.75	0.02683
	3021.82	0.00218	3021.82	0.01614	3021.82	0.02043	3021.82	0.01278	3021.82	0.01411	3021.82	0.01749	3021.82	0.02698
	3019.9	0.00222	3019.9	0.01616	3019.9	0.02046	3019.9	0.01291	3019.9	0.01428	3019.9	0.01781	3019.9	0.02737
	3017.97	0.00221	3017.97	0.01622	3017.97	0.02049	3017.97	0.01307	3017.97	0.01459	3017.97	0.01823	3017.97	0.02793
	3016.04	0.00216	3016.04	0.01625	3016.04	0.0205	3016.04	0.01314	3016.04	0.0148	3016.04	0.01843	3016.04	0.02819
	3014.11	0.0021	3014.11	0.01621	3014.11	0.02047	3014.11	0.01306	3014.11	0.01474	3014.11	0.01828	3014.11	0.02793
	3012.18	0.00208	3012.18	0.01618	3012.18	0.02046	3012.18	0.01292	3012.18	0.01455	3012.18	0.01802	3012.18	0.02752
	3010.25	0.00209	3010.25	0.0162	3010.25	0.02051	3010.25	0.01283	3010.25	0.0144	3010.25	0.01782	3010.25	0.02723
	3008.33	0.00207	3008.33	0.01623	3008.33	0.02053	3008.33	0.0128	3008.33	0.01432	3008.33	0.01768	3008.33	0.02709
	3006.4	0.00202	3006.4	0.0162	3006.4	0.02046	3006.4	0.01276	3006.4	0.01424	3006.4	0.01757	3006.4	0.02703
	3004.47	0.00198	3004.47	0.01614	3004.47	0.02037	3004.47	0.0127	3004.47	0.0141	3004.47	0.01747	3004.47	0.02695
	3002.54	0.00199	3002.54	0.01609	3002.54	0.02036	3002.54	0.01269	3002.54	0.01395	3002.54	0.01743	3002.54	0.0269
	3000.61	0.00205	3000.61	0.0161	3000.61	0.02042	3000.61	0.01276	3000.61	0.01391	3000.61	0.01744	3000.61	0.02691
	2998.68	0.00208	2998.68	0.01612	2998.68	0.02047	2998.68	0.01279	2998.68	0.01397	2998.68	0.01748	2998.68	0.02691
	2996.76	0.00207	2996.76	0.01609	2996.76	0.02045	2996.76	0.01275	2996.76	0.01403	2996.76	0.01748	2996.76	0.02685
	2994.83	0.00204	2994.83	0.01604	2994.83	0.02042	2994.83	0.0127	2994.83	0.01401	2994.83	0.01745	2994.83	0.02679
	2992.9	0.00205	2992.9	0.01602	2992.9	0.02036	2992.9	0.01272	2992.9	0.01395	2992.9	0.01743	2992.9	0.02676
	2990.97	0.00208	2990.97	0.01601	2990.97	0.02031	2990.97	0.01275	2990.97	0.01392	2990.97	0.01741	2990.97	0.02674
	2989.04	0.00212	2989.04	0.01602	2989.04	0.02033	2989.04	0.01279	2989.04	0.01391	2989.04	0.01745	2989.04	0.02675
	2987.11	0.00214	2987.11	0.01607	2987.11	0.02039	2987.11	0.01282	2987.11	0.01392	2987.11	0.01749	2987.11	0.02679
	2985.19	0.00214	2985.19	0.01612	2985.19	0.02044	2985.19	0.01281	2985.19	0.01397	2985.19	0.01751	2985.19	0.02681
	2983.26	0.00214	2983.26	0.01618	2983.26	0.02052	2983.26	0.01281	2983.26	0.01402	2983.26	0.01752	2983.26	0.02681
	2981.33	0.00213	2981.33	0.01623	2981.33	0.02058	2981.33	0.01282	2981.33	0.01404	2981.33	0.0175	2981.33	0.02682
	2979.4	0.0021	2979.4	0.01621	2979.4	0.02053	2979.4	0.01281	2979.4	0.01401	2979.4	0.01747	2979.4	0.02681
	2977.47	0.00207	2977.47	0.01615	2977.47	0.02042	2977.47	0.01277	2977.47	0.01396	2977.47	0.01746	2977.47	0.02674
	2975.54	0.00207	2975.54	0.01613	2975.54	0.02035	2975.54	0.01274	2975.54	0.01395	2975.54	0.01745	2975.54	0.02668
	2973.61	0.00207	2973.61	0.01612	2973.61	0.02034	2973.61	0.01275	2973.61	0.01393	2973.61	0.0174	2973.61	0.02669
	2971.69	0.00209	2971.69	0.0161	2971.69	0.0204	2971.69	0.0128	2971.69	0.0139	2971.69	0.01736	2971.69	0.02675
	2969.76	0.00215	2969.76	0.01611	2969.76	0.0205	2969.76	0.01285	2969.76	0.01392	2969.76	0.0174	2969.76	0.02682
	2967.83	0.00217	2967.83	0.01613	2967.83	0.02053	2967.83	0.01284	2967.83	0.01394	2967.83	0.01746	2967.83	0.02685
	2965.9	0.00213	2965.9	0.01616	2965.9	0.02047	2965.9	0.01278	2965.9	0.01392	2965.9	0.01743	2965.9	0.02679
	2963.97	0.00211	2963.97	0.01617	2963.97	0.02041	2963.97	0.01274	2963.97	0.01388	2963.97	0.01736	2963.97	0.02669
	2962.04	0.00214	2962.04	0.01615	2962.04	0.02036	2962.04	0.01277	2962.04	0.01385	2962.04	0.01736	2962.04	0.02665
	2960.12	0.00218	2960.12	0.01614	2960.12	0.02034	2960.12	0.01283	2960.12	0.01393	2960.12	0.01741	2960.12	0.02676
	2958.19	0.00218	2958.19	0.01615	2958.19	0.02038	2958.19	0.01286	2958.19	0.01402	2958.19	0.0174	2958.19	0.02684
	2956.26	0.00216	2956.26	0.01618	2956.26	0.02043	2956.26	0.01281	2956.26	0.01403	2956.26	0.01732	2956.26	0.02677
	2954.33	0.00216	2954.33	0.0162	2954.33	0.02046	2954.33	0.01276	2954.33	0.01399	2954.33	0.01728	2954.33	0.02669
	2952.4	0.00218	2952.4	0.01617	2952.4	0.0205	2952.4	0.01276	2952.4	0.01399	2952.4	0.01731	2952.4	0.02667
	2950.47	0.00219	2950.47	0.01615	2950.47	0.02057	2950.47	0.01281	2950.47	0.01402	2950.47	0.01741	2950.47	0.02672
	2948.55	0.0022	2948.55	0.01621	2948.55	0.02065	2948.55	0.01286	2948.55	0.01408	2948.55	0.01754	2948.55	0.02684
	2946.62	0.00219	2946.62	0.01626	2946.62	0.02064	2946.62	0.01285	2946.62	0.01406	2946.62	0.0176	2946.62	0.02688
	2944.69	0.00217	2944.69	0.01625	2944.69	0.02053	2944.69	0.0128	2944.69	0.01399	2944.69	0.01754	2944.69	0.02679
	2942.76	0.00217	2942.76	0.01622	2942.76	0.02047	2942.76	0.0128	2942.76	0.01398	2942.76	0.01748	2942.76	0.0267
	2940.83	0.00216	2940.83	0.01621	2940.83	0.02052	2940.83	0.01286	2940.83	0.01405	2940.83	0.0175	2940.83	0.02676
	2938.9	0.00216	2938.9	0.0162	2938.9	0.02057	2938.9	0.01291	2938.9	0.01411	2938.9	0.01756	2938.9	0.0269
	2936.97	0.00215	2936.97	0.01621	2936.97	0.02055	2936.97	0.01291	2936.97	0.0141	2936.97	0.0176	2936.97	0.02692
	2935.05	0.00212	2935.05	0.01621	2935.05	0.02051	2935.05	0.01286	2935.05	0.01407	2935.05	0.01761	2935.05	0.02682
	2933.12	0.0021	2933.12	0.0162	2933.12	0.0205	2933.12	0.0128	2933.12	0.01407	2933.12	0.01761	2933.12	0.02672
	2931.19	0.00212	2931.19	0.01619	2931.19	0.02049	2931.19	0.01276	2931.19	0.01407	2931.19	0.01759	2931.19	0.02668
	2929.26	0.00215	2929.26	0.0162	2929.26	0.02046	2929.26	0.01276	2929.26	0.01405	2929.26	0.01754	2929.26	0.02672
	2927.33	0.00216	2927.33	0.01621	2927.33	0.02044	2927.33	0.0128	2927.33	0.01404	2927.33	0.0175	2927.33	0.0268
	2925.4	0.00218	2925.4	0.01623	2925.4	0.02049	2925.4	0.01278	2925.4	0.014	2925.4	0.0174	2925.4	0.02677
	2923.48	0.00221	2923.48	0.01625	2923.48	0.02054	2923.48	0.0127	2923.48	0.01389	2923.48	0.01728	2923.48	0.02665
	2921.55	0.00222	2921.55	0.01624	2921.55	0.0205	2921.55	0.01264	2921.55	0.01377	2921.55	0.01721	2921.55	0.02656
	2919.62	0.00219	2919.62	0.01621	2919.62	0.02043	2919.62	0.0126	2919.62	0.0137	2919.62	0.01716	2919.62	0.02652
	2917.69	0.00213	2917.69	0.0162	2917.69	0.02042	2917.69	0.01256	2917.69	0.01369	2917.69	0.01711	2917.69	0.02652
	2915.76	0.00212	2915.76	0.01624	2915.76	0.0205	2915.76	0.01256	2915.76	0.01375	2915.76	0.01711	2915.76	0.02657
	2913.83	0.00218	2913.83	0.01629	2913.83	0.02058	2913.83	0.0126	2913.83	0.01382	2913.83	0.01718	2913.83	0.02665
	2911.91	0.00218	2911.91	0.01631	2911.91	0.02056	2911.91	0.01264	2911.91	0.01386	2911.91	0.01723	2911.91	0.02671
	2909.98	0.00214	2909.98	0.01635	2909.98	0.02049	2909.98	0.0127	2909.98	0.0139	2909.98	0.01723	2909.98	0.02674
	2908.05	0.00214	2908.05	0.01638	2908.05	0.02047	2908.05	0.01279	2908.05	0.01396	2908.05	0.01725	2908.05	0.02673
	2906.12	0.00215	2906.12	0.01635	2906.12	0.02049	2906.12	0.01284	2906.12	0.01398	2906.12	0.01731	2906.12	0.02669
	2904.19	0.00217	2904.19	0.0163	2904.19	0.02051	2904.19	0.01281	2904.19	0.01393	2904.19	0.01737	2904.19	0.0267
	2902.26	0.00218	2902.26	0.01628	2902.26	0.02053	2902.26	0.01278	2902.26	0.01387	2902.26	0.0174	2902.26	0.02673
	2900.33	0.00217	2900.33	0.01628	2900.33	0.02055	2900.33	0.01276	2900.33	0.01384	2900.33	0.0174	2900.33	0.02671
	2898.41	0.00216	2898.41	0.01629	2898.41	0.02053	2898.41	0.01274	2898.41	0.01386	2898.41	0.01742	2898.41	0.02668
	2896.48	0.00219	2896.48	0.01634	2896.48	0.02051	2896.48	0.01279	2896.48	0.01391	2896.48	0.01743	2896.48	0.02671
	2894.55	0.00222	2894.55	0.01639	2894.55	0.02051	2894.55	0.01285	2894.55	0.01393	2894.55	0.0174	2894.55	0.02676
	2892.62	0.00221	2892.62	0.0164	2892.62	0.02051	2892.62	0.01282	2892.62	0.01389	2892.62	0.01736	2892.62	0.02676
	2890.69	0.00216	2890.69	0.01634	2890.69	0.02047	2890.69	0.01273	2890.69	0.01386	2890.69	0.01735	2890.69	0.02671
	2888.76	0.00208	2888.76	0.01625	2888.76	0.02041	2888.76	0.0127	2888.76	0.01384	2888.76	0.01737	2888.76	0.02667
	2886.84	0.00205	2886.84	0.01621	2886.84	0.02038	2886.84	0.01274	2886.84	0.01386	2886.84	0.01743	2886.84	0.02668
	2884.91	0.00214	2884.91	0.01626	2884.91	0.02045	2884.91	0.0128	2884.91	0.0139	2884.91	0.01748	2884.91	0.02668
	2882.98	0.00225	2882.98	0.0163	2882.98	0.02055	2882.98	0.01283	2882.98	0.01394	2882.98	0.01745	2882.98	0.02664
	2881.05	0.00225	2881.05	0.01627	2881.05	0.02056	2881.05	0.01282	2881.05	0.01393	2881.05	0.01735	2881.05	0.0266
	2879.12	0.00219	2879.12	0.01622	2879.12	0.0205	2879.12	0.0128	2879.12	0.01392	2879.12	0.01728	2879.12	0.02661
	2877.19	0.00217	2877.19	0.0162	2877.19	0.02046	2877.19	0.01279	2877.19	0.01392	2877.19	0.01726	2877.19	0.02665
	2875.27	0.00217	2875.27	0.01621	2875.27	0.02047	2875.27	0.01276	2875.27	0.01394	2875.27	0.01725	2875.27	0.02666
	2873.34	0.00217	2873.34	0.01626	2873.34	0.0205	2873.34	0.01275	2873.34	0.01397	2873.34	0.01725	2873.34	0.02665
	2871.41	0.00216	2871.41	0.01632	2871.41	0.02055	2871.41	0.01278	2871.41	0.01402	2871.41	0.01725	2871.41	0.02666
	2869.48	0.00213	2869.48	0.01631	2869.48	0.02055	2869.48	0.01282	2869.48	0.01404	2869.48	0.01726	2869.48	0.02667
	2867.55	0.00209	2867.55	0.01626	2867.55	0.02051	2867.55	0.01283	2867.55	0.01402	2867.55	0.01731	2867.55	0.02668
	2865.62	0.00207	2865.62	0.01627	2865.62	0.02049	2865.62	0.01278	2865.62	0.01401	2865.62	0.01741	2865.62	0.0267
	2863.7	0.00207	2863.7	0.0163	2863.7	0.02049	2863.7	0.01271	2863.7	0.01398	2863.7	0.01742	2863.7	0.02665
	2861.77	0.0021	2861.77	0.01629	2861.77	0.02047	2861.77	0.01266	2861.77	0.01389	2861.77	0.01734	2861.77	0.02654
	2859.84	0.00213	2859.84	0.01626	2859.84	0.02042	2859.84	0.01262	2859.84	0.0138	2859.84	0.01724	2859.84	0.02644
	2857.91	0.00214	2857.91	0.01624	2857.91	0.02035	2857.91	0.01261	2857.91	0.01374	2857.91	0.01716	2857.91	0.02638
	2855.98	0.0021	2855.98	0.01624	2855.98	0.02034	2855.98	0.01264	2855.98	0.01368	2855.98	0.01708	2855.98	0.02633
	2854.05	0.00207	2854.05	0.01619	2854.05	0.02036	2854.05	0.01261	2854.05	0.01364	2854.05	0.01702	2854.05	0.02628
	2852.12	0.00208	2852.12	0.01614	2852.12	0.02034	2852.12	0.01248	2852.12	0.01358	2852.12	0.01694	2852.12	0.02623
	2850.2	0.00209	2850.2	0.01613	2850.2	0.0203	2850.2	0.01237	2850.2	0.01353	2850.2	0.01686	2850.2	0.02619
	2848.27	0.00209	2848.27	0.01617	2848.27	0.02029	2848.27	0.01239	2848.27	0.01356	2848.27	0.01688	2848.27	0.02623
	2846.34	0.00209	2846.34	0.01621	2846.34	0.02035	2846.34	0.01247	2846.34	0.01366	2846.34	0.01701	2846.34	0.02634
	2844.41	0.00215	2844.41	0.01624	2844.41	0.02044	2844.41	0.01256	2844.41	0.01374	2844.41	0.01714	2844.41	0.02643
	2842.48	0.00221	2842.48	0.01627	2842.48	0.0205	2842.48	0.01264	2842.48	0.01379	2842.48	0.01719	2842.48	0.02648
	2840.55	0.00219	2840.55	0.0163	2840.55	0.02052	2840.55	0.01269	2840.55	0.01378	2840.55	0.01718	2840.55	0.02652
	2838.63	0.00214	2838.63	0.0163	2838.63	0.02054	2838.63	0.01269	2838.63	0.01375	2838.63	0.01718	2838.63	0.02658
	2836.7	0.0021	2836.7	0.0163	2836.7	0.02054	2836.7	0.01266	2836.7	0.01373	2836.7	0.01722	2836.7	0.02662
	2834.77	0.0021	2834.77	0.01631	2834.77	0.02049	2834.77	0.01265	2834.77	0.01372	2834.77	0.01726	2834.77	0.02661
	2832.84	0.0021	2832.84	0.01632	2832.84	0.02047	2832.84	0.01263	2832.84	0.01376	2832.84	0.01725	2832.84	0.02658
	2830.91	0.0021	2830.91	0.01631	2830.91	0.02052	2830.91	0.01262	2830.91	0.01382	2830.91	0.01722	2830.91	0.02655
	2828.98	0.0021	2828.98	0.01629	2828.98	0.02057	2828.98	0.01264	2828.98	0.01385	2828.98	0.01722	2828.98	0.02654
	2827.06	0.00213	2827.06	0.01631	2827.06	0.02056	2827.06	0.01269	2827.06	0.01385	2827.06	0.01724	2827.06	0.02655
	2825.13	0.00215	2825.13	0.0163	2825.13	0.02051	2825.13	0.01273	2825.13	0.01385	2825.13	0.01724	2825.13	0.02655
	2823.2	0.00213	2823.2	0.01625	2823.2	0.0205	2823.2	0.01274	2823.2	0.01386	2823.2	0.01723	2823.2	0.02653
	2821.27	0.00215	2821.27	0.01621	2821.27	0.02052	2821.27	0.01272	2821.27	0.01385	2821.27	0.01724	2821.27	0.02651
	2819.34	0.00216	2819.34	0.01621	2819.34	0.02051	2819.34	0.01266	2819.34	0.01379	2819.34	0.01724	2819.34	0.0265
	2817.41	0.00212	2817.41	0.01622	2817.41	0.02046	2817.41	0.01265	2817.41	0.01372	2817.41	0.01722	2817.41	0.02649
	2815.48	0.00209	2815.48	0.01623	2815.48	0.02042	2815.48	0.0127	2815.48	0.01369	2815.48	0.01719	2815.48	0.0265
	2813.56	0.0021	2813.56	0.01626	2813.56	0.02047	2813.56	0.01276	2813.56	0.01373	2813.56	0.0172	2813.56	0.02655
	2811.63	0.00213	2811.63	0.01631	2811.63	0.02057	2811.63	0.01276	2811.63	0.01378	2811.63	0.0172	2811.63	0.0266
	2809.7	0.00216	2809.7	0.01637	2809.7	0.02064	2809.7	0.01276	2809.7	0.01379	2809.7	0.01718	2809.7	0.0266
	2807.77	0.00216	2807.77	0.01639	2807.77	0.0206	2807.77	0.01276	2807.77	0.01379	2807.77	0.01717	2807.77	0.02657
	2805.84	0.00215	2805.84	0.01635	2805.84	0.02053	2805.84	0.01276	2805.84	0.01381	2805.84	0.01721	2805.84	0.02654
	2803.91	0.00215	2803.91	0.0163	2803.91	0.02049	2803.91	0.01273	2803.91	0.01381	2803.91	0.01724	2803.91	0.02651
	2801.99	0.00215	2801.99	0.01626	2801.99	0.02051	2801.99	0.01268	2801.99	0.01379	2801.99	0.01723	2801.99	0.02648
	2800.06	0.00215	2800.06	0.01624	2800.06	0.02052	2800.06	0.01264	2800.06	0.01382	2800.06	0.0172	2800.06	0.02645
	2798.13	0.00218	2798.13	0.01629	2798.13	0.02055	2798.13	0.01266	2798.13	0.01388	2798.13	0.01721	2798.13	0.02645
	2796.2	0.00222	2796.2	0.01637	2796.2	0.02059	2796.2	0.01273	2796.2	0.01389	2796.2	0.01725	2796.2	0.02648
	2794.27	0.00223	2794.27	0.01641	2794.27	0.02059	2794.27	0.01272	2794.27	0.01381	2794.27	0.01724	2794.27	0.02646
	2792.34	0.0022	2792.34	0.01637	2792.34	0.02055	2792.34	0.01264	2792.34	0.01371	2792.34	0.01718	2792.34	0.02639
	2790.42	0.00218	2790.42	0.01631	2790.42	0.02051	2790.42	0.01259	2790.42	0.01365	2790.42	0.01717	2790.42	0.02636
	2788.49	0.00221	2788.49	0.01629	2788.49	0.0205	2788.49	0.0126	2788.49	0.01368	2788.49	0.0172	2788.49	0.02637
	2786.56	0.00225	2786.56	0.01629	2786.56	0.02058	2786.56	0.01268	2786.56	0.01379	2786.56	0.01725	2786.56	0.02645
	2784.63	0.00223	2784.63	0.01629	2784.63	0.02066	2784.63	0.01275	2784.63	0.01389	2784.63	0.01729	2784.63	0.02652
	2782.7	0.0022	2782.7	0.01628	2782.7	0.02065	2782.7	0.01276	2782.7	0.01391	2782.7	0.01729	2782.7	0.0265
	2780.77	0.00218	2780.77	0.01625	2780.77	0.02056	2780.77	0.01273	2780.77	0.01385	2780.77	0.01723	2780.77	0.02641
	2778.84	0.00215	2778.84	0.01624	2778.84	0.02051	2778.84	0.01269	2778.84	0.01378	2778.84	0.01716	2778.84	0.02634
	2776.92	0.00213	2776.92	0.01625	2776.92	0.02054	2776.92	0.0127	2776.92	0.01375	2776.92	0.01717	2776.92	0.02635
	2774.99	0.00218	2774.99	0.01633	2774.99	0.02062	2774.99	0.01274	2774.99	0.01378	2774.99	0.01724	2774.99	0.0264
	2773.06	0.00224	2773.06	0.01642	2773.06	0.02067	2773.06	0.01275	2773.06	0.01384	2773.06	0.01727	2773.06	0.02648
	2771.13	0.00226	2771.13	0.01647	2771.13	0.02065	2771.13	0.01275	2771.13	0.01389	2771.13	0.01727	2771.13	0.02658
	2769.2	0.00224	2769.2	0.01646	2769.2	0.0206	2769.2	0.01275	2769.2	0.01387	2769.2	0.01727	2769.2	0.02663
	2767.27	0.00219	2767.27	0.01644	2767.27	0.02057	2767.27	0.01273	2767.27	0.01381	2767.27	0.01725	2767.27	0.02659
	2765.35	0.00215	2765.35	0.01641	2765.35	0.0206	2765.35	0.01273	2765.35	0.01378	2765.35	0.01723	2765.35	0.02653
	2763.42	0.00216	2763.42	0.01641	2763.42	0.02068	2763.42	0.01275	2763.42	0.01381	2763.42	0.01727	2763.42	0.02653
	2761.49	0.00221	2761.49	0.01647	2761.49	0.02073	2761.49	0.01278	2761.49	0.01385	2761.49	0.01732	2761.49	0.02655
	2759.56	0.00221	2759.56	0.01653	2759.56	0.02075	2759.56	0.01279	2759.56	0.01388	2759.56	0.01732	2759.56	0.02658
	2757.63	0.00216	2757.63	0.01655	2757.63	0.02077	2757.63	0.01279	2757.63	0.0139	2757.63	0.0173	2757.63	0.02662
	2755.7	0.00214	2755.7	0.01655	2755.7	0.02081	2755.7	0.01281	2755.7	0.0139	2755.7	0.01731	2755.7	0.02667
	2753.78	0.00216	2753.78	0.01661	2753.78	0.02087	2753.78	0.01284	2753.78	0.01396	2753.78	0.01734	2753.78	0.02672
	2751.85	0.0022	2751.85	0.01667	2751.85	0.02093	2751.85	0.01284	2751.85	0.01404	2751.85	0.01736	2751.85	0.02674
	2749.92	0.00224	2749.92	0.01665	2749.92	0.0209	2749.92	0.01283	2749.92	0.01405	2749.92	0.01737	2749.92	0.02672
	2747.99	0.00227	2747.99	0.01654	2747.99	0.02082	2747.99	0.01282	2747.99	0.01399	2747.99	0.01736	2747.99	0.02669
	2746.06	0.00225	2746.06	0.01647	2746.06	0.02083	2746.06	0.01284	2746.06	0.01394	2746.06	0.01736	2746.06	0.02668
	2744.13	0.00224	2744.13	0.01651	2744.13	0.02091	2744.13	0.01288	2744.13	0.01393	2744.13	0.01739	2744.13	0.02671
	2742.2	0.00222	2742.2	0.01656	2742.2	0.02095	2742.2	0.01294	2742.2	0.01392	2742.2	0.01741	2742.2	0.02671
	2740.28	0.00219	2740.28	0.01654	2740.28	0.02093	2740.28	0.01298	2740.28	0.01389	2740.28	0.01738	2740.28	0.02668
	2738.35	0.0022	2738.35	0.01658	2738.35	0.02096	2738.35	0.013	2738.35	0.0139	2738.35	0.01736	2738.35	0.02668
	2736.42	0.00228	2736.42	0.01669	2736.42	0.02106	2736.42	0.01302	2736.42	0.014	2736.42	0.01744	2736.42	0.02675
	2734.49	0.00234	2734.49	0.01677	2734.49	0.02112	2734.49	0.01305	2734.49	0.01411	2734.49	0.01754	2734.49	0.02681
	2732.56	0.00232	2732.56	0.01679	2732.56	0.02112	2732.56	0.01305	2732.56	0.01413	2732.56	0.01758	2732.56	0.02677
	2730.63	0.00226	2730.63	0.01679	2730.63	0.0211	2730.63	0.01307	2730.63	0.01412	2730.63	0.0176	2730.63	0.02673
	2728.71	0.00221	2728.71	0.01679	2728.71	0.02114	2728.71	0.01309	2728.71	0.01411	2728.71	0.01763	2728.71	0.02677
	2726.78	0.00222	2726.78	0.01677	2726.78	0.02119	2726.78	0.01309	2726.78	0.01412	2726.78	0.01765	2726.78	0.02688
	2724.85	0.00228	2724.85	0.01676	2724.85	0.02122	2724.85	0.01307	2724.85	0.01416	2724.85	0.01762	2724.85	0.02698
	2722.92	0.00232	2722.92	0.01677	2722.92	0.02123	2722.92	0.01306	2722.92	0.0142	2722.92	0.01761	2722.92	0.02699
	2720.99	0.00231	2720.99	0.01681	2720.99	0.02123	2720.99	0.01306	2720.99	0.01421	2720.99	0.01764	2720.99	0.02695
	2719.06	0.00227	2719.06	0.01686	2719.06	0.02123	2719.06	0.01308	2719.06	0.01422	2719.06	0.01767	2719.06	0.02696
	2717.14	0.00226	2717.14	0.01689	2717.14	0.02127	2717.14	0.01312	2717.14	0.01422	2717.14	0.01766	2717.14	0.02701
	2715.21	0.00227	2715.21	0.01688	2715.21	0.0213	2715.21	0.01312	2715.21	0.01418	2715.21	0.01765	2715.21	0.02702
	2713.28	0.00227	2713.28	0.01686	2713.28	0.02132	2713.28	0.0131	2713.28	0.01417	2713.28	0.01768	2713.28	0.02701
	2711.35	0.00226	2711.35	0.01687	2711.35	0.02134	2711.35	0.01311	2711.35	0.01424	2711.35	0.01774	2711.35	0.02703
	2709.42	0.00227	2709.42	0.0169	2709.42	0.02133	2709.42	0.01315	2709.42	0.0143	2709.42	0.01777	2709.42	0.02703
	2707.49	0.00231	2707.49	0.01692	2707.49	0.02131	2707.49	0.01321	2707.49	0.01431	2707.49	0.01776	2707.49	0.027
	2705.57	0.00235	2705.57	0.01692	2705.57	0.02137	2705.57	0.01325	2705.57	0.01432	2705.57	0.01774	2705.57	0.02698
	2703.64	0.00233	2703.64	0.01692	2703.64	0.02141	2703.64	0.01325	2703.64	0.01434	2703.64	0.01772	2703.64	0.027
	2701.71	0.00228	2701.71	0.01691	2701.71	0.02138	2701.71	0.01321	2701.71	0.01431	2701.71	0.0177	2701.71	0.02699
	2699.78	0.00225	2699.78	0.01689	2699.78	0.02136	2699.78	0.01319	2699.78	0.01426	2699.78	0.01769	2699.78	0.02695
	2697.85	0.00224	2697.85	0.01692	2697.85	0.02137	2697.85	0.01319	2697.85	0.01421	2697.85	0.01768	2697.85	0.02694
	2695.92	0.00223	2695.92	0.01696	2695.92	0.02137	2695.92	0.01322	2695.92	0.01418	2695.92	0.01768	2695.92	0.02697
	2693.99	0.00222	2693.99	0.01693	2693.99	0.02135	2693.99	0.01326	2693.99	0.01417	2693.99	0.01771	2693.99	0.02699
	2692.07	0.00223	2692.07	0.01689	2692.07	0.02136	2692.07	0.01328	2692.07	0.01419	2692.07	0.01776	2692.07	0.02697
	2690.14	0.00225	2690.14	0.0169	2690.14	0.02141	2690.14	0.01326	2690.14	0.01425	2690.14	0.01781	2690.14	0.02695
	2688.21	0.00227	2688.21	0.01696	2688.21	0.02146	2688.21	0.01323	2688.21	0.0143	2688.21	0.01781	2688.21	0.02697
	2686.28	0.00228	2686.28	0.017	2686.28	0.02148	2686.28	0.0132	2686.28	0.01429	2686.28	0.01777	2686.28	0.02698
	2684.35	0.00228	2684.35	0.01697	2684.35	0.02149	2684.35	0.01317	2684.35	0.01425	2684.35	0.01774	2684.35	0.02696
	2682.42	0.00228	2682.42	0.01693	2682.42	0.02147	2682.42	0.01317	2682.42	0.01424	2682.42	0.01773	2682.42	0.02693
	2680.5	0.00232	2680.5	0.01693	2680.5	0.02146	2680.5	0.01319	2680.5	0.01429	2680.5	0.01774	2680.5	0.02695
	2678.57	0.0024	2678.57	0.01697	2678.57	0.02148	2678.57	0.01324	2678.57	0.01434	2678.57	0.01779	2678.57	0.027
	2676.64	0.00244	2676.64	0.01701	2676.64	0.0215	2676.64	0.01328	2676.64	0.01437	2676.64	0.01781	2676.64	0.02705
	2674.71	0.00241	2674.71	0.01705	2674.71	0.02151	2674.71	0.01328	2674.71	0.01435	2674.71	0.01777	2674.71	0.02708
	2672.78	0.00238	2672.78	0.0171	2672.78	0.02155	2672.78	0.01326	2672.78	0.01433	2672.78	0.01775	2672.78	0.0271
	2670.85	0.00238	2670.85	0.01714	2670.85	0.0216	2670.85	0.01327	2670.85	0.01431	2670.85	0.01776	2670.85	0.02712
	2668.93	0.00237	2668.93	0.01709	2668.93	0.02162	2668.93	0.01327	2668.93	0.01425	2668.93	0.01774	2668.93	0.02712
	2667	0.00232	2667	0.01699	2667	0.02161	2667	0.01323	2667	0.0142	2667	0.01769	2667	0.02707
	2665.07	0.0023	2665.07	0.01696	2665.07	0.02161	2665.07	0.01317	2665.07	0.01419	2665.07	0.01766	2665.07	0.02701
	2663.14	0.00229	2663.14	0.017	2663.14	0.02162	2663.14	0.01315	2663.14	0.0142	2663.14	0.01766	2663.14	0.02697
	2661.21	0.00227	2661.21	0.01701	2661.21	0.02158	2661.21	0.01317	2661.21	0.01424	2661.21	0.01768	2661.21	0.02697
	2659.28	0.00229	2659.28	0.01697	2659.28	0.02156	2659.28	0.01324	2659.28	0.01431	2659.28	0.01772	2659.28	0.027
	2657.35	0.00237	2657.35	0.01698	2657.35	0.0216	2657.35	0.01331	2657.35	0.01435	2657.35	0.01776	2657.35	0.02703
	2655.43	0.00242	2655.43	0.01707	2655.43	0.02161	2655.43	0.01334	2655.43	0.01432	2655.43	0.01773	2655.43	0.02706
	2653.5	0.00242	2653.5	0.01716	2653.5	0.02157	2653.5	0.01333	2653.5	0.01431	2653.5	0.0177	2653.5	0.02706
	2651.57	0.00238	2651.57	0.01714	2651.57	0.02155	2651.57	0.0133	2651.57	0.01431	2651.57	0.01771	2651.57	0.02703
	2649.64	0.00232	2649.64	0.01707	2649.64	0.02159	2649.64	0.01327	2649.64	0.0143	2649.64	0.01774	2649.64	0.02702
	2647.71	0.00229	2647.71	0.01703	2647.71	0.02162	2647.71	0.01325	2647.71	0.01427	2647.71	0.01774	2647.71	0.02705
	2645.78	0.00231	2645.78	0.01701	2645.78	0.02161	2645.78	0.01322	2645.78	0.01421	2645.78	0.01771	2645.78	0.02705
	2643.86	0.00232	2643.86	0.01702	2643.86	0.02156	2643.86	0.0132	2643.86	0.01418	2643.86	0.01769	2643.86	0.02703
	2641.93	0.0023	2641.93	0.01706	2641.93	0.0215	2641.93	0.01318	2641.93	0.01417	2641.93	0.01769	2641.93	0.02703
	2640	0.00227	2640	0.0171	2640	0.02145	2640	0.01317	2640	0.01418	2640	0.01769	2640	0.02702
	2638.07	0.00227	2638.07	0.01712	2638.07	0.02142	2638.07	0.01319	2638.07	0.0142	2638.07	0.0177	2638.07	0.02702
	2636.14	0.0023	2636.14	0.01708	2636.14	0.02142	2636.14	0.01325	2636.14	0.01421	2636.14	0.0177	2636.14	0.02703
	2634.21	0.00235	2634.21	0.01703	2634.21	0.02144	2634.21	0.01327	2634.21	0.01421	2634.21	0.01771	2634.21	0.02706
	2632.29	0.00235	2632.29	0.01702	2632.29	0.02147	2632.29	0.01325	2632.29	0.01421	2632.29	0.01773	2632.29	0.02708
	2630.36	0.0023	2630.36	0.01704	2630.36	0.02149	2630.36	0.01322	2630.36	0.01418	2630.36	0.01773	2630.36	0.02706
	2628.43	0.00227	2628.43	0.01707	2628.43	0.02148	2628.43	0.01321	2628.43	0.01413	2628.43	0.01771	2628.43	0.02702
	2626.5	0.00228	2626.5	0.01709	2626.5	0.02147	2626.5	0.01321	2626.5	0.01413	2626.5	0.01773	2626.5	0.02697
	2624.57	0.00228	2624.57	0.01709	2624.57	0.02146	2624.57	0.01321	2624.57	0.01415	2624.57	0.01776	2624.57	0.02691
	2622.64	0.00225	2622.64	0.01708	2622.64	0.02148	2622.64	0.01325	2622.64	0.01416	2622.64	0.01777	2622.64	0.02689
	2620.71	0.00223	2620.71	0.01705	2620.71	0.02151	2620.71	0.01327	2620.71	0.01415	2620.71	0.01778	2620.71	0.02689
	2618.79	0.00226	2618.79	0.01698	2618.79	0.02154	2618.79	0.01326	2618.79	0.01416	2618.79	0.01778	2618.79	0.02688
	2616.86	0.00233	2616.86	0.01696	2616.86	0.02159	2616.86	0.01326	2616.86	0.0142	2616.86	0.01776	2616.86	0.02686
	2614.93	0.00239	2614.93	0.01703	2614.93	0.0216	2614.93	0.01327	2614.93	0.01422	2614.93	0.01772	2614.93	0.02688
	2613	0.00242	2613	0.01712	2613	0.02157	2613	0.01329	2613	0.01423	2613	0.01772	2613	0.0269
	2611.07	0.00239	2611.07	0.01715	2611.07	0.02156	2611.07	0.01331	2611.07	0.01425	2611.07	0.01776	2611.07	0.0269
	2609.14	0.00229	2609.14	0.01714	2609.14	0.02156	2609.14	0.0133	2609.14	0.01423	2609.14	0.01773	2609.14	0.02689
	2607.22	0.00221	2607.22	0.01714	2607.22	0.02154	2607.22	0.01325	2607.22	0.01418	2607.22	0.01767	2607.22	0.0269
	2605.29	0.0022	2605.29	0.01715	2605.29	0.02151	2605.29	0.01322	2605.29	0.01415	2605.29	0.01767	2605.29	0.02694
	2603.36	0.00222	2603.36	0.01714	2603.36	0.0215	2603.36	0.01324	2603.36	0.01416	2603.36	0.01769	2603.36	0.02696
	2601.43	0.00228	2601.43	0.0171	2601.43	0.02154	2601.43	0.01333	2601.43	0.01421	2601.43	0.01772	2601.43	0.02698
	2599.5	0.00233	2599.5	0.01707	2599.5	0.0216	2599.5	0.01343	2599.5	0.01426	2599.5	0.01775	2599.5	0.02701
	2597.57	0.00237	2597.57	0.01708	2597.57	0.02163	2597.57	0.01347	2597.57	0.01429	2597.57	0.0178	2597.57	0.02704
	2595.65	0.0024	2595.65	0.01715	2595.65	0.02162	2595.65	0.01347	2595.65	0.01429	2595.65	0.01786	2595.65	0.02708
	2593.72	0.00243	2593.72	0.01717	2593.72	0.02158	2593.72	0.01341	2593.72	0.01427	2593.72	0.01787	2593.72	0.02713
	2591.79	0.0024	2591.79	0.01711	2591.79	0.02151	2591.79	0.0133	2591.79	0.01421	2591.79	0.01782	2591.79	0.02712
	2589.86	0.00234	2589.86	0.01701	2589.86	0.02145	2589.86	0.01324	2589.86	0.01414	2589.86	0.01774	2589.86	0.02706
	2587.93	0.00231	2587.93	0.01699	2587.93	0.02146	2587.93	0.01323	2587.93	0.01413	2587.93	0.01772	2587.93	0.02701
	2586	0.00234	2586	0.01706	2586	0.02152	2586	0.01323	2586	0.0142	2586	0.01776	2586	0.02702
	2584.07	0.00238	2584.07	0.01712	2584.07	0.02157	2584.07	0.01322	2584.07	0.0143	2584.07	0.01778	2584.07	0.02703
	2582.15	0.0024	2582.15	0.01714	2582.15	0.02159	2582.15	0.01326	2582.15	0.01436	2582.15	0.0178	2582.15	0.02705
	2580.22	0.00245	2580.22	0.01718	2580.22	0.02163	2580.22	0.01336	2580.22	0.01439	2580.22	0.01786	2580.22	0.02709
	2578.29	0.00248	2578.29	0.01722	2578.29	0.02169	2578.29	0.01346	2578.29	0.01438	2578.29	0.01789	2578.29	0.02711
	2576.36	0.00243	2576.36	0.01721	2576.36	0.02171	2576.36	0.01348	2576.36	0.01436	2576.36	0.01784	2576.36	0.02706
	2574.43	0.00235	2574.43	0.01717	2574.43	0.02168	2574.43	0.01345	2574.43	0.01434	2574.43	0.01777	2574.43	0.027
	2572.5	0.00231	2572.5	0.01715	2572.5	0.02167	2572.5	0.0134	2572.5	0.01434	2572.5	0.01775	2572.5	0.027
	2570.58	0.00235	2570.58	0.01717	2570.58	0.02169	2570.58	0.01336	2570.58	0.01433	2570.58	0.01779	2570.58	0.02706
	2568.65	0.00238	2568.65	0.01719	2568.65	0.02171	2568.65	0.01335	2568.65	0.01431	2568.65	0.01784	2568.65	0.02712
	2566.72	0.00237	2566.72	0.01719	2566.72	0.0217	2566.72	0.01336	2566.72	0.01428	2566.72	0.01785	2566.72	0.02715
	2564.79	0.00236	2564.79	0.01719	2564.79	0.02166	2564.79	0.01337	2564.79	0.01424	2564.79	0.01782	2564.79	0.02716
	2562.86	0.00234	2562.86	0.0172	2562.86	0.02165	2562.86	0.01337	2562.86	0.01422	2562.86	0.0178	2562.86	0.02716
	2560.93	0.0023	2560.93	0.01719	2560.93	0.02168	2560.93	0.01335	2560.93	0.01422	2560.93	0.01784	2560.93	0.02717
	2559.01	0.00231	2559.01	0.01719	2559.01	0.02172	2559.01	0.01335	2559.01	0.01426	2559.01	0.0179	2559.01	0.0272
	2557.08	0.00235	2557.08	0.0172	2557.08	0.02171	2557.08	0.01337	2557.08	0.01431	2557.08	0.01793	2557.08	0.02722
	2555.15	0.00237	2555.15	0.01719	2555.15	0.02167	2555.15	0.01338	2555.15	0.01433	2555.15	0.0179	2555.15	0.02721
	2553.22	0.00232	2553.22	0.0172	2553.22	0.02164	2553.22	0.01337	2553.22	0.01433	2553.22	0.0179	2553.22	0.02719
	2551.29	0.00228	2551.29	0.01722	2551.29	0.02165	2551.29	0.01334	2551.29	0.01432	2551.29	0.01792	2551.29	0.02718
	2549.36	0.00228	2549.36	0.01721	2549.36	0.02173	2549.36	0.01334	2549.36	0.01434	2549.36	0.01792	2549.36	0.02718
	2547.44	0.00233	2547.44	0.01723	2547.44	0.02185	2547.44	0.0134	2547.44	0.01438	2547.44	0.01794	2547.44	0.02721
	2545.51	0.00235	2545.51	0.01731	2545.51	0.02194	2545.51	0.01341	2545.51	0.01439	2545.51	0.01798	2545.51	0.02723
	2543.58	0.00234	2543.58	0.01736	2543.58	0.02196	2543.58	0.01337	2543.58	0.0144	2543.58	0.01801	2543.58	0.02722
	2541.65	0.00237	2541.65	0.01736	2541.65	0.02195	2541.65	0.0134	2541.65	0.01443	2541.65	0.01802	2541.65	0.02725
	2539.72	0.00245	2539.72	0.01734	2539.72	0.0219	2539.72	0.01347	2539.72	0.01446	2539.72	0.01801	2539.72	0.02732
	2537.79	0.00248	2537.79	0.01732	2537.79	0.02187	2537.79	0.01351	2537.79	0.01448	2537.79	0.01801	2537.79	0.02737
	2535.86	0.00242	2535.86	0.01729	2535.86	0.02188	2535.86	0.01351	2535.86	0.01447	2535.86	0.01798	2535.86	0.02736
	2533.94	0.00235	2533.94	0.01726	2533.94	0.02188	2533.94	0.01351	2533.94	0.01446	2533.94	0.01793	2533.94	0.02736
	2532.01	0.00232	2532.01	0.01724	2532.01	0.02188	2532.01	0.01346	2532.01	0.01448	2532.01	0.01792	2532.01	0.02736
	2530.08	0.00234	2530.08	0.01722	2530.08	0.02188	2530.08	0.01342	2530.08	0.01448	2530.08	0.01798	2530.08	0.02737
	2528.15	0.00236	2528.15	0.01724	2528.15	0.02188	2528.15	0.01343	2528.15	0.01443	2528.15	0.018	2528.15	0.02738
	2526.22	0.00235	2526.22	0.0173	2526.22	0.02185	2526.22	0.01348	2526.22	0.01444	2526.22	0.01799	2526.22	0.02738
	2524.29	0.00235	2524.29	0.01741	2524.29	0.02188	2524.29	0.01357	2524.29	0.01454	2524.29	0.01804	2524.29	0.02744
	2522.37	0.0024	2522.37	0.01748	2522.37	0.02195	2522.37	0.01365	2522.37	0.01467	2522.37	0.01815	2522.37	0.02752
	2520.44	0.0024	2520.44	0.01749	2520.44	0.022	2520.44	0.01363	2520.44	0.01469	2520.44	0.01819	2520.44	0.02753
	2518.51	0.00234	2518.51	0.0175	2518.51	0.02201	2518.51	0.01357	2518.51	0.01466	2518.51	0.01817	2518.51	0.0275
	2516.58	0.0023	2516.58	0.01753	2516.58	0.02203	2516.58	0.01359	2516.58	0.01466	2516.58	0.01817	2516.58	0.0275
	2514.65	0.00233	2514.65	0.01756	2514.65	0.02208	2514.65	0.01366	2514.65	0.0147	2514.65	0.0182	2514.65	0.02754
	2512.72	0.0024	2512.72	0.01755	2512.72	0.02212	2512.72	0.01369	2512.72	0.0147	2512.72	0.01823	2512.72	0.0276
	2510.8	0.00242	2510.8	0.01751	2510.8	0.02214	2510.8	0.01365	2510.8	0.01466	2510.8	0.01823	2510.8	0.02765
	2508.87	0.0024	2508.87	0.01748	2508.87	0.02215	2508.87	0.0136	2508.87	0.01463	2508.87	0.01821	2508.87	0.02768
	2506.94	0.00239	2506.94	0.01746	2506.94	0.02216	2506.94	0.01358	2506.94	0.01463	2506.94	0.01821	2506.94	0.0277
	2505.01	0.0024	2505.01	0.01743	2505.01	0.02217	2505.01	0.0136	2505.01	0.01465	2505.01	0.01822	2505.01	0.02771
	2503.08	0.00239	2503.08	0.01746	2503.08	0.02217	2503.08	0.01365	2503.08	0.01469	2503.08	0.01823	2503.08	0.02768
	2501.15	0.00241	2501.15	0.01755	2501.15	0.02217	2501.15	0.01371	2501.15	0.01473	2501.15	0.01825	2501.15	0.02767
	2499.22	0.00249	2499.22	0.01763	2499.22	0.02218	2499.22	0.01376	2499.22	0.01479	2499.22	0.01829	2499.22	0.02772
	2497.3	0.00258	2497.3	0.01764	2497.3	0.02216	2497.3	0.01374	2497.3	0.01482	2497.3	0.01834	2497.3	0.02776
	2495.37	0.00257	2495.37	0.01764	2495.37	0.02216	2495.37	0.0137	2495.37	0.01479	2495.37	0.01839	2495.37	0.02774
	2493.44	0.00248	2493.44	0.01763	2493.44	0.02221	2493.44	0.01371	2493.44	0.01477	2493.44	0.01839	2493.44	0.02772
	2491.51	0.00239	2491.51	0.01762	2491.51	0.02224	2491.51	0.01374	2491.51	0.01474	2491.51	0.01836	2491.51	0.02768
	2489.58	0.00236	2489.58	0.01761	2489.58	0.02225	2489.58	0.01377	2489.58	0.01475	2489.58	0.01836	2489.58	0.02768
	2487.65	0.00242	2487.65	0.01762	2487.65	0.0223	2487.65	0.0138	2487.65	0.01483	2487.65	0.01836	2487.65	0.02777
	2485.73	0.00248	2485.73	0.01762	2485.73	0.02232	2485.73	0.01381	2485.73	0.01485	2485.73	0.01835	2485.73	0.0279
	2483.8	0.00248	2483.8	0.01758	2483.8	0.02229	2483.8	0.0138	2483.8	0.01477	2483.8	0.01834	2483.8	0.02796
	2481.87	0.00243	2481.87	0.01753	2481.87	0.02228	2481.87	0.01379	2481.87	0.0147	2481.87	0.0183	2481.87	0.02795
	2479.94	0.00235	2479.94	0.01751	2479.94	0.02227	2479.94	0.01377	2479.94	0.01469	2479.94	0.01825	2479.94	0.0279
	2478.01	0.0023	2478.01	0.01753	2478.01	0.02222	2478.01	0.01377	2478.01	0.01471	2478.01	0.01824	2478.01	0.02787
	2476.08	0.00231	2476.08	0.01756	2476.08	0.02221	2476.08	0.01379	2476.08	0.01475	2476.08	0.01827	2476.08	0.02787
	2474.16	0.00234	2474.16	0.01759	2474.16	0.02225	2474.16	0.01383	2474.16	0.01482	2474.16	0.0183	2474.16	0.02793
	2472.23	0.00237	2472.23	0.01762	2472.23	0.02229	2472.23	0.01386	2472.23	0.01488	2472.23	0.01829	2472.23	0.02799
	2470.3	0.00239	2470.3	0.01765	2470.3	0.02233	2470.3	0.01385	2470.3	0.01489	2470.3	0.01829	2470.3	0.02803
	2468.37	0.00241	2468.37	0.01772	2468.37	0.02239	2468.37	0.01386	2468.37	0.01487	2468.37	0.01834	2468.37	0.0281
	2466.44	0.0024	2466.44	0.01778	2466.44	0.02242	2466.44	0.01388	2466.44	0.01488	2466.44	0.01839	2466.44	0.02816
	2464.51	0.0024	2464.51	0.01782	2464.51	0.0224	2464.51	0.01391	2464.51	0.01487	2464.51	0.01844	2464.51	0.02817
	2462.58	0.00238	2462.58	0.01779	2462.58	0.02237	2462.58	0.01392	2462.58	0.01483	2462.58	0.01846	2462.58	0.02814
	2460.66	0.00238	2460.66	0.01773	2460.66	0.02237	2460.66	0.01391	2460.66	0.01481	2460.66	0.01848	2460.66	0.02812
	2458.73	0.00241	2458.73	0.01768	2458.73	0.02236	2458.73	0.01391	2458.73	0.01485	2458.73	0.01851	2458.73	0.02814
	2456.8	0.00244	2456.8	0.01767	2456.8	0.02236	2456.8	0.01392	2456.8	0.01489	2456.8	0.01856	2456.8	0.02816
	2454.87	0.00246	2454.87	0.01772	2454.87	0.0224	2454.87	0.01394	2454.87	0.01494	2454.87	0.01857	2454.87	0.02815
	2452.94	0.00248	2452.94	0.0178	2452.94	0.02249	2452.94	0.01395	2452.94	0.01499	2452.94	0.01855	2452.94	0.02817
	2451.01	0.00253	2451.01	0.01785	2451.01	0.02258	2451.01	0.01396	2451.01	0.01502	2451.01	0.01857	2451.01	0.02827
	2449.09	0.00255	2449.09	0.01788	2449.09	0.02262	2449.09	0.01399	2449.09	0.01504	2449.09	0.01865	2449.09	0.02838
	2447.16	0.00252	2447.16	0.01788	2447.16	0.02257	2447.16	0.01403	2447.16	0.01503	2447.16	0.01871	2447.16	0.02842
	2445.23	0.00246	2445.23	0.01787	2445.23	0.0225	2445.23	0.01405	2445.23	0.01502	2445.23	0.01872	2445.23	0.02843
	2443.3	0.00244	2443.3	0.01785	2443.3	0.02248	2443.3	0.01407	2443.3	0.01502	2443.3	0.01875	2443.3	0.02844
	2441.37	0.00245	2441.37	0.01781	2441.37	0.02246	2441.37	0.01408	2441.37	0.015	2441.37	0.0188	2441.37	0.02842
	2439.44	0.00244	2439.44	0.0178	2439.44	0.02244	2439.44	0.01409	2439.44	0.01495	2439.44	0.0188	2439.44	0.02835
	2437.52	0.00243	2437.52	0.01781	2437.52	0.02249	2437.52	0.01408	2437.52	0.01492	2437.52	0.01876	2437.52	0.02833
	2435.59	0.00248	2435.59	0.01785	2435.59	0.0226	2435.59	0.01409	2435.59	0.01492	2435.59	0.01874	2435.59	0.02836
	2433.66	0.00254	2433.66	0.0179	2433.66	0.02265	2433.66	0.01412	2433.66	0.01494	2433.66	0.01874	2433.66	0.02839
	2431.73	0.00256	2431.73	0.01794	2431.73	0.02262	2431.73	0.01415	2431.73	0.01501	2431.73	0.01872	2431.73	0.02844
	2429.8	0.00252	2429.8	0.01796	2429.8	0.02261	2429.8	0.01414	2429.8	0.01508	2429.8	0.01872	2429.8	0.02854
	2427.87	0.00249	2427.87	0.01798	2427.87	0.02265	2427.87	0.01407	2427.87	0.01513	2427.87	0.01877	2427.87	0.02864
	2425.94	0.0025	2425.94	0.018	2425.94	0.02271	2425.94	0.01404	2425.94	0.01518	2425.94	0.01883	2425.94	0.02873
	2424.02	0.00258	2424.02	0.01797	2424.02	0.02275	2424.02	0.0141	2424.02	0.01522	2424.02	0.01888	2424.02	0.0288
	2422.09	0.00261	2422.09	0.01789	2422.09	0.02275	2422.09	0.01419	2422.09	0.01525	2422.09	0.01893	2422.09	0.02883
	2420.16	0.00255	2420.16	0.01784	2420.16	0.02275	2420.16	0.0142	2420.16	0.01528	2420.16	0.01899	2420.16	0.02881
	2418.23	0.00249	2418.23	0.01785	2418.23	0.0227	2418.23	0.01416	2418.23	0.01528	2418.23	0.01902	2418.23	0.02876
	2416.3	0.00251	2416.3	0.01788	2416.3	0.02263	2416.3	0.01409	2416.3	0.01519	2416.3	0.01904	2416.3	0.02877
	2414.37	0.00252	2414.37	0.01791	2414.37	0.02259	2414.37	0.01406	2414.37	0.01512	2414.37	0.01907	2414.37	0.02889
	2412.45	0.00246	2412.45	0.01791	2412.45	0.0226	2412.45	0.01409	2412.45	0.01516	2412.45	0.01905	2412.45	0.02902
	2410.52	0.0024	2410.52	0.0179	2410.52	0.02263	2410.52	0.01417	2410.52	0.01527	2410.52	0.01904	2410.52	0.02911
	2408.59	0.0024	2408.59	0.0179	2408.59	0.02266	2408.59	0.01426	2408.59	0.01532	2408.59	0.0191	2408.59	0.02919
	2406.66	0.00239	2406.66	0.01791	2406.66	0.02268	2406.66	0.01431	2406.66	0.01534	2406.66	0.01919	2406.66	0.02933
	2404.73	0.00238	2404.73	0.01792	2404.73	0.02275	2404.73	0.01437	2404.73	0.01542	2404.73	0.01929	2404.73	0.02955
	2402.8	0.00245	2402.8	0.01799	2402.8	0.02281	2402.8	0.01448	2402.8	0.01558	2402.8	0.01941	2402.8	0.0298
	2400.88	0.00253	2400.88	0.01805	2400.88	0.02284	2400.88	0.01458	2400.88	0.01579	2400.88	0.01956	2400.88	0.03014
	2398.95	0.00252	2398.95	0.01804	2398.95	0.02293	2398.95	0.01481	2398.95	0.01631	2398.95	0.02024	2398.95	0.03146
	2397.02	0.00247	2397.02	0.01805	2397.02	0.02349	2397.02	0.01594	2397.02	0.01843	2397.02	0.02324	2397.02	0.0369
	2395.09	0.00245	2395.09	0.01824	2395.09	0.02534	2395.09	0.01959	2395.09	0.02493	2395.09	0.03221	2395.09	0.05257
	2393.16	0.00245	2393.16	0.01875	2393.16	0.02971	2393.16	0.02816	2393.16	0.03996	2393.16	0.05237	2393.16	0.08615
	2391.23	0.0024	2391.23	0.01974	2391.23	0.03813	2391.23	0.04472	2391.23	0.06813	2391.23	0.08926	2391.23	0.14378
	2389.31	0.00232	2389.31	0.02145	2389.31	0.05225	2389.31	0.07216	2389.31	0.11304	2389.31	0.14643	2389.31	0.22735
	2387.38	0.00227	2387.38	0.02414	2387.38	0.0732	2387.38	0.11183	2387.38	0.17536	2387.38	0.22354	2387.38	0.33443
	2385.45	0.00239	2385.45	0.02796	2385.45	0.10073	2385.45	0.16245	2385.45	0.25223	2385.45	0.31708	2385.45	0.46166
	2383.52	0.00288	2383.52	0.03284	2383.52	0.13282	2383.52	0.22039	2383.52	0.3393	2383.52	0.42343	2383.52	0.60844
	2381.59	0.00389	2381.59	0.03832	2381.59	0.16639	2381.59	0.28184	2381.59	0.43376	2381.59	0.54121	2381.59	0.77706
	2379.66	0.00541	2379.66	0.04365	2379.66	0.1991	2379.66	0.34504	2379.66	0.53543	2379.66	0.67118	2379.66	0.97043
	2377.73	0.00727	2377.73	0.04845	2377.73	0.23078	2377.73	0.41065	2377.73	0.64556	2377.73	0.81517	2377.73	1.1919
	2375.81	0.00933	2375.81	0.053	2375.81	0.26309	2375.81	0.48038	2375.81	0.76546	2375.81	0.97491	2375.81	1.44394
	2373.88	0.01152	2373.88	0.05769	2373.88	0.29768	2373.88	0.5556	2373.88	0.89569	2373.88	1.14996	2373.88	1.72116
	2371.95	0.01383	2371.95	0.06268	2371.95	0.33452	2371.95	0.63558	2371.95	1.03409	2371.95	1.33486	2371.95	2.00719
	2370.02	0.01614	2370.02	0.0681	2370.02	0.37203	2370.02	0.71635	2370.02	1.17301	2370.02	1.51907	2370.02	2.29336
	2368.09	0.01833	2368.09	0.07382	2368.09	0.40805	2368.09	0.79184	2368.09	1.29961	2368.09	1.69047	2368.09	2.59123
	2366.16	0.02033	2366.16	0.07938	2366.16	0.44069	2366.16	0.85722	2366.16	1.40581	2366.16	1.83968	2366.16	2.87379
	2364.24	0.02197	2364.24	0.0841	2364.24	0.46666	2364.24	0.90711	2364.24	1.48631	2364.24	1.94492	2364.24	2.98916
	2362.31	0.02293	2362.31	0.08737	2362.31	0.48277	2362.31	0.93626	2362.31	1.53253	2362.31	1.98941	2362.31	2.99248
	2360.38	0.02304	2360.38	0.08901	2360.38	0.48971	2360.38	0.94572	2360.38	1.54532	2360.38	1.99918	2360.38	3.11096
	2358.45	0.02241	2358.45	0.08871	2358.45	0.48562	2358.45	0.93118	2358.45	1.51532	2358.45	1.95971	2358.45	3.27637
	2356.52	0.02103	2356.52	0.08602	2356.52	0.46492	2356.52	0.88072	2356.52	1.4209	2356.52	1.83224	2356.52	3.04876
	2354.59	0.01888	2354.59	0.0812	2354.59	0.43098	2354.59	0.80603	2354.59	1.29171	2354.59	1.66672	2354.59	2.63781
	2352.67	0.01608	2352.67	0.07495	2352.67	0.39287	2352.67	0.728	2352.67	1.16322	2352.67	1.50068	2352.67	2.29406
	2350.74	0.01345	2350.74	0.06877	2350.74	0.35838	2350.74	0.66147	2350.74	1.05955	2350.74	1.36862	2350.74	2.08862
	2348.81	0.01235	2348.81	0.06551	2348.81	0.34034	2348.81	0.62951	2348.81	1.01499	2348.81	1.31595	2348.81	2.03597
	2346.88	0.01333	2346.88	0.06699	2346.88	0.34814	2346.88	0.64671	2346.88	1.04645	2346.88	1.35897	2346.88	2.12522
	2344.95	0.01553	2344.95	0.071	2344.95	0.37159	2344.95	0.69652	2344.95	1.13314	2344.95	1.47648	2344.95	2.33244
	2343.02	0.01715	2343.02	0.07246	2343.02	0.38025	2343.02	0.72106	2343.02	1.18512	2343.02	1.55546	2343.02	2.49326
	2341.09	0.01768	2341.09	0.07099	2341.09	0.36894	2341.09	0.70254	2341.09	1.15847	2341.09	1.52204	2341.09	2.43498
	2339.17	0.01762	2339.17	0.06897	2339.17	0.35496	2339.17	0.67588	2339.17	1.11236	2339.17	1.45965	2339.17	2.31285
	2337.24	0.01725	2337.24	0.06707	2337.24	0.3445	2337.24	0.65715	2337.24	1.08007	2337.24	1.41876	2337.24	2.23667
	2335.31	0.01682	2335.31	0.06602	2335.31	0.34015	2335.31	0.64967	2335.31	1.0671	2335.31	1.40476	2335.31	2.21541
	2333.38	0.01645	2333.38	0.06649	2333.38	0.34435	2333.38	0.65483	2333.38	1.07071	2333.38	1.40657	2333.38	2.20599
	2331.45	0.01603	2331.45	0.06737	2331.45	0.35093	2331.45	0.66315	2331.45	1.07667	2331.45	1.40456	2331.45	2.18119
	2329.52	0.01539	2329.52	0.06675	2329.52	0.34963	2329.52	0.66112	2329.52	1.07379	2329.52	1.39601	2329.52	2.16482
	2327.6	0.01463	2327.6	0.06502	2327.6	0.34266	2327.6	0.65073	2327.6	1.06241	2327.6	1.38194	2327.6	2.13948
	2325.67	0.01389	2325.67	0.06424	2325.67	0.33982	2325.67	0.64142	2325.67	1.04194	2325.67	1.34978	2325.67	2.06638
	2323.74	0.01309	2323.74	0.0646	2323.74	0.34147	2323.74	0.63284	2323.74	1.01157	2323.74	1.29942	2323.74	1.9665
	2321.81	0.01206	2321.81	0.06414	2321.81	0.33847	2321.81	0.61865	2321.81	0.97943	2321.81	1.25423	2321.81	1.89444
	2319.88	0.0108	2319.88	0.06174	2319.88	0.32579	2319.88	0.59681	2319.88	0.95053	2319.88	1.2215	2319.88	1.84989
	2317.95	0.00958	2317.95	0.05835	2317.95	0.30716	2317.95	0.56626	2317.95	0.90943	2317.95	1.17014	2317.95	1.76945
	2316.03	0.00853	2316.03	0.05578	2316.03	0.29092	2316.03	0.53412	2316.03	0.85703	2316.03	1.09904	2316.03	1.65803
	2314.1	0.00763	2314.1	0.05505	2314.1	0.28616	2314.1	0.52007	2314.1	0.82844	2314.1	1.05751	2314.1	1.59147
	2312.17	0.0068	2312.17	0.0552	2312.17	0.29075	2312.17	0.52736	2312.17	0.83749	2312.17	1.06638	2312.17	1.60067
	2310.24	0.00602	2310.24	0.05442	2310.24	0.29043	2310.24	0.53036	2310.24	0.84876	2310.24	1.08506	2310.24	1.64087
	2308.31	0.00534	2308.31	0.05228	2308.31	0.27733	2308.31	0.50687	2308.31	0.81697	2308.31	1.0497	2308.31	1.60336
	2306.38	0.00473	2306.38	0.04935	2306.38	0.25508	2306.38	0.46104	2306.38	0.74162	2306.38	0.9523	2306.38	1.45199
	2304.45	0.00417	2304.45	0.04627	2304.45	0.23152	2304.45	0.41306	2304.45	0.6633	2304.45	0.85159	2304.45	1.29965
	2302.53	0.00374	2302.53	0.04374	2302.53	0.21398	2302.53	0.37974	2302.53	0.61229	2302.53	0.78857	2302.53	1.21202
	2300.6	0.00345	2300.6	0.0419	2300.6	0.20256	2300.6	0.35913	2300.6	0.58116	2300.6	0.74989	2300.6	1.15817
	2298.67	0.00317	2298.67	0.04018	2298.67	0.192	2298.67	0.34012	2298.67	0.5512	2298.67	0.71104	2298.67	1.09838
	2296.74	0.00291	2296.74	0.03823	2296.74	0.1797	2296.74	0.31863	2296.74	0.51874	2296.74	0.67031	2296.74	1.0358
	2294.81	0.00269	2294.81	0.0361	2294.81	0.16564	2294.81	0.2934	2294.81	0.47993	2294.81	0.62163	2294.81	0.95892
	2292.88	0.00255	2292.88	0.0339	2292.88	0.1499	2292.88	0.26295	2292.88	0.42952	2292.88	0.55584	2292.88	0.85331
	2290.96	0.00248	2290.96	0.03186	2290.96	0.13406	2290.96	0.23152	2290.96	0.37746	2290.96	0.48892	2290.96	0.75563
	2289.03	0.00243	2289.03	0.0301	2289.03	0.11991	2289.03	0.20428	2289.03	0.3349	2289.03	0.43718	2289.03	0.69152
	2287.1	0.00234	2287.1	0.02853	2287.1	0.10737	2287.1	0.18083	2287.1	0.29941	2287.1	0.39477	2287.1	0.64011
	2285.17	0.00224	2285.17	0.02704	2285.17	0.09606	2285.17	0.15965	2285.17	0.26647	2285.17	0.35375	2285.17	0.58243
	2283.24	0.00219	2283.24	0.02582	2283.24	0.08655	2283.24	0.14156	2283.24	0.23724	2283.24	0.31623	2283.24	0.52512
	2281.31	0.00227	2281.31	0.02499	2281.31	0.07911	2281.31	0.12697	2281.31	0.21275	2281.31	0.2844	2281.31	0.47454
	2279.39	0.00242	2279.39	0.02443	2279.39	0.07321	2279.39	0.115	2279.39	0.19204	2279.39	0.25733	2279.39	0.43081
	2277.46	0.00256	2277.46	0.02392	2277.46	0.06813	2277.46	0.10461	2277.46	0.17385	2277.46	0.23355	2277.46	0.39275
	2275.53	0.00266	2275.53	0.02346	2275.53	0.06345	2275.53	0.09515	2275.53	0.15722	2275.53	0.2116	2275.53	0.35755
	2273.6	0.00273	2273.6	0.02304	2273.6	0.05916	2273.6	0.08649	2273.6	0.14178	2273.6	0.19084	2273.6	0.32309
	2271.67	0.0028	2271.67	0.02267	2271.67	0.05545	2271.67	0.07887	2271.67	0.12799	2271.67	0.17209	2271.67	0.29127
	2269.74	0.00286	2269.74	0.02234	2269.74	0.05235	2269.74	0.07252	2269.74	0.11658	2269.74	0.15669	2269.74	0.26567
	2267.82	0.00289	2267.82	0.02205	2267.82	0.04968	2267.82	0.06708	2267.82	0.10711	2267.82	0.14397	2267.82	0.24471
	2265.89	0.00288	2265.89	0.02175	2265.89	0.04723	2265.89	0.06202	2265.89	0.09834	2265.89	0.13204	2265.89	0.22415
	2263.96	0.00286	2263.96	0.02148	2263.96	0.04493	2263.96	0.05733	2263.96	0.09007	2263.96	0.12072	2263.96	0.20437
	2262.03	0.00288	2262.03	0.02125	2262.03	0.04282	2262.03	0.05318	2262.03	0.08271	2262.03	0.11065	2262.03	0.18709
	2260.1	0.00291	2260.1	0.02108	2260.1	0.04094	2260.1	0.0494	2260.1	0.07615	2260.1	0.10162	2260.1	0.17152
	2258.17	0.00288	2258.17	0.02092	2258.17	0.03925	2258.17	0.04589	2258.17	0.07013	2258.17	0.09338	2258.17	0.1572
	2256.24	0.00279	2256.24	0.02071	2256.24	0.03765	2256.24	0.04272	2256.24	0.06463	2256.24	0.08598	2256.24	0.14449
	2254.32	0.00272	2254.32	0.02047	2254.32	0.03614	2254.32	0.03981	2254.32	0.05958	2254.32	0.07918	2254.32	0.13291
	2252.39	0.00271	2252.39	0.02026	2252.39	0.03477	2252.39	0.03709	2252.39	0.05489	2252.39	0.07283	2252.39	0.12191
	2250.46	0.00272	2250.46	0.02009	2250.46	0.03353	2250.46	0.0346	2250.46	0.05054	2250.46	0.06693	2250.46	0.11162
	2248.53	0.00271	2248.53	0.01996	2248.53	0.03243	2248.53	0.03238	2248.53	0.04655	2248.53	0.06148	2248.53	0.10235
	2246.6	0.00267	2246.6	0.01986	2246.6	0.03145	2246.6	0.03044	2246.6	0.043	2246.6	0.05659	2246.6	0.09421
	2244.67	0.00264	2244.67	0.01978	2244.67	0.03055	2244.67	0.02866	2244.67	0.03987	2244.67	0.05231	2244.67	0.08702
	2242.75	0.00261	2242.75	0.01966	2242.75	0.02971	2242.75	0.02696	2242.75	0.03705	2242.75	0.04849	2242.75	0.08048
	2240.82	0.00257	2240.82	0.01953	2240.82	0.029	2240.82	0.02547	2240.82	0.03453	2240.82	0.04509	2240.82	0.07464
	2238.89	0.00253	2238.89	0.01948	2238.89	0.02843	2238.89	0.02424	2238.89	0.03232	2238.89	0.0421	2238.89	0.06961
	2236.96	0.00253	2236.96	0.01951	2236.96	0.02799	2236.96	0.02313	2236.96	0.03036	2236.96	0.03945	2236.96	0.06518
	2235.03	0.00262	2235.03	0.01953	2235.03	0.02761	2235.03	0.02213	2235.03	0.02865	2235.03	0.03709	2235.03	0.0612
	2233.1	0.0027	2233.1	0.01954	2233.1	0.02726	2233.1	0.02137	2233.1	0.02722	2233.1	0.03508	2233.1	0.05776
	2231.18	0.00271	2231.18	0.01955	2231.18	0.02688	2231.18	0.02076	2231.18	0.02602	2231.18	0.03338	2231.18	0.05491
	2229.25	0.0027	2229.25	0.01955	2229.25	0.02653	2229.25	0.02018	2229.25	0.02496	2229.25	0.03194	2229.25	0.05252
	2227.32	0.00269	2227.32	0.01951	2227.32	0.02634	2227.32	0.01962	2227.32	0.02401	2227.32	0.03074	2227.32	0.05052
	2225.39	0.0027	2225.39	0.01948	2225.39	0.02626	2225.39	0.01914	2225.39	0.02319	2225.39	0.02969	2225.39	0.04887
	2223.46	0.00273	2223.46	0.01949	2223.46	0.02615	2223.46	0.01877	2223.46	0.02253	2223.46	0.02882	2223.46	0.04753
	2221.53	0.00275	2221.53	0.01953	2221.53	0.026	2221.53	0.0185	2221.53	0.02205	2221.53	0.02819	2221.53	0.04649
	2219.6	0.00274	2219.6	0.01955	2219.6	0.02588	2219.6	0.0183	2219.6	0.0217	2219.6	0.02775	2219.6	0.04575
	2217.68	0.00271	2217.68	0.0196	2217.68	0.02577	2217.68	0.01815	2217.68	0.02144	2217.68	0.0274	2217.68	0.04528
	2215.75	0.0027	2215.75	0.01968	2215.75	0.0257	2215.75	0.0181	2215.75	0.02128	2215.75	0.02715	2215.75	0.04508
	2213.82	0.00276	2213.82	0.01973	2213.82	0.02572	2213.82	0.01813	2213.82	0.02122	2213.82	0.02705	2213.82	0.04513
	2211.89	0.0028	2211.89	0.01977	2211.89	0.02578	2211.89	0.01817	2211.89	0.02123	2211.89	0.02705	2211.89	0.04522
	2209.96	0.00278	2209.96	0.01988	2209.96	0.02581	2209.96	0.01817	2209.96	0.02126	2209.96	0.02705	2209.96	0.04531
	2208.03	0.00276	2208.03	0.01997	2208.03	0.02581	2208.03	0.01812	2208.03	0.02126	2208.03	0.02711	2208.03	0.04556
	2206.11	0.00278	2206.11	0.01993	2206.11	0.0258	2206.11	0.01805	2206.11	0.02131	2206.11	0.02731	2206.11	0.04595
	2204.18	0.00284	2204.18	0.01987	2204.18	0.02587	2204.18	0.01799	2204.18	0.02139	2204.18	0.02757	2204.18	0.04639
	2202.25	0.00291	2202.25	0.01989	2202.25	0.02598	2202.25	0.01799	2202.25	0.02149	2202.25	0.02774	2202.25	0.04688
	2200.32	0.00291	2200.32	0.01994	2200.32	0.02603	2200.32	0.01805	2200.32	0.02163	2200.32	0.02789	2200.32	0.04744
	2198.39	0.00287	2198.39	0.02002	2198.39	0.02599	2198.39	0.01819	2198.39	0.02181	2198.39	0.0281	2198.39	0.04803
	2196.46	0.00282	2196.46	0.02009	2196.46	0.02593	2196.46	0.01839	2196.46	0.02198	2196.46	0.02833	2196.46	0.04862
	2194.54	0.00283	2194.54	0.02007	2194.54	0.02593	2194.54	0.01853	2194.54	0.02215	2194.54	0.02857	2194.54	0.04914
	2192.61	0.00288	2192.61	0.02	2192.61	0.026	2192.61	0.01858	2192.61	0.02237	2192.61	0.02883	2192.61	0.04964
	2190.68	0.00288	2190.68	0.01996	2190.68	0.02609	2190.68	0.01859	2190.68	0.02259	2190.68	0.02909	2190.68	0.05015
	2188.75	0.00282	2188.75	0.01991	2188.75	0.02613	2188.75	0.01864	2188.75	0.02275	2188.75	0.02933	2188.75	0.05059
	2186.82	0.00278	2186.82	0.01989	2186.82	0.02617	2186.82	0.01873	2186.82	0.02285	2186.82	0.02953	2186.82	0.05091
	2184.89	0.00282	2184.89	0.01993	2184.89	0.02622	2184.89	0.01881	2184.89	0.02292	2184.89	0.02964	2184.89	0.05116
	2182.96	0.00286	2182.96	0.01998	2182.96	0.02621	2182.96	0.01887	2182.96	0.02295	2182.96	0.0297	2182.96	0.05136
	2181.04	0.0029	2181.04	0.02003	2181.04	0.02614	2181.04	0.01889	2181.04	0.023	2181.04	0.02974	2181.04	0.05149
	2179.11	0.003	2179.11	0.02013	2179.11	0.02611	2179.11	0.01887	2179.11	0.02308	2179.11	0.02972	2179.11	0.05156
	2177.18	0.00307	2177.18	0.02025	2177.18	0.0261	2177.18	0.01883	2177.18	0.0231	2177.18	0.02969	2177.18	0.05161
	2175.25	0.00303	2175.25	0.02032	2175.25	0.02605	2175.25	0.01882	2175.25	0.02304	2175.25	0.02969	2175.25	0.05152
	2173.32	0.00294	2173.32	0.0203	2173.32	0.02604	2173.32	0.01883	2173.32	0.02294	2173.32	0.02967	2173.32	0.0513
	2171.39	0.00288	2171.39	0.02025	2171.39	0.02612	2171.39	0.01887	2171.39	0.02286	2171.39	0.02954	2171.39	0.05092
	2169.47	0.00285	2169.47	0.02019	2169.47	0.02618	2169.47	0.01886	2169.47	0.02273	2169.47	0.02927	2169.47	0.0504
	2167.54	0.00282	2167.54	0.02017	2167.54	0.0261	2167.54	0.01874	2167.54	0.02254	2167.54	0.02895	2167.54	0.04977
	2165.61	0.00278	2165.61	0.02022	2165.61	0.02598	2165.61	0.01859	2165.61	0.02233	2165.61	0.02867	2165.61	0.04907
	2163.68	0.00276	2163.68	0.02029	2163.68	0.02598	2163.68	0.01851	2163.68	0.02209	2163.68	0.02835	2163.68	0.04833
	2161.75	0.00279	2161.75	0.02029	2161.75	0.02608	2161.75	0.0184	2161.75	0.02177	2161.75	0.02792	2161.75	0.04745
	2159.82	0.00282	2159.82	0.02022	2159.82	0.0262	2159.82	0.01824	2159.82	0.02143	2159.82	0.02743	2159.82	0.04639
	2157.9	0.00283	2157.9	0.02019	2157.9	0.02628	2157.9	0.01808	2157.9	0.02118	2157.9	0.02696	2157.9	0.04523
	2155.97	0.00283	2155.97	0.02024	2155.97	0.02623	2155.97	0.01789	2155.97	0.02088	2155.97	0.02638	2155.97	0.04394
	2154.04	0.00282	2154.04	0.02027	2154.04	0.02612	2154.04	0.01769	2154.04	0.02042	2154.04	0.02568	2154.04	0.0425
	2152.11	0.00283	2152.11	0.02029	2152.11	0.02609	2152.11	0.01755	2152.11	0.0199	2152.11	0.02501	2152.11	0.04101
	2150.18	0.00286	2150.18	0.02034	2150.18	0.02612	2150.18	0.01739	2150.18	0.01947	2150.18	0.02442	2150.18	0.03954
	2148.25	0.00291	2148.25	0.02038	2148.25	0.02615	2148.25	0.01728	2148.25	0.01913	2148.25	0.02385	2148.25	0.03803
	2146.32	0.00295	2146.32	0.02041	2146.32	0.02615	2146.32	0.01722	2146.32	0.01879	2146.32	0.02326	2146.32	0.03636
	2144.4	0.00296	2144.4	0.02044	2144.4	0.02616	2144.4	0.01715	2144.4	0.01839	2144.4	0.02264	2144.4	0.03475
	2142.47	0.00295	2142.47	0.02041	2142.47	0.02621	2142.47	0.01716	2142.47	0.01826	2142.47	0.02245	2142.47	0.03448
	2140.54	0.00295	2140.54	0.02036	2140.54	0.02632	2140.54	0.01734	2140.54	0.01859	2140.54	0.02293	2140.54	0.03586
	2138.61	0.00297	2138.61	0.02038	2138.61	0.02638	2138.61	0.0176	2138.61	0.0191	2138.61	0.02366	2138.61	0.03757
	2136.68	0.00301	2136.68	0.02043	2136.68	0.02637	2136.68	0.01783	2136.68	0.01955	2136.68	0.02433	2136.68	0.03908
	2134.75	0.00302	2134.75	0.02042	2134.75	0.02635	2134.75	0.01791	2134.75	0.01988	2134.75	0.02487	2134.75	0.04041
	2132.83	0.00296	2132.83	0.02035	2132.83	0.02638	2132.83	0.01789	2132.83	0.0202	2132.83	0.02535	2132.83	0.04157
	2130.9	0.0029	2130.9	0.02033	2130.9	0.02645	2130.9	0.01795	2130.9	0.02062	2130.9	0.0259	2130.9	0.04272
	2128.97	0.00292	2128.97	0.02043	2128.97	0.02655	2128.97	0.01814	2128.97	0.02102	2128.97	0.02642	2128.97	0.04378
	2127.04	0.00296	2127.04	0.02056	2127.04	0.02664	2127.04	0.01834	2127.04	0.02133	2127.04	0.02681	2127.04	0.04465
	2125.11	0.00294	2125.11	0.02061	2125.11	0.02667	2125.11	0.0185	2125.11	0.0216	2125.11	0.02712	2125.11	0.04535
	2123.18	0.00292	2123.18	0.02059	2123.18	0.0267	2123.18	0.01858	2123.18	0.02182	2123.18	0.02745	2123.18	0.04607
	2121.26	0.00295	2121.26	0.02054	2121.26	0.02671	2121.26	0.01864	2121.26	0.02196	2121.26	0.02773	2121.26	0.0467
	2119.33	0.00302	2119.33	0.02045	2119.33	0.02672	2119.33	0.01874	2119.33	0.02205	2119.33	0.02789	2119.33	0.04711
	2117.4	0.00315	2117.4	0.02039	2117.4	0.02675	2117.4	0.01886	2117.4	0.02218	2117.4	0.02804	2117.4	0.04736
	2115.47	0.00321	2115.47	0.02045	2115.47	0.0268	2115.47	0.01889	2115.47	0.02234	2115.47	0.02824	2115.47	0.04759
	2113.54	0.00309	2113.54	0.02051	2113.54	0.0268	2113.54	0.0188	2113.54	0.02237	2113.54	0.02827	2113.54	0.04774
	2111.61	0.00289	2111.61	0.02048	2111.61	0.0268	2111.61	0.01871	2111.61	0.0223	2111.61	0.02816	2111.61	0.04774
	2109.69	0.0028	2109.69	0.02045	2109.69	0.02686	2109.69	0.01876	2109.69	0.02233	2109.69	0.0282	2109.69	0.04778
	2107.76	0.0028	2107.76	0.02044	2107.76	0.02687	2107.76	0.01881	2107.76	0.02235	2107.76	0.02831	2107.76	0.04773
	2105.83	0.00289	2105.83	0.02045	2105.83	0.0268	2105.83	0.01872	2105.83	0.02226	2105.83	0.02824	2105.83	0.04753
	2103.9	0.003	2103.9	0.02056	2103.9	0.02682	2103.9	0.01869	2103.9	0.02218	2103.9	0.02806	2103.9	0.04728
	2101.97	0.00305	2101.97	0.02078	2101.97	0.02689	2101.97	0.01885	2101.97	0.02217	2101.97	0.02797	2101.97	0.04696
	2100.04	0.00307	2100.04	0.02092	2100.04	0.02688	2100.04	0.01902	2100.04	0.02215	2100.04	0.02794	2100.04	0.04663
	2098.11	0.0031	2098.11	0.02085	2098.11	0.02679	2098.11	0.019	2098.11	0.02203	2098.11	0.02781	2098.11	0.0463
	2096.19	0.00309	2096.19	0.02068	2096.19	0.0267	2096.19	0.01889	2096.19	0.02186	2096.19	0.02765	2096.19	0.04611
	2094.26	0.00299	2094.26	0.02053	2094.26	0.02659	2094.26	0.01879	2094.26	0.02173	2094.26	0.02752	2094.26	0.04587
	2092.33	0.00297	2092.33	0.02049	2092.33	0.02652	2092.33	0.01872	2092.33	0.02162	2092.33	0.02739	2092.33	0.0454
	2090.4	0.00305	2090.4	0.02055	2090.4	0.02656	2090.4	0.01867	2090.4	0.0215	2090.4	0.02718	2090.4	0.04482
	2088.47	0.0031	2088.47	0.02063	2088.47	0.02655	2088.47	0.01857	2088.47	0.0213	2088.47	0.02687	2088.47	0.04418
	2086.54	0.00308	2086.54	0.02063	2086.54	0.02634	2086.54	0.01835	2086.54	0.02101	2086.54	0.02652	2086.54	0.0435
	2084.62	0.00302	2084.62	0.02056	2084.62	0.02607	2084.62	0.01808	2084.62	0.0207	2084.62	0.02616	2084.62	0.04282
	2082.69	0.00301	2082.69	0.02044	2082.69	0.02593	2082.69	0.01787	2082.69	0.02052	2082.69	0.02588	2082.69	0.0424
	2080.76	0.00304	2080.76	0.02029	2080.76	0.02598	2080.76	0.01777	2080.76	0.02052	2080.76	0.02572	2080.76	0.04236
	2078.83	0.00305	2078.83	0.02017	2078.83	0.02604	2078.83	0.01774	2078.83	0.0206	2078.83	0.0257	2078.83	0.04255
	2076.9	0.00305	2076.9	0.02016	2076.9	0.02589	2076.9	0.01767	2076.9	0.02043	2076.9	0.02549	2076.9	0.04213
	2074.97	0.00309	2074.97	0.02018	2074.97	0.02565	2074.97	0.01751	2074.97	0.01993	2074.97	0.02494	2074.97	0.04079
	2073.05	0.00313	2073.05	0.02008	2073.05	0.02552	2073.05	0.0174	2073.05	0.01941	2073.05	0.02444	2073.05	0.03955
	2071.12	0.0031	2071.12	0.01982	2071.12	0.02545	2071.12	0.01728	2071.12	0.01906	2071.12	0.0241	2071.12	0.03878
	2069.19	0.00301	2069.19	0.01973	2069.19	0.02544	2069.19	0.01713	2069.19	0.01895	2069.19	0.02391	2069.19	0.03839
	2067.26	0.00297	2067.26	0.01982	2067.26	0.02549	2067.26	0.01711	2067.26	0.01902	2067.26	0.02387	2067.26	0.03816
	2065.33	0.00295	2065.33	0.01972	2065.33	0.02539	2065.33	0.01712	2065.33	0.01899	2065.33	0.02378	2065.33	0.03781
	2063.4	0.0029	2063.4	0.01946	2063.4	0.02515	2063.4	0.0169	2063.4	0.01872	2063.4	0.02351	2063.4	0.03726
	2061.47	0.0029	2061.47	0.01938	2061.47	0.02503	2061.47	0.01664	2061.47	0.01845	2061.47	0.02324	2061.47	0.03662
	2059.55	0.00292	2059.55	0.01939	2059.55	0.02494	2059.55	0.01658	2059.55	0.01839	2059.55	0.02306	2059.55	0.0362
	2057.62	0.00282	2057.62	0.01927	2057.62	0.0248	2057.62	0.01654	2057.62	0.01827	2057.62	0.02276	2057.62	0.03575
	2055.69	0.00276	2055.69	0.01918	2055.69	0.02484	2055.69	0.01638	2055.69	0.01815	2055.69	0.02254	2055.69	0.03542
	2053.76	0.00289	2053.76	0.01927	2053.76	0.02494	2053.76	0.01618	2053.76	0.01812	2053.76	0.02246	2053.76	0.03518
	2051.83	0.00306	2051.83	0.0194	2051.83	0.02476	2051.83	0.016	2051.83	0.01793	2051.83	0.02226	2051.83	0.03473
	2049.9	0.00305	2049.9	0.01943	2049.9	0.0245	2049.9	0.01588	2049.9	0.01766	2049.9	0.02196	2049.9	0.03432
	2047.98	0.00291	2047.98	0.01947	2047.98	0.02448	2047.98	0.01592	2047.98	0.01741	2047.98	0.02162	2047.98	0.03403
	2046.05	0.00278	2046.05	0.01953	2046.05	0.02449	2046.05	0.01607	2046.05	0.01708	2046.05	0.02135	2046.05	0.03378
	2044.12	0.00274	2044.12	0.01941	2044.12	0.02433	2044.12	0.01614	2044.12	0.01681	2044.12	0.02116	2044.12	0.0333
	2042.19	0.00285	2042.19	0.0192	2042.19	0.0242	2042.19	0.01615	2042.19	0.01698	2042.19	0.02111	2042.19	0.03292
	2040.26	0.00306	2040.26	0.01907	2040.26	0.02418	2040.26	0.01603	2040.26	0.01723	2040.26	0.02098	2040.26	0.03268
	2038.33	0.0032	2038.33	0.01892	2038.33	0.02406	2038.33	0.01574	2038.33	0.0171	2038.33	0.0206	2038.33	0.03216
	2036.41	0.0032	2036.41	0.01876	2036.41	0.02386	2036.41	0.01558	2036.41	0.01688	2036.41	0.02026	2036.41	0.03165
	2034.48	0.00307	2034.48	0.01855	2034.48	0.02364	2034.48	0.01569	2034.48	0.01672	2034.48	0.02004	2034.48	0.03129
	2032.55	0.00292	2032.55	0.01842	2032.55	0.02356	2032.55	0.01587	2032.55	0.01654	2032.55	0.02002	2032.55	0.03134
	2030.62	0.00289	2030.62	0.01855	2030.62	0.02376	2030.62	0.01586	2030.62	0.01633	2030.62	0.02009	2030.62	0.03144
	2028.69	0.00294	2028.69	0.0187	2028.69	0.02391	2028.69	0.01561	2028.69	0.01637	2028.69	0.01999	2028.69	0.03117
	2026.76	0.00299	2026.76	0.01871	2026.76	0.0238	2026.76	0.01535	2026.76	0.01664	2026.76	0.01986	2026.76	0.03081
	2024.83	0.00305	2024.83	0.01868	2024.83	0.02378	2024.83	0.01536	2024.83	0.01662	2024.83	0.01985	2024.83	0.03065
	2022.91	0.00317	2022.91	0.01841	2022.91	0.02393	2022.91	0.01559	2022.91	0.01632	2022.91	0.01993	2022.91	0.03079
	2020.98	0.00324	2020.98	0.01807	2020.98	0.02389	2020.98	0.01585	2020.98	0.01619	2020.98	0.01993	2020.98	0.03074
	2019.05	0.00318	2019.05	0.01807	2019.05	0.0238	2019.05	0.01607	2019.05	0.01643	2019.05	0.01986	2019.05	0.03068
	2017.12	0.00295	2017.12	0.01824	2017.12	0.02383	2017.12	0.016	2017.12	0.0166	2017.12	0.0196	2017.12	0.03052
	2015.19	0.00277	2015.19	0.01847	2015.19	0.02377	2015.19	0.01559	2015.19	0.01647	2015.19	0.01934	2015.19	0.03032
	2013.26	0.0029	2013.26	0.01882	2013.26	0.02364	2013.26	0.0153	2013.26	0.01635	2013.26	0.01958	2013.26	0.03067
	2011.34	0.00312	2011.34	0.01916	2011.34	0.0236	2011.34	0.01543	2011.34	0.01637	2011.34	0.02019	2011.34	0.03107
	2009.41	0.00297	2009.41	0.01939	2009.41	0.02363	2009.41	0.01571	2009.41	0.0164	2009.41	0.02057	2009.41	0.03115
	2007.48	0.00273	2007.48	0.01946	2007.48	0.02385	2007.48	0.01577	2007.48	0.01623	2007.48	0.0204	2007.48	0.03117
	2005.55	0.0028	2005.55	0.0194	2005.55	0.02435	2005.55	0.01571	2005.55	0.01602	2005.55	0.0202	2005.55	0.0315
	2003.62	0.00304	2003.62	0.01933	2003.62	0.02475	2003.62	0.01574	2003.62	0.01604	2003.62	0.02026	2003.62	0.03193
	2001.69	0.00329	2001.69	0.01945	2001.69	0.0247	2001.69	0.01584	2001.69	0.0163	2001.69	0.02031	2001.69	0.03218
	1999.77	0.00346	1999.77	0.01971	1999.77	0.02459	1999.77	0.01582	1999.77	0.01654	1999.77	0.02039	1999.77	0.0323
	1997.84	0.00352	1997.84	0.02	1997.84	0.02485	1997.84	0.01571	1997.84	0.01665	1997.84	0.0206	1997.84	0.03227
	1995.91	0.00361	1995.91	0.02027	1995.91	0.02511	1995.91	0.016	1995.91	0.01692	1995.91	0.02106	1995.91	0.03235
	1993.98	0.00379	1993.98	0.02043	1993.98	0.02523	1993.98	0.01662	1993.98	0.01759	1993.98	0.02187	1993.98	0.0325
	1992.05	0.00396	1992.05	0.02049	1992.05	0.02543	1992.05	0.01698	1992.05	0.01849	1992.05	0.02267	1992.05	0.03236
	1990.12	0.00419	1990.12	0.02034	1990.12	0.02543	1990.12	0.01702	1990.12	0.01897	1990.12	0.02288	1990.12	0.03195
	1988.19	0.00427	1988.19	0.02008	1988.19	0.02508	1988.19	0.01703	1988.19	0.01875	1988.19	0.02271	1988.19	0.03186
	1986.27	0.00399	1986.27	0.02019	1986.27	0.02482	1986.27	0.01693	1986.27	0.01822	1986.27	0.02246	1986.27	0.03209
	1984.34	0.00361	1984.34	0.02064	1984.34	0.02501	1984.34	0.01685	1984.34	0.01795	1984.34	0.02209	1984.34	0.03226
	1982.41	0.00349	1982.41	0.02109	1982.41	0.0255	1982.41	0.01703	1982.41	0.01789	1982.41	0.02189	1982.41	0.03279
	1980.48	0.00374	1980.48	0.02145	1980.48	0.02571	1980.48	0.01725	1980.48	0.01778	1980.48	0.02209	1980.48	0.0335
	1978.55	0.00392	1978.55	0.02157	1978.55	0.0255	1978.55	0.01723	1978.55	0.01778	1978.55	0.0223	1978.55	0.0337
	1976.62	0.00344	1976.62	0.02142	1976.62	0.02539	1976.62	0.01706	1976.62	0.01786	1976.62	0.02192	1976.62	0.03339
	1974.7	0.00293	1974.7	0.0211	1974.7	0.02559	1974.7	0.01701	1974.7	0.01793	1974.7	0.02138	1974.7	0.03311
	1972.77	0.00302	1972.77	0.02054	1972.77	0.02589	1972.77	0.0169	1972.77	0.01788	1972.77	0.02147	1972.77	0.03314
	1970.84	0.00313	1970.84	0.02017	1970.84	0.02632	1970.84	0.01666	1970.84	0.01795	1970.84	0.02228	1970.84	0.03386
	1968.91	0.00292	1968.91	0.02031	1968.91	0.0268	1968.91	0.01679	1968.91	0.0187	1968.91	0.02331	1968.91	0.03522
	1966.98	0.00287	1966.98	0.02012	1966.98	0.02654	1966.98	0.01723	1966.98	0.01943	1966.98	0.02332	1966.98	0.03572
	1965.05	0.00334	1965.05	0.01945	1965.05	0.02574	1965.05	0.01748	1965.05	0.01935	1965.05	0.02246	1965.05	0.03504
	1963.13	0.0038	1963.13	0.01947	1963.13	0.02578	1963.13	0.01756	1963.13	0.01887	1963.13	0.02234	1963.13	0.03436
	1961.2	0.00364	1961.2	0.02019	1961.2	0.02678	1961.2	0.01778	1961.2	0.01839	1961.2	0.02299	1961.2	0.03438
	1959.27	0.00339	1959.27	0.02082	1959.27	0.02763	1959.27	0.01795	1959.27	0.01813	1959.27	0.02337	1959.27	0.03501
	1957.34	0.00365	1957.34	0.02135	1957.34	0.02791	1957.34	0.01783	1957.34	0.01847	1957.34	0.02322	1957.34	0.03564
	1955.41	0.00391	1955.41	0.02186	1955.41	0.02786	1955.41	0.01777	1955.41	0.01926	1955.41	0.02293	1955.41	0.03575
	1953.48	0.00393	1953.48	0.02182	1953.48	0.02753	1953.48	0.01802	1953.48	0.01969	1953.48	0.02286	1953.48	0.03532
	1951.56	0.00397	1951.56	0.0212	1951.56	0.02717	1951.56	0.01816	1951.56	0.0195	1951.56	0.02313	1951.56	0.035
	1949.63	0.00386	1949.63	0.02068	1949.63	0.02717	1949.63	0.018	1949.63	0.01929	1949.63	0.02343	1949.63	0.03503
	1947.7	0.00368	1947.7	0.02074	1947.7	0.02728	1947.7	0.01807	1947.7	0.01941	1947.7	0.02359	1947.7	0.03519
	1945.77	0.00389	1945.77	0.02117	1945.77	0.02739	1945.77	0.01878	1945.77	0.01979	1945.77	0.02388	1945.77	0.03547
	1943.84	0.00437	1943.84	0.02152	1943.84	0.02759	1943.84	0.01954	1943.84	0.02036	1943.84	0.02416	1943.84	0.03603
	1941.91	0.00474	1941.91	0.02169	1941.91	0.02765	1941.91	0.01944	1941.91	0.02053	1941.91	0.02379	1941.91	0.03636
	1939.98	0.00476	1939.98	0.02175	1939.98	0.02758	1939.98	0.01883	1939.98	0.01991	1939.98	0.02281	1939.98	0.03593
	1938.06	0.00435	1938.06	0.02172	1938.06	0.02761	1938.06	0.01862	1938.06	0.01929	1938.06	0.02226	1938.06	0.03572
	1936.13	0.00375	1936.13	0.02158	1936.13	0.02768	1936.13	0.01868	1936.13	0.01895	1936.13	0.0224	1936.13	0.03605
	1934.2	0.00331	1934.2	0.02134	1934.2	0.02769	1934.2	0.0183	1934.2	0.01855	1934.2	0.02235	1934.2	0.03594
	1932.27	0.00321	1932.27	0.02094	1932.27	0.0276	1932.27	0.01754	1932.27	0.01814	1932.27	0.02184	1932.27	0.03497
	1930.34	0.00351	1930.34	0.02065	1930.34	0.02728	1930.34	0.01701	1930.34	0.01782	1930.34	0.02172	1930.34	0.03405
	1928.41	0.00393	1928.41	0.02084	1928.41	0.02681	1928.41	0.01693	1928.41	0.01749	1928.41	0.02203	1928.41	0.03416
	1926.49	0.00398	1926.49	0.02113	1926.49	0.02648	1926.49	0.01704	1926.49	0.01727	1926.49	0.02218	1926.49	0.0348
	1924.56	0.00346	1924.56	0.02095	1924.56	0.02637	1924.56	0.01705	1924.56	0.01755	1924.56	0.02227	1924.56	0.03505
	1922.63	0.00289	1922.63	0.02082	1922.63	0.02649	1922.63	0.01726	1922.63	0.01834	1922.63	0.02247	1922.63	0.03473
	1920.7	0.00267	1920.7	0.0211	1920.7	0.02636	1920.7	0.01789	1920.7	0.01912	1920.7	0.02249	1920.7	0.03435
	1918.77	0.00248	1918.77	0.02114	1918.77	0.02552	1918.77	0.01826	1918.77	0.01928	1918.77	0.02206	1918.77	0.03409
	1916.84	0.00234	1916.84	0.02084	1916.84	0.02479	1916.84	0.01812	1916.84	0.0185	1916.84	0.02152	1916.84	0.0337
	1914.92	0.00285	1914.92	0.02068	1914.92	0.02504	1914.92	0.0177	1914.92	0.01765	1914.92	0.02135	1914.92	0.03341
	1912.99	0.00392	1912.99	0.02068	1912.99	0.02574	1912.99	0.01712	1912.99	0.01765	1912.99	0.02152	1912.99	0.03334
	1911.06	0.00462	1911.06	0.02055	1911.06	0.02623	1911.06	0.01684	1911.06	0.01804	1911.06	0.0221	1911.06	0.03347
	1909.13	0.00437	1909.13	0.01989	1909.13	0.02647	1909.13	0.01752	1909.13	0.01807	1909.13	0.02265	1909.13	0.03384
	1907.2	0.00392	1907.2	0.01899	1907.2	0.02637	1907.2	0.01882	1907.2	0.01797	1907.2	0.02235	1907.2	0.03405
	1905.27	0.00399	1905.27	0.0189	1905.27	0.02592	1905.27	0.01935	1905.27	0.01814	1905.27	0.02142	1905.27	0.03342
	1903.34	0.00399	1903.34	0.01953	1903.34	0.02528	1903.34	0.01845	1903.34	0.01816	1903.34	0.02042	1903.34	0.03232
	1901.42	0.0035	1901.42	0.01984	1901.42	0.0246	1901.42	0.01726	1901.42	0.0175	1901.42	0.01969	1901.42	0.03154
	1899.49	0.00336	1899.49	0.01977	1899.49	0.02407	1899.49	0.01694	1899.49	0.01696	1899.49	0.01962	1899.49	0.03125
	1897.56	0.00404	1897.56	0.01975	1897.56	0.02354	1897.56	0.01692	1897.56	0.01753	1897.56	0.02011	1897.56	0.03102
	1895.63	0.00469	1895.63	0.01983	1895.63	0.02305	1895.63	0.01627	1895.63	0.01818	1895.63	0.02071	1895.63	0.03048
	1893.7	0.00448	1893.7	0.01976	1893.7	0.02299	1893.7	0.01579	1893.7	0.01781	1893.7	0.0213	1893.7	0.03023
	1891.77	0.00353	1891.77	0.01905	1891.77	0.02322	1891.77	0.01626	1891.77	0.01737	1891.77	0.02185	1891.77	0.03052
	1889.85	0.00288	1889.85	0.01831	1889.85	0.02363	1889.85	0.01721	1889.85	0.0173	1889.85	0.02185	1889.85	0.03089
	1887.92	0.00321	1887.92	0.01885	1887.92	0.02367	1887.92	0.01776	1887.92	0.01664	1887.92	0.02104	1887.92	0.03123
	1885.99	0.0036	1885.99	0.01981	1885.99	0.02274	1885.99	0.01702	1885.99	0.01543	1885.99	0.02004	1885.99	0.03106
	1884.06	0.00337	1884.06	0.0197	1884.06	0.0218	1884.06	0.01576	1884.06	0.01492	1884.06	0.01944	1884.06	0.03075
	1882.13	0.00327	1882.13	0.01888	1882.13	0.02215	1882.13	0.01585	1882.13	0.01601	1882.13	0.0194	1882.13	0.03188
	1880.2	0.00371	1880.2	0.01839	1880.2	0.0235	1880.2	0.01701	1880.2	0.01765	1880.2	0.01979	1880.2	0.03404
	1878.28	0.00409	1878.28	0.0185	1878.28	0.02448	1878.28	0.01701	1878.28	0.01799	1878.28	0.02007	1878.28	0.03518
	1876.35	0.00422	1876.35	0.01903	1876.35	0.02427	1876.35	0.01552	1876.35	0.01719	1876.35	0.02005	1876.35	0.03523
	1874.42	0.00454	1874.42	0.01975	1874.42	0.0238	1874.42	0.01478	1874.42	0.01625	1874.42	0.02067	1874.42	0.0355
	1872.49	0.00494	1872.49	0.02035	1872.49	0.02399	1872.49	0.01562	1872.49	0.01611	1872.49	0.02224	1872.49	0.03607
	1870.56	0.00467	1870.56	0.02045	1870.56	0.02378	1870.56	0.01631	1870.56	0.01751	1870.56	0.02318	1870.56	0.03547
	1868.63	0.00376	1868.63	0.02006	1868.63	0.02238	1868.63	0.01606	1868.63	0.01917	1868.63	0.02248	1868.63	0.03348
	1866.7	0.00339	1866.7	0.01981	1866.7	0.02181	1866.7	0.01635	1866.7	0.01948	1866.7	0.02166	1866.7	0.03282
	1864.78	0.00356	1864.78	0.01988	1864.78	0.02336	1864.78	0.017	1864.78	0.01911	1864.78	0.02163	1864.78	0.03376
	1862.85	0.00342	1862.85	0.01982	1862.85	0.0255	1862.85	0.01676	1862.85	0.01878	1862.85	0.02171	1862.85	0.03436
	1860.92	0.0031	1860.92	0.01962	1860.92	0.0264	1860.92	0.01623	1860.92	0.01855	1860.92	0.02152	1860.92	0.03445
	1858.99	0.00329	1858.99	0.01977	1858.99	0.02599	1858.99	0.01657	1858.99	0.01785	1858.99	0.02111	1858.99	0.03443
	1857.06	0.00378	1857.06	0.02075	1857.06	0.02535	1857.06	0.01732	1857.06	0.0164	1857.06	0.02101	1857.06	0.03402
	1855.13	0.00357	1855.13	0.02152	1855.13	0.0246	1855.13	0.01723	1855.13	0.01488	1855.13	0.02126	1855.13	0.03357
	1853.21	0.00268	1853.21	0.02074	1853.21	0.02399	1853.21	0.01671	1853.21	0.01445	1853.21	0.021	1853.21	0.03412
	1851.28	0.00224	1851.28	0.01972	1851.28	0.02455	1851.28	0.01706	1851.28	0.0162	1851.28	0.02077	1851.28	0.03527
	1849.35	0.00256	1849.35	0.02022	1849.35	0.02566	1849.35	0.01764	1849.35	0.01893	1849.35	0.02179	1849.35	0.03544
	1847.42	0.00327	1847.42	0.02139	1847.42	0.02635	1847.42	0.01768	1847.42	0.02067	1847.42	0.02337	1847.42	0.03498
	1845.49	0.004	1845.49	0.022	1845.49	0.02712	1845.49	0.01858	1845.49	0.02186	1845.49	0.02428	1845.49	0.0358
	1843.56	0.00414	1843.56	0.0225	1843.56	0.02763	1843.56	0.0206	1843.56	0.02225	1843.56	0.0239	1843.56	0.03769
	1841.64	0.00417	1841.64	0.02348	1841.64	0.02723	1841.64	0.02114	1841.64	0.02118	1841.64	0.023	1841.64	0.03871
	1839.71	0.00505	1839.71	0.02426	1839.71	0.02695	1839.71	0.02014	1839.71	0.02046	1839.71	0.02347	1839.71	0.03857
	1837.78	0.00658	1837.78	0.02403	1837.78	0.02762	1837.78	0.01958	1837.78	0.02078	1837.78	0.02542	1837.78	0.0378
	1835.85	0.00726	1835.85	0.02279	1835.85	0.02878	1835.85	0.02024	1835.85	0.02109	1835.85	0.02689	1835.85	0.03747
	1833.92	0.00619	1833.92	0.02149	1833.92	0.02912	1833.92	0.02094	1833.92	0.02096	1833.92	0.0264	1833.92	0.03754
	1831.99	0.00491	1831.99	0.02112	1831.99	0.0285	1831.99	0.02007	1831.99	0.02116	1831.99	0.02503	1831.99	0.03702
	1830.07	0.00479	1830.07	0.02173	1830.07	0.02806	1830.07	0.01845	1830.07	0.02181	1830.07	0.02445	1830.07	0.03664
	1828.14	0.00501	1828.14	0.02232	1828.14	0.02852	1828.14	0.0189	1828.14	0.02203	1828.14	0.02481	1828.14	0.03748
	1826.21	0.00458	1826.21	0.0225	1826.21	0.02906	1826.21	0.02081	1826.21	0.02171	1826.21	0.02548	1826.21	0.03844
	1824.28	0.00411	1824.28	0.02255	1824.28	0.02924	1824.28	0.0213	1824.28	0.02111	1824.28	0.02612	1824.28	0.0388
	1822.35	0.00454	1822.35	0.02261	1822.35	0.02993	1822.35	0.0204	1822.35	0.0206	1822.35	0.02641	1822.35	0.03893
	1820.42	0.0051	1820.42	0.0229	1820.42	0.03074	1820.42	0.02036	1820.42	0.02049	1820.42	0.02659	1820.42	0.03904
	1818.49	0.00493	1818.49	0.02303	1818.49	0.0308	1818.49	0.02173	1818.49	0.02062	1818.49	0.02696	1818.49	0.03989
	1816.57	0.00476	1816.57	0.02278	1816.57	0.03084	1816.57	0.02326	1816.57	0.02119	1816.57	0.02715	1816.57	0.04137
	1814.64	0.00503	1814.64	0.02314	1814.64	0.03124	1814.64	0.0237	1814.64	0.02224	1814.64	0.0271	1814.64	0.04205
	1812.71	0.00533	1812.71	0.02437	1812.71	0.03108	1812.71	0.02285	1812.71	0.02303	1812.71	0.02757	1812.71	0.04156
	1810.78	0.00575	1810.78	0.02555	1810.78	0.03081	1810.78	0.02169	1810.78	0.02328	1810.78	0.02876	1810.78	0.04066
	1808.85	0.00609	1808.85	0.02609	1808.85	0.03144	1808.85	0.02163	1808.85	0.02358	1808.85	0.02975	1808.85	0.04047
	1806.92	0.00572	1806.92	0.02578	1806.92	0.03189	1806.92	0.02244	1806.92	0.02388	1806.92	0.02956	1806.92	0.04049
	1805	0.00493	1805	0.02464	1805	0.03162	1805	0.02307	1805	0.02414	1805	0.02846	1805	0.04018
	1803.07	0.00465	1803.07	0.02342	1803.07	0.03137	1803.07	0.02354	1803.07	0.02494	1803.07	0.02779	1803.07	0.04039
	1801.14	0.00523	1801.14	0.0231	1801.14	0.03118	1801.14	0.0237	1801.14	0.02577	1801.14	0.02787	1801.14	0.04057
	1799.21	0.006	1799.21	0.02383	1799.21	0.03121	1799.21	0.02336	1799.21	0.02587	1799.21	0.02802	1799.21	0.04035
	1797.28	0.00639	1797.28	0.02526	1797.28	0.03157	1797.28	0.02337	1797.28	0.02613	1797.28	0.02853	1797.28	0.04128
	1795.35	0.00611	1795.35	0.02648	1795.35	0.03148	1795.35	0.02347	1795.35	0.02665	1795.35	0.02967	1795.35	0.04257
	1793.43	0.00495	1793.43	0.02639	1793.43	0.03068	1793.43	0.02278	1793.43	0.02624	1793.43	0.0307	1793.43	0.04213
	1791.5	0.0042	1791.5	0.02564	1791.5	0.02997	1791.5	0.02201	1791.5	0.02451	1791.5	0.0305	1791.5	0.04083
	1789.57	0.00504	1789.57	0.02539	1789.57	0.03028	1789.57	0.02218	1789.57	0.0228	1789.57	0.02913	1789.57	0.04032
	1787.64	0.0059	1787.64	0.02484	1787.64	0.03164	1787.64	0.02238	1787.64	0.02235	1787.64	0.02823	1787.64	0.04015
	1785.71	0.00534	1785.71	0.02371	1785.71	0.03329	1785.71	0.02219	1785.71	0.0229	1785.71	0.02838	1785.71	0.04006
	1783.78	0.00411	1783.78	0.02301	1783.78	0.03395	1783.78	0.02203	1783.78	0.02343	1783.78	0.02871	1783.78	0.04011
	1781.85	0.00406	1781.85	0.02357	1781.85	0.03348	1781.85	0.0219	1781.85	0.02403	1781.85	0.02898	1781.85	0.04069
	1779.93	0.00511	1779.93	0.02468	1779.93	0.03282	1779.93	0.02197	1779.93	0.02493	1779.93	0.02934	1779.93	0.04169
	1778	0.00597	1778	0.02492	1778	0.03226	1778	0.02214	1778	0.02533	1778	0.02902	1778	0.04163
	1776.07	0.00581	1776.07	0.02433	1776.07	0.03139	1776.07	0.0216	1776.07	0.02523	1776.07	0.02807	1776.07	0.04008
	1774.14	0.00437	1774.14	0.0237	1774.14	0.03024	1774.14	0.02031	1774.14	0.02484	1774.14	0.02739	1774.14	0.03807
	1772.21	0.00345	1772.21	0.02354	1772.21	0.02993	1772.21	0.01949	1772.21	0.0243	1772.21	0.02757	1772.21	0.03798
	1770.28	0.00481	1770.28	0.02412	1770.28	0.03074	1770.28	0.02044	1770.28	0.02438	1770.28	0.02835	1770.28	0.04075
	1768.36	0.00578	1768.36	0.02458	1768.36	0.03114	1768.36	0.02166	1768.36	0.0244	1768.36	0.02876	1768.36	0.04233
	1766.43	0.00491	1766.43	0.02466	1766.43	0.03116	1766.43	0.02174	1766.43	0.02363	1766.43	0.02866	1766.43	0.04132
	1764.5	0.00402	1764.5	0.02468	1764.5	0.03146	1764.5	0.02164	1764.5	0.02311	1764.5	0.02869	1764.5	0.04029
	1762.57	0.00409	1762.57	0.02463	1762.57	0.03178	1762.57	0.02199	1762.57	0.02312	1762.57	0.02878	1762.57	0.04043
	1760.64	0.00467	1760.64	0.02523	1760.64	0.03179	1760.64	0.02236	1760.64	0.02336	1760.64	0.0287	1760.64	0.04107
	1758.71	0.00559	1758.71	0.02632	1758.71	0.03164	1758.71	0.02271	1758.71	0.02437	1758.71	0.02882	1758.71	0.04154
	1756.79	0.00639	1756.79	0.02615	1756.79	0.03157	1756.79	0.023	1756.79	0.02516	1756.79	0.02864	1756.79	0.04138
	1754.86	0.00637	1754.86	0.02499	1754.86	0.03199	1754.86	0.02315	1754.86	0.02488	1754.86	0.02806	1754.86	0.04093
	1752.93	0.00601	1752.93	0.02437	1752.93	0.03258	1752.93	0.0231	1752.93	0.0255	1752.93	0.02819	1752.93	0.04084
	1751	0.00531	1751	0.02427	1751	0.03254	1751	0.02263	1751	0.0274	1751	0.02872	1751	0.04059
	1749.07	0.00379	1749.07	0.02405	1749.07	0.03233	1749.07	0.02258	1749.07	0.02786	1749.07	0.02844	1749.07	0.03965
	1747.14	0.00313	1747.14	0.0237	1747.14	0.03266	1747.14	0.02321	1747.14	0.02655	1747.14	0.02786	1747.14	0.03926
	1745.21	0.00406	1745.21	0.02368	1745.21	0.03269	1745.21	0.02308	1745.21	0.02551	1745.21	0.02794	1745.21	0.03974
	1743.29	0.00501	1743.29	0.02437	1743.29	0.03188	1743.29	0.02182	1743.29	0.0252	1743.29	0.02791	1743.29	0.03984
	1741.36	0.00492	1741.36	0.02478	1741.36	0.03047	1741.36	0.02039	1741.36	0.02495	1741.36	0.02659	1741.36	0.03927
	1739.43	0.00454	1739.43	0.02404	1739.43	0.02934	1739.43	0.0198	1739.43	0.02437	1739.43	0.02534	1739.43	0.03917
	1737.5	0.00445	1737.5	0.02333	1737.5	0.02921	1737.5	0.02018	1737.5	0.02424	1737.5	0.02628	1737.5	0.03946
	1735.57	0.00423	1735.57	0.02291	1735.57	0.0293	1735.57	0.02052	1735.57	0.02539	1735.57	0.02851	1735.57	0.03909
	1733.64	0.0039	1733.64	0.02172	1733.64	0.02904	1733.64	0.02032	1733.64	0.02642	1733.64	0.02936	1733.64	0.03874
	1731.72	0.00426	1731.72	0.02102	1731.72	0.02953	1731.72	0.02099	1731.72	0.02544	1731.72	0.02844	1731.72	0.03971
	1729.79	0.00512	1729.79	0.02209	1729.79	0.03043	1729.79	0.02205	1729.79	0.02402	1729.79	0.02767	1729.79	0.04062
	1727.86	0.00544	1727.86	0.02372	1727.86	0.03041	1727.86	0.02181	1727.86	0.02303	1727.86	0.02698	1727.86	0.04027
	1725.93	0.00481	1725.93	0.02427	1725.93	0.02972	1725.93	0.02097	1725.93	0.02243	1725.93	0.02644	1725.93	0.03917
	1724	0.00441	1724	0.02377	1724	0.02945	1724	0.02108	1724	0.02201	1724	0.02635	1724	0.03863
	1722.07	0.00519	1722.07	0.02312	1722.07	0.02981	1722.07	0.02178	1722.07	0.02174	1722.07	0.02658	1722.07	0.03857
	1720.15	0.0063	1720.15	0.02268	1720.15	0.03019	1720.15	0.02194	1720.15	0.02237	1720.15	0.02743	1720.15	0.03793
	1718.22	0.00688	1718.22	0.02267	1718.22	0.03032	1718.22	0.02173	1718.22	0.02463	1718.22	0.02906	1718.22	0.03741
	1716.29	0.0073	1716.29	0.02272	1716.29	0.03022	1716.29	0.02176	1716.29	0.02694	1716.29	0.03029	1716.29	0.03876
	1714.36	0.00725	1714.36	0.02225	1714.36	0.0297	1714.36	0.02119	1714.36	0.02652	1714.36	0.02978	1714.36	0.03997
	1712.43	0.00574	1712.43	0.02205	1712.43	0.0288	1712.43	0.02021	1712.43	0.0246	1712.43	0.0281	1712.43	0.03892
	1710.5	0.00416	1710.5	0.02281	1710.5	0.02854	1710.5	0.02006	1710.5	0.0234	1710.5	0.02654	1710.5	0.03744
	1708.57	0.00427	1708.57	0.02419	1708.57	0.02936	1708.57	0.02048	1708.57	0.02366	1708.57	0.02633	1708.57	0.03742
	1706.65	0.00537	1706.65	0.02486	1706.65	0.02939	1706.65	0.02033	1706.65	0.02456	1706.65	0.02703	1706.65	0.03795
	1704.72	0.00546	1704.72	0.02411	1704.72	0.02735	1704.72	0.0196	1704.72	0.02476	1704.72	0.02673	1704.72	0.03761
	1702.79	0.00392	1702.79	0.02255	1702.79	0.02459	1702.79	0.01892	1702.79	0.02419	1702.79	0.02518	1702.79	0.0367
	1700.86	0.00182	1700.86	0.02079	1700.86	0.02227	1700.86	0.01846	1700.86	0.02326	1700.86	0.02365	1700.86	0.03536
	1698.93	0.00229	1698.93	0.01969	1698.93	0.02218	1698.93	0.01869	1698.93	0.02257	1698.93	0.02417	1698.93	0.03454
	1697	0.00541	1697	0.01953	1697	0.02431	1697	0.0194	1697	0.02275	1697	0.02639	1697	0.0353
	1695.08	0.007	1695.08	0.01995	1695.08	0.02651	1695.08	0.02024	1695.08	0.02228	1695.08	0.02761	1695.08	0.03618
	1693.15	0.00574	1693.15	0.02047	1693.15	0.02728	1693.15	0.02121	1693.15	0.02143	1693.15	0.02719	1693.15	0.03614
	1691.22	0.00414	1691.22	0.02089	1691.22	0.0271	1691.22	0.02198	1691.22	0.02199	1691.22	0.02657	1691.22	0.03632
	1689.29	0.00424	1689.29	0.02153	1689.29	0.02757	1689.29	0.02236	1689.29	0.02362	1689.29	0.0265	1689.29	0.03768
	1687.36	0.0052	1687.36	0.02211	1687.36	0.02788	1687.36	0.02129	1687.36	0.02489	1687.36	0.02614	1687.36	0.03911
	1685.43	0.00491	1685.43	0.02209	1685.43	0.02582	1685.43	0.01759	1685.43	0.02497	1685.43	0.02431	1685.43	0.03843
	1683.51	0.00424	1683.51	0.02152	1683.51	0.02363	1683.51	0.0153	1683.51	0.02394	1683.51	0.02317	1683.51	0.03615
	1681.58	0.00556	1681.58	0.02185	1681.58	0.02475	1681.58	0.01879	1681.58	0.02369	1681.58	0.02521	1681.58	0.03674
	1679.65	0.00777	1679.65	0.0231	1679.65	0.02648	1679.65	0.0225	1679.65	0.02391	1679.65	0.0272	1679.65	0.03846
	1677.72	0.00934	1677.72	0.0235	1677.72	0.02785	1677.72	0.02331	1677.72	0.02405	1677.72	0.02801	1677.72	0.03822
	1675.79	0.00885	1675.79	0.02221	1675.79	0.02871	1675.79	0.02098	1675.79	0.02378	1675.79	0.02801	1675.79	0.03638
	1673.86	0.0064	1673.86	0.02081	1673.86	0.02828	1673.86	0.01785	1673.86	0.02186	1673.86	0.02676	1673.86	0.03516
	1671.94	0.00431	1671.94	0.02064	1671.94	0.02713	1671.94	0.01754	1671.94	0.01967	1671.94	0.02495	1671.94	0.03527
	1670.01	0.00384	1670.01	0.02128	1670.01	0.02671	1670.01	0.02009	1670.01	0.01978	1670.01	0.02407	1670.01	0.03525
	1668.08	0.00509	1668.08	0.02178	1668.08	0.0274	1668.08	0.02185	1668.08	0.02172	1668.08	0.02427	1668.08	0.03472
	1666.15	0.00633	1666.15	0.02118	1666.15	0.02714	1666.15	0.02089	1666.15	0.02259	1666.15	0.02484	1666.15	0.03474
	1664.22	0.00544	1664.22	0.01983	1664.22	0.02527	1664.22	0.01917	1664.22	0.02181	1664.22	0.02493	1664.22	0.03468
	1662.29	0.00317	1662.29	0.01859	1662.29	0.02434	1662.29	0.01841	1662.29	0.02002	1662.29	0.0239	1662.29	0.03393
	1660.36	0.00327	1660.36	0.01877	1660.36	0.02595	1660.36	0.01937	1660.36	0.01893	1660.36	0.0232	1660.36	0.03432
	1658.44	0.00518	1658.44	0.02034	1658.44	0.02739	1658.44	0.02031	1658.44	0.01947	1658.44	0.02366	1658.44	0.03644
	1656.51	0.00635	1656.51	0.02121	1656.51	0.02655	1656.51	0.01903	1656.51	0.02069	1656.51	0.02381	1656.51	0.03778
	1654.58	0.00697	1654.58	0.01918	1654.58	0.02412	1654.58	0.01438	1654.58	0.02264	1654.58	0.02249	1654.58	0.03513
	1652.65	0.00742	1652.65	0.01707	1652.65	0.02451	1652.65	0.01053	1652.65	0.02466	1652.65	0.02192	1652.65	0.0302
	1650.72	0.00682	1650.72	0.01991	1650.72	0.02607	1650.72	0.01261	1650.72	0.02408	1650.72	0.0243	1650.72	0.02966
	1648.79	0.00549	1648.79	0.022	1648.79	0.02374	1648.79	0.01339	1648.79	0.02292	1648.79	0.02486	1648.79	0.02934
	1646.87	0.00379	1646.87	0.02194	1646.87	0.02094	1646.87	0.01252	1646.87	0.02175	1646.87	0.0229	1646.87	0.02935
	1644.94	0.00376	1644.94	0.02272	1644.94	0.02319	1644.94	0.01495	1644.94	0.02066	1644.94	0.02247	1644.94	0.0339
	1643.01	0.00493	1643.01	0.02281	1643.01	0.02701	1643.01	0.01784	1643.01	0.01957	1643.01	0.02272	1643.01	0.03869
	1641.08	0.00518	1641.08	0.02064	1641.08	0.02786	1641.08	0.01759	1641.08	0.01845	1641.08	0.02159	1641.08	0.03997
	1639.15	0.00498	1639.15	0.01904	1639.15	0.02525	1639.15	0.01505	1639.15	0.01872	1639.15	0.02041	1639.15	0.03833
	1637.22	0.00588	1637.22	0.0197	1637.22	0.02159	1637.22	0.01238	1637.22	0.02019	1637.22	0.01904	1637.22	0.03524
	1635.3	0.00842	1635.3	0.02118	1635.3	0.02108	1635.3	0.01318	1635.3	0.02049	1635.3	0.01768	1635.3	0.03282
	1633.37	0.00995	1633.37	0.02254	1633.37	0.0248	1633.37	0.01771	1633.37	0.02029	1633.37	0.01955	1633.37	0.03339
	1631.44	0.00938	1631.44	0.02334	1631.44	0.02936	1631.44	0.0208	1631.44	0.02145	1631.44	0.02238	1631.44	0.03492
	1629.51	0.00858	1629.51	0.02367	1629.51	0.03227	1629.51	0.02128	1629.51	0.02339	1629.51	0.02298	1629.51	0.03604
	1627.58	0.00831	1627.58	0.02412	1627.58	0.03168	1627.58	0.02097	1627.58	0.02382	1627.58	0.02214	1627.58	0.03753
	1625.65	0.0074	1625.65	0.0233	1625.65	0.02841	1625.65	0.02112	1625.65	0.02111	1625.65	0.02227	1625.65	0.03873
	1623.72	0.00615	1623.72	0.02029	1623.72	0.02501	1623.72	0.02116	1623.72	0.0183	1623.72	0.02258	1623.72	0.03823
	1621.8	0.00626	1621.8	0.01808	1621.8	0.02435	1621.8	0.02176	1621.8	0.01938	1621.8	0.02161	1621.8	0.0377
	1619.87	0.00705	1619.87	0.0185	1619.87	0.02574	1619.87	0.0232	1619.87	0.022	1619.87	0.02027	1619.87	0.03799
	1617.94	0.0073	1617.94	0.01969	1617.94	0.02574	1617.94	0.02313	1617.94	0.02197	1617.94	0.01945	1617.94	0.03682
	1616.01	0.00641	1616.01	0.01988	1616.01	0.02476	1616.01	0.02071	1616.01	0.01949	1616.01	0.02027	1616.01	0.03516
	1614.08	0.00493	1614.08	0.01997	1614.08	0.02532	1614.08	0.01983	1614.08	0.01836	1614.08	0.02223	1614.08	0.03743
	1612.15	0.00388	1612.15	0.02016	1612.15	0.02571	1612.15	0.02044	1612.15	0.01808	1612.15	0.0229	1612.15	0.03993
	1610.23	0.00344	1610.23	0.02003	1610.23	0.02568	1610.23	0.02026	1610.23	0.01816	1610.23	0.02329	1610.23	0.03814
	1608.3	0.00418	1608.3	0.02116	1608.3	0.02635	1608.3	0.02053	1608.3	0.02018	1608.3	0.02605	1608.3	0.03511
	1606.37	0.00524	1606.37	0.02301	1606.37	0.02676	1606.37	0.02192	1606.37	0.02166	1606.37	0.02937	1606.37	0.03534
	1604.44	0.00575	1604.44	0.02407	1604.44	0.0275	1604.44	0.02279	1604.44	0.02051	1604.44	0.0293	1604.44	0.03776
	1602.51	0.00679	1602.51	0.025	1602.51	0.02969	1602.51	0.02296	1602.51	0.01942	1602.51	0.02603	1602.51	0.03924
	1600.58	0.00784	1600.58	0.02522	1600.58	0.03132	1600.58	0.02278	1600.58	0.02005	1600.58	0.02325	1600.58	0.0392
	1598.66	0.00861	1598.66	0.02464	1598.66	0.03166	1598.66	0.02241	1598.66	0.02145	1598.66	0.0236	1598.66	0.0399
	1596.73	0.00974	1596.73	0.02454	1596.73	0.03189	1596.73	0.02201	1596.73	0.02166	1596.73	0.02587	1596.73	0.04147
	1594.8	0.01041	1594.8	0.02407	1594.8	0.03213	1594.8	0.02139	1594.8	0.0201	1594.8	0.02726	1594.8	0.0423
	1592.87	0.00993	1592.87	0.02252	1592.87	0.0326	1592.87	0.0209	1592.87	0.01877	1592.87	0.02682	1592.87	0.04323
	1590.94	0.0082	1590.94	0.02136	1590.94	0.03331	1590.94	0.02114	1590.94	0.01828	1590.94	0.02592	1590.94	0.04392
	1589.01	0.00654	1589.01	0.02177	1589.01	0.03327	1589.01	0.02193	1589.01	0.01898	1589.01	0.02598	1589.01	0.04285
	1587.08	0.00637	1587.08	0.02321	1587.08	0.03238	1587.08	0.02236	1587.08	0.02068	1587.08	0.02702	1587.08	0.04147
	1585.16	0.00681	1585.16	0.02431	1585.16	0.03178	1585.16	0.02341	1585.16	0.02029	1585.16	0.02786	1585.16	0.04044
	1583.23	0.00744	1583.23	0.02386	1583.23	0.03184	1583.23	0.02613	1583.23	0.01887	1583.23	0.02738	1583.23	0.03941
	1581.3	0.0083	1581.3	0.02201	1581.3	0.03121	1581.3	0.02713	1581.3	0.02015	1581.3	0.02603	1581.3	0.0394
	1579.37	0.00865	1579.37	0.02061	1579.37	0.02943	1579.37	0.02498	1579.37	0.02252	1579.37	0.02547	1579.37	0.04004
	1577.44	0.00791	1577.44	0.02068	1577.44	0.0281	1577.44	0.02345	1577.44	0.02347	1577.44	0.02642	1577.44	0.04017
	1575.51	0.00654	1575.51	0.02142	1575.51	0.02796	1575.51	0.0232	1575.51	0.02287	1575.51	0.02759	1575.51	0.03949
	1573.59	0.00664	1573.59	0.02182	1573.59	0.02704	1573.59	0.02231	1573.59	0.02171	1573.59	0.02789	1573.59	0.03968
	1571.66	0.00807	1571.66	0.0212	1571.66	0.02489	1571.66	0.0227	1571.66	0.02134	1571.66	0.02771	1571.66	0.04172
	1569.73	0.00841	1569.73	0.01938	1569.73	0.02282	1569.73	0.02426	1569.73	0.02205	1569.73	0.02601	1569.73	0.0438
	1567.8	0.00648	1567.8	0.01815	1567.8	0.02135	1567.8	0.02343	1567.8	0.02199	1567.8	0.023	1567.8	0.04276
	1565.87	0.00458	1565.87	0.01858	1565.87	0.02062	1565.87	0.02093	1565.87	0.02085	1565.87	0.02157	1565.87	0.03961
	1563.94	0.00376	1563.94	0.02038	1563.94	0.02221	1563.94	0.01982	1563.94	0.021	1563.94	0.02261	1563.94	0.03696
	1562.02	0.00326	1562.02	0.02249	1562.02	0.02518	1562.02	0.02032	1562.02	0.02299	1562.02	0.02411	1562.02	0.0347
	1560.09	0.00387	1560.09	0.02362	1560.09	0.02562	1560.09	0.01971	1560.09	0.02641	1560.09	0.0222	1560.09	0.03172
	1558.16	0.00843	1558.16	0.0244	1558.16	0.02318	1558.16	0.01595	1558.16	0.03173	1558.16	0.01816	1558.16	0.03035
	1556.23	0.01243	1556.23	0.02492	1556.23	0.02471	1556.23	0.01621	1556.23	0.0329	1556.23	0.02211	1556.23	0.03283
	1554.3	0.01331	1554.3	0.02382	1554.3	0.02832	1554.3	0.02017	1554.3	0.0288	1554.3	0.02899	1554.3	0.03642
	1552.37	0.01179	1552.37	0.02308	1552.37	0.02993	1552.37	0.02264	1552.37	0.02538	1552.37	0.03341	1552.37	0.04001
	1550.44	0.00921	1550.44	0.02397	1550.44	0.02744	1550.44	0.02278	1550.44	0.02555	1550.44	0.03455	1550.44	0.04258
	1548.52	0.00848	1548.52	0.02433	1548.52	0.02353	1548.52	0.02376	1548.52	0.02561	1548.52	0.03303	1548.52	0.04313
	1546.59	0.00986	1546.59	0.02239	1546.59	0.02328	1546.59	0.02575	1546.59	0.02516	1546.59	0.0312	1546.59	0.0425
	1544.66	0.01036	1544.66	0.01708	1544.66	0.02668	1544.66	0.02581	1544.66	0.02602	1544.66	0.03025	1544.66	0.04267
	1542.73	0.00823	1542.73	0.01073	1542.73	0.02923	1542.73	0.02293	1542.73	0.02669	1542.73	0.02756	1542.73	0.0441
	1540.8	0.0063	1540.8	0.01243	1540.8	0.02784	1540.8	0.02046	1540.8	0.02701	1540.8	0.02427	1540.8	0.0461
	1538.87	0.00562	1538.87	0.02095	1538.87	0.02409	1538.87	0.02316	1538.87	0.02517	1538.87	0.02581	1538.87	0.04544
	1536.95	0.00376	1536.95	0.02269	1536.95	0.02152	1536.95	0.025	1536.95	0.02049	1536.95	0.02779	1536.95	0.04166
	1535.02	0.0021	1535.02	0.01928	1535.02	0.02041	1535.02	0.02008	1535.02	0.01625	1535.02	0.02706	1535.02	0.03815
	1533.09	0.00249	1533.09	0.01708	1533.09	0.02228	1533.09	0.01332	1533.09	0.01421	1533.09	0.02652	1533.09	0.03739
	1531.16	0.00428	1531.16	0.01954	1531.16	0.02673	1531.16	0.01384	1531.16	0.01564	1531.16	0.02888	1531.16	0.03886
	1529.23	0.00525	1529.23	0.02209	1529.23	0.02836	1529.23	0.01813	1529.23	0.01857	1529.23	0.03164	1529.23	0.03801
	1527.3	0.00524	1527.3	0.01975	1527.3	0.02496	1527.3	0.0206	1527.3	0.01919	1527.3	0.03132	1527.3	0.03311
	1525.38	0.00634	1525.38	0.01502	1525.38	0.02001	1525.38	0.021	1525.38	0.01762	1525.38	0.02633	1525.38	0.02916
	1523.45	0.01047	1523.45	0.01663	1523.45	0.01897	1523.45	0.02178	1523.45	0.01993	1523.45	0.02088	1523.45	0.03307
	1521.52	0.01448	1521.52	0.02494	1521.52	0.02283	1521.52	0.02418	1521.52	0.02564	1521.52	0.02029	1521.52	0.04086
	1519.59	0.01416	1519.59	0.03067	1519.59	0.02673	1519.59	0.02575	1519.59	0.02905	1519.59	0.02346	1519.59	0.04429
	1517.66	0.01378	1517.66	0.0299	1517.66	0.02563	1517.66	0.02479	1517.66	0.03149	1517.66	0.02615	1517.66	0.04491
	1515.73	0.01576	1515.73	0.02399	1515.73	0.02189	1515.73	0.02322	1515.73	0.0323	1515.73	0.02633	1515.73	0.04187
	1513.81	0.0177	1513.81	0.01831	1513.81	0.02254	1513.81	0.0262	1513.81	0.0316	1513.81	0.02524	1513.81	0.03842
	1511.88	0.01886	1511.88	0.01648	1511.88	0.02789	1511.88	0.03281	1511.88	0.03325	1511.88	0.02715	1511.88	0.04173
	1509.95	0.01841	1509.95	0.01636	1509.95	0.02979	1509.95	0.03487	1509.95	0.0346	1509.95	0.03023	1509.95	0.04702
	1508.02	0.01354	1508.02	0.01796	1508.02	0.02046	1508.02	0.02934	1508.02	0.0279	1508.02	0.02624	1508.02	0.04528
	1506.09	0.00699	1506.09	0.02245	1506.09	0.00879	1506.09	0.02405	1506.09	0.01595	1506.09	0.0191	1506.09	0.03719
	1504.16	0.00821	1504.16	0.02401	1504.16	0.0107	1504.16	0.02351	1504.16	0.01462	1504.16	0.02228	1504.16	0.0324
	1502.23	0.01337	1502.23	0.02183	1502.23	0.0155	1502.23	0.02232	1502.23	0.01859	1502.23	0.02661	1502.23	0.03199
	1500.31	0.01876	1500.31	0.01755	1500.31	0.01704	1500.31	0.01988	1500.31	0.02279	1500.31	0.02699	1500.31	0.03383
	1498.38	0.02158	1498.38	0.01215	1498.38	0.01649	1498.38	0.01953	1498.38	0.02587	1498.38	0.02417	1498.38	0.03387
	1496.45	0.01994	1496.45	0.00733	1496.45	0.01839	1496.45	0.02324	1496.45	0.0241	1496.45	0.02087	1496.45	0.03057
	1494.52	0.01827	1494.52	0.00891	1494.52	0.02388	1494.52	0.02796	1494.52	0.02069	1494.52	0.02163	1494.52	0.03019
	1492.59	0.02129	1492.59	0.01977	1492.59	0.03023	1492.59	0.03281	1492.59	0.02378	1492.59	0.02817	1492.59	0.03769
	1490.66	0.02992	1490.66	0.03321	1490.66	0.03655	1490.66	0.03713	1490.66	0.03197	1490.66	0.03691	1490.66	0.05016
	1488.74	0.03553	1488.74	0.03622	1488.74	0.03928	1488.74	0.03771	1488.74	0.03486	1488.74	0.03766	1488.74	0.05335
	1486.81	0.02937	1486.81	0.02742	1486.81	0.03426	1486.81	0.03655	1486.81	0.02742	1486.81	0.02899	1486.81	0.04406
	1484.88	0.01931	1484.88	0.0169	1484.88	0.02691	1484.88	0.03308	1484.88	0.01742	1484.88	0.02041	1484.88	0.03462
	1482.95	0.01055	1482.95	0.00892	1482.95	0.02502	1482.95	0.02549	1482.95	0.0127	1482.95	0.01414	1482.95	0.02861
	1481.02	0.00813	1481.02	0.00665	1481.02	0.0281	1481.02	0.02312	1481.02	0.01562	1481.02	0.01161	1481.02	0.02966
	1479.09	0.01621	1479.09	0.01176	1479.09	0.02634	1479.09	0.02922	1479.09	0.02207	1479.09	0.01339	1479.09	0.03802
	1477.17	0.02562	1477.17	0.01571	1477.17	0.01641	1477.17	0.03208	1477.17	0.02608	1477.17	0.01275	1477.17	0.04514
	1475.24	0.02577	1475.24	0.01053	1475.24	0.00591	1475.24	0.03025	1475.24	0.02488	1475.24	0.00454	1475.24	0.04856
	1473.31	0.01735	1473.31	0.00166	1473.31	0.00219	1473.31	0.02882	1473.31	0.02159	1473.31	-0.0088	1473.31	0.04968
	1471.38	0.00998	1471.38	-0.00276	1471.38	0.00805	1471.38	0.02394	1471.38	0.01746	1471.38	-0.02064	1471.38	0.04008
	1469.45	0.01043	1469.45	5e-05	1469.45	0.01668	1469.45	0.02604	1469.45	0.00875	1469.45	-0.02396	1469.45	0.02527
	1467.52	0.01979	1467.52	0.00972	1467.52	0.01977	1467.52	0.03724	1467.52	3e-05	1467.52	-0.01779	1467.52	0.01978
	1465.59	0.03327	1465.59	0.01915	1465.59	0.01697	1465.59	0.03632	1465.59	-0.00237	1465.59	-0.00823	1465.59	0.02301
	1463.67	0.03254	1463.67	0.01278	1463.67	0.00766	1463.67	0.01296	1463.67	-0.00227	1463.67	-0.00686	1463.67	0.02065
	1461.74	0.02294	1461.74	-0.00218	1461.74	-0.00188	1461.74	-0.00851	1461.74	-0.003	1461.74	-0.01029	1461.74	0.01088
	1459.81	0.03211	1459.81	0.00166	1459.81	0.00037	1459.81	-0.01526	1459.81	0.00784	1459.81	-0.00613	1459.81	0.00864
	1457.88	0.06129	1457.88	0.03011	1457.88	0.01371	1457.88	-0.01624	1457.88	0.03297	1457.88	0.00141	1457.88	0.01513
	1455.95	0.07513	1455.95	0.04498	1455.95	0.02534	1455.95	-0.0164	1455.95	0.03267	1455.95	-0.00112	1455.95	0.02498
	1454.02	0.0635	1454.02	0.03199	1454.02	0.02909	1454.02	-0.00497	1454.02	0.01027	1454.02	-0.00156	1454.02	0.0403
	1452.1	0.04683	1452.1	0.01986	1452.1	0.02273	1452.1	0.01992	1452.1	0.01095	1452.1	0.01199	1452.1	0.0489
	1450.17	0.03678	1450.17	0.01129	1450.17	0.00725	1450.17	0.05159	1450.17	0.02721	1450.17	0.02935	1450.17	0.04451
	1448.24	0.04351	1448.24	0.00759	1448.24	-0.007	1448.24	0.07044	1448.24	0.03009	1448.24	0.02971	1448.24	0.0352
	1446.31	0.05332	1446.31	0.01314	1446.31	-0.01299	1446.31	0.05923	1446.31	0.01479	1446.31	0.01425	1446.31	0.02272
	1444.38	0.04997	1444.38	0.01745	1444.38	-0.01179	1444.38	0.04106	1444.38	-0.00408	1444.38	0.00945	1444.38	0.01186
	1442.45	0.0376	1442.45	0.01721	1442.45	-9e-05	1442.45	0.03783	1442.45	-0.01245	1442.45	0.01956	1442.45	0.01471
	1440.53	0.01882	1440.53	0.01979	1440.53	0.01608	1440.53	0.03684	1440.53	-0.00213	1440.53	0.02312	1440.53	0.02667
	1438.6	0.00853	1438.6	0.02461	1438.6	0.01687	1438.6	0.02808	1438.6	0.01417	1438.6	0.0018	1438.6	0.03122
	1436.67	0.02499	1436.67	0.01911	1436.67	0.00584	1436.67	0.0298	1436.67	0.01513	1436.67	-0.03131	1436.67	0.02234
	1434.74	0.04541	1434.74	0.00077	1434.74	0.01338	1434.74	0.04052	1434.74	0.00229	1434.74	-0.04467	1434.74	0.01915
	1432.81	0.04059	1432.81	0.00049	1432.81	0.03116	1432.81	0.03496	1432.81	-0.00219	1432.81	-0.04514	1432.81	0.03796
	1430.88	0.02701	1430.88	0.02883	1430.88	0.0351	1430.88	0.03012	1430.88	0.00445	1430.88	-0.0316	1430.88	0.06527
	1428.95	0.02092	1428.95	0.06163	1428.95	0.02291	1428.95	0.04131	1428.95	0.01805	1428.95	0.00423	1428.95	0.07339
	1427.03	0.00578	1427.03	0.05508	1427.03	0.01066	1427.03	0.03541	1427.03	0.02928	1427.03	0.00943	1427.03	0.05762
	1425.1	-0.02588	1425.1	0.00605	1425.1	0.00732	1425.1	0.00074	1425.1	0.02534	1425.1	-0.03979	1425.1	0.03647
	1423.17	-0.04383	1423.17	-0.04159	1423.17	0.00163	1423.17	-0.01912	1423.17	0.00781	1423.17	-0.08065	1423.17	0.02478
	1421.24	-0.02767	1421.24	-0.06166	1421.24	-0.01175	1421.24	-0.01693	1421.24	-0.01142	1421.24	-0.0787	1421.24	0.02935
	1419.31	0.02692	1419.31	-0.03615	1419.31	-0.01062	1419.31	-0.00847	1419.31	-0.02516	1419.31	-0.05207	1419.31	0.04126
	1417.38	0.0899	1417.38	0.03588	1417.38	0.00371	1417.38	0.02263	1417.38	-0.02666	1417.38	-0.03643	1417.38	0.03024
	1415.46	0.11186	1415.46	0.07437	1415.46	0.00506	1415.46	0.04303	1415.46	-0.02396	1415.46	-0.05041	1415.46	0.00339
	1413.53	0.10938	1413.53	0.06091	1413.53	0.01563	1413.53	0.03736	1413.53	-0.02083	1413.53	-0.05963	1413.53	0.00387
	1411.6	0.08846	1411.6	0.02544	1411.6	0.05169	1411.6	0.03581	1411.6	-0.01623	1411.6	-0.05051	1411.6	0.03483
	1409.67	0.051	1409.67	-0.00814	1409.67	0.07203	1409.67	0.0423	1409.67	-0.00566	1409.67	-0.04211	1409.67	0.05094
	1407.74	0.01744	1407.74	-0.01339	1407.74	0.04753	1407.74	0.04749	1407.74	0.01879	1407.74	-0.03697	1407.74	0.03232
	1405.81	-0.0038	1405.81	0.01497	1405.81	-0.00481	1405.81	0.04725	1405.81	0.04054	1405.81	-0.03421	1405.81	-0.00165
	1403.89	0.00456	1403.89	0.05941	1403.89	-0.03454	1403.89	0.03396	1403.89	0.04195	1403.89	-0.01476	1403.89	-0.00954
	1401.96	0.03401	1401.96	0.06829	1401.96	-0.02472	1401.96	0.0116	1401.96	0.03276	1401.96	0.03035	1401.96	0.04279
	1400.03	0.02674	1400.03	-0.00285	1400.03	-0.05385	1400.03	-0.02862	1400.03	0.0018	1400.03	0.03859	1400.03	0.11643
	1398.1	-0.01447	1398.1	-0.08406	1398.1	-0.13607	1398.1	-0.06857	1398.1	-0.03765	1398.1	-0.01541	1398.1	0.14211
	1396.17	-0.01811	1396.17	-0.05069	1396.17	-0.14113	1396.17	-0.03848	1396.17	-0.01741	1396.17	-0.03317	1396.17	0.12878
	1394.24	0.03811	1394.24	0.05679	1394.24	-0.03945	1394.24	0.0354	1394.24	0.0477	1394.24	-0.00182	1394.24	0.10728
	1392.32	0.10948	1392.32	0.10694	1392.32	0.0425	1392.32	0.06115	1392.32	0.07808	1392.32	-0.00889	1392.32	0.07659
	1390.39	0.12464	1390.39	0.09863	1390.39	0.02454	1390.39	0.02036	1390.39	0.04449	1390.39	-0.06514	1390.39	0.06132
	1388.46	0.05731	1388.46	0.07255	1388.46	-0.02378	1388.46	-0.05737	1388.46	-0.03303	1388.46	-0.14221	1388.46	0.05822
	1386.53	-0.0216	1386.53	0.02569	1386.53	-0.01122	1386.53	-0.10329	1386.53	-0.0887	1386.53	-0.17762	1386.53	0.03477
	1384.6	-0.04355	1384.6	-0.02443	1384.6	0.02047	1384.6	-0.08698	1384.6	-0.06457	1384.6	-0.11239	1384.6	-0.00024
	1382.67	-0.02597	1382.67	-0.03607	1382.67	-0.0254	1382.67	-0.06275	1382.67	0.00059	1382.67	-0.01477	1382.67	-0.01905
	1380.74	-0.02062	1380.74	-0.00729	1380.74	-0.07827	1380.74	-0.05107	1380.74	0.02513	1380.74	0.0154	1380.74	-0.04185
	1378.82	-0.0533	1378.82	0.026	1378.82	-0.08278	1378.82	-0.05947	1378.82	-0.00932	1378.82	-0.00362	1378.82	-0.05894
	1376.89	-0.09491	1376.89	0.02589	1376.89	-0.08082	1376.89	-0.09444	1376.89	-0.0248	1376.89	0.00042	1376.89	-0.01572
	1374.96	-0.11241	1374.96	0.0116	1374.96	-0.10384	1374.96	-0.13482	1374.96	0.00768	1374.96	0.00467	1374.96	0.06082
	1373.03	-0.08735	1373.03	0.01877	1373.03	-0.11622	1373.03	-0.14114	1373.03	0.01118	1373.03	-0.05948	1373.03	0.07443
	1371.1	-0.01932	1371.1	0.02177	1371.1	-0.10026	1371.1	-0.09787	1371.1	-0.03676	1371.1	-0.1122	1371.1	0.07547
	1369.17	0.04723	1369.17	-0.00639	1369.17	-0.09401	1369.17	-0.05586	1369.17	-0.0835	1369.17	-0.10125	1369.17	0.09156
	1367.25	0.0701	1367.25	-0.04426	1367.25	-0.10219	1367.25	-0.05264	1367.25	-0.11002	1367.25	-0.0712	1367.25	0.07041
	1365.32	0.04256	1365.32	-0.07006	1365.32	-0.09443	1365.32	-0.05042	1365.32	-0.12237	1365.32	-0.0669	1365.32	0.02144
	1363.39	-0.00762	1363.39	-0.07234	1363.39	-0.09479	1363.39	-0.04484	1363.39	-0.13122	1363.39	-0.06144	1363.39	-0.01012
	1361.46	-0.02077	1361.46	-0.04522	1361.46	-0.10918	1361.46	-0.08159	1361.46	-0.12856	1361.46	-0.01431	1361.46	-0.02466
	1359.53	-0.0057	1359.53	-0.03265	1359.53	-0.13002	1359.53	-0.13618	1359.53	-0.12015	1359.53	0.02003	1359.53	-0.0463
	1357.6	-0.01405	1357.6	-0.07063	1357.6	-0.184	1357.6	-0.15685	1357.6	-0.10974	1357.6	-0.03816	1357.6	-0.06071
	1355.68	-0.01768	1355.68	-0.09456	1355.68	-0.21295	1355.68	-0.12381	1355.68	-0.08517	1355.68	-0.12433	1355.68	-0.04111
	1353.75	0.00838	1353.75	-0.06081	1353.75	-0.16268	1353.75	-0.07392	1353.75	-0.05821	1353.75	-0.13416	1353.75	-0.01791
	1351.82	-0.00066	1351.82	-0.03451	1351.82	-0.07632	1351.82	-0.0573	1351.82	-0.04175	1351.82	-0.07924	1351.82	-0.01733
	1349.89	-0.05381	1349.89	-0.04349	1349.89	-0.02146	1349.89	-0.06524	1349.89	-0.04985	1349.89	-0.03141	1349.89	-0.01242
	1347.96	-0.05537	1347.96	-0.01346	1347.96	-0.025	1347.96	-0.06996	1347.96	-0.0673	1347.96	-0.03025	1347.96	0.00532
	1346.03	0.01785	1346.03	0.07194	1346.03	-0.04079	1346.03	-0.06879	1346.03	-0.05151	1346.03	-0.03477	1346.03	0.03178
	1344.1	0.07157	1344.1	0.10974	1344.1	-0.03844	1344.1	-0.06392	1344.1	-0.03144	1344.1	-0.02309	1344.1	0.06243
	1342.18	0.05481	1342.18	0.05541	1342.18	-0.03877	1342.18	-0.06813	1342.18	-0.0668	1342.18	-0.00859	1342.18	0.05554
	1340.25	0.03973	1340.25	-0.00533	1340.25	-0.04699	1340.25	-0.07248	1340.25	-0.11566	1340.25	-0.02032	1340.25	0.03783
	1338.32	0.04123	1338.32	0.00109	1338.32	-0.0303	1338.32	-0.0426	1338.32	-0.08405	1338.32	-0.06599	1338.32	0.08019
	1336.39	0.00512	1336.39	0.05772	1336.39	-0.00687	1336.39	-0.03946	1336.39	-0.01145	1336.39	-0.09669	1336.39	0.10263
	1334.46	-0.01726	1334.46	0.08813	1334.46	0.01351	1334.46	-0.07613	1334.46	0.01906	1334.46	-0.09662	1334.46	0.06771
	1332.53	0.02859	1332.53	0.07442	1332.53	0.05874	1332.53	-0.07226	1332.53	0.03289	1332.53	-0.08483	1332.53	0.03521
	1330.61	0.0822	1330.61	0.06427	1330.61	0.08213	1330.61	-0.03113	1330.61	0.04446	1330.61	-0.09569	1330.61	0.022
	1328.68	0.05373	1328.68	0.08555	1328.68	0.0549	1328.68	-0.01855	1328.68	0.02682	1328.68	-0.13213	1328.68	0.02862
	1326.75	0.01369	1326.75	0.11858	1326.75	0.02955	1326.75	-0.01159	1326.75	0.01141	1326.75	-0.14079	1326.75	0.07276
	1324.82	0.03064	1324.82	0.15004	1324.82	0.02641	1324.82	0.02193	1324.82	0.03925	1324.82	-0.0981	1324.82	0.13361
	1322.89	0.0603	1322.89	0.16527	1322.89	0.01492	1322.89	0.03391	1322.89	0.06724	1322.89	-0.06121	1322.89	0.14042
	1320.96	0.0708	1320.96	0.12711	1320.96	0.00164	1320.96	0.00489	1320.96	0.05441	1320.96	-0.04384	1320.96	0.09445
	1319.04	0.07314	1319.04	0.07489	1319.04	0.0179	1319.04	-0.03228	1319.04	0.03097	1319.04	-0.00898	1319.04	0.05536
	1317.11	0.062	1317.11	0.05976	1317.11	0.03041	1317.11	-0.04964	1317.11	0.02779	1317.11	0.02589	1317.11	0.04784
	1315.18	0.03546	1315.18	0.03807	1315.18	-0.00402	1315.18	-0.03548	1315.18	0.02381	1315.18	0.03838	1315.18	0.0539
	1313.25	0.01637	1313.25	-0.00842	1313.25	-0.03418	1313.25	-0.00713	1313.25	0.0007	1313.25	0.04304	1313.25	0.07057
	1311.32	0.0145	1311.32	-0.03621	1311.32	-0.02785	1311.32	0.0039	1311.32	-0.01637	1311.32	0.03206	1311.32	0.08745
	1309.39	0.02721	1309.39	-0.02777	1309.39	-0.00725	1309.39	-0.00045	1309.39	-0.01221	1309.39	0.00867	1309.39	0.07379
	1307.46	0.04577	1307.46	0.00301	1307.46	0.01763	1307.46	0.00107	1307.46	0.00413	1307.46	0.00394	1307.46	0.05585
	1305.54	0.05114	1305.54	0.03226	1305.54	0.03622	1305.54	0.02106	1305.54	0.02483	1305.54	0.02032	1305.54	0.06041
	1303.61	0.04023	1303.61	0.03957	1303.61	0.03437	1303.61	0.04343	1303.61	0.03592	1303.61	0.03406	1303.61	0.06135
	1301.68	0.02614	1301.68	0.02857	1301.68	0.03347	1301.68	0.04446	1301.68	0.03164	1301.68	0.04493	1301.68	0.0553
	1299.75	0.01432	1299.75	0.02155	1299.75	0.04275	1299.75	0.03346	1299.75	0.02736	1299.75	0.0624	1299.75	0.05747
	1297.82	0.00421	1297.82	0.0246	1297.82	0.04301	1297.82	0.0263	1297.82	0.02775	1297.82	0.06454	1297.82	0.05997
	1295.89	0.00196	1295.89	0.0255	1295.89	0.03331	1295.89	0.02507	1295.89	0.02568	1295.89	0.03836	1295.89	0.0582
	1293.97	0.01392	1293.97	0.02295	1293.97	0.0306	1293.97	0.03245	1293.97	0.02633	1293.97	0.0195	1293.97	0.05821
	1292.04	0.03218	1292.04	0.02729	1292.04	0.04396	1292.04	0.04471	1292.04	0.03492	1292.04	0.03071	1292.04	0.06264
	1290.11	0.04181	1290.11	0.03501	1290.11	0.05924	1290.11	0.05016	1290.11	0.04317	1290.11	0.04726	1290.11	0.06813
	1288.18	0.03747	1288.18	0.03626	1288.18	0.05589	1288.18	0.04778	1288.18	0.03961	1288.18	0.04876	1288.18	0.06715
	1286.25	0.02628	1286.25	0.03509	1286.25	0.04157	1286.25	0.04339	1286.25	0.02711	1286.25	0.04456	1286.25	0.06093
	1284.32	0.0155	1284.32	0.03554	1284.32	0.035	1284.32	0.0367	1284.32	0.02128	1284.32	0.04112	1284.32	0.05832
	1282.4	0.00657	1282.4	0.03384	1282.4	0.03575	1282.4	0.03013	1282.4	0.02419	1282.4	0.03483	1282.4	0.05789
	1280.47	0.00101	1280.47	0.03081	1280.47	0.03514	1280.47	0.02917	1280.47	0.02502	1280.47	0.02726	1280.47	0.05503
	1278.54	0.00173	1278.54	0.03049	1278.54	0.03221	1278.54	0.03133	1278.54	0.02245	1278.54	0.0237	1278.54	0.05404
	1276.61	0.00748	1276.61	0.03286	1276.61	0.03177	1276.61	0.03119	1276.61	0.02267	1276.61	0.02549	1276.61	0.05583
	1274.68	0.01024	1274.68	0.03385	1274.68	0.03494	1274.68	0.02852	1274.68	0.0269	1274.68	0.02853	1274.68	0.05671
	1272.75	0.00733	1272.75	0.03159	1272.75	0.03876	1272.75	0.02621	1272.75	0.0317	1272.75	0.02876	1272.75	0.05734
	1270.82	0.00623	1270.82	0.02955	1270.82	0.04259	1270.82	0.02546	1270.82	0.03285	1270.82	0.02748	1270.82	0.05672
	1268.9	0.00876	1268.9	0.0303	1268.9	0.04596	1268.9	0.02538	1268.9	0.02879	1268.9	0.02751	1268.9	0.05234
	1266.97	0.00994	1266.97	0.03138	1266.97	0.04682	1266.97	0.026	1266.97	0.02352	1266.97	0.02849	1266.97	0.04799
	1265.04	0.0097	1265.04	0.03037	1265.04	0.04499	1265.04	0.02786	1265.04	0.0216	1265.04	0.02906	1265.04	0.04794
	1263.11	0.00944	1263.11	0.02867	1263.11	0.04117	1263.11	0.02963	1263.11	0.02293	1263.11	0.0293	1263.11	0.05001
	1261.18	0.00842	1261.18	0.02808	1261.18	0.03749	1261.18	0.02921	1261.18	0.02501	1261.18	0.02962	1261.18	0.05066
	1259.25	0.00785	1259.25	0.02846	1259.25	0.0368	1259.25	0.02711	1259.25	0.02515	1259.25	0.03044	1259.25	0.05016
	1257.33	0.00775	1257.33	0.02876	1257.33	0.03744	1257.33	0.02612	1257.33	0.02348	1257.33	0.03269	1257.33	0.04909
	1255.4	0.00632	1255.4	0.02808	1255.4	0.0362	1255.4	0.02646	1255.4	0.02284	1255.4	0.0352	1255.4	0.04703
	1253.47	0.00433	1253.47	0.02672	1253.47	0.03437	1253.47	0.02555	1253.47	0.02369	1253.47	0.03518	1253.47	0.04517
	1251.54	0.00319	1251.54	0.02607	1251.54	0.03473	1251.54	0.02412	1251.54	0.0254	1251.54	0.03328	1251.54	0.04418
	1249.61	0.0031	1249.61	0.02663	1249.61	0.03652	1249.61	0.02502	1249.61	0.02732	1249.61	0.03183	1249.61	0.0428
	1247.68	0.00385	1247.68	0.02702	1247.68	0.03682	1247.68	0.02612	1247.68	0.02693	1247.68	0.03051	1247.68	0.04138
	1245.76	0.00462	1245.76	0.0263	1245.76	0.03525	1245.76	0.02425	1245.76	0.02398	1245.76	0.02873	1245.76	0.04124
	1243.83	0.00519	1243.83	0.02542	1243.83	0.03436	1243.83	0.02178	1243.83	0.02223	1243.83	0.02818	1243.83	0.04191
	1241.9	0.00609	1241.9	0.02543	1241.9	0.03473	1241.9	0.02169	1241.9	0.02306	1241.9	0.02919	1241.9	0.04259
	1239.97	0.0067	1239.97	0.02606	1239.97	0.03431	1239.97	0.02278	1239.97	0.02354	1239.97	0.02934	1239.97	0.04226
	1238.04	0.00601	1238.04	0.02587	1238.04	0.03269	1238.04	0.02327	1238.04	0.02211	1238.04	0.02816	1238.04	0.04056
	1236.11	0.00508	1236.11	0.02457	1236.11	0.03156	1236.11	0.02304	1236.11	0.02051	1236.11	0.02714	1236.11	0.03904
	1234.19	0.00556	1234.19	0.0238	1234.19	0.03165	1234.19	0.02197	1234.19	0.02027	1234.19	0.02636	1234.19	0.03832
	1232.26	0.00649	1232.26	0.02395	1232.26	0.0316	1232.26	0.02041	1232.26	0.02077	1232.26	0.02547	1232.26	0.03764
	1230.33	0.00619	1230.33	0.02374	1230.33	0.03043	1230.33	0.01958	1230.33	0.02036	1230.33	0.02478	1230.33	0.03705
	1228.4	0.00536	1228.4	0.02315	1228.4	0.02907	1228.4	0.02007	1228.4	0.01964	1228.4	0.02451	1228.4	0.03684
	1226.47	0.00549	1226.47	0.02305	1226.47	0.02891	1226.47	0.02173	1226.47	0.02068	1226.47	0.02511	1226.47	0.03721
	1224.54	0.00632	1224.54	0.02292	1224.54	0.02992	1224.54	0.02313	1224.54	0.02275	1224.54	0.02658	1224.54	0.03821
	1222.61	0.00636	1222.61	0.02226	1222.61	0.03018	1222.61	0.0221	1222.61	0.02348	1222.61	0.02739	1222.61	0.0385
	1220.69	0.00512	1220.69	0.02229	1220.69	0.02874	1220.69	0.01982	1220.69	0.02235	1220.69	0.02659	1220.69	0.037
	1218.76	0.00391	1218.76	0.02329	1218.76	0.02722	1218.76	0.01893	1218.76	0.02034	1218.76	0.02519	1218.76	0.03505
	1216.83	0.00376	1216.83	0.02393	1216.83	0.02666	1216.83	0.01885	1216.83	0.01887	1216.83	0.02421	1216.83	0.0346
	1214.9	0.00425	1214.9	0.02337	1214.9	0.02693	1214.9	0.0184	1214.9	0.01833	1214.9	0.02363	1214.9	0.03573
	1212.97	0.00501	1212.97	0.02177	1212.97	0.02821	1212.97	0.01835	1212.97	0.01816	1212.97	0.02299	1212.97	0.03679
	1211.04	0.00586	1211.04	0.02042	1211.04	0.02962	1211.04	0.01889	1211.04	0.01818	1211.04	0.02204	1211.04	0.03649
	1209.12	0.00614	1209.12	0.02	1209.12	0.02928	1209.12	0.01926	1209.12	0.01828	1209.12	0.02134	1209.12	0.03512
	1207.19	0.00565	1207.19	0.01995	1207.19	0.02728	1207.19	0.01892	1207.19	0.01832	1207.19	0.02162	1207.19	0.03381
	1205.26	0.00541	1205.26	0.02079	1205.26	0.0255	1205.26	0.01803	1205.26	0.01828	1205.26	0.02262	1205.26	0.03363
	1203.33	0.00549	1203.33	0.02213	1203.33	0.02493	1203.33	0.01748	1203.33	0.01799	1203.33	0.02299	1203.33	0.03424
	1201.4	0.00446	1201.4	0.02212	1201.4	0.0254	1201.4	0.01758	1201.4	0.01746	1201.4	0.02231	1201.4	0.03426
	1199.47	0.00302	1199.47	0.02143	1199.47	0.02676	1199.47	0.01835	1199.47	0.0174	1199.47	0.02189	1199.47	0.03384
	1197.55	0.00316	1197.55	0.02188	1197.55	0.02846	1197.55	0.02019	1197.55	0.01811	1197.55	0.02221	1197.55	0.03408
	1195.62	0.00408	1195.62	0.02327	1195.62	0.02955	1195.62	0.02167	1195.62	0.01851	1195.62	0.02238	1195.62	0.03491
	1193.69	0.00392	1193.69	0.024	1193.69	0.02945	1193.69	0.02086	1193.69	0.01829	1193.69	0.02198	1193.69	0.03539
	1191.76	0.00321	1191.76	0.0231	1191.76	0.02825	1191.76	0.01922	1191.76	0.01845	1191.76	0.02157	1191.76	0.03538
	1189.83	0.0034	1189.83	0.02184	1189.83	0.02703	1189.83	0.01906	1189.83	0.01898	1189.83	0.02206	1189.83	0.03566
	1187.9	0.00432	1187.9	0.02217	1187.9	0.02663	1187.9	0.01973	1187.9	0.01877	1187.9	0.02299	1187.9	0.03605
	1185.97	0.0049	1185.97	0.02317	1185.97	0.02672	1185.97	0.01919	1185.97	0.01798	1185.97	0.02292	1185.97	0.03605
	1184.05	0.00464	1184.05	0.02289	1184.05	0.02686	1184.05	0.01791	1184.05	0.01774	1184.05	0.02255	1184.05	0.03593
	1182.12	0.00396	1182.12	0.02185	1182.12	0.02725	1182.12	0.01803	1182.12	0.01825	1182.12	0.02323	1182.12	0.03558
	1180.19	0.00372	1180.19	0.0213	1180.19	0.02805	1180.19	0.01918	1180.19	0.01902	1180.19	0.02339	1180.19	0.03448
	1178.26	0.00395	1178.26	0.02138	1178.26	0.02842	1178.26	0.02013	1178.26	0.01936	1178.26	0.02195	1178.26	0.0333
	1176.33	0.00449	1176.33	0.02189	1176.33	0.02808	1176.33	0.02096	1176.33	0.0188	1176.33	0.02104	1176.33	0.0335
	1174.4	0.00573	1174.4	0.02249	1174.4	0.02822	1174.4	0.02118	1174.4	0.0183	1174.4	0.02212	1174.4	0.03518
	1172.48	0.00757	1172.48	0.02282	1172.48	0.02855	1172.48	0.02054	1172.48	0.01886	1172.48	0.02429	1172.48	0.03687
	1170.55	0.00856	1170.55	0.02253	1170.55	0.02793	1170.55	0.01962	1170.55	0.01966	1170.55	0.02568	1170.55	0.03755
	1168.62	0.00792	1168.62	0.0218	1168.62	0.02712	1168.62	0.01884	1168.62	0.01969	1168.62	0.02488	1168.62	0.03712
	1166.69	0.00668	1166.69	0.02167	1166.69	0.02701	1166.69	0.01848	1166.69	0.01928	1166.69	0.02294	1166.69	0.03602
	1164.76	0.00556	1164.76	0.02237	1164.76	0.02726	1164.76	0.01853	1164.76	0.01915	1164.76	0.02201	1164.76	0.0357
	1162.83	0.00529	1162.83	0.02314	1162.83	0.028	1162.83	0.01896	1162.83	0.01967	1162.83	0.0227	1162.83	0.03668
	1160.91	0.00639	1160.91	0.02367	1160.91	0.02901	1160.91	0.02002	1160.91	0.02069	1160.91	0.02433	1160.91	0.03776
	1158.98	0.00746	1158.98	0.02403	1158.98	0.02924	1158.98	0.02102	1158.98	0.0218	1158.98	0.0261	1158.98	0.03855
	1157.05	0.00746	1157.05	0.02372	1157.05	0.0287	1157.05	0.02089	1157.05	0.02243	1157.05	0.02721	1157.05	0.03893
	1155.12	0.00705	1155.12	0.02249	1155.12	0.02787	1155.12	0.02008	1155.12	0.02214	1155.12	0.02688	1155.12	0.03833
	1153.19	0.00616	1153.19	0.02156	1153.19	0.02677	1153.19	0.01927	1153.19	0.02136	1153.19	0.02537	1153.19	0.03741
	1151.26	0.00496	1151.26	0.02187	1151.26	0.02613	1151.26	0.01829	1151.26	0.02079	1151.26	0.02395	1151.26	0.03718
	1149.33	0.00505	1149.33	0.0227	1149.33	0.02676	1149.33	0.01763	1149.33	0.02091	1149.33	0.0234	1149.33	0.03759
	1147.41	0.00633	1147.41	0.02351	1147.41	0.02819	1147.41	0.01755	1147.41	0.02155	1147.41	0.02387	1147.41	0.03797
	1145.48	0.00702	1145.48	0.02438	1145.48	0.02894	1145.48	0.01753	1145.48	0.0218	1145.48	0.02456	1145.48	0.03798
	1143.55	0.00683	1143.55	0.02483	1143.55	0.0286	1143.55	0.01764	1143.55	0.02159	1143.55	0.02433	1143.55	0.03829
	1141.62	0.00631	1141.62	0.02438	1141.62	0.02848	1141.62	0.01834	1141.62	0.02173	1141.62	0.02376	1141.62	0.03878
	1139.69	0.00536	1139.69	0.02359	1139.69	0.02892	1139.69	0.0192	1139.69	0.02174	1139.69	0.02382	1139.69	0.03858
	1137.76	0.00425	1137.76	0.02318	1137.76	0.02834	1137.76	0.01898	1137.76	0.02043	1137.76	0.02397	1137.76	0.03824
	1135.84	0.00368	1135.84	0.02294	1135.84	0.02684	1135.84	0.01805	1135.84	0.01869	1135.84	0.02354	1135.84	0.03806
	1133.91	0.00379	1133.91	0.02247	1133.91	0.02623	1133.91	0.01779	1133.91	0.01833	1133.91	0.02308	1133.91	0.03741
	1131.98	0.00471	1131.98	0.02241	1131.98	0.02694	1131.98	0.01826	1131.98	0.01914	1131.98	0.02349	1131.98	0.03694
	1130.05	0.0059	1130.05	0.02319	1130.05	0.02822	1130.05	0.0192	1130.05	0.01994	1130.05	0.02465	1130.05	0.03728
	1128.12	0.00623	1128.12	0.02392	1128.12	0.02944	1128.12	0.02087	1128.12	0.02041	1128.12	0.02569	1128.12	0.03787
	1126.19	0.00599	1126.19	0.02381	1126.19	0.03001	1126.19	0.02192	1126.19	0.02054	1126.19	0.02606	1126.19	0.03815
	1124.27	0.00603	1124.27	0.02278	1124.27	0.02983	1124.27	0.02051	1124.27	0.01997	1124.27	0.02541	1124.27	0.03817
	1122.34	0.00637	1122.34	0.02166	1122.34	0.02935	1122.34	0.0182	1122.34	0.0194	1122.34	0.02432	1122.34	0.03835
	1120.41	0.00662	1120.41	0.02141	1120.41	0.02852	1120.41	0.01757	1120.41	0.01966	1120.41	0.02386	1120.41	0.03798
	1118.48	0.00617	1118.48	0.02143	1118.48	0.02731	1118.48	0.01805	1118.48	0.02002	1118.48	0.024	1118.48	0.0362
	1116.55	0.0051	1116.55	0.02108	1116.55	0.02683	1116.55	0.01822	1116.55	0.02043	1116.55	0.02413	1116.55	0.03476
	1114.62	0.00442	1114.62	0.02091	1114.62	0.02773	1114.62	0.01831	1114.62	0.02119	1114.62	0.02365	1114.62	0.03538
	1112.69	0.00486	1112.69	0.02133	1112.69	0.02898	1112.69	0.01886	1112.69	0.02157	1112.69	0.02291	1112.69	0.03662
	1110.77	0.00551	1110.77	0.02183	1110.77	0.0292	1110.77	0.01923	1110.77	0.02131	1110.77	0.02286	1110.77	0.03669
	1108.84	0.00544	1108.84	0.0217	1108.84	0.02791	1108.84	0.01915	1108.84	0.02063	1108.84	0.02314	1108.84	0.03621
	1106.91	0.00587	1106.91	0.0214	1106.91	0.02624	1106.91	0.01952	1106.91	0.01998	1106.91	0.023	1106.91	0.03665
	1104.98	0.0074	1104.98	0.02147	1104.98	0.02567	1104.98	0.02009	1104.98	0.01977	1104.98	0.02275	1104.98	0.03782
	1103.05	0.00858	1103.05	0.0215	1103.05	0.02534	1103.05	0.01989	1103.05	0.01981	1103.05	0.02305	1103.05	0.03802
	1101.12	0.00817	1101.12	0.02079	1101.12	0.02359	1101.12	0.01931	1101.12	0.01912	1101.12	0.02319	1101.12	0.03648
	1099.2	0.00658	1099.2	0.01927	1099.2	0.02186	1099.2	0.01874	1099.2	0.01759	1099.2	0.02273	1099.2	0.03478
	1097.27	0.0061	1097.27	0.0183	1097.27	0.02247	1097.27	0.01808	1097.27	0.01712	1097.27	0.02304	1097.27	0.03488
	1095.34	0.00783	1095.34	0.01885	1095.34	0.02428	1095.34	0.0179	1095.34	0.0184	1095.34	0.02378	1095.34	0.03596
	1093.41	0.00972	1093.41	0.02039	1093.41	0.0251	1093.41	0.01867	1093.41	0.01942	1093.41	0.02366	1093.41	0.03618
	1091.48	0.00986	1091.48	0.02192	1091.48	0.02515	1091.48	0.01985	1091.48	0.01928	1091.48	0.02357	1091.48	0.03559
	1089.55	0.00844	1089.55	0.02207	1089.55	0.0254	1089.55	0.01986	1089.55	0.01956	1089.55	0.02383	1089.55	0.03454
	1087.63	0.00684	1087.63	0.02048	1087.63	0.02556	1087.63	0.01807	1087.63	0.02018	1087.63	0.02325	1087.63	0.03339
	1085.7	0.00569	1085.7	0.01918	1085.7	0.02513	1085.7	0.01656	1085.7	0.01912	1085.7	0.02216	1085.7	0.03305
	1083.77	0.00452	1083.77	0.01906	1083.77	0.02418	1083.77	0.01627	1083.77	0.01706	1083.77	0.02207	1083.77	0.03375
	1081.84	0.00378	1081.84	0.01895	1081.84	0.0234	1081.84	0.01634	1081.84	0.01618	1081.84	0.02335	1081.84	0.03494
	1079.91	0.00431	1079.91	0.01842	1079.91	0.02353	1079.91	0.01769	1079.91	0.01667	1079.91	0.0254	1079.91	0.03599
	1077.98	0.00574	1077.98	0.01793	1077.98	0.02435	1077.98	0.0206	1077.98	0.01861	1077.98	0.02734	1077.98	0.03723
	1076.06	0.00699	1076.06	0.01793	1076.06	0.02535	1076.06	0.02288	1076.06	0.02128	1076.06	0.02796	1076.06	0.03835
	1074.13	0.00674	1074.13	0.01747	1074.13	0.02558	1074.13	0.02221	1074.13	0.02109	1074.13	0.02595	1074.13	0.03711
	1072.2	0.00505	1072.2	0.01598	1072.2	0.02424	1072.2	0.01922	1072.2	0.01734	1072.2	0.02198	1072.2	0.03437
	1070.27	0.00399	1070.27	0.01543	1070.27	0.02354	1070.27	0.01732	1070.27	0.01462	1070.27	0.02032	1070.27	0.03372
	1068.34	0.00477	1068.34	0.0171	1068.34	0.02515	1068.34	0.01836	1068.34	0.01493	1068.34	0.02283	1068.34	0.03536
	1066.41	0.00664	1066.41	0.02	1066.41	0.02636	1066.41	0.02041	1066.41	0.01558	1066.41	0.0256	1066.41	0.03635
	1064.48	0.00792	1064.48	0.02172	1064.48	0.02542	1064.48	0.02038	1064.48	0.0158	1064.48	0.02614	1064.48	0.03537
	1062.56	0.0079	1062.56	0.02144	1062.56	0.02465	1062.56	0.0189	1062.56	0.01684	1062.56	0.02579	1062.56	0.03414
	1060.63	0.00776	1060.63	0.02128	1060.63	0.02509	1060.63	0.01868	1060.63	0.01798	1060.63	0.02527	1060.63	0.03411
	1058.7	0.00764	1058.7	0.02138	1058.7	0.02449	1058.7	0.0191	1058.7	0.01817	1058.7	0.02385	1058.7	0.03424
	1056.77	0.00669	1056.77	0.02082	1056.77	0.023	1056.77	0.01871	1056.77	0.01817	1056.77	0.02176	1056.77	0.03387
	1054.84	0.00559	1054.84	0.02095	1054.84	0.02335	1054.84	0.01803	1054.84	0.01888	1054.84	0.02048	1054.84	0.03464
	1052.91	0.00535	1052.91	0.02146	1052.91	0.02454	1052.91	0.01722	1052.91	0.0193	1052.91	0.0208	1052.91	0.03624
	1050.99	0.00589	1050.99	0.01982	1050.99	0.02493	1050.99	0.01577	1050.99	0.01843	1050.99	0.02188	1050.99	0.03613
	1049.06	0.00644	1049.06	0.01717	1049.06	0.02597	1049.06	0.01442	1049.06	0.01763	1049.06	0.02296	1049.06	0.03532
	1047.13	0.00657	1047.13	0.01689	1047.13	0.02793	1047.13	0.01484	1047.13	0.0182	1047.13	0.02442	1047.13	0.03614
	1045.2	0.00633	1045.2	0.01876	1045.2	0.02952	1045.2	0.01737	1045.2	0.01951	1045.2	0.0252	1045.2	0.0379
	1043.27	0.0057	1043.27	0.02059	1043.27	0.03005	1043.27	0.02056	1043.27	0.02005	1043.27	0.0239	1043.27	0.03859
	1041.34	0.00464	1041.34	0.02066	1041.34	0.02903	1041.34	0.02138	1041.34	0.019	1041.34	0.02218	1041.34	0.03697
	1039.42	0.00413	1039.42	0.01953	1039.42	0.02688	1039.42	0.01905	1039.42	0.01669	1039.42	0.02184	1039.42	0.03393
	1037.49	0.00608	1037.49	0.01988	1037.49	0.02498	1037.49	0.01744	1037.49	0.01496	1037.49	0.0226	1037.49	0.03207
	1035.56	0.00977	1035.56	0.02156	1035.56	0.02367	1035.56	0.01791	1035.56	0.01593	1035.56	0.02342	1035.56	0.03303
	1033.63	0.01107	1033.63	0.02224	1033.63	0.02196	1033.63	0.01736	1033.63	0.01901	1033.63	0.02365	1033.63	0.03548
	1031.7	0.00796	1031.7	0.02153	1031.7	0.02018	1031.7	0.01567	1031.7	0.0208	1031.7	0.02305	1031.7	0.03616
	1029.77	0.00386	1029.77	0.0206	1029.77	0.02009	1029.77	0.01554	1029.77	0.01922	1029.77	0.02124	1029.77	0.03438
	1027.84	0.00337	1027.84	0.02124	1027.84	0.02137	1027.84	0.01735	1027.84	0.01766	1027.84	0.0201	1027.84	0.0334
	1025.92	0.00569	1025.92	0.02352	1025.92	0.02267	1025.92	0.01966	1025.92	0.02017	1025.92	0.02206	1025.92	0.03519
	1023.99	0.00633	1023.99	0.02462	1023.99	0.02365	1023.99	0.02063	1023.99	0.02328	1023.99	0.02523	1023.99	0.03703
	1022.06	0.00458	1022.06	0.0226	1022.06	0.02298	1022.06	0.01907	1022.06	0.02179	1022.06	0.02607	1022.06	0.03628
	1020.13	0.00345	1020.13	0.01991	1020.13	0.02163	1020.13	0.01716	1020.13	0.01835	1020.13	0.02431	1020.13	0.03447
	1018.2	0.00455	1018.2	0.02001	1018.2	0.02314	1018.2	0.01818	1018.2	0.01836	1018.2	0.02252	1018.2	0.03444
	1016.27	0.00602	1016.27	0.02076	1016.27	0.02612	1016.27	0.02115	1016.27	0.02047	1016.27	0.02226	1016.27	0.0363
	1014.35	0.00621	1014.35	0.01894	1014.35	0.02683	1014.35	0.02221	1014.35	0.01992	1014.35	0.02269	1014.35	0.03791
	1012.42	0.00608	1012.42	0.01692	1012.42	0.02617	1012.42	0.02029	1012.42	0.01705	1012.42	0.02235	1012.42	0.03825
	1010.49	0.00501	1010.49	0.01658	1010.49	0.02612	1010.49	0.01715	1010.49	0.01537	1010.49	0.02119	1010.49	0.0379
	1008.56	0.00243	1008.56	0.01652	1008.56	0.02566	1008.56	0.01498	1008.56	0.01553	1008.56	0.02069	1008.56	0.03708
	1006.63	0.00098	1006.63	0.01642	1006.63	0.0244	1006.63	0.01462	1006.63	0.01633	1006.63	0.02092	1006.63	0.03531
	1004.7	0.00152	1004.7	0.01687	1004.7	0.0241	1004.7	0.01492	1004.7	0.01758	1004.7	0.02175	1004.7	0.03332
	1002.78	0.00258	1002.78	0.01845	1002.78	0.02535	1002.78	0.016	1002.78	0.01873	1002.78	0.02379	1002.78	0.03335
	1000.85	0.00387	1000.85	0.0213	1000.85	0.0276	1000.85	0.01932	1000.85	0.01909	1000.85	0.02498	1000.85	0.03575
	998.919	0.00489	998.919	0.02365	998.919	0.02994	998.919	0.02347	998.919	0.01919	998.919	0.02379	998.919	0.03843
	996.99	0.00515	996.99	0.02356	996.99	0.03094	996.99	0.02553	996.99	0.01916	996.99	0.02228	996.99	0.0398
	995.062	0.00538	995.062	0.02221	995.062	0.03019	995.062	0.02473	995.062	0.01912	995.062	0.02189	995.062	0.03884
	993.133	0.0052	993.133	0.02169	993.133	0.02884	993.133	0.0226	993.133	0.02045	993.133	0.0218	993.133	0.03652
	991.205	0.00465	991.205	0.02188	991.205	0.02824	991.205	0.02059	991.205	0.02299	991.205	0.02134	991.205	0.03562
	989.276	0.00593	989.276	0.02198	989.276	0.02866	989.276	0.01922	989.276	0.02482	989.276	0.02179	989.276	0.03613
	987.348	0.00842	987.348	0.02149	987.348	0.02986	987.348	0.01959	987.348	0.02546	987.348	0.02445	987.348	0.03657
	985.42	0.00877	985.42	0.02064	985.42	0.031	985.42	0.02143	985.42	0.02468	985.42	0.02762	985.42	0.03733
	983.491	0.00694	983.491	0.02056	983.491	0.03117	983.491	0.02225	983.491	0.02256	983.491	0.02889	983.491	0.03828
	981.563	0.00526	981.563	0.0212	981.563	0.03045	981.563	0.02166	981.563	0.02109	981.563	0.02857	981.563	0.0383
	979.634	0.00468	979.634	0.02168	979.634	0.02907	979.634	0.02159	979.634	0.02127	979.634	0.02863	979.634	0.03801
	977.706	0.00541	977.706	0.02188	977.706	0.02843	977.706	0.0221	977.706	0.02224	977.706	0.02923	977.706	0.03952
	975.778	0.00681	975.778	0.02242	975.778	0.02996	975.778	0.02213	975.778	0.02308	975.778	0.02887	975.778	0.04249
	973.849	0.00726	973.849	0.02306	973.849	0.03256	973.849	0.02206	973.849	0.02384	973.849	0.02765	973.849	0.04386
	971.921	0.00645	971.921	0.02263	971.921	0.03391	971.921	0.02208	971.921	0.02472	971.921	0.02724	971.921	0.04211
	969.992	0.00483	969.992	0.02154	969.992	0.0325	969.992	0.02164	969.992	0.02454	969.992	0.02767	969.992	0.0389
	968.064	0.00349	968.064	0.02159	968.064	0.03021	968.064	0.02195	968.064	0.02388	968.064	0.02791	968.064	0.0379
	966.135	0.00377	966.135	0.0232	966.135	0.02984	966.135	0.02396	966.135	0.025	966.135	0.02877	966.135	0.04113
	964.207	0.00455	964.207	0.02433	964.207	0.03035	964.207	0.02491	964.207	0.02659	964.207	0.03	964.207	0.04513
	962.279	0.00483	962.279	0.02395	962.279	0.0305	962.279	0.0233	962.279	0.02661	962.279	0.02992	962.279	0.04595
	960.35	0.00578	960.35	0.02427	960.35	0.03126	960.35	0.02267	960.35	0.02647	960.35	0.02984	960.35	0.04531
	958.422	0.00673	958.422	0.02559	958.422	0.03213	958.422	0.02443	958.422	0.02626	958.422	0.03121	958.422	0.04581
	956.493	0.00601	956.493	0.02607	956.493	0.03229	956.493	0.02602	956.493	0.02513	956.493	0.03282	956.493	0.047
	954.565	0.00518	954.565	0.02703	954.565	0.03333	954.565	0.02692	954.565	0.02554	954.565	0.03384	954.565	0.04833
	952.637	0.00628	952.637	0.02889	952.637	0.03491	952.637	0.02801	952.637	0.02786	952.637	0.03427	952.637	0.04943
	950.708	0.00756	950.708	0.02928	950.708	0.03477	950.708	0.02884	950.708	0.02875	950.708	0.03454	950.708	0.05016
	948.78	0.00676	948.78	0.02819	948.78	0.03353	948.78	0.02861	948.78	0.02754	948.78	0.03517	948.78	0.05076
	946.851	0.00519	946.851	0.02727	946.851	0.03267	946.851	0.02728	946.851	0.02688	946.851	0.03597	946.851	0.05058
	944.923	0.00525	944.923	0.02709	944.923	0.03274	944.923	0.02604	944.923	0.02811	944.923	0.03612	944.923	0.04969
	942.995	0.00627	942.995	0.02725	942.995	0.03368	942.995	0.02602	942.995	0.02933	942.995	0.03524	942.995	0.0489
	941.066	0.00638	941.066	0.0266	941.066	0.03402	941.066	0.0264	941.066	0.02884	941.066	0.03346	941.066	0.04821
	939.138	0.00554	939.138	0.02486	939.138	0.03332	939.138	0.02555	939.138	0.0274	939.138	0.03119	939.138	0.04713
	937.209	0.00479	937.209	0.02397	937.209	0.03268	937.209	0.02438	937.209	0.02648	937.209	0.02993	937.209	0.04506
	935.281	0.00496	935.281	0.02535	935.281	0.03217	935.281	0.02483	935.281	0.02658	935.281	0.03041	935.281	0.04364
	933.352	0.00576	933.352	0.02739	933.352	0.03205	933.352	0.02577	933.352	0.02733	933.352	0.03152	933.352	0.04472
	931.424	0.00667	931.424	0.02804	931.424	0.03277	931.424	0.02595	931.424	0.02857	931.424	0.03249	931.424	0.04619
	929.496	0.00678	929.496	0.02662	929.496	0.03294	929.496	0.02605	929.496	0.02995	929.496	0.03306	929.496	0.04602
	927.567	0.00534	927.567	0.0238	927.567	0.03202	927.567	0.02627	927.567	0.03015	927.567	0.03338	927.567	0.04556
	925.639	0.00492	925.639	0.02193	925.639	0.03177	925.639	0.027	925.639	0.02895	925.639	0.03381	925.639	0.04549
	923.71	0.00673	923.71	0.02159	923.71	0.03219	923.71	0.02739	923.71	0.02759	923.71	0.03409	923.71	0.04467
	921.782	0.00878	921.782	0.02149	921.782	0.03185	921.782	0.0262	921.782	0.0271	921.782	0.03404	921.782	0.04411
	919.854	0.011	919.854	0.02201	919.854	0.03104	919.854	0.02617	919.854	0.02772	919.854	0.03403	919.854	0.04548
	917.925	0.01259	917.925	0.02336	917.925	0.03064	917.925	0.02823	917.925	0.02855	917.925	0.0342	917.925	0.04712
	915.997	0.01152	915.997	0.02464	915.997	0.03074	915.997	0.02898	915.997	0.02857	915.997	0.03389	915.997	0.04755
	914.068	0.00976	914.068	0.02532	914.068	0.0312	914.068	0.02811	914.068	0.02885	914.068	0.03285	914.068	0.04751
	912.14	0.00997	912.14	0.02561	912.14	0.03167	912.14	0.02786	912.14	0.03081	912.14	0.03302	912.14	0.04739
	910.211	0.01077	910.211	0.02575	910.211	0.03179	910.211	0.02849	910.211	0.03303	910.211	0.03585	910.211	0.04746
	908.283	0.0103	908.283	0.02511	908.283	0.03195	908.283	0.02837	908.283	0.03312	908.283	0.03833	908.283	0.04825
	906.355	0.00871	906.355	0.02349	906.355	0.03234	906.355	0.0266	906.355	0.03086	906.355	0.0373	906.355	0.04891
	904.426	0.00659	904.426	0.02217	904.426	0.03225	904.426	0.02601	904.426	0.02827	904.426	0.03453	904.426	0.04893
	902.498	0.00462	902.498	0.0226	902.498	0.03174	902.498	0.02866	902.498	0.0283	902.498	0.0332	902.498	0.04977
	900.569	0.00314	900.569	0.02367	900.569	0.03102	900.569	0.03062	900.569	0.0305	900.569	0.03358	900.569	0.05064
	898.641	0.00291	898.641	0.02387	898.641	0.03073	898.641	0.02926	898.641	0.03206	898.641	0.03432	898.641	0.04963
	896.713	0.0048	896.713	0.02477	896.713	0.03212	896.713	0.0278	896.713	0.0336	896.713	0.03551	896.713	0.04881
	894.784	0.00678	894.784	0.02562	894.784	0.03348	894.784	0.02736	894.784	0.03481	894.784	0.0369	894.784	0.0496
	892.856	0.00651	892.856	0.02442	892.856	0.03296	892.856	0.02703	892.856	0.03325	892.856	0.037	892.856	0.05066
	890.927	0.00495	890.927	0.02409	890.927	0.03221	890.927	0.0285	890.927	0.03057	890.927	0.03612	890.927	0.05168
	888.999	0.00426	888.999	0.02557	888.999	0.03214	888.999	0.03084	888.999	0.02955	888.999	0.03494	888.999	0.05257
	887.071	0.00538	887.071	0.02517	887.071	0.03225	887.071	0.03127	887.071	0.03009	887.071	0.0343	887.071	0.05265
	885.142	0.00675	885.142	0.0225	885.142	0.03286	885.142	0.03046	885.142	0.03042	885.142	0.03511	885.142	0.05156
	883.214	0.0064	883.214	0.01988	883.214	0.03458	883.214	0.02911	883.214	0.02998	883.214	0.03561	883.214	0.05048
	881.285	0.00508	881.285	0.01788	881.285	0.03701	881.285	0.02744	881.285	0.03062	881.285	0.03484	881.285	0.05062
	879.357	0.00436	879.357	0.01679	879.357	0.03786	879.357	0.02665	879.357	0.03149	879.357	0.03455	879.357	0.05008
	877.428	0.00494	877.428	0.01792	877.428	0.03706	877.428	0.02716	877.428	0.03077	877.428	0.03585	877.428	0.0483
	875.5	0.00714	875.5	0.02137	875.5	0.03755	875.5	0.02888	875.5	0.03109	875.5	0.03747	875.5	0.04894
	873.572	0.01088	873.572	0.02543	873.572	0.03807	873.572	0.0319	873.572	0.03473	873.572	0.03868	873.572	0.05247
	871.643	0.01525	871.643	0.02799	871.643	0.03565	871.643	0.03569	871.643	0.0397	871.643	0.04145	871.643	0.05437
	869.715	0.01757	869.715	0.02809	869.715	0.03208	869.715	0.03837	869.715	0.04276	869.715	0.04391	869.715	0.05204
	867.786	0.01625	867.786	0.02683	867.786	0.02955	867.786	0.03791	867.786	0.0439	867.786	0.04168	867.786	0.04786
	865.858	0.01243	865.858	0.02435	865.858	0.02712	865.858	0.03365	865.858	0.04423	865.858	0.0366	865.858	0.04363
	863.93	0.00735	863.93	0.02083	863.93	0.02375	863.93	0.0285	863.93	0.04131	863.93	0.03271	863.93	0.03796
	862.001	0.00518	862.001	0.01949	862.001	0.02118	862.001	0.02803	862.001	0.03615	862.001	0.0318	862.001	0.03475
	860.073	0.00985	860.073	0.02013	860.073	0.0223	860.073	0.03299	860.073	0.03497	860.073	0.03474	860.073	0.03871
	858.144	0.01629	858.144	0.01928	858.144	0.02571	858.144	0.03777	858.144	0.03638	858.144	0.03964	858.144	0.04357
	856.216	0.0179	856.216	0.01734	856.216	0.02689	856.216	0.03765	856.216	0.03194	856.216	0.04185	856.216	0.04206
	854.287	0.01523	854.287	0.01749	854.287	0.02575	854.287	0.03512	854.287	0.02184	854.287	0.03852	854.287	0.03712
	852.359	0.01156	852.359	0.02188	852.359	0.02681	852.359	0.03477	852.359	0.01534	852.359	0.03222	852.359	0.0371
	850.431	0.00721	850.431	0.02532	850.431	0.02843	850.431	0.03388	850.431	0.01464	850.431	0.02647	850.431	0.04416
	848.502	0.00266	848.502	0.02129	848.502	0.02365	848.502	0.03023	848.502	0.01419	848.502	0.02226	848.502	0.04894
	846.574	0.00113	846.574	0.01481	846.574	0.01497	846.574	0.02879	846.574	0.01297	846.574	0.02171	846.574	0.0441
	844.645	0.00054	844.645	0.01197	844.645	0.01048	844.645	0.03214	844.645	0.01234	844.645	0.02433	844.645	0.03588
	842.717	-0.00149	842.717	0.01016	842.717	0.01109	842.717	0.03584	842.717	0.01307	842.717	0.02492	842.717	0.03418
	840.789	0.00075	840.789	0.00833	840.789	0.01587	840.789	0.03615	840.789	0.01712	840.789	0.0241	840.789	0.03862
	838.86	0.00788	838.86	0.01199	838.86	0.02468	838.86	0.03552	838.86	0.02226	838.86	0.02542	838.86	0.04345
	836.932	0.01321	836.932	0.02072	836.932	0.03114	836.932	0.03655	836.932	0.02697	836.932	0.02818	836.932	0.04754
	835.003	0.01324	835.003	0.02392	835.003	0.03244	835.003	0.03887	835.003	0.03223	835.003	0.03291	835.003	0.04657
	833.075	0.01044	833.075	0.01843	833.075	0.03402	833.075	0.0421	833.075	0.03556	833.075	0.03909	833.075	0.0379
	831.146	0.01072	831.146	0.01214	831.146	0.03328	831.146	0.04514	831.146	0.03342	831.146	0.04275	831.146	0.03083
	829.218	0.01444	829.218	0.00849	829.218	0.02441	829.218	0.04465	829.218	0.02551	829.218	0.04035	829.218	0.02989
	827.29	0.01458	827.29	0.00616	827.29	0.01589	827.29	0.04231	827.29	0.0222	827.29	0.03178	827.29	0.03317
	825.361	0.01042	825.361	0.00456	825.361	0.01741	825.361	0.04417	825.361	0.02935	825.361	0.02388	825.361	0.04102
	823.433	0.00892	823.433	0.00632	823.433	0.02401	823.433	0.04814	823.433	0.03492	823.433	0.02427	823.433	0.05033
	821.504	0.00962	821.504	0.01193	821.504	0.02884	821.504	0.04986	821.504	0.03491	821.504	0.03106	821.504	0.05669
	819.576	0.00786	819.576	0.01581	819.576	0.03312	819.576	0.04847	819.576	0.03638	819.576	0.0367	819.576	0.05652
	817.648	0.00814	817.648	0.0197	817.648	0.03702	817.648	0.04339	817.648	0.04059	817.648	0.04225	817.648	0.05477
	815.719	0.01442	815.719	0.02722	815.719	0.03566	815.719	0.03981	815.719	0.04297	815.719	0.05214	815.719	0.05768
	813.791	0.0193	813.791	0.03395	813.791	0.02699	813.791	0.039	813.791	0.03846	813.791	0.0591	813.791	0.05617
	811.862	0.01788	811.862	0.03754	811.862	0.02196	811.862	0.03407	811.862	0.03441	811.862	0.05649	811.862	0.0514
	809.934	0.01658	809.934	0.03541	809.934	0.03156	809.934	0.03029	809.934	0.04149	809.934	0.05321	809.934	0.05852
	808.006	0.02155	808.006	0.02767	808.006	0.04475	808.006	0.03896	808.006	0.05114	808.006	0.05555	808.006	0.07283
	806.077	0.02631	806.077	0.02481	806.077	0.04716	806.077	0.05625	806.077	0.05381	806.077	0.05832	806.077	0.07719
	804.149	0.02186	804.149	0.03189	804.149	0.04411	804.149	0.07006	804.149	0.05841	804.149	0.06192	804.149	0.07243
	802.22	0.01632	802.22	0.03594	802.22	0.04121	802.22	0.06884	802.22	0.0652	802.22	0.06022	802.22	0.07004
	800.292	0.01768	800.292	0.02376	800.292	0.03561	800.292	0.05451	800.292	0.06406	800.292	0.04525	800.292	0.07651
	798.363	0.01728	798.363	0.00645	798.363	0.03275	798.363	0.04696	798.363	0.05847	798.363	0.03453	798.363	0.08906
	796.435	0.01231	796.435	0.0038	796.435	0.03841	796.435	0.05638	796.435	0.05803	796.435	0.04	796.435	0.09219
	794.507	0.01145	794.507	0.01808	794.507	0.04085	794.507	0.07375	794.507	0.06979	794.507	0.04774	794.507	0.086
	792.578	0.01569	792.578	0.03412	792.578	0.03398	792.578	0.08462	792.578	0.08604	792.578	0.04325	792.578	0.08752
	790.65	0.01664	790.65	0.03745	790.65	0.02705	790.65	0.07958	790.65	0.08268	790.65	0.03006	790.65	0.09405
	788.721	0.01056	788.721	0.02766	788.721	0.02157	788.721	0.06185	788.721	0.05868	788.721	0.02108	788.721	0.09285
	786.793	0.00501	786.793	0.01512	786.793	0.018	786.793	0.04505	786.793	0.03512	786.793	0.02411	786.793	0.07551
	784.865	0.00462	784.865	0.00917	784.865	0.01922	784.865	0.03511	784.865	0.02106	784.865	0.03584	784.865	0.04728
	782.936	0.00324	782.936	0.00678	782.936	0.02145	782.936	0.02779	782.936	0.02336	782.936	0.04637	782.936	0.03049
	781.008	0.00172	781.008	0.00723	781.008	0.0271	781.008	0.03071	781.008	0.04848	781.008	0.05542	781.008	0.03198
	779.079	0.00563	779.079	0.01912	779.079	0.03743	779.079	0.04795	779.079	0.07603	779.079	0.06471	779.079	0.03872
	777.151	0.00716	777.151	0.03507	777.151	0.04183	777.151	0.06027	777.151	0.08114	777.151	0.06466	777.151	0.04626
	775.222	0.00514	775.222	0.03609	775.222	0.04024	775.222	0.05684	775.222	0.06972	775.222	0.05815	775.222	0.05624
	773.294	0.01061	773.294	0.02236	773.294	0.0365	773.294	0.04662	773.294	0.05708	773.294	0.06028	773.294	0.0647
	771.366	0.01778	771.366	0.00731	771.366	0.02504	771.366	0.03737	771.366	0.05041	771.366	0.06846	771.366	0.07161
	769.437	0.01628	769.437	0.00105	769.437	0.01389	769.437	0.03472	769.437	0.05094	769.437	0.0701	769.437	0.07815
	767.509	0.01336	767.509	0.0097	767.509	0.01443	767.509	0.04102	767.509	0.05392	767.509	0.06906	767.509	0.07867
	765.58	0.01401	765.58	0.026	765.58	0.02116	765.58	0.0469	765.58	0.05488	765.58	0.07239	765.58	0.07059
	763.652	0.01426	763.652	0.0343	763.652	0.02915	763.652	0.04237	763.652	0.06197	763.652	0.07868	763.652	0.06413
	761.724	0.01213	761.724	0.02808	761.724	0.03532	761.724	0.0338	761.724	0.0779	761.724	0.08974	761.724	0.06886
	759.795	0.01149	759.795	0.01454	759.795	0.03344	759.795	0.03491	759.795	0.0862	759.795	0.10275	759.795	0.0831
	757.867	0.01953	757.867	0.00819	757.867	0.02878	757.867	0.04668	757.867	0.08223	757.867	0.10713	757.867	0.10034
	755.938	0.03294	755.938	0.01341	755.938	0.02928	755.938	0.06077	755.938	0.07703	755.938	0.10084	755.938	0.10659
	754.01	0.03864	754.01	0.01766	754.01	0.02883	754.01	0.06773	754.01	0.07171	754.01	0.09543	754.01	0.09954
	752.082	0.03757	752.082	0.01376	752.082	0.02595	752.082	0.06164	752.082	0.06319	752.082	0.09553	752.082	0.09813
	750.153	0.03241	750.153	0.00954	750.153	0.0253	750.153	0.05208	750.153	0.05205	750.153	0.08657	750.153	0.10489
	748.225	0.01475	748.225	0.00797	748.225	0.01919	748.225	0.05382	748.225	0.04446	748.225	0.06335	748.225	0.10827
	746.296	-0.00612	746.296	0.00482	746.296	0.012	746.296	0.06703	746.296	0.05488	746.296	0.04872	746.296	0.11218
	744.368	-0.01589	744.368	0.00337	744.368	0.01747	744.368	0.07683	744.368	0.07845	744.368	0.06043	744.368	0.12557
	742.439	-0.01788	742.439	0.00594	742.439	0.02449	742.439	0.07184	742.439	0.08778	742.439	0.08492	742.439	0.13405
	740.511	-0.01676	740.511	0.00688	740.511	0.02426	740.511	0.0598	740.511	0.0836	740.511	0.0951	740.511	0.11912
	738.583	-0.01278	738.583	0.00246	738.583	0.02902	738.583	0.05034	738.583	0.08474	738.583	0.08792	738.583	0.10155
	736.654	0.00056	736.654	-0.00189	736.654	0.03564	736.654	0.04258	736.654	0.0853	736.654	0.08132	736.654	0.10161
	734.726	0.01727	734.726	0.0045	734.726	0.02548	734.726	0.03973	734.726	0.07335	734.726	0.08433	734.726	0.09939
	732.797	0.00747	732.797	0.01339	732.797	0.00573	732.797	0.04453	732.797	0.05603	732.797	0.09271	732.797	0.08474
	730.869	-0.02297	730.869	0.00182	730.869	-0.00349	730.869	0.0485	730.869	0.04537	730.869	0.09738	730.869	0.08205
	728.941	-0.02814	728.941	-0.01378	728.941	-0.00172	728.941	0.04885	728.941	0.04294	728.941	0.09949	728.941	0.10838
	727.012	0.00409	727.012	0.00212	727.012	0.00889	727.012	0.05318	727.012	0.05015	727.012	0.11491	727.012	0.14937
	725.084	0.03327	725.084	0.02902	725.084	0.02159	725.084	0.04521	725.084	0.05624	725.084	0.13125	725.084	0.17184
	723.155	0.03039	723.155	0.02756	723.155	0.0218	723.155	0.02588	723.155	0.05875	723.155	0.12719	723.155	0.19864
	721.227	0.02068	721.227	0.00843	721.227	0.01204	721.227	0.03379	721.227	0.07866	721.227	0.12299	721.227	0.29028
	719.298	0.0143	719.298	-0.00802	719.298	0.00436	719.298	0.05554	719.298	0.10478	719.298	0.12093	719.298	0.3851
	717.37	-0.01212	717.37	-0.02332	717.37	-0.00016	717.37	0.04275	717.37	0.10776	717.37	0.10028	717.37	0.33451
	715.442	-0.03305	715.442	-0.01601	715.442	-0.00101	715.442	0.02391	715.442	0.0981	715.442	0.08957	715.442	0.23476
	713.513	-0.00912	713.513	0.01897	713.513	0.02388	713.513	0.03647	713.513	0.11848	713.513	0.11261	713.513	0.23254
	711.585	0.04056	711.585	0.05052	711.585	0.08186	711.585	0.05723	711.585	0.18575	711.585	0.15772	711.585	0.3159
	709.656	0.06879	709.656	0.07184	709.656	0.11755	709.656	0.06423	709.656	0.24992	709.656	0.19043	709.656	0.39835
	707.728	0.05726	707.728	0.08038	707.728	0.10194	707.728	0.04867	707.728	0.23968	707.728	0.18705	707.728	0.44322
	705.8	0.03406	705.8	0.07081	705.8	0.08451	705.8	0.01664	705.8	0.16864	705.8	0.19803	705.8	0.43566
	703.871	0.02889	703.871	0.06686	703.871	0.07315	703.871	0.01149	703.871	0.1143	703.871	0.24427	703.871	0.36282
	701.943	0.01651	701.943	0.07	701.943	0.05892	701.943	0.01198	701.943	0.09484	701.943	0.20179	701.943	0.25771
	700.014	-0.02856	700.014	0.06525	700.014	0.05296	700.014	-0.04277	700.014	0.08916	700.014	0.09212	700.014	0.1683
	698.086	-0.07713	698.086	0.05017	698.086	-0.00127	698.086	-0.10243	698.086	0.08706	698.086	0.06304	698.086	0.12658
	696.158	-0.12208	696.158	0.01141	696.158	-0.09922	696.158	-0.12264	696.158	0.08206	696.158	0.06417	696.158	0.07856
	694.229	-0.15475	694.229	-0.01743	694.229	-0.13356	694.229	-0.12075	694.229	0.07627	694.229	0.01279	694.229	0.09157
	692.301	-0.146	692.301	0.04552	692.301	-0.11497	692.301	-0.12647	692.301	0.07652	692.301	-0.03082	692.301	0.31314
	690.372	-0.15974	690.372	0.17834	690.372	-0.16597	690.372	-0.18703	690.372	0.05018	690.372	-0.08915	690.372	0.49826
	688.444	-0.25004	688.444	0.21382	688.444	-0.23973	688.444	-0.28679	688.444	-0.06993	688.444	-0.20089	688.444	0.38333
	686.515	-0.33967	686.515	0.06258	686.515	-0.22838	686.515	-0.36517	686.515	-0.21629	686.515	-0.27998	686.515	0.48049
	684.587	-0.35572	684.587	-0.02733	684.587	-0.14538	684.587	-0.37031	684.587	-0.23043	684.587	-0.23768	684.587	1.1486
	682.659	-0.37497	682.659	-0.04323	682.659	-0.17529	682.659	-0.33868	682.659	-0.1622	682.659	-0.19274	682.659	1.20425
	680.73	-0.45575	680.73	-0.09102	680.73	-0.28282	680.73	-0.35312	680.73	-0.16437	680.73	-0.23997	680.73	0.62926
	678.802	-0.5921	678.802	-0.20002	678.802	-0.35892	678.802	-0.48231	678.802	-0.30156	678.802	-0.41041	678.802	0.23346
	676.873	-0.68903	676.873	-0.25787	676.873	-0.37261	676.873	-0.65869	676.873	-0.42487	676.873	-0.55482	676.873	0.05011
	674.945	-0.55284	674.945	-0.06035	674.945	-0.28804	674.945	-0.66205	674.945	-0.35061	674.945	-0.43437	674.945	0.22282
	673.017	-0.3239	673.017	0.1632	673.017	-0.19345	673.017	-0.56462	673.017	-0.2431	673.017	-0.18065	673.017	0.42744
	671.088	-0.18596	671.088	0.14805	671.088	-0.20315	671.088	-0.52377	671.088	-0.24228	671.088	-0.09444	671.088	0.5206
	669.16	-0.21591	669.16	0.03707	669.16	-0.3576	669.16	-0.60063	669.16	-0.33323	669.16	-0.2394	669.16	0.4471
	667.231	-0.39945	667.231	-0.00098	667.231	-0.4924	667.231	-0.69404	667.231	-0.40119	667.231	-0.38982	667.231	0.15908
	665.303	-0.47617	665.303	0.02992	665.303	-0.43198	665.303	-0.61763	665.303	-0.32772	665.303	-0.34576	665.303	0.06611
	663.374	-0.42847	663.374	0.01213	663.374	-0.31363	663.374	-0.44492	663.374	-0.19701	663.374	-0.25553	663.374	0.07381
	661.446	-0.38584	661.446	0.00361	661.446	-0.26459	661.446	-0.34347	661.446	-0.10463	661.446	-0.23439	661.446	0.03341
	659.518	-0.39709	659.518	-0.01365	659.518	-0.26641	659.518	-0.35746	659.518	-0.14391	659.518	-0.25058	659.518	0.01634
	657.589	-0.45048	657.589	-0.14972	657.589	-0.32126	657.589	-0.4312	657.589	-0.36827	657.589	-0.32907	657.589	0.06128
	655.661	-0.53031	655.661	-0.31403	655.661	-0.44642	655.661	-0.51639	655.661	-0.6083	655.661	-0.45288	655.661	0.07353
	653.732	-0.53863	653.732	-0.2908	653.732	-0.51485	653.732	-0.52857	653.732	-0.60961	653.732	-0.41307	653.732	-0.05311
	651.804	-0.3796	651.804	-0.12173	651.804	-0.40421	651.804	-0.42604	651.804	-0.36354	651.804	-0.12389	651.804	-0.07303
	649.876	-0.2201	649.876	0.03318	649.876	-0.28009	649.876	-0.36102	649.876	-0.21946	649.876	-0.01384	649.876	0.02997
	647.947	-0.20539	647.947	0.24491	647.947	-0.23808	647.947	-0.37148	647.947	-0.2233	647.947	-0.16909	647.947	0.16454
	646.019	-0.27306	646.019	0.45127	646.019	-0.24589	646.019	-0.36233	646.019	-0.21341	646.019	-0.28541	646.019	0.22291
	644.09	-0.27562	644.09	0.3308	644.09	-0.25139	644.09	-0.28495	644.09	-0.11896	644.09	-0.28934	644.09	0.14723
	642.162	-0.24126	642.162	0.14267	642.162	-0.23373	642.162	-0.27805	642.162	-0.07122	642.162	-0.22262	642.162	0.08005
	640.234	-0.21996	640.234	0.06132	640.234	-0.1285	640.234	-0.3102	640.234	-0.1185	640.234	-0.15555	640.234	0.10609
	638.305	-0.20508	638.305	0.04796	638.305	0.00211	638.305	-0.31975	638.305	-0.15622	638.305	-0.13145	638.305	0.17878
	636.377	-0.20434	636.377	0.04097	636.377	-0.01548	636.377	-0.39265	636.377	-0.20138	636.377	-0.14272	636.377	0.23378
	634.448	-0.1942	634.448	-0.0043	634.448	-0.13293	634.448	-0.46774	634.448	-0.2253	634.448	-0.18721	634.448	0.28033
	632.52	-0.12714	632.52	-0.06489	632.52	-0.18462	632.52	-0.41933	632.52	-0.19784	632.52	-0.24901	632.52	0.21781
	630.591	-0.10437	630.591	-0.1333	630.591	-0.25222	630.591	-0.38043	630.591	-0.24423	630.591	-0.28022	630.591	0.11136
	628.663	-0.16364	628.663	-0.19286	628.663	-0.39029	628.663	-0.46217	628.663	-0.34513	628.663	-0.27972	628.663	0.07344
	626.735	-0.13249	626.735	-0.07169	626.735	-0.37635	626.735	-0.46578	626.735	-0.31266	626.735	-0.23553	626.735	0.10463
	624.806	-0.05632	624.806	0.07268	624.806	-0.20516	624.806	-0.38195	624.806	-0.20566	624.806	-0.20611	624.806	0.11959
	622.878	-0.11568	622.878	-0.00043	622.878	-0.11215	622.878	-0.36673	622.878	-0.24087	622.878	-0.26183	622.878	0.0499
	620.949	-0.33001	620.949	-0.13344	620.949	-0.2149	620.949	-0.45651	620.949	-0.39371	620.949	-0.41599	620.949	-0.11898
	619.021	-0.52478	619.021	-0.21222	619.021	-0.34125	619.021	-0.59086	619.021	-0.45335	619.021	-0.53167	619.021	-0.22604
	617.093	-0.50857	617.093	-0.24557	617.093	-0.31513	617.093	-0.6111	617.093	-0.29333	617.093	-0.45089	617.093	-0.05875
	615.164	-0.44146	615.164	-0.29979	615.164	-0.27626	615.164	-0.56793	615.164	-0.17082	615.164	-0.3472	615.164	0.2296
	613.236	-0.41704	613.236	-0.31854	613.236	-0.31751	613.236	-0.52799	613.236	-0.1929	613.236	-0.29529	613.236	0.51799
	611.307	-0.33895	611.307	-0.203	611.307	-0.276	611.307	-0.4702	611.307	-0.24563	611.307	-0.21541	611.307	1.11831
	609.379	-0.26818	609.379	-0.02806	609.379	-0.18106	609.379	-0.43271	609.379	-0.30324	609.379	-0.20179	609.379	1.19288
	607.45	-0.2905	607.45	0.07797	607.45	-0.1698	607.45	-0.41425	607.45	-0.32658	607.45	-0.27045	607.45	0.54448
	605.522	-0.34435	605.522	0.06374	605.522	-0.22023	605.522	-0.38109	605.522	-0.259	605.522	-0.31745	605.522	0.17233
	603.594	-0.40984	603.594	-0.05182	603.594	-0.31108	603.594	-0.42556	603.594	-0.19459	603.594	-0.35186	603.594	-0.07502
	601.665	-0.47607	601.665	-0.20491	601.665	-0.47308	601.665	-0.52735	601.665	-0.20334	601.665	-0.39483	601.665	-0.1797
	599.737	-0.4515	599.737	-0.21493	599.737	-0.53676	599.737	-0.51166	599.737	-0.19991	599.737	-0.35365	599.737	0.01597
