# Supplementary material for: Grave-to-cradle upcycling of Ni from electroplating wastewater to photothermal CO2 catalysis
Source: Nat Commun. 2022 Sep 9;13:5305. doi: 10.1038/s41467-022-33029-x (PMC9463155; doi:10.1038/s41467-022-33029-x)
Supplement: Supplementary file 4 — Source Data [file 41467_2022_33029_MOESM4_ESM.zip › 7.Separate Source Data files/Supplementary Fig. 13d.xlsx]

## Sheet: Supplementary Fig. 13d data
Figure S13d
	Sample: Nim/SiO2			Sample: standard Ni
	2Theta (º)	Intensity (a.u.)		2Theta (º)	Intensity (a.u.)
	10	0.21622		44.507	1
	10.02	0.16216		51.846	0.42
	10.04	0.21622		76.37	0.21
	10.06	0.16216
	10.08	0.13514
	10.1	0.21622
	10.12	0.16216
	10.14	0.27027
	10.16	0.24324
	10.18	0.24324
	10.2	0.16216
	10.22	0.16216
	10.24	0.13514
	10.26	0.13514
	10.28	0.18919
	10.3	0.18919
	10.32	0.13514
	10.34	0.13514
	10.36	0.27027
	10.38	0.18919
	10.4	0.16216
	10.42	0.21622
	10.44	0.18919
	10.46	0.18919
	10.48	0.13514
	10.5	0.21622
	10.52	0.16216
	10.54	0.18919
	10.56	0.18919
	10.58	0.18919
	10.6	0.16216
	10.62	0.18919
	10.64	0.16216
	10.66	0.21622
	10.68	0.24324
	10.7	0.2973
	10.72	0.18919
	10.74	0.24324
	10.76	0.16216
	10.78	0.24324
	10.8	0.18919
	10.82	0.13514
	10.84	0.18919
	10.86	0.27027
	10.88	0.24324
	10.9	0.2973
	10.92	0.24324
	10.94	0.10811
	10.96	0.18919
	10.98	0.16216
	11	0.18919
	11.02	0.13514
	11.04	0.18919
	11.06	0.16216
	11.08	0.16216
	11.1	0.13514
	11.12	0.21622
	11.14	0.16216
	11.16	0.21622
	11.18	0.21622
	11.2	0.21622
	11.22	0.24324
	11.24	0.08108
	11.26	0.16216
	11.28	0.18919
	11.3	0.21622
	11.32	0.18919
	11.34	0.16216
	11.36	0.35135
	11.38	0.24324
	11.4	0.21622
	11.42	0.18919
	11.44	0.16216
	11.46	0.18919
	11.48	0.18919
	11.5	0.13514
	11.52	0.24324
	11.54	0.18919
	11.56	0.2973
	11.58	0.05405
	11.6	0.18919
	11.62	0.16216
	11.64	0.13514
	11.66	0.10811
	11.68	0.16216
	11.7	0.24324
	11.72	0.27027
	11.74	0.21622
	11.76	0.18919
	11.78	0.10811
	11.8	0.18919
	11.82	0.18919
	11.84	0.13514
	11.86	0.13514
	11.88	0.27027
	11.9	0.08108
	11.92	0.24324
	11.94	0.21622
	11.96	0.21622
	11.98	0.18919
	12	0.24324
	12.02	0.21622
	12.04	0.16216
	12.06	0.18919
	12.08	0.18919
	12.1	0.13514
	12.12	0.18919
	12.14	0.27027
	12.16	0.16216
	12.18	0.18919
	12.2	0.16216
	12.22	0.21622
	12.24	0.10811
	12.26	0.10811
	12.28	0.16216
	12.3	0.13514
	12.32	0.18919
	12.34	0.27027
	12.36	0.13514
	12.38	0.21622
	12.4	0.18919
	12.42	0.10811
	12.44	0.21622
	12.46	0.27027
	12.48	0.27027
	12.5	0.16216
	12.52	0.18919
	12.54	0.10811
	12.56	0.16216
	12.58	0.18919
	12.6	0.18919
	12.62	0.16216
	12.64	0.18919
	12.66	0.21622
	12.68	0.24324
	12.7	0.10811
	12.72	0.21622
	12.74	0.13514
	12.76	0.21622
	12.78	0.18919
	12.8	0.18919
	12.82	0.21622
	12.84	0.18919
	12.86	0.21622
	12.88	0.24324
	12.9	0.18919
	12.92	0.21622
	12.94	0.18919
	12.96	0.10811
	12.98	0.10811
	13	0.18919
	13.02	0.13514
	13.04	0.16216
	13.06	0.21622
	13.08	0.18919
	13.1	0.24324
	13.12	0.21622
	13.14	0.18919
	13.16	0.16216
	13.18	0.16216
	13.2	0.10811
	13.22	0.18919
	13.24	0.18919
	13.26	0.21622
	13.28	0.18919
	13.3	0.16216
	13.32	0.24324
	13.34	0.24324
	13.36	0.24324
	13.38	0.27027
	13.4	0.18919
	13.42	0.24324
	13.44	0.27027
	13.46	0.24324
	13.48	0.18919
	13.5	0.18919
	13.52	0.24324
	13.54	0.18919
	13.56	0.2973
	13.58	0.24324
	13.6	0.18919
	13.62	0.08108
	13.64	0.21622
	13.66	0.13514
	13.68	0.24324
	13.7	0.10811
	13.72	0.21622
	13.74	0.27027
	13.76	0.21622
	13.78	0.21622
	13.8	0.18919
	13.82	0.18919
	13.84	0.10811
	13.86	0.21622
	13.88	0.24324
	13.9	0.24324
	13.92	0.21622
	13.94	0.10811
	13.96	0.18919
	13.98	0.21622
	14	0.16216
	14.02	0.24324
	14.04	0.24324
	14.06	0.16216
	14.08	0.18919
	14.1	0.18919
	14.12	0.24324
	14.14	0.21622
	14.16	0.32432
	14.18	0.18919
	14.2	0.18919
	14.22	0.2973
	14.24	0.24324
	14.26	0.16216
	14.28	0.27027
	14.3	0.18919
	14.32	0.10811
	14.34	0.18919
	14.36	0.24324
	14.38	0.16216
	14.4	0.18919
	14.42	0.2973
	14.44	0.18919
	14.46	0.16216
	14.48	0.18919
	14.5	0.21622
	14.52	0.24324
	14.54	0.27027
	14.56	0.16216
	14.58	0.21622
	14.6	0.24324
	14.62	0.24324
	14.64	0.21622
	14.66	0.24324
	14.68	0.24324
	14.7	0.21622
	14.72	0.10811
	14.74	0.18919
	14.76	0.13514
	14.78	0.27027
	14.8	0.24324
	14.82	0.18919
	14.84	0.24324
	14.86	0.2973
	14.88	0.2973
	14.9	0.08108
	14.92	0.27027
	14.94	0.32432
	14.96	0.24324
	14.98	0.18919
	15	0.24324
	15.02	0.2973
	15.04	0.24324
	15.06	0.21622
	15.08	0.18919
	15.1	0.18919
	15.12	0.18919
	15.14	0.27027
	15.16	0.24324
	15.18	0.32432
	15.2	0.18919
	15.22	0.2973
	15.24	0.21622
	15.26	0.21622
	15.28	0.21622
	15.3	0.24324
	15.32	0.24324
	15.34	0.21622
	15.36	0.08108
	15.38	0.24324
	15.4	0.13514
	15.42	0.16216
	15.44	0.27027
	15.46	0.21622
	15.48	0.21622
	15.5	0.13514
	15.52	0.21622
	15.54	0.2973
	15.56	0.35135
	15.58	0.37838
	15.6	0.18919
	15.62	0.35135
	15.64	0.24324
	15.66	0.10811
	15.68	0.24324
	15.7	0.18919
	15.72	0.24324
	15.74	0.27027
	15.76	0.18919
	15.78	0.21622
	15.8	0.18919
	15.82	0.27027
	15.84	0.08108
	15.86	0.18919
	15.88	0.13514
	15.9	0.24324
	15.92	0.16216
	15.94	0.21622
	15.96	0.21622
	15.98	0.21622
	16	0.2973
	16.02	0.24324
	16.04	0.21622
	16.06	0.21622
	16.08	0.18919
	16.1	0.2973
	16.12	0.24324
	16.14	0.21622
	16.16	0.21622
	16.18	0.21622
	16.2	0.16216
	16.22	0.16216
	16.24	0.32432
	16.26	0.2973
	16.28	0.18919
	16.3	0.37838
	16.32	0.24324
	16.34	0.24324
	16.36	0.21622
	16.38	0.21622
	16.4	0.2973
	16.42	0.2973
	16.44	0.13514
	16.46	0.16216
	16.48	0.21622
	16.5	0.27027
	16.52	0.21622
	16.54	0.21622
	16.56	0.24324
	16.58	0.32432
	16.6	0.32432
	16.62	0.32432
	16.64	0.24324
	16.66	0.21622
	16.68	0.18919
	16.7	0.21622
	16.72	0.2973
	16.74	0.21622
	16.76	0.27027
	16.78	0.24324
	16.8	0.27027
	16.82	0.21622
	16.84	0.27027
	16.86	0.21622
	16.88	0.27027
	16.9	0.18919
	16.92	0.27027
	16.94	0.27027
	16.96	0.21622
	16.98	0.37838
	17	0.32432
	17.02	0.2973
	17.04	0.2973
	17.06	0.27027
	17.08	0.2973
	17.1	0.27027
	17.12	0.18919
	17.14	0.21622
	17.16	0.37838
	17.18	0.16216
	17.2	0.18919
	17.22	0.32432
	17.24	0.35135
	17.26	0.27027
	17.28	0.2973
	17.3	0.21622
	17.32	0.40541
	17.34	0.24324
	17.36	0.32432
	17.38	0.27027
	17.4	0.32432
	17.42	0.21622
	17.44	0.27027
	17.46	0.35135
	17.48	0.18919
	17.5	0.2973
	17.52	0.21622
	17.54	0.27027
	17.56	0.2973
	17.58	0.37838
	17.6	0.2973
	17.62	0.40541
	17.64	0.32432
	17.66	0.32432
	17.68	0.35135
	17.7	0.24324
	17.72	0.27027
	17.74	0.35135
	17.76	0.13514
	17.78	0.2973
	17.8	0.2973
	17.82	0.2973
	17.84	0.16216
	17.86	0.35135
	17.88	0.24324
	17.9	0.24324
	17.92	0.32432
	17.94	0.2973
	17.96	0.18919
	17.98	0.27027
	18	0.21622
	18.02	0.2973
	18.04	0.37838
	18.06	0.24324
	18.08	0.2973
	18.1	0.2973
	18.12	0.2973
	18.14	0.2973
	18.16	0.21622
	18.18	0.27027
	18.2	0.24324
	18.22	0.32432
	18.24	0.27027
	18.26	0.32432
	18.28	0.37838
	18.3	0.24324
	18.32	0.18919
	18.34	0.35135
	18.36	0.27027
	18.38	0.27027
	18.4	0.40541
	18.42	0.27027
	18.44	0.2973
	18.46	0.40541
	18.48	0.24324
	18.5	0.27027
	18.52	0.27027
	18.54	0.2973
	18.56	0.35135
	18.58	0.40541
	18.6	0.2973
	18.62	0.2973
	18.64	0.43243
	18.66	0.43243
	18.68	0.18919
	18.7	0.32432
	18.72	0.40541
	18.74	0.27027
	18.76	0.43243
	18.78	0.32432
	18.8	0.32432
	18.82	0.32432
	18.84	0.48649
	18.86	0.2973
	18.88	0.43243
	18.9	0.32432
	18.92	0.2973
	18.94	0.27027
	18.96	0.37838
	18.98	0.35135
	19	0.45946
	19.02	0.32432
	19.04	0.35135
	19.06	0.37838
	19.08	0.2973
	19.1	0.27027
	19.12	0.45946
	19.14	0.37838
	19.16	0.43243
	19.18	0.37838
	19.2	0.45946
	19.22	0.35135
	19.24	0.32432
	19.26	0.35135
	19.28	0.35135
	19.3	0.32432
	19.32	0.2973
	19.34	0.2973
	19.36	0.21622
	19.38	0.32432
	19.4	0.35135
	19.42	0.45946
	19.44	0.40541
	19.46	0.43243
	19.48	0.32432
	19.5	0.32432
	19.52	0.45946
	19.54	0.45946
	19.56	0.35135
	19.58	0.35135
	19.6	0.21622
	19.62	0.43243
	19.64	0.40541
	19.66	0.40541
	19.68	0.37838
	19.7	0.32432
	19.72	0.43243
	19.74	0.35135
	19.76	0.48649
	19.78	0.40541
	19.8	0.32432
	19.82	0.37838
	19.84	0.43243
	19.86	0.35135
	19.88	0.35135
	19.9	0.27027
	19.92	0.35135
	19.94	0.43243
	19.96	0.37838
	19.98	0.35135
	20	0.40541
	20.02	0.35135
	20.04	0.40541
	20.06	0.35135
	20.08	0.40541
	20.1	0.2973
	20.12	0.37838
	20.14	0.51351
	20.16	0.43243
	20.18	0.48649
	20.2	0.43243
	20.22	0.37838
	20.24	0.37838
	20.26	0.43243
	20.28	0.37838
	20.3	0.2973
	20.32	0.43243
	20.34	0.48649
	20.36	0.35135
	20.38	0.27027
	20.4	0.51351
	20.42	0.43243
	20.44	0.27027
	20.46	0.40541
	20.48	0.37838
	20.5	0.43243
	20.52	0.32432
	20.54	0.35135
	20.56	0.37838
	20.58	0.51351
	20.6	0.48649
	20.62	0.27027
	20.64	0.43243
	20.66	0.35135
	20.68	0.51351
	20.7	0.43243
	20.72	0.43243
	20.74	0.45946
	20.76	0.43243
	20.78	0.40541
	20.8	0.32432
	20.82	0.40541
	20.84	0.45946
	20.86	0.35135
	20.88	0.40541
	20.9	0.43243
	20.92	0.40541
	20.94	0.32432
	20.96	0.45946
	20.98	0.37838
	21	0.43243
	21.02	0.37838
	21.04	0.37838
	21.06	0.43243
	21.08	0.24324
	21.1	0.40541
	21.12	0.24324
	21.14	0.35135
	21.16	0.45946
	21.18	0.35135
	21.2	0.40541
	21.22	0.43243
	21.24	0.59459
	21.26	0.37838
	21.28	0.45946
	21.3	0.43243
	21.32	0.37838
	21.34	0.32432
	21.36	0.62162
	21.38	0.48649
	21.4	0.48649
	21.42	0.40541
	21.44	0.37838
	21.46	0.48649
	21.48	0.35135
	21.5	0.54054
	21.52	0.45946
	21.54	0.32432
	21.56	0.40541
	21.58	0.32432
	21.6	0.35135
	21.62	0.32432
	21.64	0.37838
	21.66	0.37838
	21.68	0.54054
	21.7	0.43243
	21.72	0.35135
	21.74	0.40541
	21.76	0.40541
	21.78	0.40541
	21.8	0.48649
	21.82	0.27027
	21.84	0.32432
	21.86	0.35135
	21.88	0.45946
	21.9	0.40541
	21.92	0.37838
	21.94	0.45946
	21.96	0.59459
	21.98	0.35135
	22	0.54054
	22.02	0.2973
	22.04	0.51351
	22.06	0.32432
	22.08	0.48649
	22.1	0.45946
	22.12	0.56757
	22.14	0.51351
	22.16	0.54054
	22.18	0.54054
	22.2	0.48649
	22.22	0.37838
	22.24	0.54054
	22.26	0.2973
	22.28	0.51351
	22.3	0.37838
	22.32	0.2973
	22.34	0.37838
	22.36	0.45946
	22.38	0.40541
	22.4	0.48649
	22.42	0.2973
	22.44	0.40541
	22.46	0.35135
	22.48	0.35135
	22.5	0.56757
	22.52	0.37838
	22.54	0.48649
	22.56	0.37838
	22.58	0.2973
	22.6	0.54054
	22.62	0.48649
	22.64	0.45946
	22.66	0.37838
	22.68	0.45946
	22.7	0.40541
	22.72	0.56757
	22.74	0.43243
	22.76	0.59459
	22.78	0.37838
	22.8	0.43243
	22.82	0.35135
	22.84	0.2973
	22.86	0.40541
	22.88	0.2973
	22.9	0.37838
	22.92	0.45946
	22.94	0.35135
	22.96	0.40541
	22.98	0.51351
	23	0.32432
	23.02	0.2973
	23.04	0.51351
	23.06	0.40541
	23.08	0.48649
	23.1	0.40541
	23.12	0.35135
	23.14	0.37838
	23.16	0.40541
	23.18	0.51351
	23.2	0.35135
	23.22	0.45946
	23.24	0.48649
	23.26	0.48649
	23.28	0.43243
	23.3	0.48649
	23.32	0.56757
	23.34	0.37838
	23.36	0.43243
	23.38	0.48649
	23.4	0.54054
	23.42	0.43243
	23.44	0.40541
	23.46	0.35135
	23.48	0.40541
	23.5	0.35135
	23.52	0.37838
	23.54	0.45946
	23.56	0.2973
	23.58	0.40541
	23.6	0.43243
	23.62	0.37838
	23.64	0.43243
	23.66	0.40541
	23.68	0.43243
	23.7	0.43243
	23.72	0.40541
	23.74	0.51351
	23.76	0.37838
	23.78	0.35135
	23.8	0.43243
	23.82	0.48649
	23.84	0.40541
	23.86	0.45946
	23.88	0.54054
	23.9	0.56757
	23.92	0.45946
	23.94	0.27027
	23.96	0.35135
	23.98	0.40541
	24	0.48649
	24.02	0.51351
	24.04	0.48649
	24.06	0.35135
	24.08	0.40541
	24.1	0.35135
	24.12	0.40541
	24.14	0.40541
	24.16	0.32432
	24.18	0.48649
	24.2	0.48649
	24.22	0.48649
	24.24	0.48649
	24.26	0.35135
	24.28	0.35135
	24.3	0.59459
	24.32	0.35135
	24.34	0.40541
	24.36	0.37838
	24.38	0.48649
	24.4	0.56757
	24.42	0.37838
	24.44	0.32432
	24.46	0.45946
	24.48	0.43243
	24.5	0.40541
	24.52	0.37838
	24.54	0.32432
	24.56	0.45946
	24.58	0.51351
	24.6	0.37838
	24.62	0.51351
	24.64	0.40541
	24.66	0.48649
	24.68	0.37838
	24.7	0.35135
	24.72	0.48649
	24.74	0.37838
	24.76	0.2973
	24.78	0.54054
	24.8	0.40541
	24.82	0.40541
	24.84	0.45946
	24.86	0.43243
	24.88	0.43243
	24.9	0.40541
	24.92	0.32432
	24.94	0.35135
	24.96	0.51351
	24.98	0.32432
	25	0.35135
	25.02	0.48649
	25.04	0.40541
	25.06	0.40541
	25.08	0.40541
	25.1	0.43243
	25.12	0.43243
	25.14	0.35135
	25.16	0.43243
	25.18	0.37838
	25.2	0.45946
	25.22	0.48649
	25.24	0.35135
	25.26	0.43243
	25.28	0.2973
	25.3	0.54054
	25.32	0.45946
	25.34	0.35135
	25.36	0.2973
	25.38	0.40541
	25.4	0.37838
	25.42	0.40541
	25.44	0.45946
	25.46	0.40541
	25.48	0.45946
	25.5	0.24324
	25.52	0.24324
	25.54	0.43243
	25.56	0.43243
	25.58	0.48649
	25.6	0.43243
	25.62	0.43243
	25.64	0.32432
	25.66	0.35135
	25.68	0.48649
	25.7	0.40541
	25.72	0.37838
	25.74	0.2973
	25.76	0.35135
	25.78	0.37838
	25.8	0.43243
	25.82	0.27027
	25.84	0.45946
	25.86	0.43243
	25.88	0.40541
	25.9	0.37838
	25.92	0.35135
	25.94	0.45946
	25.96	0.48649
	25.98	0.37838
	26	0.32432
	26.02	0.2973
	26.04	0.37838
	26.06	0.51351
	26.08	0.43243
	26.1	0.27027
	26.12	0.37838
	26.14	0.35135
	26.16	0.40541
	26.18	0.37838
	26.2	0.27027
	26.22	0.35135
	26.24	0.43243
	26.26	0.45946
	26.28	0.43243
	26.3	0.48649
	26.32	0.35135
	26.34	0.45946
	26.36	0.35135
	26.38	0.32432
	26.4	0.37838
	26.42	0.37838
	26.44	0.37838
	26.46	0.2973
	26.48	0.35135
	26.5	0.35135
	26.52	0.27027
	26.54	0.35135
	26.56	0.45946
	26.58	0.2973
	26.6	0.37838
	26.62	0.45946
	26.64	0.37838
	26.66	0.35135
	26.68	0.32432
	26.7	0.45946
	26.72	0.2973
	26.74	0.45946
	26.76	0.40541
	26.78	0.40541
	26.8	0.45946
	26.82	0.40541
	26.84	0.37838
	26.86	0.32432
	26.88	0.45946
	26.9	0.40541
	26.92	0.43243
	26.94	0.32432
	26.96	0.32432
	26.98	0.24324
	27	0.27027
	27.02	0.32432
	27.04	0.2973
	27.06	0.2973
	27.08	0.2973
	27.1	0.32432
	27.12	0.35135
	27.14	0.2973
	27.16	0.40541
	27.18	0.35135
	27.2	0.37838
	27.22	0.54054
	27.24	0.35135
	27.26	0.2973
	27.28	0.24324
	27.3	0.40541
	27.32	0.37838
	27.34	0.37838
	27.36	0.2973
	27.38	0.40541
	27.4	0.35135
	27.42	0.37838
	27.44	0.35135
	27.46	0.21622
	27.48	0.32432
	27.5	0.37838
	27.52	0.24324
	27.54	0.35135
	27.56	0.40541
	27.58	0.24324
	27.6	0.27027
	27.62	0.18919
	27.64	0.32432
	27.66	0.48649
	27.68	0.32432
	27.7	0.35135
	27.72	0.2973
	27.74	0.2973
	27.76	0.2973
	27.78	0.40541
	27.8	0.40541
	27.82	0.27027
	27.84	0.35135
	27.86	0.2973
	27.88	0.32432
	27.9	0.32432
	27.92	0.32432
	27.94	0.32432
	27.96	0.37838
	27.98	0.32432
	28	0.32432
	28.02	0.2973
	28.04	0.32432
	28.06	0.32432
	28.08	0.18919
	28.1	0.37838
	28.12	0.35135
	28.14	0.51351
	28.16	0.35135
	28.18	0.27027
	28.2	0.35135
	28.22	0.45946
	28.24	0.35135
	28.26	0.32432
	28.28	0.2973
	28.3	0.32432
	28.32	0.35135
	28.34	0.37838
	28.36	0.32432
	28.38	0.2973
	28.4	0.32432
	28.42	0.21622
	28.44	0.35135
	28.46	0.2973
	28.48	0.24324
	28.5	0.37838
	28.52	0.40541
	28.54	0.32432
	28.56	0.2973
	28.58	0.21622
	28.6	0.27027
	28.62	0.48649
	28.64	0.35135
	28.66	0.40541
	28.68	0.27027
	28.7	0.40541
	28.72	0.2973
	28.74	0.24324
	28.76	0.2973
	28.78	0.2973
	28.8	0.48649
	28.82	0.35135
	28.84	0.32432
	28.86	0.40541
	28.88	0.32432
	28.9	0.27027
	28.92	0.24324
	28.94	0.37838
	28.96	0.37838
	28.98	0.2973
	29	0.27027
	29.02	0.48649
	29.04	0.32432
	29.06	0.16216
	29.08	0.35135
	29.1	0.21622
	29.12	0.27027
	29.14	0.16216
	29.16	0.2973
	29.18	0.35135
	29.2	0.35135
	29.22	0.27027
	29.24	0.37838
	29.26	0.35135
	29.28	0.2973
	29.3	0.32432
	29.32	0.24324
	29.34	0.21622
	29.36	0.40541
	29.38	0.48649
	29.4	0.2973
	29.42	0.21622
	29.44	0.43243
	29.46	0.35135
	29.48	0.35135
	29.5	0.24324
	29.52	0.48649
	29.54	0.32432
	29.56	0.32432
	29.58	0.24324
	29.6	0.2973
	29.62	0.27027
	29.64	0.32432
	29.66	0.35135
	29.68	0.27027
	29.7	0.27027
	29.72	0.24324
	29.74	0.27027
	29.76	0.32432
	29.78	0.35135
	29.8	0.24324
	29.82	0.21622
	29.84	0.32432
	29.86	0.21622
	29.88	0.37838
	29.9	0.32432
	29.92	0.27027
	29.94	0.40541
	29.96	0.27027
	29.98	0.24324
	30	0.2973
	30.02	0.27027
	30.04	0.21622
	30.06	0.35135
	30.08	0.27027
	30.1	0.2973
	30.12	0.2973
	30.14	0.16216
	30.16	0.27027
	30.18	0.27027
	30.2	0.32432
	30.22	0.35135
	30.24	0.27027
	30.26	0.2973
	30.28	0.2973
	30.3	0.27027
	30.32	0.21622
	30.34	0.2973
	30.36	0.32432
	30.38	0.2973
	30.4	0.2973
	30.42	0.21622
	30.44	0.32432
	30.46	0.27027
	30.48	0.24324
	30.5	0.24324
	30.52	0.16216
	30.54	0.32432
	30.56	0.27027
	30.58	0.27027
	30.6	0.40541
	30.62	0.2973
	30.64	0.27027
	30.66	0.32432
	30.68	0.35135
	30.7	0.2973
	30.72	0.27027
	30.74	0.24324
	30.76	0.32432
	30.78	0.2973
	30.8	0.2973
	30.82	0.27027
	30.84	0.27027
	30.86	0.37838
	30.88	0.24324
	30.9	0.18919
	30.92	0.32432
	30.94	0.24324
	30.96	0.27027
	30.98	0.32432
	31	0.24324
	31.02	0.43243
	31.04	0.16216
	31.06	0.2973
	31.08	0.21622
	31.1	0.27027
	31.12	0.32432
	31.14	0.21622
	31.16	0.27027
	31.18	0.24324
	31.2	0.21622
	31.22	0.18919
	31.24	0.2973
	31.26	0.24324
	31.28	0.21622
	31.3	0.2973
	31.32	0.27027
	31.34	0.24324
	31.36	0.24324
	31.38	0.32432
	31.4	0.2973
	31.42	0.21622
	31.44	0.43243
	31.46	0.21622
	31.48	0.27027
	31.5	0.27027
	31.52	0.27027
	31.54	0.16216
	31.56	0.24324
	31.58	0.35135
	31.6	0.32432
	31.62	0.27027
	31.64	0.27027
	31.66	0.35135
	31.68	0.21622
	31.7	0.21622
	31.72	0.2973
	31.74	0.37838
	31.76	0.2973
	31.78	0.37838
	31.8	0.27027
	31.82	0.24324
	31.84	0.24324
	31.86	0.2973
	31.88	0.16216
	31.9	0.2973
	31.92	0.35135
	31.94	0.2973
	31.96	0.2973
	31.98	0.10811
	32	0.35135
	32.02	0.32432
	32.04	0.27027
	32.06	0.27027
	32.08	0.45946
	32.1	0.21622
	32.12	0.18919
	32.14	0.27027
	32.16	0.27027
	32.18	0.24324
	32.2	0.21622
	32.22	0.24324
	32.24	0.24324
	32.26	0.24324
	32.28	0.18919
	32.3	0.27027
	32.32	0.27027
	32.34	0.21622
	32.36	0.35135
	32.38	0.13514
	32.4	0.2973
	32.42	0.27027
	32.44	0.27027
	32.46	0.27027
	32.48	0.18919
	32.5	0.21622
	32.52	0.21622
	32.54	0.24324
	32.56	0.27027
	32.58	0.24324
	32.6	0.21622
	32.62	0.21622
	32.64	0.18919
	32.66	0.2973
	32.68	0.21622
	32.7	0.21622
	32.72	0.27027
	32.74	0.18919
	32.76	0.24324
	32.78	0.13514
	32.8	0.18919
	32.82	0.16216
	32.84	0.24324
	32.86	0.2973
	32.88	0.18919
	32.9	0.16216
	32.92	0.24324
	32.94	0.16216
	32.96	0.24324
	32.98	0.27027
	33	0.16216
	33.02	0.27027
	33.04	0.24324
	33.06	0.27027
	33.08	0.32432
	33.1	0.27027
	33.12	0.21622
	33.14	0.27027
	33.16	0.27027
	33.18	0.35135
	33.2	0.21622
	33.22	0.27027
	33.24	0.2973
	33.26	0.24324
	33.28	0.21622
	33.3	0.24324
	33.32	0.10811
	33.34	0.21622
	33.36	0.27027
	33.38	0.16216
	33.4	0.21622
	33.42	0.21622
	33.44	0.13514
	33.46	0.24324
	33.48	0.16216
	33.5	0.18919
	33.52	0.21622
	33.54	0.24324
	33.56	0.24324
	33.58	0.24324
	33.6	0.16216
	33.62	0.18919
	33.64	0.18919
	33.66	0.21622
	33.68	0.21622
	33.7	0.2973
	33.72	0.08108
	33.74	0.24324
	33.76	0.24324
	33.78	0.18919
	33.8	0.21622
	33.82	0.2973
	33.84	0.24324
	33.86	0.27027
	33.88	0.16216
	33.9	0.24324
	33.92	0.32432
	33.94	0.27027
	33.96	0.13514
	33.98	0.24324
	34	0.27027
	34.02	0.21622
	34.04	0.18919
	34.06	0.24324
	34.08	0.27027
	34.1	0.21622
	34.12	0.27027
	34.14	0.21622
	34.16	0.27027
	34.18	0.16216
	34.2	0.24324
	34.22	0.2973
	34.24	0.35135
	34.26	0.27027
	34.28	0.21622
	34.3	0.35135
	34.32	0.32432
	34.34	0.24324
	34.36	0.18919
	34.38	0.21622
	34.4	0.18919
	34.42	0.24324
	34.44	0.18919
	34.46	0.27027
	34.48	0.18919
	34.5	0.27027
	34.52	0.18919
	34.54	0.13514
	34.56	0.27027
	34.58	0.27027
	34.6	0.24324
	34.62	0.18919
	34.64	0.24324
	34.66	0.13514
	34.68	0.27027
	34.7	0.2973
	34.72	0.21622
	34.74	0.18919
	34.76	0.2973
	34.78	0.21622
	34.8	0.27027
	34.82	0.16216
	34.84	0.16216
	34.86	0.13514
	34.88	0.21622
	34.9	0.21622
	34.92	0.21622
	34.94	0.27027
	34.96	0.21622
	34.98	0.24324
	35	0.18919
	35.02	0.24324
	35.04	0.27027
	35.06	0.16216
	35.08	0.16216
	35.1	0.21622
	35.12	0.2973
	35.14	0.18919
	35.16	0.24324
	35.18	0.2973
	35.2	0.16216
	35.22	0.21622
	35.24	0.27027
	35.26	0.27027
	35.28	0.24324
	35.3	0.2973
	35.32	0.21622
	35.34	0.24324
	35.36	0.13514
	35.38	0.10811
	35.4	0.21622
	35.42	0.32432
	35.44	0.24324
	35.46	0.16216
	35.48	0.13514
	35.5	0.24324
	35.52	0.18919
	35.54	0.16216
	35.56	0.18919
	35.58	0.10811
	35.6	0.24324
	35.62	0.21622
	35.64	0.16216
	35.66	0.18919
	35.68	0.13514
	35.7	0.24324
	35.72	0.21622
	35.74	0.05405
	35.76	0.32432
	35.78	0.08108
	35.8	0.16216
	35.82	0.24324
	35.84	0.18919
	35.86	0.27027
	35.88	0.08108
	35.9	0.27027
	35.92	0.18919
	35.94	0.18919
	35.96	0.18919
	35.98	0.24324
	36	0.18919
	36.02	0.21622
	36.04	0.18919
	36.06	0.21622
	36.08	0.21622
	36.1	0.13514
	36.12	0.13514
	36.14	0.16216
	36.16	0.27027
	36.18	0.13514
	36.2	0.18919
	36.22	0.24324
	36.24	0.16216
	36.26	0.16216
	36.28	0.21622
	36.3	0.21622
	36.32	0.18919
	36.34	0.21622
	36.36	0.24324
	36.38	0.16216
	36.4	0.18919
	36.42	0.16216
	36.44	0.21622
	36.46	0.10811
	36.48	0.24324
	36.5	0.08108
	36.52	0.16216
	36.54	0.24324
	36.56	0.16216
	36.58	0.18919
	36.6	0.18919
	36.62	0.16216
	36.64	0.16216
	36.66	0.13514
	36.68	0.16216
	36.7	0.24324
	36.72	0.21622
	36.74	0.24324
	36.76	0.21622
	36.78	0.21622
	36.8	0.05405
	36.82	0.13514
	36.84	0.21622
	36.86	0.08108
	36.88	0.21622
	36.9	0.13514
	36.92	0.24324
	36.94	0.16216
	36.96	0.24324
	36.98	0.27027
	37	0.21622
	37.02	0.21622
	37.04	0.24324
	37.06	0.2973
	37.08	0.13514
	37.1	0.18919
	37.12	0.16216
	37.14	0.16216
	37.16	0.16216
	37.18	0.16216
	37.2	0.18919
	37.22	0.24324
	37.24	0.13514
	37.26	0.2973
	37.28	0.10811
	37.3	0.18919
	37.32	0.18919
	37.34	0.21622
	37.36	0.18919
	37.38	0.18919
	37.4	0.10811
	37.42	0.05405
	37.44	0.18919
	37.46	0.2973
	37.48	0.24324
	37.5	0.21622
	37.52	0.10811
	37.54	0.21622
	37.56	0.18919
	37.58	0.16216
	37.6	0.18919
	37.62	0.16216
	37.64	0.13514
	37.66	0.13514
	37.68	0.18919
	37.7	0.21622
	37.72	0.08108
	37.74	0.2973
	37.76	0.16216
	37.78	0.10811
	37.8	0.24324
	37.82	0.18919
	37.84	0.13514
	37.86	0.18919
	37.88	0.18919
	37.9	0.24324
	37.92	0.16216
	37.94	0.18919
	37.96	0.18919
	37.98	0.24324
	38	0.21622
	38.02	0.16216
	38.04	0.16216
	38.06	0.16216
	38.08	0.13514
	38.1	0.21622
	38.12	0.10811
	38.14	0.13514
	38.16	0.18919
	38.18	0.16216
	38.2	0.16216
	38.22	0.10811
	38.24	0.16216
	38.26	0.16216
	38.28	0.16216
	38.3	0.05405
	38.32	0.18919
	38.34	0.16216
	38.36	0.10811
	38.38	0.27027
	38.4	0.13514
	38.42	0.13514
	38.44	0.10811
	38.46	0.05405
	38.48	0.10811
	38.5	0.13514
	38.52	0.13514
	38.54	0.18919
	38.56	0.16216
	38.58	0.16216
	38.6	0.18919
	38.62	0.18919
	38.64	0.13514
	38.66	0.18919
	38.68	0.16216
	38.7	0.16216
	38.72	0.24324
	38.74	0.13514
	38.76	0.16216
	38.78	0.16216
	38.8	0.13514
	38.82	0.27027
	38.84	0.16216
	38.86	0.13514
	38.88	0.13514
	38.9	0.18919
	38.92	0.16216
	38.94	0.16216
	38.96	0.18919
	38.98	0.13514
	39	0.10811
	39.02	0.13514
	39.04	0.21622
	39.06	0.13514
	39.08	0.18919
	39.1	0.10811
	39.12	0.24324
	39.14	0.21622
	39.16	0.18919
	39.18	0.21622
	39.2	0.13514
	39.22	0.16216
	39.24	0.18919
	39.26	0.10811
	39.28	0.21622
	39.3	0.13514
	39.32	0.10811
	39.34	0.10811
	39.36	0.27027
	39.38	0.16216
	39.4	0.18919
	39.42	0.21622
	39.44	0.18919
	39.46	0.10811
	39.48	0.24324
	39.5	0.16216
	39.52	0.21622
	39.54	0.16216
	39.56	0.13514
	39.58	0.13514
	39.6	0.10811
	39.62	0.10811
	39.64	0.18919
	39.66	0.24324
	39.68	0.13514
	39.7	0.24324
	39.72	0.13514
	39.74	0.18919
	39.76	0.13514
	39.78	0.21622
	39.8	0.18919
	39.82	0.27027
	39.84	0.24324
	39.86	0.27027
	39.88	0.18919
	39.9	0.18919
	39.92	0.18919
	39.94	0.13514
	39.96	0.16216
	39.98	0.16216
	40	0.24324
	40.02	0.18919
	40.04	0.16216
	40.06	0.16216
	40.08	0.13514
	40.1	0.21622
	40.12	0.21622
	40.14	0.24324
	40.16	0.18919
	40.18	0.10811
	40.2	0.16216
	40.22	0.13514
	40.24	0.18919
	40.26	0.13514
	40.28	0.24324
	40.3	0.10811
	40.32	0.18919
	40.34	0.08108
	40.36	0.16216
	40.38	0.05405
	40.4	0.18919
	40.42	0.16216
	40.44	0.21622
	40.46	0.18919
	40.48	0.21622
	40.5	0.18919
	40.52	0.27027
	40.54	0.16216
	40.56	0.16216
	40.58	0.16216
	40.6	0.16216
	40.62	0.21622
	40.64	0.18919
	40.66	0.18919
	40.68	0.13514
	40.7	0.18919
	40.72	0.08108
	40.74	0.16216
	40.76	0.13514
	40.78	0.18919
	40.8	0.21622
	40.82	0.24324
	40.84	0.18919
	40.86	0.24324
	40.88	0.10811
	40.9	0.13514
	40.92	0.21622
	40.94	0.16216
	40.96	0.27027
	40.98	0.2973
	41	0.16216
	41.02	0.21622
	41.04	0.13514
	41.06	0.13514
	41.08	0.13514
	41.1	0.24324
	41.12	0.08108
	41.14	0.18919
	41.16	0.21622
	41.18	0.18919
	41.2	0.16216
	41.22	0.24324
	41.24	0.24324
	41.26	0.18919
	41.28	0.27027
	41.3	0.24324
	41.32	0.16216
	41.34	0.16216
	41.36	0.16216
	41.38	0.2973
	41.4	0.24324
	41.42	0.18919
	41.44	0.13514
	41.46	0.16216
	41.48	0.18919
	41.5	0.16216
	41.52	0.21622
	41.54	0.24324
	41.56	0.13514
	41.58	0.18919
	41.6	0.18919
	41.62	0.2973
	41.64	0.10811
	41.66	0.18919
	41.68	0.18919
	41.7	0.10811
	41.72	0.18919
	41.74	0.16216
	41.76	0.2973
	41.78	0.16216
	41.8	0.16216
	41.82	0.16216
	41.84	0.24324
	41.86	0.18919
	41.88	0.16216
	41.9	0.18919
	41.92	0.16216
	41.94	0.21622
	41.96	0.27027
	41.98	0.16216
	42	0.16216
	42.02	0.18919
	42.04	0.27027
	42.06	0.21622
	42.08	0.27027
	42.1	0.13514
	42.12	0.08108
	42.14	0.18919
	42.16	0.27027
	42.18	0.27027
	42.2	0.21622
	42.22	0.21622
	42.24	0.27027
	42.26	0.18919
	42.28	0.2973
	42.3	0.16216
	42.32	0.16216
	42.34	0.21622
	42.36	0.13514
	42.38	0.21622
	42.4	0.16216
	42.42	0.18919
	42.44	0.13514
	42.46	0.24324
	42.48	0.10811
	42.5	0.10811
	42.52	0.13514
	42.54	0.18919
	42.56	0.16216
	42.58	0.21622
	42.6	0.16216
	42.62	0.21622
	42.64	0.05405
	42.66	0.21622
	42.68	0.18919
	42.7	0.21622
	42.72	0.27027
	42.74	0.16216
	42.76	0.13514
	42.78	0.2973
	42.8	0.24324
	42.82	0.18919
	42.84	0.18919
	42.86	0.24324
	42.88	0.21622
	42.9	0.16216
	42.92	0.24324
	42.94	0.16216
	42.96	0.16216
	42.98	0.24324
	43	0.16216
	43.02	0.21622
	43.04	0.21622
	43.06	0.2973
	43.08	0.18919
	43.1	0.32432
	43.12	0.16216
	43.14	0.35135
	43.16	0.21622
	43.18	0.16216
	43.2	0.16216
	43.22	0.18919
	43.24	0.16216
	43.26	0.21622
	43.28	0.27027
	43.3	0.18919
	43.32	0.10811
	43.34	0.2973
	43.36	0.24324
	43.38	0.13514
	43.4	0.21622
	43.42	0.21622
	43.44	0.27027
	43.46	0.24324
	43.48	0.18919
	43.5	0.16216
	43.52	0.10811
	43.54	0.2973
	43.56	0.21622
	43.58	0.18919
	43.6	0.24324
	43.62	0.16216
	43.64	0.24324
	43.66	0.13514
	43.68	0.32432
	43.7	0.43243
	43.72	0.21622
	43.74	0.21622
	43.76	0.32432
	43.78	0.32432
	43.8	0.24324
	43.82	0.24324
	43.84	0.24324
	43.86	0.27027
	43.88	0.2973
	43.9	0.27027
	43.92	0.16216
	43.94	0.27027
	43.96	0.37838
	43.98	0.40541
	44	0.24324
	44.02	0.37838
	44.04	0.32432
	44.06	0.37838
	44.08	0.43243
	44.1	0.32432
	44.12	0.43243
	44.14	0.45946
	44.16	0.37838
	44.18	0.51351
	44.2	0.62162
	44.22	0.51351
	44.24	0.51351
	44.26	0.48649
	44.28	0.67568
	44.3	0.56757
	44.32	0.59459
	44.34	0.54054
	44.36	0.62162
	44.38	0.89189
	44.4	0.54054
	44.42	0.81081
	44.44	0.7027
	44.46	0.72973
	44.48	0.75676
	44.5	0.72973
	44.52	0.89189
	44.54	0.86486
	44.56	0.91892
	44.58	0.89189
	44.6	0.83784
	44.62	0.83784
	44.64	0.81081
	44.66	1
	44.68	0.97297
	44.7	0.75676
	44.72	0.78378
	44.74	0.78378
	44.76	0.51351
	44.78	0.56757
	44.8	0.54054
	44.82	0.40541
	44.84	0.40541
	44.86	0.54054
	44.88	0.40541
	44.9	0.54054
	44.92	0.51351
	44.94	0.48649
	44.96	0.35135
	44.98	0.35135
	45	0.32432
	45.02	0.43243
	45.04	0.48649
	45.06	0.32432
	45.08	0.40541
	45.1	0.2973
	45.12	0.35135
	45.14	0.37838
	45.16	0.27027
	45.18	0.24324
	45.2	0.18919
	45.22	0.32432
	45.24	0.21622
	45.26	0.35135
	45.28	0.21622
	45.3	0.24324
	45.32	0.21622
	45.34	0.27027
	45.36	0.21622
	45.38	0.16216
	45.4	0.2973
	45.42	0.35135
	45.44	0.2973
	45.46	0.24324
	45.48	0.27027
	45.5	0.24324
	45.52	0.21622
	45.54	0.13514
	45.56	0.27027
	45.58	0.16216
	45.6	0.24324
	45.62	0.24324
	45.64	0.16216
	45.66	0.18919
	45.68	0.21622
	45.7	0.18919
	45.72	0.16216
	45.74	0.18919
	45.76	0.18919
	45.78	0.18919
	45.8	0.27027
	45.82	0.13514
	45.84	0.24324
	45.86	0.18919
	45.88	0.18919
	45.9	0.18919
	45.92	0.16216
	45.94	0.08108
	45.96	0.21622
	45.98	0.21622
	46	0.2973
	46.02	0.24324
	46.04	0.21622
	46.06	0.16216
	46.08	0.16216
	46.1	0.21622
	46.12	0.21622
	46.14	0.18919
	46.16	0.13514
	46.18	0.24324
	46.2	0.27027
	46.22	0.18919
	46.24	0.32432
	46.26	0.21622
	46.28	0.16216
	46.3	0.2973
	46.32	0.18919
	46.34	0.21622
	46.36	0.27027
	46.38	0.10811
	46.4	0.16216
	46.42	0.18919
	46.44	0.16216
	46.46	0.16216
	46.48	0.18919
	46.5	0.16216
	46.52	0.16216
	46.54	0.13514
	46.56	0.18919
	46.58	0.21622
	46.6	0.18919
	46.62	0.21622
	46.64	0.27027
	46.66	0.13514
	46.68	0.18919
	46.7	0.18919
	46.72	0.2973
	46.74	0.18919
	46.76	0.10811
	46.78	0.21622
	46.8	0.13514
	46.82	0.21622
	46.84	0.16216
	46.86	0.18919
	46.88	0.2973
	46.9	0.21622
	46.92	0.18919
	46.94	0.18919
	46.96	0.10811
	46.98	0.13514
	47	0.18919
	47.02	0.2973
	47.04	0.21622
	47.06	0.13514
	47.08	0.24324
	47.1	0.13514
	47.12	0.24324
	47.14	0.13514
	47.16	0.16216
	47.18	0.18919
	47.2	0.10811
	47.22	0.13514
	47.24	0.16216
	47.26	0.18919
	47.28	0.18919
	47.3	0.16216
	47.32	0.10811
	47.34	0.18919
	47.36	0.10811
	47.38	0.21622
	47.4	0.13514
	47.42	0.13514
	47.44	0.21622
	47.46	0.10811
	47.48	0.18919
	47.5	0.13514
	47.52	0.21622
	47.54	0.13514
	47.56	0.21622
	47.58	0.18919
	47.6	0.18919
	47.62	0.21622
	47.64	0.08108
	47.66	0.21622
	47.68	0.21622
	47.7	0.16216
	47.72	0.16216
	47.74	0.16216
	47.76	0.21622
	47.78	0.13514
	47.8	0.18919
	47.82	0.18919
	47.84	0.18919
	47.86	0.16216
	47.88	0.21622
	47.9	0.16216
	47.92	0.18919
	47.94	0.13514
	47.96	0.21622
	47.98	0.18919
	48	0.16216
	48.02	0.21622
	48.04	0.10811
	48.06	0.16216
	48.08	0.16216
	48.1	0.13514
	48.12	0.18919
	48.14	0.10811
	48.16	0.18919
	48.18	0.18919
	48.2	0.24324
	48.22	0.18919
	48.24	0.16216
	48.26	0.32432
	48.28	0.24324
	48.3	0.24324
	48.32	0.13514
	48.34	0.18919
	48.36	0.10811
	48.38	0.18919
	48.4	0.13514
	48.42	0.16216
	48.44	0.2973
	48.46	0.16216
	48.48	0.16216
	48.5	0.21622
	48.52	0.13514
	48.54	0.16216
	48.56	0.05405
	48.58	0.24324
	48.6	0.10811
	48.62	0.10811
	48.64	0.16216
	48.66	0.10811
	48.68	0.16216
	48.7	0.16216
	48.72	0.27027
	48.74	0.16216
	48.76	0.13514
	48.78	0.10811
	48.8	0.13514
	48.82	0.16216
	48.84	0.18919
	48.86	0.08108
	48.88	0.27027
	48.9	0.18919
	48.92	0.10811
	48.94	0.18919
	48.96	0.18919
	48.98	0.18919
	49	0.13514
	49.02	0.2973
	49.04	0.21622
	49.06	0.18919
	49.08	0.21622
	49.1	0.16216
	49.12	0.18919
	49.14	0.16216
	49.16	0.16216
	49.18	0.16216
	49.2	0.16216
	49.22	0.10811
	49.24	0.21622
	49.26	0.27027
	49.28	0.05405
	49.3	0.10811
	49.32	0.27027
	49.34	0.18919
	49.36	0.16216
	49.38	0.13514
	49.4	0.08108
	49.42	0.21622
	49.44	0.10811
	49.46	0.18919
	49.48	0.10811
	49.5	0.21622
	49.52	0.18919
	49.54	0.10811
	49.56	0.21622
	49.58	0.21622
	49.6	0.13514
	49.62	0.16216
	49.64	0.16216
	49.66	0.16216
	49.68	0.10811
	49.7	0.18919
	49.72	0.16216
	49.74	0.18919
	49.76	0.16216
	49.78	0.18919
	49.8	0.13514
	49.82	0.10811
	49.84	0.18919
	49.86	0.10811
	49.88	0.13514
	49.9	0.16216
	49.92	0.21622
[truncated: 2,004 more rows]
