# Supplementary material for: Grave-to-cradle upcycling of Ni from electroplating wastewater to photothermal CO2 catalysis
Source: Nat Commun. 2022 Sep 9;13:5305. doi: 10.1038/s41467-022-33029-x (PMC9463155; doi:10.1038/s41467-022-33029-x)
Supplement: Supplementary file 4 — Source Data [file 41467_2022_33029_MOESM4_ESM.zip › 7.Separate Source Data files/Supplementary Fig. 13e.xlsx]

## Sheet: Supplementary Fig. 13e data
Supplementary Fig. 13e
	Sample: Niim/SiO2
	Reaction time: 0 min		Reaction time: 1 min		Reaction time: 3 min		Reaction time: 5 min		Reaction time: 7 min		Reaction time: 10 min		Reaction time: 30min
	Wavenumber (cm-1)	Intensity (a.u.)	Wavenumber (cm-1)	Intensity (a.u.)	Wavenumber (cm-1)	Intensity (a.u.)	Wavenumber (cm-1)	Intensity (a.u.)	Wavenumber (cm-1)	Intensity (a.u.)	Wavenumber (cm-1)	Intensity (a.u.)	Wavenumber (cm-1)	Intensity (a.u.)
	3997.6	0.00379	3997.6	0.01913	3997.6	0.02407	3997.6	0.02558	3997.6	0.02685	3997.6	0.02874	3997.6	0.02879
	3995.67	0.00374	3995.67	0.01911	3995.67	0.02443	3995.67	0.02592	3995.67	0.0273	3995.67	0.02928	3995.67	0.02929
	3993.75	0.00366	3993.75	0.01928	3993.75	0.02502	3993.75	0.0266	3993.75	0.02809	3993.75	0.03016	3993.75	0.03016
	3991.82	0.00357	3991.82	0.01955	3991.82	0.0258	3991.82	0.02748	3991.82	0.02905	3991.82	0.03127	3991.82	0.03135
	3989.89	0.0035	3989.89	0.01963	3989.89	0.02591	3989.89	0.02766	3989.89	0.02921	3989.89	0.03155	3989.89	0.03165
	3987.96	0.00348	3987.96	0.0194	3987.96	0.02494	3987.96	0.02669	3987.96	0.02812	3987.96	0.03034	3987.96	0.03035
	3986.03	0.00351	3986.03	0.0192	3986.03	0.02405	3986.03	0.02579	3986.03	0.02714	3986.03	0.02907	3986.03	0.02907
	3984.1	0.00358	3984.1	0.0192	3984.1	0.02404	3984.1	0.02579	3984.1	0.02716	3984.1	0.02892	3984.1	0.02901
	3982.18	0.00361	3982.18	0.01924	3982.18	0.02441	3982.18	0.02615	3982.18	0.02757	3982.18	0.02938	3982.18	0.02953
	3980.25	0.00357	3980.25	0.01926	3980.25	0.0247	3980.25	0.02648	3980.25	0.0279	3980.25	0.02982	3980.25	0.02999
	3978.32	0.00353	3978.32	0.01948	3978.32	0.02535	3978.32	0.02728	3978.32	0.0287	3978.32	0.03076	3978.32	0.03099
	3976.39	0.00353	3976.39	0.01994	3976.39	0.02637	3976.39	0.02842	3976.39	0.02995	3976.39	0.0322	3976.39	0.03246
	3974.46	0.00358	3974.46	0.02008	3974.46	0.02649	3974.46	0.02849	3974.46	0.03002	3974.46	0.03247	3974.46	0.03253
	3972.53	0.00369	3972.53	0.01985	3972.53	0.02576	3972.53	0.02767	3972.53	0.0291	3972.53	0.03162	3972.53	0.03141
	3970.6	0.00385	3970.6	0.01975	3970.6	0.02545	3970.6	0.02731	3970.6	0.02874	3970.6	0.03118	3970.6	0.03099
	3968.68	0.00388	3968.68	0.01972	3968.68	0.02528	3968.68	0.02706	3968.68	0.02857	3968.68	0.03077	3968.68	0.03073
	3966.75	0.00378	3966.75	0.0196	3966.75	0.02497	3966.75	0.02669	3966.75	0.02822	3966.75	0.03017	3966.75	0.03027
	3964.82	0.00363	3964.82	0.0197	3964.82	0.0255	3964.82	0.0273	3964.82	0.02884	3964.82	0.03084	3964.82	0.03109
	3962.89	0.00358	3962.89	0.02004	3962.89	0.02679	3962.89	0.0288	3962.89	0.03037	3962.89	0.03275	3962.89	0.03313
	3960.96	0.0036	3960.96	0.02011	3960.96	0.02712	3960.96	0.02925	3960.96	0.03079	3960.96	0.03336	3960.96	0.03379
	3959.03	0.00356	3959.03	0.01979	3959.03	0.02623	3959.03	0.02821	3959.03	0.02968	3959.03	0.03207	3959.03	0.0325
	3957.11	0.00349	3957.11	0.01948	3957.11	0.02536	3957.11	0.02711	3957.11	0.02856	3957.11	0.03075	3957.11	0.03106
	3955.18	0.00349	3955.18	0.01931	3955.18	0.02478	3955.18	0.02644	3955.18	0.0279	3955.18	0.02996	3955.18	0.03009
	3953.25	0.00346	3953.25	0.0193	3953.25	0.02469	3953.25	0.02639	3953.25	0.02796	3953.25	0.03001	3953.25	0.03002
	3951.32	0.00323	3951.32	0.01962	3951.32	0.02593	3951.32	0.02773	3951.32	0.02968	3951.32	0.03208	3951.32	0.03208
	3949.39	0.00295	3949.39	0.02018	3949.39	0.02806	3949.39	0.03001	3949.39	0.03242	3949.39	0.03532	3949.39	0.03546
	3947.46	0.00295	3947.46	0.02047	3947.46	0.02892	3947.46	0.03098	3947.46	0.03337	3947.46	0.03646	3947.46	0.03681
	3945.54	0.00306	3945.54	0.02036	3945.54	0.02846	3945.54	0.03053	3945.54	0.03258	3945.54	0.03568	3945.54	0.03601
	3943.61	0.00307	3943.61	0.02024	3943.61	0.0282	3943.61	0.03024	3943.61	0.03215	3943.61	0.03533	3943.61	0.03549
	3941.68	0.00322	3941.68	0.02007	3941.68	0.02753	3941.68	0.02949	3941.68	0.03127	3941.68	0.03427	3941.68	0.03441
	3939.75	0.00348	3939.75	0.01973	3939.75	0.02621	3939.75	0.02807	3939.75	0.02958	3939.75	0.03213	3939.75	0.0323
	3937.82	0.0035	3937.82	0.01944	3937.82	0.02537	3937.82	0.02718	3937.82	0.02854	3937.82	0.0308	3937.82	0.03091
	3935.89	0.00326	3935.89	0.01944	3935.89	0.0257	3935.89	0.02757	3935.89	0.02909	3935.89	0.03146	3935.89	0.0315
	3933.96	0.0029	3933.96	0.01982	3933.96	0.02752	3933.96	0.02952	3933.96	0.03157	3933.96	0.03447	3933.96	0.03447
	3932.04	0.00269	3932.04	0.02011	3932.04	0.02898	3932.04	0.03102	3932.04	0.03356	3932.04	0.03688	3932.04	0.03678
	3930.11	0.0029	3930.11	0.0199	3930.11	0.02797	3930.11	0.02987	3930.11	0.03228	3930.11	0.03534	3930.11	0.03515
	3928.18	0.00318	3928.18	0.0197	3928.18	0.02648	3928.18	0.02828	3928.18	0.03027	3928.18	0.03302	3928.18	0.03286
	3926.25	0.00307	3926.25	0.01976	3926.25	0.02657	3926.25	0.0283	3926.25	0.03023	3926.25	0.03321	3926.25	0.03302
	3924.32	0.00281	3924.32	0.01976	3924.32	0.02703	3924.32	0.02876	3924.32	0.0308	3924.32	0.03411	3924.32	0.03382
	3922.39	0.00279	3922.39	0.01963	3922.39	0.02673	3922.39	0.0286	3922.39	0.0306	3922.39	0.03391	3922.39	0.03362
	3920.47	0.00271	3920.47	0.01962	3920.47	0.02684	3920.47	0.02891	3920.47	0.03099	3920.47	0.03436	3920.47	0.03411
	3918.54	0.00245	3918.54	0.01985	3918.54	0.02778	3918.54	0.03	3918.54	0.03237	3918.54	0.03603	3918.54	0.03576
	3916.61	0.0025	3916.61	0.01993	3916.61	0.02774	3916.61	0.02994	3916.61	0.03225	3916.61	0.03583	3916.61	0.03565
	3914.68	0.00298	3914.68	0.0196	3914.68	0.0261	3914.68	0.0281	3914.68	0.02986	3914.68	0.03281	3914.68	0.03289
	3912.75	0.00347	3912.75	0.0193	3912.75	0.0247	3912.75	0.02651	3912.75	0.02787	3912.75	0.03017	3912.75	0.03051
	3910.82	0.00365	3910.82	0.01922	3910.82	0.02429	3910.82	0.02611	3910.82	0.02744	3910.82	0.02948	3910.82	0.0299
	3908.9	0.00336	3908.9	0.0192	3908.9	0.02467	3908.9	0.0266	3908.9	0.0282	3908.9	0.03052	3908.9	0.0307
	3906.97	0.00247	3906.97	0.01918	3906.97	0.02608	3906.97	0.02806	3906.97	0.0303	3906.97	0.03361	3906.97	0.03317
	3905.04	0.00131	3905.04	0.01925	3905.04	0.02829	3905.04	0.03023	3905.04	0.03346	3905.04	0.03818	3905.04	0.03693
	3903.11	0.00071	3903.11	0.01934	3903.11	0.02994	3903.11	0.0318	3903.11	0.03577	3903.11	0.04135	3903.11	0.03952
	3901.18	0.00089	3901.18	0.01929	3901.18	0.02995	3901.18	0.03163	3901.18	0.0356	3901.18	0.04097	3901.18	0.03907
	3899.25	0.00151	3899.25	0.01919	3899.25	0.02856	3899.25	0.03006	3899.25	0.03338	3899.25	0.03785	3899.25	0.03649
	3897.32	0.00234	3897.32	0.01922	3897.32	0.027	3897.32	0.02849	3897.32	0.03096	3897.32	0.03444	3897.32	0.03397
	3895.4	0.00275	3895.4	0.01926	3895.4	0.02638	3895.4	0.02784	3895.4	0.02993	3895.4	0.03304	3895.4	0.03293
	3893.47	0.00241	3893.47	0.01903	3893.47	0.02642	3893.47	0.02775	3893.47	0.03008	3893.47	0.03359	3893.47	0.03296
	3891.54	0.00204	3891.54	0.01874	3891.54	0.02612	3891.54	0.02742	3891.54	0.02996	3891.54	0.03383	3891.54	0.03265
	3889.61	0.00228	3889.61	0.01877	3889.61	0.02551	3889.61	0.02696	3889.61	0.02925	3889.61	0.03286	3889.61	0.0319
	3887.68	0.00227	3887.68	0.01885	3887.68	0.0258	3887.68	0.02729	3887.68	0.02961	3887.68	0.03319	3887.68	0.03244
	3885.75	0.00178	3885.75	0.01878	3885.75	0.02685	3885.75	0.02826	3885.75	0.03114	3885.75	0.03513	3885.75	0.03407
	3883.83	0.00151	3883.83	0.01875	3883.83	0.0274	3883.83	0.02881	3883.83	0.03204	3883.83	0.03623	3883.83	0.03481
	3881.9	0.00141	3881.9	0.01874	3881.9	0.02744	3881.9	0.02883	3881.9	0.03211	3881.9	0.0364	3881.9	0.03468
	3879.97	0.00165	3879.97	0.0187	3879.97	0.0269	3879.97	0.02828	3879.97	0.0313	3879.97	0.03533	3879.97	0.03379
	3878.04	0.00239	3878.04	0.01871	3878.04	0.02572	3878.04	0.02718	3878.04	0.02965	3878.04	0.03296	3878.04	0.03207
	3876.11	0.00254	3876.11	0.0186	3876.11	0.0252	3876.11	0.02659	3876.11	0.02902	3876.11	0.0322	3876.11	0.03128
	3874.18	0.00191	3874.18	0.01838	3874.18	0.0257	3874.18	0.02684	3874.18	0.02982	3874.18	0.03368	3874.18	0.032
	3872.26	0.0011	3872.26	0.01815	3872.26	0.02649	3872.26	0.02741	3872.26	0.03094	3872.26	0.03563	3872.26	0.03326
	3870.33	0.00064	3870.33	0.01798	3870.33	0.02669	3870.33	0.02755	3870.33	0.03132	3870.33	0.03641	3870.33	0.03371
	3868.4	0.00092	3868.4	0.01801	3868.4	0.02603	3868.4	0.02709	3868.4	0.03053	3868.4	0.0353	3868.4	0.03277
	3866.47	0.00116	3866.47	0.01799	3866.47	0.02547	3866.47	0.02674	3866.47	0.02984	3866.47	0.03439	3866.47	0.03194
	3864.54	0.0009	3864.54	0.01784	3864.54	0.02545	3864.54	0.02669	3864.54	0.02987	3864.54	0.03454	3864.54	0.03191
	3862.61	0.00113	3862.61	0.01801	3862.61	0.02538	3862.61	0.02664	3862.61	0.02971	3862.61	0.03397	3862.61	0.03185
	3860.69	0.00188	3860.69	0.01839	3860.69	0.02517	3860.69	0.02664	3860.69	0.02926	3860.69	0.03277	3860.69	0.03161
	3858.76	0.00214	3858.76	0.01849	3858.76	0.02524	3858.76	0.02683	3858.76	0.02927	3858.76	0.03267	3858.76	0.03182
	3856.83	0.00144	3856.83	0.01806	3856.83	0.0255	3856.83	0.02679	3856.83	0.0298	3856.83	0.03396	3856.83	0.03235
	3854.9	-0.00019	3854.9	0.01696	3854.9	0.02544	3854.9	0.02595	3854.9	0.03034	3854.9	0.03596	3854.9	0.03257
	3852.97	-0.00111	3852.97	0.01621	3852.97	0.02521	3852.97	0.02513	3852.97	0.03035	3852.97	0.03672	3852.97	0.03223
	3851.04	0.00031	3851.04	0.01717	3851.04	0.02513	3851.04	0.02556	3851.04	0.02958	3851.04	0.03457	3851.04	0.03166
	3849.11	0.00183	3849.11	0.01822	3849.11	0.02484	3849.11	0.02593	3849.11	0.0286	3849.11	0.03204	3849.11	0.03096
	3847.19	0.00238	3847.19	0.01852	3847.19	0.02446	3847.19	0.02586	3847.19	0.02797	3847.19	0.03083	3847.19	0.03042
	3845.26	0.00212	3845.26	0.01837	3845.26	0.02447	3845.26	0.02581	3845.26	0.02813	3845.26	0.03131	3845.26	0.03048
	3843.33	0.0015	3843.33	0.01815	3843.33	0.02497	3843.33	0.02603	3843.33	0.02902	3843.33	0.0329	3843.33	0.03119
	3841.4	0.00079	3841.4	0.01783	3841.4	0.02543	3841.4	0.02626	3841.4	0.02993	3841.4	0.03458	3841.4	0.03196
	3839.47	3e-05	3839.47	0.01721	3839.47	0.0252	3839.47	0.02588	3839.47	0.03013	3839.47	0.03546	3839.47	0.03195
	3837.54	-0.00024	3837.54	0.01684	3837.54	0.02446	3837.54	0.02509	3837.54	0.02944	3837.54	0.03485	3837.54	0.03111
	3835.62	0.0003	3835.62	0.01721	3835.62	0.02415	3835.62	0.02493	3835.62	0.02866	3835.62	0.03344	3835.62	0.03044
	3833.69	0.00101	3833.69	0.01778	3833.69	0.02424	3833.69	0.02528	3833.69	0.02823	3833.69	0.03245	3833.69	0.03024
	3831.76	0.00165	3831.76	0.01816	3831.76	0.02423	3831.76	0.02552	3831.76	0.02797	3831.76	0.03178	3831.76	0.03015
	3829.83	0.00213	3829.83	0.01838	3829.83	0.02418	3829.83	0.02566	3829.83	0.02791	3829.83	0.03134	3829.83	0.03014
	3827.9	0.00217	3827.9	0.01836	3827.9	0.02421	3827.9	0.02562	3827.9	0.028	3827.9	0.03129	3827.9	0.03014
	3825.97	0.00187	3825.97	0.01814	3825.97	0.0242	3825.97	0.02534	3825.97	0.02799	3825.97	0.03141	3825.97	0.03004
	3824.05	0.00126	3824.05	0.01771	3824.05	0.02409	3824.05	0.02484	3824.05	0.02801	3824.05	0.03185	3824.05	0.02984
	3822.12	0.00032	3822.12	0.0171	3822.12	0.02402	3822.12	0.02434	3822.12	0.02839	3822.12	0.03315	3822.12	0.02974
	3820.19	0.0001	3820.19	0.01699	3820.19	0.02416	3820.19	0.02451	3820.19	0.02882	3820.19	0.03405	3820.19	0.03004
	3818.26	0.00061	3818.26	0.01728	3818.26	0.02409	3818.26	0.02493	3818.26	0.02871	3818.26	0.03356	3818.26	0.03024
	3816.33	0.0009	3816.33	0.01739	3816.33	0.02362	3816.33	0.02494	3816.33	0.02821	3816.33	0.03253	3816.33	0.02999
	3814.4	0.00163	3814.4	0.01789	3814.4	0.02347	3814.4	0.02519	3814.4	0.02773	3814.4	0.03118	3814.4	0.02984
	3812.47	0.00261	3812.47	0.01854	3812.47	0.02376	3812.47	0.02563	3812.47	0.02749	3812.47	0.03018	3812.47	0.02997
	3810.55	0.00285	3810.55	0.01861	3810.55	0.02395	3810.55	0.02558	3810.55	0.02746	3810.55	0.03003	3810.55	0.02999
	3808.62	0.00222	3808.62	0.0181	3808.62	0.02395	3808.62	0.02504	3808.62	0.02761	3808.62	0.03074	3808.62	0.02989
	3806.69	0.00146	3806.69	0.01766	3806.69	0.02392	3806.69	0.02462	3806.69	0.02779	3806.69	0.03168	3806.69	0.02991
	3804.76	0.00104	3804.76	0.01757	3804.76	0.02393	3804.76	0.0246	3804.76	0.02789	3804.76	0.03227	3804.76	0.03007
	3802.83	0.00041	3802.83	0.01733	3802.83	0.02389	3802.83	0.02434	3802.83	0.02804	3802.83	0.03293	3802.83	0.03004
	3800.9	0.00029	3800.9	0.01726	3800.9	0.02404	3800.9	0.02427	3800.9	0.0283	3800.9	0.03325	3800.9	0.03005
	3798.98	0.00115	3798.98	0.01773	3798.98	0.02457	3798.98	0.02507	3798.98	0.02866	3798.98	0.03296	3798.98	0.0306
	3797.05	0.00185	3797.05	0.01816	3797.05	0.02484	3797.05	0.0257	3797.05	0.02868	3797.05	0.03246	3797.05	0.031
	3795.12	0.00247	3795.12	0.01853	3795.12	0.02467	3795.12	0.0259	3795.12	0.02821	3795.12	0.03142	3795.12	0.03082
	3793.19	0.0032	3793.19	0.01899	3793.19	0.02456	3793.19	0.02609	3793.19	0.02787	3793.19	0.03039	3793.19	0.03061
	3791.26	0.00363	3791.26	0.01932	3791.26	0.02467	3791.26	0.02633	3791.26	0.02794	3791.26	0.03009	3791.26	0.03078
	3789.33	0.00355	3789.33	0.01941	3789.33	0.02488	3789.33	0.02662	3789.33	0.02824	3789.33	0.03044	3789.33	0.03124
	3787.41	0.00309	3787.41	0.01925	3787.41	0.02508	3787.41	0.02692	3787.41	0.02862	3787.41	0.03111	3787.41	0.03166
	3785.48	0.0027	3785.48	0.01901	3785.48	0.02512	3785.48	0.02702	3785.48	0.02887	3785.48	0.0316	3785.48	0.03166
	3783.55	0.00274	3783.55	0.01892	3783.55	0.02496	3783.55	0.02684	3783.55	0.02879	3783.55	0.03153	3783.55	0.03135
	3781.62	0.00275	3781.62	0.01872	3781.62	0.02472	3781.62	0.02642	3781.62	0.02857	3781.62	0.03138	3781.62	0.03101
	3779.69	0.00253	3779.69	0.01835	3779.69	0.02446	3779.69	0.0259	3779.69	0.02831	3779.69	0.03135	3779.69	0.03068
	3777.76	0.00277	3777.76	0.01844	3777.76	0.02435	3777.76	0.02587	3777.76	0.02808	3777.76	0.03098	3777.76	0.03064
	3775.83	0.00331	3775.83	0.01893	3775.83	0.02445	3775.83	0.02632	3775.83	0.02806	3775.83	0.03058	3775.83	0.03097
	3773.91	0.00329	3773.91	0.01909	3773.91	0.02465	3773.91	0.02659	3773.91	0.02825	3773.91	0.03077	3773.91	0.03128
	3771.98	0.00261	3771.98	0.01875	3771.98	0.02486	3771.98	0.02648	3771.98	0.02859	3771.98	0.03163	3771.98	0.03151
	3770.05	0.00193	3770.05	0.01838	3770.05	0.02504	3770.05	0.02635	3770.05	0.02903	3770.05	0.03268	3770.05	0.03193
	3768.12	0.00189	3768.12	0.01842	3768.12	0.0253	3768.12	0.0267	3768.12	0.02962	3768.12	0.03345	3768.12	0.03278
	3766.19	0.00223	3766.19	0.01864	3766.19	0.02553	3766.19	0.02721	3766.19	0.03018	3766.19	0.03399	3766.19	0.03379
	3764.26	0.00266	3764.26	0.01876	3764.26	0.02544	3764.26	0.02733	3764.26	0.0303	3764.26	0.03403	3764.26	0.03442
	3762.34	0.00278	3762.34	0.01876	3762.34	0.02543	3762.34	0.02745	3762.34	0.03056	3762.34	0.03454	3762.34	0.03528
	3760.41	0.00225	3760.41	0.01867	3760.41	0.02606	3760.41	0.02821	3760.41	0.03196	3760.41	0.03699	3760.41	0.03759
	3758.48	0.0017	3758.48	0.01871	3758.48	0.02695	3758.48	0.02955	3758.48	0.03416	3758.48	0.04046	3758.48	0.04131
	3756.55	0.0016	3756.55	0.01878	3756.55	0.02737	3756.55	0.03079	3756.55	0.03616	3756.55	0.04336	3756.55	0.04525
	3754.62	0.00117	3754.62	0.01853	3754.62	0.02782	3754.62	0.03205	3754.62	0.03861	3754.62	0.04711	3754.62	0.04984
	3752.69	-0.00018	3752.69	0.01777	3752.69	0.02885	3752.69	0.03386	3752.69	0.04258	3752.69	0.05376	3752.69	0.05686
	3750.77	-0.00163	3750.77	0.01702	3750.77	0.0303	3750.77	0.03685	3750.77	0.04836	3750.77	0.06316	3750.77	0.06769
	3748.84	-0.00174	3748.84	0.01719	3748.84	0.03194	3748.84	0.04095	3748.84	0.05461	3748.84	0.07193	3748.84	0.07999
	3746.91	-0.00149	3746.91	0.01748	3746.91	0.03363	3746.91	0.04495	3746.91	0.06046	3746.91	0.07961	3746.91	0.09112
	3744.98	-0.00157	3744.98	0.01707	3744.98	0.03505	3744.98	0.049	3744.98	0.06696	3744.98	0.08866	3744.98	0.10331
	3743.05	-0.00093	3743.05	0.01677	3743.05	0.03604	3743.05	0.05324	3743.05	0.07326	3743.05	0.0972	3743.05	0.11547
	3741.12	8e-05	3741.12	0.01755	3741.12	0.0378	3741.12	0.05772	3741.12	0.07891	3741.12	0.10412	3741.12	0.12543
	3739.2	9e-05	3739.2	0.01878	3739.2	0.04146	3739.2	0.06371	3739.2	0.08691	3739.2	0.11413	3739.2	0.13751
	3737.27	-0.00104	3737.27	0.01986	3737.27	0.04682	3737.27	0.07089	3737.27	0.09724	3737.27	0.12747	3737.27	0.15162
	3735.34	-0.00212	3735.34	0.02006	3735.34	0.05007	3735.34	0.07456	3735.34	0.10294	3735.34	0.13496	3735.34	0.15774
	3733.41	-0.0017	3733.41	0.01921	3733.41	0.04736	3733.41	0.07149	3733.41	0.09874	3733.41	0.12932	3733.41	0.15028
	3731.48	-0.00054	3731.48	0.01894	3731.48	0.04409	3731.48	0.06885	3731.48	0.09404	3731.48	0.12233	3731.48	0.14364
	3729.55	0.00021	3729.55	0.01984	3729.55	0.0447	3729.55	0.07061	3729.55	0.09478	3729.55	0.12191	3729.55	0.14454
	3727.62	0.00038	3727.62	0.02095	3727.62	0.04701	3727.62	0.0729	3727.62	0.09644	3727.62	0.12299	3727.62	0.14572
	3725.7	0.00014	3725.7	0.02142	3725.7	0.04782	3725.7	0.07189	3725.7	0.09414	3725.7	0.11984	3725.7	0.14069
	3723.77	4e-05	3723.77	0.02104	3723.77	0.04571	3723.77	0.06674	3723.77	0.08692	3723.77	0.11099	3723.77	0.12893
	3721.84	0.00037	3721.84	0.02006	3721.84	0.04177	3721.84	0.05947	3721.84	0.07734	3721.84	0.09896	3721.84	0.11459
	3719.91	0.00102	3719.91	0.01907	3719.91	0.03759	3719.91	0.05231	3719.91	0.06767	3719.91	0.08632	3719.91	0.10047
	3717.98	0.00168	3717.98	0.01866	3717.98	0.03448	3717.98	0.04679	3717.98	0.05959	3717.98	0.07538	3717.98	0.08819
	3716.05	0.00191	3716.05	0.01888	3716.05	0.03346	3716.05	0.04421	3716.05	0.05527	3716.05	0.06934	3716.05	0.08111
	3714.13	0.00138	3714.13	0.01927	3714.13	0.03457	3714.13	0.04532	3714.13	0.05672	3714.13	0.07144	3714.13	0.0828
	3712.2	0.00034	3712.2	0.01958	3712.2	0.03716	3712.2	0.04989	3712.2	0.06431	3712.2	0.08244	3712.2	0.09437
	3710.27	9e-05	3710.27	0.02016	3710.27	0.03983	3710.27	0.05543	3710.27	0.07323	3710.27	0.09447	3710.27	0.10877
	3708.34	0.00105	3708.34	0.02119	3708.34	0.04156	3708.34	0.05927	3708.34	0.07818	3708.34	0.0996	3708.34	0.1174
	3706.41	0.00202	3706.41	0.02196	3706.41	0.04275	3706.41	0.0618	3706.41	0.08092	3706.41	0.10182	3706.41	0.12255
	3704.48	0.00212	3704.48	0.02205	3704.48	0.0434	3704.48	0.06318	3704.48	0.08264	3704.48	0.10353	3704.48	0.12562
	3702.56	0.00145	3702.56	0.02199	3702.56	0.04381	3702.56	0.06375	3702.56	0.08333	3702.56	0.1045	3702.56	0.12657
	3700.63	0.00112	3700.63	0.02246	3700.63	0.04457	3700.63	0.06469	3700.63	0.08375	3700.63	0.1052	3700.63	0.12735
	3698.7	0.00164	3698.7	0.02311	3698.7	0.04528	3698.7	0.06567	3698.7	0.08408	3698.7	0.10573	3698.7	0.12834
	3696.77	0.00229	3696.77	0.02336	3696.77	0.04523	3696.77	0.06526	3696.77	0.08344	3696.77	0.10492	3696.77	0.12747
	3694.84	0.00235	3694.84	0.02314	3694.84	0.04463	3694.84	0.06379	3694.84	0.08203	3694.84	0.10317	3694.84	0.1251
	3692.91	0.00144	3692.91	0.02241	3692.91	0.04363	3692.91	0.06175	3692.91	0.08	3692.91	0.101	3692.91	0.12149
	3690.98	-9e-05	3690.98	0.02122	3690.98	0.04171	3690.98	0.05814	3690.98	0.07587	3690.98	0.09649	3690.98	0.11443
	3689.06	-0.00056	3689.06	0.02044	3689.06	0.03967	3689.06	0.05415	3689.06	0.07042	3689.06	0.09009	3689.06	0.10618
	3687.13	0.00087	3687.13	0.02113	3687.13	0.03943	3687.13	0.05317	3687.13	0.06766	3687.13	0.08615	3687.13	0.10275
	3685.2	0.00222	3685.2	0.02207	3685.2	0.03959	3685.2	0.05328	3685.2	0.06631	3685.2	0.08347	3685.2	0.10098
	3683.27	0.00263	3683.27	0.02208	3683.27	0.03879	3683.27	0.05211	3683.27	0.06413	3683.27	0.07984	3683.27	0.09711
	3681.34	0.00241	3681.34	0.02141	3681.34	0.03772	3681.34	0.05027	3681.34	0.06196	3681.34	0.07664	3681.34	0.09265
	3679.41	0.0017	3679.41	0.02074	3679.41	0.03703	3679.41	0.04861	3679.41	0.0606	3679.41	0.07505	3679.41	0.08929
	3677.49	0.00041	3677.49	0.02003	3677.49	0.03652	3677.49	0.04681	3677.49	0.05951	3677.49	0.07442	3677.49	0.08655
	3675.56	-0.00064	3675.56	0.01933	3675.56	0.03554	3675.56	0.04403	3675.56	0.05663	3675.56	0.0715	3675.56	0.08144
	3673.63	-0.00029	3673.63	0.01928	3673.63	0.03436	3673.63	0.0415	3673.63	0.05255	3673.63	0.06581	3673.63	0.07474
	3671.7	5e-05	3671.7	0.01926	3671.7	0.03388	3671.7	0.0404	3671.7	0.05032	3671.7	0.06237	3671.7	0.07071
	3669.77	0.00026	3669.77	0.01911	3669.77	0.03356	3669.77	0.03964	3669.77	0.04854	3669.77	0.05982	3669.77	0.06746
	3667.84	0.00137	3667.84	0.01969	3667.84	0.03258	3667.84	0.03862	3667.84	0.04572	3667.84	0.05535	3667.84	0.06328
	3665.92	0.00247	3665.92	0.02052	3665.92	0.03145	3665.92	0.03744	3665.92	0.04308	3665.92	0.05092	3665.92	0.05968
	3663.99	0.00289	3663.99	0.02081	3663.99	0.03065	3663.99	0.0363	3663.99	0.04117	3663.99	0.04783	3663.99	0.05714
	3662.06	0.00279	3662.06	0.02048	3662.06	0.03007	3662.06	0.03542	3662.06	0.03976	3662.06	0.04601	3662.06	0.05517
	3660.13	0.00242	3660.13	0.01995	3660.13	0.02973	3660.13	0.03486	3660.13	0.03905	3660.13	0.04554	3660.13	0.0537
	3658.2	0.00193	3658.2	0.01962	3658.2	0.03002	3658.2	0.03467	3658.2	0.03931	3658.2	0.04643	3658.2	0.0533
	3656.27	0.00167	3656.27	0.01953	3656.27	0.03056	3656.27	0.03473	3656.27	0.03991	3656.27	0.04742	3656.27	0.05361
	3654.34	0.00159	3654.34	0.01936	3654.34	0.03069	3654.34	0.03483	3654.34	0.04021	3654.34	0.0478	3654.34	0.05395
	3652.42	0.00071	3652.42	0.01868	3652.42	0.03115	3652.42	0.03521	3652.42	0.04139	3652.42	0.04995	3652.42	0.0554
	3650.49	-0.00116	3650.49	0.01769	3650.49	0.03273	3650.49	0.03647	3650.49	0.04461	3650.49	0.05563	3650.49	0.05955
	3648.56	-0.00194	3648.56	0.01749	3648.56	0.03404	3648.56	0.03843	3648.56	0.04799	3648.56	0.06073	3648.56	0.06464
	3646.63	-0.00035	3646.63	0.01841	3646.63	0.03385	3646.63	0.04001	3646.63	0.04915	3646.63	0.06089	3646.63	0.06756
	3644.7	0.00149	3644.7	0.0194	3644.7	0.03382	3644.7	0.0417	3644.7	0.05038	3644.7	0.06098	3644.7	0.07076
	3642.77	0.00239	3642.77	0.0201	3642.77	0.03463	3642.77	0.04405	3642.77	0.05312	3642.77	0.06396	3642.77	0.07585
	3640.85	0.00242	3640.85	0.02051	3640.85	0.03569	3640.85	0.04656	3640.85	0.05655	3640.85	0.06858	3640.85	0.08166
	3638.92	0.0022	3638.92	0.0208	3638.92	0.03671	3638.92	0.04889	3638.92	0.05998	3638.92	0.07337	3638.92	0.08735
	3636.99	0.00209	3636.99	0.02118	3636.99	0.03815	3636.99	0.05167	3636.99	0.06404	3636.99	0.07887	3636.99	0.09376
	3635.06	0.00189	3635.06	0.02147	3635.06	0.04001	3635.06	0.05486	3635.06	0.06878	3635.06	0.08518	3635.06	0.1007
	3633.13	0.00136	3633.13	0.02148	3633.13	0.04183	3633.13	0.05761	3633.13	0.07302	3633.13	0.09074	3633.13	0.10647
	3631.2	0.00027	3631.2	0.02118	3631.2	0.04364	3631.2	0.05973	3631.2	0.07653	3631.2	0.09544	3631.2	0.11082
	3629.28	-0.00089	3629.28	0.02073	3629.28	0.045	3629.28	0.06102	3629.28	0.07883	3629.28	0.09872	3629.28	0.11326
	3627.35	-0.00035	3627.35	0.02078	3627.35	0.04409	3627.35	0.05995	3627.35	0.07688	3627.35	0.09578	3627.35	0.11036
	3625.42	0.00107	3625.42	0.02111	3625.42	0.0419	3625.42	0.05738	3625.42	0.07239	3625.42	0.08921	3625.42	0.10432
	3623.49	0.00155	3623.49	0.02098	3623.49	0.04003	3623.49	0.05457	3623.49	0.0679	3623.49	0.08325	3623.49	0.09762
	3621.56	0.00098	3621.56	0.02034	3621.56	0.03852	3621.56	0.0512	3621.56	0.06313	3621.56	0.07747	3621.56	0.08936
	3619.63	0.00028	3619.63	0.01971	3619.63	0.03734	3619.63	0.04773	3619.63	0.05853	3619.63	0.0719	3619.63	0.08085
	3617.7	0.0004	3617.7	0.01951	3617.7	0.03621	3617.7	0.04501	3617.7	0.05473	3617.7	0.06697	3617.7	0.07434
	3615.78	0.00081	3615.78	0.01934	3615.78	0.03501	3615.78	0.04252	3615.78	0.05108	3615.78	0.06216	3615.78	0.06858
	3613.85	0.00094	3613.85	0.01907	3613.85	0.03418	3613.85	0.04054	3613.85	0.04827	3613.85	0.0585	3613.85	0.06416
	3611.92	0.00094	3611.92	0.01918	3611.92	0.03451	3611.92	0.04101	3611.92	0.04901	3611.92	0.05945	3611.92	0.06575
	3609.99	0.00075	3609.99	0.01977	3609.99	0.03649	3609.99	0.04474	3609.99	0.0544	3609.99	0.0666	3609.99	0.07487
	3608.06	0.00065	3608.06	0.02038	3608.06	0.03877	3608.06	0.04958	3608.06	0.06125	3608.06	0.07562	3608.06	0.08622
	3606.13	0.00121	3606.13	0.02071	3606.13	0.03939	3606.13	0.05227	3606.13	0.06496	3606.13	0.08016	3606.13	0.09299
	3604.21	0.00186	3604.21	0.02089	3604.21	0.03932	3604.21	0.05341	3604.21	0.06661	3604.21	0.08201	3604.21	0.09644
	3602.28	0.0019	3602.28	0.02096	3602.28	0.04003	3602.28	0.05505	3602.28	0.06908	3602.28	0.0854	3602.28	0.10052
	3600.35	0.00157	3600.35	0.02099	3600.35	0.04104	3600.35	0.05684	3600.35	0.07159	3600.35	0.08898	3600.35	0.10413
	3598.42	0.00135	3598.42	0.0212	3598.42	0.04189	3598.42	0.05805	3598.42	0.07311	3598.42	0.09083	3598.42	0.10606
	3596.49	0.0012	3596.49	0.02155	3596.49	0.04299	3596.49	0.05933	3596.49	0.07483	3596.49	0.09282	3596.49	0.10842
	3594.56	0.00126	3594.56	0.02175	3594.56	0.04349	3594.56	0.05989	3594.56	0.07568	3594.56	0.09408	3594.56	0.10999
	3592.64	0.00171	3592.64	0.02175	3592.64	0.04273	3592.64	0.0586	3592.64	0.0737	3592.64	0.09161	3592.64	0.10728
	3590.71	0.00181	3590.71	0.02179	3590.71	0.04266	3590.71	0.05731	3590.71	0.07147	3590.71	0.0883	3590.71	0.10291
	3588.78	0.0011	3588.78	0.02188	3588.78	0.044	3588.78	0.05715	3588.78	0.07092	3588.78	0.08715	3588.78	0.1
	3586.85	0.00068	3586.85	0.02163	3586.85	0.0434	3586.85	0.05534	3586.85	0.06838	3586.85	0.08383	3586.85	0.09528
	3584.92	0.00131	3584.92	0.02096	3584.92	0.0396	3584.92	0.0508	3584.92	0.06217	3584.92	0.07577	3584.92	0.08678
	3582.99	0.00202	3582.99	0.02047	3582.99	0.0364	3582.99	0.04686	3582.99	0.05675	3582.99	0.06848	3582.99	0.07908
	3581.07	0.00237	3581.07	0.02037	3581.07	0.03506	3581.07	0.04468	3581.07	0.05368	3581.07	0.0642	3581.07	0.07407
	3579.14	0.00251	3579.14	0.02034	3579.14	0.03434	3579.14	0.04317	3579.14	0.05167	3579.14	0.06155	3579.14	0.07067
	3577.21	0.00259	3577.21	0.02022	3577.21	0.03362	3577.21	0.04201	3577.21	0.05029	3577.21	0.05993	3577.21	0.0687
	3575.28	0.00261	3575.28	0.02009	3575.28	0.0332	3575.28	0.04153	3575.28	0.04974	3575.28	0.05932	3575.28	0.06822
	3573.35	0.00251	3573.35	0.02003	3573.35	0.03323	3573.35	0.0416	3573.35	0.04966	3573.35	0.05918	3573.35	0.06838
	3571.42	0.00218	3571.42	0.02033	3571.42	0.0345	3571.42	0.04286	3571.42	0.051	3571.42	0.06083	3571.42	0.0701
	3569.49	0.00136	3569.49	0.02123	3569.49	0.03825	3569.49	0.04668	3569.49	0.05568	3569.49	0.06675	3569.49	0.07572
	3567.57	0.00047	3567.57	0.02206	3567.57	0.0424	3567.57	0.05087	3567.57	0.06093	3567.57	0.07357	3567.57	0.0818
	3565.64	0.00071	3565.64	0.02172	3565.64	0.04141	3565.64	0.04943	3565.64	0.05895	3565.64	0.07134	3565.64	0.07879
	3563.71	0.00168	3563.71	0.02086	3563.71	0.03708	3563.71	0.04446	3563.71	0.05246	3563.71	0.06299	3563.71	0.07018
	3561.78	0.0022	3561.78	0.0205	3561.78	0.03448	3561.78	0.0415	3561.78	0.04848	3561.78	0.05748	3561.78	0.06466
	3559.85	0.00235	3559.85	0.02038	3559.85	0.0333	3559.85	0.04012	3559.85	0.04651	3559.85	0.05467	3559.85	0.06162
	3557.92	0.00251	3557.92	0.02015	3557.92	0.03216	3557.92	0.03874	3557.92	0.04458	3557.92	0.05221	3557.92	0.05875
	3556	0.00258	3556	0.02002	3556	0.0318	3556	0.03808	3556	0.0436	3556	0.05092	3556	0.05708
	3554.07	0.00247	3554.07	0.02003	3554.07	0.03236	3554.07	0.03829	3554.07	0.04386	3554.07	0.05108	3554.07	0.05687
	3552.14	0.0023	3552.14	0.0199	3552.14	0.03238	3552.14	0.03794	3552.14	0.04351	3552.14	0.05053	3552.14	0.05597
	3550.21	0.00217	3550.21	0.01997	3550.21	0.03246	3550.21	0.03776	3550.21	0.04309	3550.21	0.04978	3550.21	0.05513
	3548.28	0.00199	3548.28	0.02075	3548.28	0.0347	3548.28	0.03993	3548.28	0.04533	3548.28	0.05207	3548.28	0.05739
	3546.35	0.0018	3546.35	0.02144	3546.35	0.03716	3546.35	0.04234	3546.35	0.04794	3546.35	0.05495	3546.35	0.0599
	3544.43	0.00198	3544.43	0.02096	3544.43	0.03577	3544.43	0.04075	3544.43	0.04578	3544.43	0.0524	3544.43	0.05672
	3542.5	0.0025	3542.5	0.02004	3542.5	0.03221	3542.5	0.03687	3542.5	0.04086	3542.5	0.04658	3542.5	0.05052
	3540.57	0.00288	3540.57	0.01968	3540.57	0.03046	3540.57	0.03466	3540.57	0.03814	3540.57	0.04324	3540.57	0.04706
	3538.64	0.00289	3538.64	0.01987	3538.64	0.03085	3538.64	0.0347	3538.64	0.03828	3538.64	0.04318	3538.64	0.04688
	3536.71	0.0028	3536.71	0.02009	3536.71	0.0314	3536.71	0.03523	3536.71	0.03883	3536.71	0.04367	3536.71	0.04717
	3534.78	0.00289	3534.78	0.02003	3534.78	0.03075	3534.78	0.0346	3534.78	0.03782	3534.78	0.04247	3534.78	0.04568
	3532.85	0.003	3532.85	0.02002	3532.85	0.02999	3532.85	0.03367	3532.85	0.03652	3532.85	0.041	3532.85	0.04379
	3530.93	0.00283	3530.93	0.02024	3530.93	0.03032	3530.93	0.03377	3530.93	0.03668	3530.93	0.0412	3530.93	0.0435
	3529	0.00248	3529	0.02056	3529	0.03166	3529	0.03501	3529	0.03824	3529	0.04291	3529	0.04489
	3527.07	0.00233	3527.07	0.02114	3527.07	0.03385	3527.07	0.0373	3527.07	0.04074	3527.07	0.04559	3527.07	0.04769
	3525.14	0.00241	3525.14	0.02174	3525.14	0.03567	3525.14	0.03921	3525.14	0.04265	3525.14	0.04759	3525.14	0.05
	3523.21	0.00256	3523.21	0.02156	3523.21	0.03478	3523.21	0.0382	3523.21	0.04136	3523.21	0.04595	3523.21	0.0484
	3521.28	0.00277	3521.28	0.02069	3521.28	0.0318	3521.28	0.035	3521.28	0.0377	3521.28	0.04147	3521.28	0.04374
	3519.36	0.00293	3519.36	0.02005	3519.36	0.02978	3519.36	0.03279	3519.36	0.03519	3519.36	0.03824	3519.36	0.04036
	3517.43	0.00309	3517.43	0.01986	3517.43	0.02927	3517.43	0.03212	3517.43	0.03439	3517.43	0.03716	3517.43	0.03918
	3515.5	0.00327	3515.5	0.01978	3515.5	0.02905	3515.5	0.03182	3515.5	0.03388	3515.5	0.03669	3515.5	0.03856
	3513.57	0.00323	3513.57	0.01979	3513.57	0.02909	3513.57	0.03189	3513.57	0.03379	3513.57	0.0368	3513.57	0.03842
	3511.64	0.00297	3511.64	0.02007	3511.64	0.02988	3511.64	0.0328	3511.64	0.03485	3511.64	0.03815	3511.64	0.03946
	3509.71	0.0028	3509.71	0.02034	3509.71	0.03061	3509.71	0.03364	3509.71	0.03592	3509.71	0.03933	3509.71	0.04041
	3507.79	0.00279	3507.79	0.02031	3507.79	0.03045	3507.79	0.03345	3507.79	0.03569	3507.79	0.03891	3507.79	0.03992
	3505.86	0.00271	3505.86	0.02053	3505.86	0.03103	3505.86	0.03394	3505.86	0.0362	3505.86	0.03942	3505.86	0.04052
	3503.93	0.00258	3503.93	0.02137	3503.93	0.03325	3503.93	0.03618	3503.93	0.03874	3503.93	0.0423	3503.93	0.04361
	3502	0.00269	3502	0.02184	3502	0.0342	3502	0.03714	3502	0.0398	3502	0.0434	3502	0.04483
	3500.07	0.00292	3500.07	0.02123	3500.07	0.03224	3500.07	0.03499	3500.07	0.03733	3500.07	0.04047	3500.07	0.04169
	3498.14	0.00302	3498.14	0.02042	3498.14	0.02992	3498.14	0.03242	3498.14	0.03438	3498.14	0.03718	3498.14	0.038
	3496.21	0.00309	3496.21	0.02015	3496.21	0.02902	3496.21	0.03131	3496.21	0.03308	3496.21	0.03581	3496.21	0.03635
	3494.29	0.00323	3494.29	0.02014	3494.29	0.02897	3494.29	0.03107	3494.29	0.03282	3494.29	0.03551	3494.29	0.03602
	3492.36	0.00329	3492.36	0.02019	3492.36	0.02913	3492.36	0.03114	3492.36	0.03288	3492.36	0.03557	3492.36	0.03613
	3490.43	0.00324	3490.43	0.02025	3490.43	0.0293	3490.43	0.03145	3490.43	0.03308	3490.43	0.0358	3490.43	0.03636
	3488.5	0.00314	3488.5	0.02024	3488.5	0.02947	3488.5	0.03182	3488.5	0.0333	3488.5	0.03597	3488.5	0.03655
	3486.57	0.00307	3486.57	0.02025	3486.57	0.02968	3486.57	0.03209	3486.57	0.03356	3486.57	0.03614	3486.57	0.03679
	3484.64	0.00301	3484.64	0.02038	3484.64	0.03011	3484.64	0.03248	3484.64	0.03414	3484.64	0.03675	3484.64	0.03744
	3482.72	0.00296	3482.72	0.02069	3482.72	0.03103	3482.72	0.03335	3482.72	0.03528	3482.72	0.03804	3482.72	0.03873
	3480.79	0.00302	3480.79	0.02089	3480.79	0.0315	3480.79	0.03379	3480.79	0.03574	3480.79	0.03847	3480.79	0.03922
	3478.86	0.00315	3478.86	0.02068	3478.86	0.03049	3478.86	0.03275	3478.86	0.03439	3478.86	0.03684	3478.86	0.03762
	3476.93	0.0032	3476.93	0.0204	3476.93	0.02925	3476.93	0.03148	3476.93	0.03285	3476.93	0.03512	3476.93	0.03582
	3475	0.00323	3475	0.02036	3475	0.02891	3475	0.03114	3475	0.03247	3475	0.03476	3475	0.03532
	3473.07	0.00327	3473.07	0.02033	3473.07	0.02888	3473.07	0.03108	3473.07	0.03252	3473.07	0.03475	3473.07	0.03519
	3471.15	0.00322	3471.15	0.02017	3471.15	0.0287	3471.15	0.03084	3471.15	0.03236	3471.15	0.03448	3471.15	0.03484
	3469.22	0.00311	3469.22	0.02008	3469.22	0.02859	3469.22	0.03071	3469.22	0.03219	3469.22	0.03436	3469.22	0.03468
	3467.29	0.00307	3467.29	0.02021	3467.29	0.02872	3467.29	0.03086	3467.29	0.03228	3467.29	0.03454	3467.29	0.03488
	3465.36	0.00314	3465.36	0.02039	3465.36	0.02903	3465.36	0.0312	3465.36	0.03264	3465.36	0.0349	3465.36	0.03523
	3463.43	0.0032	3463.43	0.02047	3463.43	0.02954	3463.43	0.03174	3463.43	0.03323	3463.43	0.03556	3463.43	0.03582
	3461.5	0.00321	3461.5	0.02061	3461.5	0.03029	3461.5	0.03248	3461.5	0.03401	3461.5	0.03655	3461.5	0.03685
	3459.57	0.0032	3459.57	0.02075	3459.57	0.03068	3459.57	0.03284	3459.57	0.03434	3459.57	0.03692	3459.57	0.03737
	3457.65	0.0032	3457.65	0.02066	3457.65	0.03011	3457.65	0.0323	3457.65	0.03371	3457.65	0.03606	3457.65	0.03652
	3455.72	0.00326	3455.72	0.02044	3455.72	0.02916	3455.72	0.03139	3455.72	0.03265	3455.72	0.03475	3455.72	0.03514
	3453.79	0.00339	3453.79	0.02029	3453.79	0.02852	3453.79	0.03079	3453.79	0.03186	3453.79	0.03392	3453.79	0.03427
	3451.86	0.00342	3451.86	0.02019	3451.86	0.02826	3451.86	0.03053	3451.86	0.03157	3451.86	0.0337	3451.86	0.034
	3449.93	0.00322	3449.93	0.02016	3449.93	0.02844	3449.93	0.03064	3449.93	0.03186	3449.93	0.03415	3449.93	0.03427
	3448	0.00293	3448	0.02027	3448	0.029	3448	0.03107	3448	0.0325	3448	0.03506	3448	0.03493
	3446.08	0.00294	3446.08	0.02045	3446.08	0.02939	3446.08	0.03139	3446.08	0.03287	3446.08	0.03553	3446.08	0.03537
	3444.15	0.00313	3444.15	0.02053	3444.15	0.02935	3444.15	0.03134	3444.15	0.03273	3444.15	0.03527	3444.15	0.03525
	3442.22	0.00325	3442.22	0.02051	3442.22	0.02916	3442.22	0.03118	3442.22	0.03248	3442.22	0.03485	3442.22	0.03494
	3440.29	0.00334	3440.29	0.02058	3440.29	0.02923	3440.29	0.03134	3440.29	0.03261	3440.29	0.03489	3440.29	0.03509
	3438.36	0.00336	3438.36	0.02072	3438.36	0.02952	3438.36	0.03178	3438.36	0.03311	3438.36	0.03534	3438.36	0.03568
	3436.43	0.0033	3436.43	0.0206	3436.43	0.02934	3436.43	0.03166	3436.43	0.03299	3436.43	0.03517	3436.43	0.03556
	3434.51	0.00327	3434.51	0.02026	3434.51	0.0286	3434.51	0.03085	3434.51	0.0321	3434.51	0.03421	3434.51	0.03454
	3432.58	0.00331	3432.58	0.02011	3432.58	0.02805	3432.58	0.03024	3432.58	0.03144	3432.58	0.03349	3432.58	0.03367
	3430.65	0.00336	3430.65	0.02022	3430.65	0.02796	3430.65	0.03016	3430.65	0.03136	3430.65	0.03337	3430.65	0.03337
	3428.72	0.00341	3428.72	0.0204	3428.72	0.0281	3428.72	0.03025	3428.72	0.03148	3428.72	0.03351	3428.72	0.03341
	3426.79	0.00348	3426.79	0.02054	3426.79	0.02838	3426.79	0.0304	3426.79	0.03162	3426.79	0.03371	3426.79	0.03371
	3424.86	0.00352	3424.86	0.02062	3424.86	0.02876	3424.86	0.03067	3424.86	0.03188	3424.86	0.03405	3424.86	0.03425
	3422.94	0.00346	3422.94	0.02062	3422.94	0.02905	3422.94	0.03091	3422.94	0.03221	3422.94	0.0345	3422.94	0.03479
	3421.01	0.00334	3421.01	0.02048	3421.01	0.02898	3421.01	0.03083	3421.01	0.03227	3421.01	0.03459	3421.01	0.03477
	3419.08	0.00338	3419.08	0.02036	3419.08	0.02861	3419.08	0.03047	3419.08	0.03195	3419.08	0.03414	3419.08	0.03427
	3417.15	0.0036	3417.15	0.02045	3417.15	0.02846	3417.15	0.03039	3417.15	0.03178	3417.15	0.03387	3417.15	0.03408
	3415.22	0.00371	3415.22	0.02063	3415.22	0.02861	3415.22	0.03064	3415.22	0.03194	3415.22	0.03405	3415.22	0.03434
	3413.29	0.00364	3413.29	0.02068	3413.29	0.02858	3413.29	0.03064	3413.29	0.03193	3413.29	0.03406	3413.29	0.03438
	3411.36	0.00353	3411.36	0.02055	3411.36	0.02823	3411.36	0.03022	3411.36	0.03152	3411.36	0.03355	3411.36	0.03396
	3409.44	0.00344	3409.44	0.02032	3409.44	0.02782	3409.44	0.02978	3409.44	0.03105	3409.44	0.03293	3409.44	0.03345
	3407.51	0.00336	3407.51	0.02011	3407.51	0.02749	3407.51	0.02952	3407.51	0.03075	3407.51	0.03259	3407.51	0.03307
	3405.58	0.00331	3405.58	0.02003	3405.58	0.02735	3405.58	0.02942	3405.58	0.03061	3405.58	0.0326	3405.58	0.03287
	3403.65	0.00332	3403.65	0.02014	3403.65	0.02754	3403.65	0.02955	3403.65	0.03073	3403.65	0.03288	3403.65	0.03302
	3401.72	0.00335	3401.72	0.02035	3401.72	0.0279	3401.72	0.02982	3401.72	0.03107	3401.72	0.0332	3401.72	0.03349
	3399.79	0.0034	3399.79	0.02045	3399.79	0.0281	3399.79	0.02998	3399.79	0.03131	3399.79	0.03332	3399.79	0.03385
	3397.87	0.00348	3397.87	0.02046	3397.87	0.02809	3397.87	0.03002	3397.87	0.03131	3397.87	0.03331	3397.87	0.03388
	3395.94	0.00351	3395.94	0.0205	3395.94	0.02808	3395.94	0.03009	3395.94	0.03131	3395.94	0.03338	3395.94	0.0338
	3394.01	0.00348	3394.01	0.02057	3394.01	0.02815	3394.01	0.03022	3394.01	0.03148	3394.01	0.0336	3394.01	0.03389
	3392.08	0.00352	3392.08	0.02057	3392.08	0.02806	3392.08	0.0302	3392.08	0.03146	3392.08	0.03363	3392.08	0.03392
	3390.15	0.00362	3390.15	0.02049	3390.15	0.02771	3390.15	0.02991	3390.15	0.03105	3390.15	0.03318	3390.15	0.03352
	3388.22	0.0036	3388.22	0.02037	3388.22	0.02746	3388.22	0.0296	3388.22	0.03075	3388.22	0.03275	3388.22	0.03305
	3386.3	0.00349	3386.3	0.02028	3386.3	0.02749	3386.3	0.02955	3386.3	0.03083	3386.3	0.03276	3386.3	0.03297
	3384.37	0.00351	3384.37	0.02034	3384.37	0.02765	3384.37	0.02967	3384.37	0.03104	3384.37	0.03298	3384.37	0.03319
	3382.44	0.00366	3382.44	0.02045	3382.44	0.02773	3382.44	0.02974	3382.44	0.03108	3382.44	0.03305	3382.44	0.03333
	3380.51	0.00375	3380.51	0.02047	3380.51	0.02768	3380.51	0.0297	3380.51	0.03099	3380.51	0.03294	3380.51	0.03329
	3378.58	0.00375	3378.58	0.02043	3378.58	0.02759	3378.58	0.02958	3378.58	0.03089	3378.58	0.03281	3378.58	0.03318
	3376.65	0.00376	3376.65	0.02048	3376.65	0.02752	3376.65	0.02946	3376.65	0.03079	3376.65	0.03271	3376.65	0.03304
	3374.72	0.00379	3374.72	0.02056	3374.72	0.02753	3374.72	0.02941	3374.72	0.03072	3374.72	0.03269	3374.72	0.03293
	3372.8	0.00379	3372.8	0.02057	3372.8	0.02761	3372.8	0.02942	3372.8	0.03065	3372.8	0.0327	3372.8	0.03294
	3370.87	0.00374	3370.87	0.02054	3370.87	0.0277	3370.87	0.02949	3370.87	0.03065	3370.87	0.03277	3370.87	0.03311
	3368.94	0.00373	3368.94	0.02059	3368.94	0.02774	3368.94	0.02956	3368.94	0.03078	3368.94	0.03289	3368.94	0.03331
	3367.01	0.00372	3367.01	0.0206	3367.01	0.02761	3367.01	0.02944	3367.01	0.03076	3367.01	0.03283	3367.01	0.03326
	3365.08	0.00367	3365.08	0.02048	3365.08	0.02741	3365.08	0.0292	3365.08	0.0306	3365.08	0.03263	3365.08	0.03307
	3363.15	0.00367	3363.15	0.0204	3363.15	0.0274	3363.15	0.02916	3363.15	0.03066	3363.15	0.03263	3363.15	0.03309
	3361.23	0.00375	3361.23	0.02045	3361.23	0.02747	3361.23	0.02927	3361.23	0.03082	3361.23	0.03278	3361.23	0.03321
	3359.3	0.00381	3359.3	0.02051	3359.3	0.0274	3359.3	0.02933	3359.3	0.03076	3359.3	0.03279	3359.3	0.03317
	3357.37	0.00377	3357.37	0.02048	3357.37	0.02734	3357.37	0.02937	3357.37	0.03065	3357.37	0.03276	3357.37	0.03312
	3355.44	0.00368	3355.44	0.02038	3355.44	0.02729	3355.44	0.02937	3355.44	0.03054	3355.44	0.03266	3355.44	0.03306
	3353.51	0.00366	3353.51	0.02028	3353.51	0.02715	3353.51	0.02923	3353.51	0.0303	3353.51	0.03238	3353.51	0.03282
	3351.58	0.0037	3351.58	0.0203	3351.58	0.02706	3351.58	0.02907	3351.58	0.03012	3351.58	0.03222	3351.58	0.03262
	3349.66	0.00374	3349.66	0.02036	3349.66	0.02705	3349.66	0.02895	3349.66	0.03007	3349.66	0.0322	3349.66	0.0326
	3347.73	0.00376	3347.73	0.0203	3347.73	0.02699	3347.73	0.02882	3347.73	0.03003	3347.73	0.03214	3347.73	0.03264
	3345.8	0.00378	3345.8	0.0202	3345.8	0.02688	3345.8	0.02871	3345.8	0.02994	3345.8	0.03202	3345.8	0.03263
	3343.87	0.00379	3343.87	0.02021	3343.87	0.0268	3343.87	0.02869	3343.87	0.02985	3343.87	0.03196	3343.87	0.03259
	3341.94	0.00375	3341.94	0.02026	3341.94	0.02674	3341.94	0.02868	3341.94	0.0298	3341.94	0.03194	3341.94	0.03253
	3340.01	0.00369	3340.01	0.02027	3340.01	0.02678	3340.01	0.02874	3340.01	0.02989	3340.01	0.03202	3340.01	0.0326
	3338.08	0.00365	3338.08	0.02028	3338.08	0.027	3338.08	0.02896	3338.08	0.03021	3338.08	0.03233	3338.08	0.03288
	3336.16	0.00363	3336.16	0.02028	3336.16	0.0272	3336.16	0.02916	3336.16	0.03052	3336.16	0.03257	3336.16	0.03308
	3334.23	0.00369	3334.23	0.02026	3334.23	0.02712	3334.23	0.02909	3334.23	0.03048	3334.23	0.03241	3334.23	0.03293
	3332.3	0.00377	3332.3	0.02024	3332.3	0.02689	3332.3	0.02886	3332.3	0.03018	3332.3	0.03207	3332.3	0.03262
	3330.37	0.0038	3330.37	0.02027	3330.37	0.0268	3330.37	0.02873	3330.37	0.02998	3330.37	0.03191	3330.37	0.0325
	3328.44	0.00374	3328.44	0.02032	3328.44	0.02684	3328.44	0.02869	3328.44	0.02994	3328.44	0.03195	3328.44	0.03255
	3326.51	0.00363	3326.51	0.02026	3326.51	0.02677	3326.51	0.02856	3326.51	0.02987	3326.51	0.03196	3326.51	0.03252
	3324.59	0.00366	3324.59	0.02016	3324.59	0.02661	3324.59	0.02837	3324.59	0.02977	3324.59	0.03188	3324.59	0.03239
	3322.66	0.00378	3322.66	0.02015	3322.66	0.02647	3322.66	0.02824	3322.66	0.0297	3322.66	0.03174	3322.66	0.03226
	3320.73	0.00383	3320.73	0.0202	3320.73	0.02641	3320.73	0.02824	3320.73	0.02967	3320.73	0.03163	3320.73	0.03219
	3318.8	0.00382	3318.8	0.02025	3318.8	0.02644	3318.8	0.02835	3318.8	0.02964	3318.8	0.03158	3318.8	0.03214
	3316.87	0.0038	3316.87	0.02027	3316.87	0.02649	3316.87	0.02842	3316.87	0.02959	3316.87	0.03157	3316.87	0.03212
	3314.94	0.00379	3314.94	0.02023	3314.94	0.02647	3314.94	0.02837	3314.94	0.02955	3314.94	0.03162	3314.94	0.03217
	3313.02	0.00379	3313.02	0.02023	3313.02	0.02648	3313.02	0.02836	3313.02	0.02964	3313.02	0.03179	3313.02	0.03236
	3311.09	0.00377	3311.09	0.02026	3311.09	0.0266	3311.09	0.02847	3311.09	0.02983	3311.09	0.03198	3311.09	0.0326
	3309.16	0.00377	3309.16	0.02026	3309.16	0.02661	3309.16	0.02847	3309.16	0.02984	3309.16	0.03191	3309.16	0.0326
	3307.23	0.00384	3307.23	0.02022	3307.23	0.02647	3307.23	0.02828	3307.23	0.02959	3307.23	0.03162	3307.23	0.03229
	3305.3	0.00391	3305.3	0.02018	3305.3	0.02634	3305.3	0.02811	3305.3	0.02933	3305.3	0.0314	3305.3	0.03198
	3303.37	0.00389	3303.37	0.02015	3303.37	0.02631	3303.37	0.02811	3303.37	0.02923	3303.37	0.03135	3303.37	0.03191
	3301.45	0.00383	3301.45	0.0201	3301.45	0.02631	3301.45	0.02814	3301.45	0.02926	3301.45	0.03137	3301.45	0.03196
	3299.52	0.00383	3299.52	0.0201	3299.52	0.0263	3299.52	0.02813	3299.52	0.02938	3299.52	0.03145	3299.52	0.03204
	3297.59	0.00385	3297.59	0.02015	3297.59	0.02629	3297.59	0.0281	3297.59	0.02948	3297.59	0.03155	3297.59	0.0321
	3295.66	0.00382	3295.66	0.02021	3295.66	0.02626	3295.66	0.0281	3295.66	0.02946	3295.66	0.03159	3295.66	0.03208
	3293.73	0.00376	3293.73	0.02019	3293.73	0.02628	3293.73	0.02815	3293.73	0.02942	3293.73	0.03158	3293.73	0.03208
	3291.8	0.00374	3291.8	0.02009	3291.8	0.0263	3291.8	0.02813	3291.8	0.02935	3291.8	0.03145	3291.8	0.03205
	3289.87	0.00375	3289.87	0.02	3289.87	0.02625	3289.87	0.02801	3289.87	0.02922	3289.87	0.03128	3289.87	0.03199
	3287.95	0.00373	3287.95	0.02001	3287.95	0.02621	3287.95	0.02796	3287.95	0.02919	3287.95	0.0313	3287.95	0.03207
	3286.02	0.00373	3286.02	0.02012	3286.02	0.02635	3286.02	0.02818	3286.02	0.02939	3286.02	0.03162	3286.02	0.03235
	3284.09	0.00376	3284.09	0.02018	3284.09	0.02649	3284.09	0.02843	3284.09	0.02962	3284.09	0.03192	3284.09	0.03263
	3282.16	0.00381	3282.16	0.02017	3282.16	0.0264	3282.16	0.0284	3282.16	0.02963	3282.16	0.03186	3282.16	0.03255
	3280.23	0.00383	3280.23	0.02017	3280.23	0.02628	3280.23	0.02826	3280.23	0.02954	3280.23	0.03168	3280.23	0.03232
	3278.3	0.00377	3278.3	0.02015	3278.3	0.02627	3278.3	0.02818	3278.3	0.02948	3278.3	0.03155	3278.3	0.03218
	3276.38	0.0037	3276.38	0.02013	3276.38	0.0263	3276.38	0.02813	3276.38	0.02946	3276.38	0.03146	3276.38	0.03213
	3274.45	0.00378	3274.45	0.02014	3274.45	0.0263	3274.45	0.02804	3274.45	0.02943	3274.45	0.03142	3274.45	0.03212
	3272.52	0.00392	3272.52	0.02013	3272.52	0.02623	3272.52	0.02792	3272.52	0.02931	3272.52	0.03134	3272.52	0.03212
	3270.59	0.00396	3270.59	0.02006	3270.59	0.02607	3270.59	0.02782	3270.59	0.0291	3270.59	0.03121	3270.59	0.03207
	3268.66	0.00387	3268.66	0.01996	3268.66	0.0259	3268.66	0.02774	3268.66	0.02892	3268.66	0.03106	3268.66	0.03195
	3266.73	0.00378	3266.73	0.0199	3266.73	0.02585	3266.73	0.02771	3266.73	0.02892	3266.73	0.03104	3266.73	0.0319
	3264.81	0.00374	3264.81	0.01988	3264.81	0.02586	3264.81	0.02772	3264.81	0.02894	3264.81	0.03103	3264.81	0.03186
	3262.88	0.00379	3262.88	0.01989	3262.88	0.02587	3262.88	0.02775	3262.88	0.02894	3262.88	0.03102	3262.88	0.03186
	3260.95	0.00386	3260.95	0.01995	3260.95	0.02589	3260.95	0.02779	3260.95	0.02897	3260.95	0.03105	3260.95	0.03193
	3259.02	0.00386	3259.02	0.02003	3259.02	0.02601	3259.02	0.02785	3259.02	0.02912	3259.02	0.03115	3259.02	0.03211
	3257.09	0.00377	3257.09	0.02005	3257.09	0.02611	3257.09	0.02787	3257.09	0.02928	3257.09	0.03126	3257.09	0.03228
	3255.16	0.00368	3255.16	0.01997	3255.16	0.02604	3255.16	0.02777	3255.16	0.02922	3255.16	0.03122	3255.16	0.03224
	3253.23	0.00374	3253.23	0.01991	3253.23	0.02595	3253.23	0.02771	3253.23	0.02907	3253.23	0.03111	3253.23	0.03213
	3251.31	0.00391	3251.31	0.01996	3251.31	0.02593	3251.31	0.02776	3251.31	0.02899	3251.31	0.03106	3251.31	0.03209
	3249.38	0.00399	3249.38	0.02002	3249.38	0.02594	3249.38	0.02784	3249.38	0.02905	3249.38	0.03115	3249.38	0.03212
	3247.45	0.00395	3247.45	0.02002	3247.45	0.02592	3247.45	0.02783	3247.45	0.02914	3247.45	0.03129	3247.45	0.03208
	3245.52	0.00395	3245.52	0.02004	3245.52	0.02591	3245.52	0.02778	3245.52	0.0292	3245.52	0.03138	3245.52	0.03202
	3243.59	0.00397	3243.59	0.02011	3243.59	0.02592	3243.59	0.02776	3243.59	0.02922	3243.59	0.03134	3243.59	0.03202
	3241.66	0.00395	3241.66	0.02014	3241.66	0.02585	3241.66	0.02772	3241.66	0.02915	3241.66	0.03121	3241.66	0.03205
	3239.74	0.00394	3239.74	0.02014	3239.74	0.02577	3239.74	0.02772	3239.74	0.02913	3239.74	0.03116	3239.74	0.03211
	3237.81	0.00393	3237.81	0.02012	3237.81	0.02573	3237.81	0.02771	3237.81	0.02909	3237.81	0.03106	3237.81	0.03204
	3235.88	0.00387	3235.88	0.02005	3235.88	0.02576	3235.88	0.02769	3235.88	0.02905	3235.88	0.031	3235.88	0.03199
	3233.95	0.00385	3233.95	0.01999	3233.95	0.02585	3233.95	0.02774	3233.95	0.02909	3233.95	0.03114	3233.95	0.0321
	3232.02	0.00386	3232.02	0.02	3232.02	0.02598	3232.02	0.02783	3232.02	0.02923	3232.02	0.03139	3232.02	0.03229
	3230.09	0.00392	3230.09	0.02003	3230.09	0.02604	3230.09	0.02783	3230.09	0.02924	3230.09	0.03149	3230.09	0.03233
	3228.17	0.00401	3228.17	0.02008	3228.17	0.02598	3228.17	0.02772	3228.17	0.02908	3228.17	0.03139	3228.17	0.03223
	3226.24	0.004	3226.24	0.02013	3226.24	0.02593	3226.24	0.02769	3226.24	0.02904	3226.24	0.03141	3226.24	0.03231
	3224.31	0.00389	3224.31	0.0201	3224.31	0.02586	3224.31	0.0277	3224.31	0.02908	3224.31	0.03144	3224.31	0.03239
	3222.38	0.0038	3222.38	0.02	3222.38	0.02578	3222.38	0.02767	3222.38	0.02904	3222.38	0.03133	3222.38	0.03224
	3220.45	0.00377	3220.45	0.01993	3220.45	0.02573	3220.45	0.02765	3220.45	0.02897	3220.45	0.03119	3220.45	0.03204
	3218.52	0.00376	3218.52	0.01994	3218.52	0.02581	3218.52	0.02778	3218.52	0.02912	3218.52	0.03136	3218.52	0.03225
	3216.59	0.00375	3216.59	0.01997	3216.59	0.02589	3216.59	0.02794	3216.59	0.02933	3216.59	0.03168	3216.59	0.03262
	3214.67	0.00375	3214.67	0.01994	3214.67	0.02577	3214.67	0.02784	3214.67	0.02916	3214.67	0.03154	3214.67	0.03247
	3212.74	0.00377	3212.74	0.01993	3212.74	0.02558	3212.74	0.02766	3212.74	0.02886	3212.74	0.03117	3212.74	0.03208
	3210.81	0.00377	3210.81	0.01997	3210.81	0.02563	3210.81	0.02772	3210.81	0.02893	3210.81	0.03127	3210.81	0.03216
	3208.88	0.00379	3208.88	0.02006	3208.88	0.02589	3208.88	0.02804	3208.88	0.02939	3208.88	0.03184	3208.88	0.03269
	3206.95	0.00385	3206.95	0.02012	3206.95	0.02592	3206.95	0.02805	3206.95	0.02949	3206.95	0.03188	3206.95	0.03274
	3205.02	0.00388	3205.02	0.02006	3205.02	0.02574	3205.02	0.02778	3205.02	0.02918	3205.02	0.03137	3205.02	0.03234
	3203.1	0.00386	3203.1	0.01997	3203.1	0.02577	3203.1	0.02784	3203.1	0.02924	3203.1	0.03139	3203.1	0.03248
	3201.17	0.00383	3201.17	0.02	3201.17	0.02603	3201.17	0.02823	3201.17	0.02983	3201.17	0.03216	3201.17	0.03326
	3199.24	0.00376	3199.24	0.02002	3199.24	0.02609	3199.24	0.02831	3199.24	0.03006	3199.24	0.0325	3199.24	0.03352
	3197.31	0.00375	3197.31	0.01993	3197.31	0.02576	3197.31	0.02782	3197.31	0.02941	3197.31	0.03174	3197.31	0.03265
	3195.38	0.00379	3195.38	0.01991	3195.38	0.02564	3195.38	0.0277	3195.38	0.02921	3195.38	0.03147	3195.38	0.03234
	3193.45	0.00381	3193.45	0.02004	3193.45	0.02609	3193.45	0.02849	3193.45	0.0302	3193.45	0.03264	3193.45	0.03358
	3191.53	0.00382	3191.53	0.02018	3191.53	0.02649	3191.53	0.02916	3191.53	0.03103	3191.53	0.03363	3191.53	0.0347
	3189.6	0.00388	3189.6	0.02011	3189.6	0.02617	3189.6	0.02864	3189.6	0.03034	3189.6	0.03281	3189.6	0.03384
	3187.67	0.00393	3187.67	0.01998	3187.67	0.02573	3187.67	0.02783	3187.67	0.02936	3187.67	0.03169	3187.67	0.03254
	3185.74	0.00393	3185.74	0.02005	3185.74	0.02611	3185.74	0.02833	3185.74	0.03013	3185.74	0.03265	3185.74	0.03345
	3183.81	0.00393	3183.81	0.02021	3183.81	0.02676	3183.81	0.02942	3183.81	0.03157	3183.81	0.03439	3183.81	0.03531
	3181.88	0.00392	3181.88	0.02019	3181.88	0.02664	3181.88	0.02936	3181.88	0.03138	3181.88	0.03416	3181.88	0.03514
	3179.95	0.00388	3179.95	0.02002	3179.95	0.02593	3179.95	0.02832	3179.95	0.02993	3179.95	0.03242	3179.95	0.0333
	3178.03	0.00385	3178.03	0.02009	3178.03	0.02606	3178.03	0.02855	3178.03	0.03019	3178.03	0.03282	3178.03	0.03363
	3176.1	0.0039	3176.1	0.02043	3176.1	0.02712	3176.1	0.03033	3176.1	0.0325	3176.1	0.03565	3176.1	0.03657
	3174.17	0.00397	3174.17	0.02056	3174.17	0.02747	3174.17	0.03096	3174.17	0.03334	3174.17	0.03659	3174.17	0.03759
	3172.24	0.00399	3172.24	0.02031	3172.24	0.02658	3172.24	0.0295	3172.24	0.03145	3172.24	0.03415	3172.24	0.03511
	3170.31	0.00395	3170.31	0.0201	3170.31	0.02605	3170.31	0.02853	3170.31	0.03023	3170.31	0.03258	3170.31	0.03357
	3168.38	0.0039	3168.38	0.02032	3168.38	0.02714	3168.38	0.03025	3168.38	0.03261	3168.38	0.03543	3168.38	0.03659
	3166.46	0.00385	3166.46	0.02064	3166.46	0.02838	3166.46	0.03224	3166.46	0.03532	3166.46	0.03877	3166.46	0.04001
	3164.53	0.00385	3164.53	0.02051	3164.53	0.02784	3164.53	0.03128	3164.53	0.03405	3164.53	0.0373	3164.53	0.03842
	3162.6	0.00391	3162.6	0.02019	3162.6	0.02647	3162.6	0.02899	3162.6	0.03107	3162.6	0.03368	3162.6	0.03466
	3160.67	0.00398	3160.67	0.02036	3160.67	0.0268	3160.67	0.02961	3160.67	0.03191	3160.67	0.03466	3160.67	0.03568
	3158.74	0.00403	3158.74	0.02088	3158.74	0.02866	3158.74	0.03276	3158.74	0.03599	3158.74	0.03961	3158.74	0.04078
	3156.81	0.00406	3156.81	0.02096	3156.81	0.02905	3156.81	0.03344	3156.81	0.03678	3156.81	0.04057	3156.81	0.04182
	3154.89	0.00406	3154.89	0.02047	3154.89	0.02741	3154.89	0.03073	3154.89	0.03312	3154.89	0.03615	3154.89	0.03733
	3152.96	0.00401	3152.96	0.02021	3152.96	0.02665	3152.96	0.02946	3152.96	0.03136	3152.96	0.03408	3152.96	0.0352
	3151.03	0.00396	3151.03	0.02067	3151.03	0.02861	3151.03	0.03265	3151.03	0.03552	3151.03	0.0391	3151.03	0.04028
	3149.1	0.00394	3149.1	0.02117	3149.1	0.03057	3149.1	0.03592	3149.1	0.03986	3149.1	0.04429	3149.1	0.04555
	3147.17	0.00391	3147.17	0.02087	3147.17	0.0294	3147.17	0.03411	3147.17	0.03754	3147.17	0.04146	3147.17	0.04266
	3145.24	0.00388	3145.24	0.0203	3145.24	0.02709	3145.24	0.03037	3145.24	0.03268	3145.24	0.03565	3145.24	0.03671
	3143.32	0.00386	3143.32	0.02055	3143.32	0.02784	3143.32	0.03158	3143.32	0.03423	3143.32	0.03754	3143.32	0.03855
	3141.39	0.00393	3141.39	0.02157	3141.39	0.03144	3141.39	0.03742	3141.39	0.04176	3141.39	0.04654	3141.39	0.04762
	3139.46	0.004	3139.46	0.02187	3139.46	0.03245	3139.46	0.03906	3139.46	0.04389	3139.46	0.04905	3139.46	0.05017
	3137.53	0.00394	3137.53	0.02095	3137.53	0.02927	3137.53	0.03392	3137.53	0.03725	3137.53	0.04112	3137.53	0.04217
	3135.6	0.00381	3135.6	0.02025	3135.6	0.02706	3135.6	0.03038	3135.6	0.03271	3135.6	0.03575	3135.6	0.03668
	3133.67	0.00374	3133.67	0.02082	3133.67	0.02933	3133.67	0.03399	3133.67	0.03739	3133.67	0.04136	3133.67	0.04225
	3131.74	0.00375	3131.74	0.02171	3131.74	0.03256	3131.74	0.03914	3131.74	0.04402	3131.74	0.04933	3131.74	0.0503
	3129.82	0.00379	3129.82	0.02146	3129.82	0.03154	3129.82	0.03749	3129.82	0.04176	3129.82	0.0467	3129.82	0.04773
	3127.89	0.00385	3127.89	0.02053	3127.89	0.02811	3127.89	0.03198	3127.89	0.03453	3127.89	0.03811	3127.89	0.03906
	3125.96	0.00391	3125.96	0.02054	3125.96	0.02815	3125.96	0.03202	3125.96	0.03454	3125.96	0.03805	3125.96	0.03888
	3124.03	0.00393	3124.03	0.02177	3124.03	0.03267	3124.03	0.03915	3124.03	0.04375	3124.03	0.04883	3124.03	0.04966
	3122.1	0.00389	3122.1	0.02248	3122.1	0.0352	3122.1	0.04314	3122.1	0.049	3122.1	0.05498	3122.1	0.05585
	3120.17	0.00383	3120.17	0.02151	3120.17	0.0317	3120.17	0.03751	3120.17	0.04187	3120.17	0.04655	3120.17	0.04739
	3118.25	0.0038	3118.25	0.02042	3118.25	0.02785	3118.25	0.03133	3118.25	0.03397	3118.25	0.03724	3118.25	0.03804
	3116.32	0.00383	3116.32	0.02098	3116.32	0.0299	3116.32	0.03445	3116.32	0.03789	3116.32	0.04169	3116.32	0.04254
	3114.39	0.00385	3114.39	0.02253	3114.39	0.03559	3114.39	0.04338	3114.39	0.04918	3114.39	0.05472	3114.39	0.05569
	3112.46	0.00379	3112.46	0.02266	3112.46	0.03626	3112.46	0.04453	3112.46	0.05061	3112.46	0.05633	3112.46	0.05736
	3110.53	0.0037	3110.53	0.0211	3110.53	0.03079	3110.53	0.03604	3110.53	0.03987	3110.53	0.04388	3110.53	0.04487
	3108.6	0.0037	3108.6	0.0203	3108.6	0.02773	3108.6	0.03128	3108.6	0.03392	3108.6	0.03702	3108.6	0.03795
	3106.68	0.00379	3106.68	0.02142	3106.68	0.03143	3106.68	0.03706	3106.68	0.04119	3106.68	0.04545	3106.68	0.04636
	3104.75	0.00385	3104.75	0.02278	3104.75	0.03618	3104.75	0.04459	3104.75	0.0507	3104.75	0.05651	3104.75	0.05747
	3102.82	0.00378	3102.82	0.02224	3102.82	0.03432	3102.82	0.04172	3102.82	0.0471	3102.82	0.0523	3102.82	0.05326
	3100.89	0.00373	3100.89	0.02068	3100.89	0.02877	3100.89	0.03297	3100.89	0.03606	3100.89	0.03951	3100.89	0.04035
	3098.96	0.00379	3098.96	0.02046	3098.96	0.02791	3098.96	0.03159	3098.96	0.03426	3098.96	0.0375	3098.96	0.03819
	3097.03	0.00387	3097.03	0.02194	3097.03	0.03305	3097.03	0.03968	3097.03	0.04435	3097.03	0.0492	3097.03	0.04984
	3095.1	0.00388	3095.1	0.02299	3095.1	0.03685	3095.1	0.04575	3095.1	0.052	3095.1	0.05801	3095.1	0.05872
	3093.18	0.00383	3093.18	0.022	3093.18	0.03327	3093.18	0.04017	3093.18	0.04498	3093.18	0.04979	3093.18	0.05059
	3091.25	0.0038	3091.25	0.02056	3091.25	0.02798	3091.25	0.03182	3091.25	0.03449	3091.25	0.03762	3091.25	0.03846
	3089.32	0.00386	3089.32	0.02089	3089.32	0.02907	3089.32	0.03325	3089.32	0.03616	3089.32	0.03948	3089.32	0.04032
	3087.39	0.00397	3087.39	0.02285	3087.39	0.03589	3087.39	0.04351	3087.39	0.04879	3087.39	0.05396	3087.39	0.05477
	3085.46	0.00403	3085.46	0.02373	3085.46	0.03891	3085.46	0.04811	3085.46	0.05451	3085.46	0.06057	3085.46	0.0613
	3083.53	0.00396	3083.53	0.02215	3083.53	0.03344	3083.53	0.03976	3083.53	0.04425	3083.53	0.04891	3083.53	0.04949
	3081.61	0.00389	3081.61	0.02048	3081.61	0.02783	3081.61	0.03127	3081.61	0.03387	3081.61	0.03706	3081.61	0.03758
	3079.68	0.00391	3079.68	0.02061	3079.68	0.02842	3079.68	0.03226	3079.68	0.03515	3079.68	0.03855	3079.68	0.03911
	3077.75	0.00397	3077.75	0.02175	3077.75	0.03236	3077.75	0.03852	3077.75	0.04293	3077.75	0.04758	3077.75	0.0482
	3075.82	0.00396	3075.82	0.02197	3075.82	0.03306	3075.82	0.03974	3075.82	0.04442	3075.82	0.04931	3075.82	0.04998
	3073.89	0.00387	3073.89	0.02086	3073.89	0.02928	3073.89	0.03384	3073.89	0.037	3073.89	0.04068	3073.89	0.04141
	3071.96	0.00381	3071.96	0.02006	3071.96	0.02673	3071.96	0.02979	3071.96	0.03194	3071.96	0.03479	3071.96	0.03557
	3070.04	0.00387	3070.04	0.02069	3070.04	0.02894	3070.04	0.03308	3070.04	0.03603	3070.04	0.03944	3070.04	0.04019
	3068.11	0.00397	3068.11	0.02199	3068.11	0.03332	3068.11	0.03972	3068.11	0.04433	3068.11	0.04897	3068.11	0.04962
	3066.18	0.00398	3066.18	0.02205	3066.18	0.03339	3066.18	0.03981	3066.18	0.04448	3066.18	0.04921	3066.18	0.04974
	3064.25	0.00393	3064.25	0.02081	3064.25	0.02897	3064.25	0.03306	3064.25	0.03609	3064.25	0.03969	3064.25	0.04014
	3062.32	0.00394	3062.32	0.0201	3062.32	0.02643	3062.32	0.0292	3062.32	0.03128	3062.32	0.03414	3062.32	0.03459
	3060.39	0.00396	3060.39	0.02064	3060.39	0.02835	3060.39	0.03219	3060.39	0.03497	3060.39	0.03821	3060.39	0.03874
	3058.46	0.0039	3058.46	0.02158	3058.46	0.0318	3058.46	0.03761	3058.46	0.04176	3058.46	0.04589	3058.46	0.04649
	3056.54	0.00383	3056.54	0.0215	3056.54	0.03148	3056.54	0.03721	3056.54	0.04133	3056.54	0.04539	3056.54	0.046
	3054.61	0.00382	3054.61	0.02054	3054.61	0.02781	3054.61	0.03159	3054.61	0.03431	3054.61	0.0374	3054.61	0.03796
	3052.68	0.00383	3052.68	0.01997	3052.68	0.02569	3052.68	0.0283	3052.68	0.03013	3052.68	0.03266	3052.68	0.0332
	3050.75	0.00384	3050.75	0.0201	3050.75	0.02638	3050.75	0.02935	3050.75	0.03141	3050.75	0.03417	3050.75	0.03473
	3048.82	0.00388	3048.82	0.02045	3048.82	0.02784	3048.82	0.03161	3048.82	0.0343	3048.82	0.03757	3048.82	0.03815
	3046.89	0.00391	3046.89	0.02037	3046.89	0.02761	3046.89	0.03124	3046.89	0.0338	3046.89	0.03707	3046.89	0.03761
	3044.97	0.0039	3044.97	0.01996	3044.97	0.02609	3044.97	0.02883	3044.97	0.03067	3044.97	0.03343	3044.97	0.03396
	3043.04	0.00392	3043.04	0.01975	3043.04	0.02525	3043.04	0.02748	3043.04	0.02894	3043.04	0.03137	3043.04	0.03191
	3041.11	0.00395	3041.11	0.01984	3041.11	0.02551	3041.11	0.02791	3041.11	0.02957	3041.11	0.03205	3041.11	0.03259
	3039.18	0.00394	3039.18	0.01998	3039.18	0.02608	3039.18	0.02883	3039.18	0.03087	3039.18	0.03351	3039.18	0.03407
	3037.25	0.00394	3037.25	0.01992	3037.25	0.02599	3037.25	0.02866	3037.25	0.0307	3037.25	0.03331	3037.25	0.03388
	3035.32	0.00387	3035.32	0.01972	3035.32	0.02535	3035.32	0.02759	3035.32	0.02929	3035.32	0.03171	3035.32	0.03224
	3033.4	0.00373	3033.4	0.01959	3033.4	0.02499	3033.4	0.02703	3033.4	0.02856	3033.4	0.0309	3033.4	0.03132
	3031.47	0.00362	3031.47	0.01969	3031.47	0.02538	3031.47	0.02769	3031.47	0.02944	3031.47	0.0319	3031.47	0.03223
	3029.54	0.00364	3029.54	0.01988	3029.54	0.02602	3029.54	0.02878	3029.54	0.03085	3029.54	0.03351	3029.54	0.03385
	3027.61	0.0037	3027.61	0.0199	3027.61	0.02599	3027.61	0.02879	3027.61	0.03082	3027.61	0.03344	3027.61	0.03388
	3025.68	0.00378	3025.68	0.01976	3025.68	0.02542	3025.68	0.02786	3025.68	0.02961	3025.68	0.03203	3025.68	0.03257
	3023.75	0.00385	3023.75	0.01982	3023.75	0.0256	3023.75	0.02814	3023.75	0.02999	3023.75	0.03254	3023.75	0.03318
	3021.82	0.0039	3021.82	0.02115	3021.82	0.03039	3021.82	0.03581	3021.82	0.03963	3021.82	0.04382	3021.82	0.04455
	3019.9	0.00404	3019.9	0.02592	3019.9	0.04781	3019.9	0.06346	3019.9	0.07454	3019.9	0.08448	3019.9	0.08533
	3017.97	0.00424	3017.97	0.03307	3017.97	0.07485	3017.97	0.1075	3017.97	0.13149	3017.97	0.15193	3017.97	0.15308
	3016.04	0.00429	3016.04	0.0365	3016.04	0.08853	3016.04	0.131	3016.04	0.16327	3016.04	0.19115	3016.04	0.19276
	3014.11	0.00416	3014.11	0.0338	3014.11	0.07844	3014.11	0.11501	3014.11	0.14329	3014.11	0.16835	3014.11	0.17028
	3012.18	0.00405	3012.18	0.02914	3012.18	0.06079	3012.18	0.08637	3012.18	0.10655	3012.18	0.12504	3012.18	0.12705
	3010.25	0.00401	3010.25	0.02579	3010.25	0.04812	3010.25	0.06578	3010.25	0.08	3010.25	0.09352	3010.25	0.0955
	3008.33	0.00399	3008.33	0.02389	3008.33	0.04068	3008.33	0.05358	3008.33	0.06405	3008.33	0.07444	3008.33	0.0763
	3006.4	0.00398	3006.4	0.0227	3006.4	0.03586	3006.4	0.04547	3006.4	0.05322	3006.4	0.06135	3006.4	0.06302
	3004.47	0.00397	3004.47	0.02182	3004.47	0.03242	3004.47	0.03958	3004.47	0.04526	3004.47	0.05166	3004.47	0.05312
	3002.54	0.00392	3002.54	0.0212	3002.54	0.03026	3002.54	0.03591	3002.54	0.04032	3002.54	0.04562	3002.54	0.04692
	3000.61	0.00387	3000.61	0.02084	3000.61	0.02917	3000.61	0.03415	3000.61	0.03794	3000.61	0.04267	3000.61	0.04381
	2998.68	0.00385	2998.68	0.02059	2998.68	0.0283	2998.68	0.03278	2998.68	0.03606	2998.68	0.04027	2998.68	0.04125
	2996.76	0.00386	2996.76	0.02028	2996.76	0.02708	2996.76	0.03072	2996.76	0.03334	2996.76	0.03683	2996.76	0.03769
	2994.83	0.00385	2994.83	0.02	2994.83	0.02605	2994.83	0.02891	2994.83	0.03102	2994.83	0.0339	2994.83	0.03466
	2992.9	0.00381	2992.9	0.01999	2992.9	0.02601	2992.9	0.02881	2992.9	0.03091	2992.9	0.03368	2992.9	0.03438
	2990.97	0.00378	2990.97	0.02038	2990.97	0.02757	2990.97	0.03141	2990.97	0.03419	2990.97	0.03759	2990.97	0.03822
	2989.04	0.00381	2989.04	0.02074	2989.04	0.02908	2989.04	0.03385	2989.04	0.03724	2989.04	0.04123	2989.04	0.04182
	2987.11	0.0039	2987.11	0.02046	2987.11	0.02805	2987.11	0.03212	2987.11	0.03494	2987.11	0.03843	2987.11	0.03904
	2985.19	0.00393	2985.19	0.01991	2985.19	0.02589	2985.19	0.0286	2985.19	0.0304	2985.19	0.03298	2985.19	0.03357
	2983.26	0.00387	2983.26	0.01982	2983.26	0.02542	2983.26	0.02789	2983.26	0.02953	2983.26	0.032	2983.26	0.03245
	2981.33	0.00381	2981.33	0.02038	2981.33	0.02758	2981.33	0.03138	2981.33	0.03407	2981.33	0.03743	2981.33	0.03772
	2979.4	0.00378	2979.4	0.02102	2979.4	0.03017	2979.4	0.03552	2979.4	0.03948	2979.4	0.04381	2979.4	0.04405
	2977.47	0.00377	2977.47	0.02081	2977.47	0.02952	2977.47	0.03444	2977.47	0.0381	2977.47	0.04213	2977.47	0.04242
	2975.54	0.00383	2975.54	0.02007	2975.54	0.02664	2975.54	0.02978	2975.54	0.03202	2975.54	0.03495	2975.54	0.03531
	2973.61	0.00391	2973.61	0.01973	2973.61	0.02529	2973.61	0.02754	2973.61	0.02908	2973.61	0.0315	2973.61	0.03191
	2971.69	0.00392	2971.69	0.02002	2971.69	0.02655	2971.69	0.02952	2971.69	0.03172	2971.69	0.03459	2971.69	0.03502
	2969.76	0.00387	2969.76	0.02066	2969.76	0.02912	2969.76	0.03377	2969.76	0.0373	2969.76	0.04116	2969.76	0.04161
	2967.83	0.00379	2967.83	0.02081	2967.83	0.02966	2967.83	0.03481	2967.83	0.03862	2967.83	0.04275	2967.83	0.04323
	2965.9	0.00374	2965.9	0.0202	2965.9	0.02729	2965.9	0.03108	2965.9	0.03372	2965.9	0.03696	2965.9	0.03746
	2963.97	0.00377	2963.97	0.01965	2963.97	0.02536	2963.97	0.02789	2963.97	0.02962	2963.97	0.03204	2963.97	0.03255
	2962.04	0.00383	2962.04	0.01997	2962.04	0.02652	2962.04	0.02964	2962.04	0.03189	2962.04	0.03465	2962.04	0.03518
	2960.12	0.00388	2960.12	0.02124	2960.12	0.03108	2960.12	0.03691	2960.12	0.04124	2960.12	0.04569	2960.12	0.04625
	2958.19	0.00392	2958.19	0.0221	2958.19	0.03411	2958.19	0.04179	2958.19	0.04757	2958.19	0.05322	2958.19	0.05378
	2956.26	0.00393	2956.26	0.02134	2956.26	0.03123	2956.26	0.03713	2956.26	0.04157	2956.26	0.04615	2956.26	0.04665
	2954.33	0.0039	2954.33	0.02014	2954.33	0.02683	2954.33	0.03009	2954.33	0.03251	2954.33	0.03546	2954.33	0.03589
	2952.4	0.00387	2952.4	0.01988	2952.4	0.0259	2952.4	0.02866	2952.4	0.03064	2952.4	0.0333	2952.4	0.03371
	2950.47	0.0039	2950.47	0.02071	2950.47	0.02889	2950.47	0.03358	2950.47	0.03698	2950.47	0.04086	2950.47	0.04135
	2948.55	0.00397	2948.55	0.02169	2948.55	0.03248	2948.55	0.03955	2948.55	0.04472	2948.55	0.05002	2948.55	0.05065
	2946.62	0.00399	2946.62	0.02145	2946.62	0.03154	2946.62	0.0381	2946.62	0.04286	2946.62	0.04772	2946.62	0.04839
	2944.69	0.00395	2944.69	0.02039	2944.69	0.02753	2944.69	0.03151	2944.69	0.03429	2944.69	0.03746	2944.69	0.03809
	2942.76	0.00387	2942.76	0.01987	2942.76	0.02562	2942.76	0.02826	2942.76	0.03007	2942.76	0.03238	2942.76	0.033
	2940.83	0.00384	2940.83	0.02034	2940.83	0.0275	2940.83	0.03117	2940.83	0.03382	2940.83	0.03683	2940.83	0.03749
	2938.9	0.00388	2938.9	0.02132	2938.9	0.0313	2938.9	0.03738	2938.9	0.04184	2938.9	0.04649	2938.9	0.04719
	2936.97	0.0039	2936.97	0.02153	2936.97	0.0321	2936.97	0.03877	2936.97	0.04365	2936.97	0.04879	2936.97	0.04942
	2935.05	0.00386	2935.05	0.02062	2935.05	0.02872	2935.05	0.03332	2935.05	0.03658	2935.05	0.04044	2935.05	0.04094
	2933.12	0.00387	2933.12	0.01987	2933.12	0.02584	2933.12	0.02862	2933.12	0.03048	2933.12	0.0332	2933.12	0.03365
	2931.19	0.00391	2931.19	0.02001	2931.19	0.02619	2931.19	0.02917	2931.19	0.03121	2931.19	0.03402	2931.19	0.03452
	2929.26	0.00394	2929.26	0.02098	2929.26	0.02967	2929.26	0.03486	2929.26	0.03866	2929.26	0.04286	2929.26	0.04348
	2927.33	0.00396	2927.33	0.02181	2927.33	0.03271	2927.33	0.03987	2927.33	0.04519	2927.33	0.05068	2927.33	0.0514
	2925.4	0.00394	2925.4	0.02133	2925.4	0.03089	2925.4	0.0369	2925.4	0.04125	2925.4	0.04599	2925.4	0.0467
	2923.48	0.00389	2923.48	0.02022	2923.48	0.02686	2923.48	0.03036	2923.48	0.03271	2923.48	0.03582	2923.48	0.03642
	2921.55	0.00387	2921.55	0.01984	2921.55	0.02559	2921.55	0.02826	2921.55	0.03002	2921.55	0.03263	2921.55	0.03318
	2919.62	0.00393	2919.62	0.02049	2919.62	0.02799	2919.62	0.03208	2919.62	0.03504	2919.62	0.03864	2919.62	0.03926
	2917.69	0.00401	2917.69	0.02135	2917.69	0.03126	2917.69	0.0374	2917.69	0.04205	2917.69	0.04704	2917.69	0.04779
	2915.76	0.00402	2915.76	0.02125	2915.76	0.03091	2915.76	0.03688	2915.76	0.04142	2915.76	0.04627	2915.76	0.047
	2913.83	0.00398	2913.83	0.02034	2913.83	0.02751	2913.83	0.03131	2913.83	0.03416	2913.83	0.03754	2913.83	0.03809
	2911.91	0.00396	2911.91	0.01978	2911.91	0.02539	2911.91	0.02785	2911.91	0.02969	2911.91	0.03216	2911.91	0.0326
	2909.98	0.00394	2909.98	0.01993	2909.98	0.02601	2909.98	0.02895	2909.98	0.03118	2909.98	0.03391	2909.98	0.03443
	2908.05	0.00392	2908.05	0.02052	2908.05	0.02832	2908.05	0.03281	2908.05	0.03628	2908.05	0.04003	2908.05	0.0407
	2906.12	0.00389	2906.12	0.02083	2906.12	0.02948	2906.12	0.03468	2906.12	0.03878	2906.12	0.04301	2906.12	0.04374
	2904.19	0.00385	2904.19	0.02045	2904.19	0.02786	2904.19	0.03189	2904.19	0.03511	2904.19	0.03854	2904.19	0.03917
	2902.26	0.00387	2902.26	0.01996	2902.26	0.02583	2902.26	0.02849	2902.26	0.03053	2902.26	0.03306	2902.26	0.03353
	2900.33	0.00391	2900.33	0.01993	2900.33	0.0256	2900.33	0.0281	2900.33	0.02992	2900.33	0.03242	2900.33	0.03283
	2898.41	0.00393	2898.41	0.02037	2898.41	0.02725	2898.41	0.03087	2898.41	0.03358	2898.41	0.03691	2898.41	0.03743
	2896.48	0.00395	2896.48	0.02091	2896.48	0.02924	2896.48	0.0342	2896.48	0.03797	2896.48	0.04229	2896.48	0.04295
	2894.55	0.00401	2894.55	0.02083	2894.55	0.0289	2894.55	0.03368	2894.55	0.03724	2894.55	0.04142	2894.55	0.04206
	2892.62	0.004	2892.62	0.0202	2892.62	0.02661	2892.62	0.0299	2892.62	0.03225	2892.62	0.03536	2892.62	0.03589
	2890.69	0.00391	2890.69	0.01975	2890.69	0.02517	2890.69	0.0275	2890.69	0.02914	2890.69	0.03158	2890.69	0.03208
	2888.76	0.00384	2888.76	0.01985	2888.76	0.0257	2888.76	0.02835	2888.76	0.03028	2888.76	0.03297	2888.76	0.03351
	2886.84	0.00385	2886.84	0.02026	2886.84	0.02731	2886.84	0.03106	2886.84	0.03387	2886.84	0.03735	2886.84	0.03801
	2884.91	0.00391	2884.91	0.02042	2884.91	0.02791	2884.91	0.03214	2884.91	0.03534	2884.91	0.03909	2884.91	0.03985
	2882.98	0.00395	2882.98	0.02013	2882.98	0.02668	2882.98	0.03007	2882.98	0.03263	2882.98	0.0357	2882.98	0.03643
	2881.05	0.00396	2881.05	0.01983	2881.05	0.02534	2881.05	0.0278	2881.05	0.02958	2881.05	0.03202	2881.05	0.03261
	2879.12	0.00396	2879.12	0.01983	2879.12	0.02529	2879.12	0.02767	2879.12	0.02941	2879.12	0.03188	2879.12	0.03241
	2877.19	0.00399	2877.19	0.02009	2877.19	0.02632	2877.19	0.02931	2877.19	0.03166	2877.19	0.03465	2877.19	0.03525
	2875.27	0.00402	2875.27	0.02035	2875.27	0.02717	2875.27	0.0307	2875.27	0.03356	2875.27	0.03692	2875.27	0.03763
	2873.34	0.00404	2873.34	0.02025	2873.34	0.02667	2873.34	0.02995	2873.34	0.03252	2873.34	0.03561	2873.34	0.03632
	2871.41	0.00404	2871.41	0.01995	2871.41	0.02549	2871.41	0.02807	2871.41	0.02996	2871.41	0.03247	2871.41	0.03309
	2869.48	0.00403	2869.48	0.0198	2869.48	0.02496	2869.48	0.02719	2869.48	0.02877	2869.48	0.03101	2869.48	0.03159
	2867.55	0.00398	2867.55	0.0199	2867.55	0.02537	2867.55	0.02781	2867.55	0.0296	2867.55	0.03203	2867.55	0.03268
	2865.62	0.00396	2865.62	0.02012	2865.62	0.02622	2865.62	0.02916	2865.62	0.03142	2865.62	0.03428	2865.62	0.03507
	2863.7	0.00399	2863.7	0.02021	2863.7	0.02652	2863.7	0.02962	2863.7	0.03207	2863.7	0.03511	2863.7	0.03595
	2861.77	0.004	2861.77	0.02	2861.77	0.02581	2861.77	0.02849	2861.77	0.03056	2861.77	0.03326	2861.77	0.03404
	2859.84	0.00396	2859.84	0.01973	2859.84	0.02495	2859.84	0.02711	2859.84	0.02876	2859.84	0.03104	2859.84	0.03172
	2857.91	0.00389	2857.91	0.01965	2857.91	0.02476	2857.91	0.02682	2857.91	0.02844	2857.91	0.03067	2857.91	0.0313
	2855.98	0.0039	2855.98	0.01979	2855.98	0.02525	2855.98	0.02763	2855.98	0.0295	2855.98	0.03202	2855.98	0.03269
	2854.05	0.00396	2854.05	0.01997	2854.05	0.02572	2854.05	0.02839	2854.05	0.03046	2854.05	0.03322	2854.05	0.03394
	2852.12	0.00397	2852.12	0.01997	2852.12	0.02551	2852.12	0.02799	2852.12	0.0299	2852.12	0.03255	2852.12	0.03327
	2850.2	0.00398	2850.2	0.01986	2850.2	0.02494	2850.2	0.02702	2850.2	0.0286	2850.2	0.0309	2850.2	0.03159
	2848.27	0.004	2848.27	0.01981	2848.27	0.02468	2848.27	0.0266	2848.27	0.02803	2848.27	0.03012	2848.27	0.03078
	2846.34	0.004	2846.34	0.01982	2846.34	0.02481	2846.34	0.02687	2846.34	0.02837	2846.34	0.03054	2846.34	0.03119
	2844.41	0.00401	2844.41	0.01982	2844.41	0.02512	2844.41	0.02739	2844.41	0.02903	2844.41	0.03144	2844.41	0.03214
	2842.48	0.00402	2842.48	0.0198	2842.48	0.02522	2842.48	0.02753	2842.48	0.02917	2842.48	0.0317	2842.48	0.03244
	2840.55	0.00402	2840.55	0.01976	2840.55	0.02495	2840.55	0.02709	2840.55	0.02859	2840.55	0.03097	2840.55	0.03168
	2838.63	0.00403	2838.63	0.01974	2838.63	0.02465	2838.63	0.02668	2838.63	0.02802	2838.63	0.0302	2838.63	0.03089
	2836.7	0.00403	2836.7	0.01977	2836.7	0.02467	2836.7	0.02675	2836.7	0.02807	2836.7	0.03023	2836.7	0.03094
	2834.77	0.00398	2834.77	0.01983	2834.77	0.02493	2834.77	0.02716	2834.77	0.0286	2834.77	0.03091	2834.77	0.03161
	2832.84	0.00389	2832.84	0.01985	2832.84	0.02511	2832.84	0.02748	2832.84	0.02904	2832.84	0.03146	2832.84	0.03217
	2830.91	0.00386	2830.91	0.01979	2830.91	0.02502	2830.91	0.02742	2830.91	0.029	2830.91	0.03135	2830.91	0.03213
	2828.98	0.0039	2828.98	0.01972	2828.98	0.02485	2828.98	0.02717	2828.98	0.02868	2828.98	0.03091	2828.98	0.03173
	2827.06	0.00397	2827.06	0.01976	2827.06	0.02481	2827.06	0.02706	2827.06	0.02856	2827.06	0.03072	2827.06	0.03155
	2825.13	0.00405	2825.13	0.01985	2825.13	0.02495	2825.13	0.02724	2825.13	0.0288	2825.13	0.03106	2825.13	0.03185
	2823.2	0.00406	2823.2	0.01989	2823.2	0.02513	2823.2	0.02752	2823.2	0.02917	2823.2	0.03161	2823.2	0.03233
	2821.27	0.00401	2821.27	0.01986	2821.27	0.02517	2821.27	0.02753	2821.27	0.0292	2821.27	0.03163	2821.27	0.03231
	2819.34	0.00398	2819.34	0.01977	2819.34	0.02501	2819.34	0.02719	2819.34	0.02875	2819.34	0.03102	2819.34	0.03167
	2817.41	0.00402	2817.41	0.01968	2817.41	0.0248	2817.41	0.02681	2817.41	0.02823	2817.41	0.03041	2817.41	0.03098
	2815.48	0.00405	2815.48	0.01963	2815.48	0.02466	2815.48	0.02664	2815.48	0.02798	2815.48	0.0302	2815.48	0.03074
	2813.56	0.00406	2813.56	0.01963	2813.56	0.02463	2813.56	0.02667	2813.56	0.02804	2813.56	0.03031	2813.56	0.03093
	2811.63	0.00406	2811.63	0.01966	2811.63	0.02465	2811.63	0.02673	2811.63	0.02817	2811.63	0.0304	2811.63	0.03113
	2809.7	0.00403	2809.7	0.01967	2809.7	0.02462	2809.7	0.02666	2809.7	0.02808	2809.7	0.03021	2809.7	0.031
	2807.77	0.00399	2807.77	0.01967	2807.77	0.02456	2807.77	0.02658	2807.77	0.02788	2807.77	0.02998	2807.77	0.03074
	2805.84	0.00401	2805.84	0.01969	2805.84	0.02456	2805.84	0.02661	2805.84	0.02783	2805.84	0.03	2805.84	0.03073
	2803.91	0.00404	2803.91	0.01972	2803.91	0.0246	2803.91	0.0267	2803.91	0.02794	2803.91	0.03021	2803.91	0.0309
	2801.99	0.00405	2801.99	0.01972	2801.99	0.02463	2801.99	0.02676	2801.99	0.02807	2801.99	0.03037	2801.99	0.03104
	2800.06	0.00405	2800.06	0.01975	2800.06	0.02464	2800.06	0.02676	2800.06	0.02814	2800.06	0.03037	2800.06	0.03108
	2798.13	0.00406	2798.13	0.01976	2798.13	0.0246	2798.13	0.02665	2798.13	0.02805	2798.13	0.03017	2798.13	0.03091
	2796.2	0.00404	2796.2	0.01971	2796.2	0.02453	2796.2	0.02648	2796.2	0.02786	2796.2	0.02993	2796.2	0.03069
	2794.27	0.00395	2794.27	0.01964	2794.27	0.02452	2794.27	0.02646	2794.27	0.02781	2794.27	0.02992	2794.27	0.03068
	2792.34	0.00388	2792.34	0.0196	2792.34	0.0246	2792.34	0.02657	2792.34	0.02789	2792.34	0.03011	2792.34	0.03085
	2790.42	0.00387	2790.42	0.01961	2790.42	0.02467	2790.42	0.02666	2790.42	0.02796	2790.42	0.03022	2790.42	0.03098
	2788.49	0.00388	2788.49	0.01961	2788.49	0.02464	2788.49	0.02664	2788.49	0.02797	2788.49	0.03014	2788.49	0.03092
	2786.56	0.00391	2786.56	0.0196	2786.56	0.02453	2786.56	0.02654	2786.56	0.02792	2786.56	0.02997	2786.56	0.03075
	2784.63	0.004	2784.63	0.01965	2784.63	0.02447	2784.63	0.02647	2784.63	0.02789	2784.63	0.0299	2784.63	0.03064
	2782.7	0.00407	2782.7	0.01975	2782.7	0.02454	2782.7	0.02648	2782.7	0.02791	2782.7	0.02994	2782.7	0.03065
	2780.77	0.00408	2780.77	0.01978	2780.77	0.02464	2780.77	0.0265	2780.77	0.0279	2780.77	0.02997	2780.77	0.03068
	2778.84	0.00407	2778.84	0.01974	2778.84	0.02463	2778.84	0.02652	2778.84	0.02784	2778.84	0.02995	2778.84	0.03067
	2776.92	0.00406	2776.92	0.01969	2776.92	0.02455	2776.92	0.02652	2776.92	0.02775	2776.92	0.02992	2776.92	0.03061
	2774.99	0.004	2774.99	0.01968	2774.99	0.02454	2774.99	0.02652	2774.99	0.02774	2774.99	0.03	2774.99	0.03065
	2773.06	0.00392	2773.06	0.01968	2773.06	0.02458	2773.06	0.02655	2773.06	0.02782	2773.06	0.03016	2773.06	0.0308
	2771.13	0.00389	2771.13	0.01969	2771.13	0.02455	2771.13	0.02653	2771.13	0.02784	2771.13	0.03016	2771.13	0.03083
	2769.2	0.00394	2769.2	0.01969	2769.2	0.02445	2769.2	0.02644	2769.2	0.02775	2769.2	0.02997	2769.2	0.0307
	2767.27	0.00402	2767.27	0.01969	2767.27	0.0244	2767.27	0.02637	2767.27	0.02764	2767.27	0.02977	2767.27	0.03055
	2765.35	0.00404	2765.35	0.01966	2765.35	0.02439	2765.35	0.02629	2765.35	0.02758	2765.35	0.02964	2765.35	0.0304
	2763.42	0.00402	2763.42	0.01959	2763.42	0.02439	2763.42	0.02623	2763.42	0.02758	2763.42	0.02961	2763.42	0.03033
	2761.49	0.00399	2761.49	0.01955	2761.49	0.02441	2761.49	0.02626	2761.49	0.02762	2761.49	0.02968	2761.49	0.03039
	2759.56	0.00397	2759.56	0.01959	2759.56	0.02444	2759.56	0.02638	2759.56	0.02772	2759.56	0.02977	2759.56	0.03053
	2757.63	0.00398	2757.63	0.01967	2757.63	0.02444	2757.63	0.02648	2757.63	0.0278	2757.63	0.02981	2757.63	0.03062
	2755.7	0.00401	2755.7	0.01972	2755.7	0.0244	2755.7	0.02645	2755.7	0.02773	2755.7	0.02974	2755.7	0.0305
	2753.78	0.00402	2753.78	0.01971	2753.78	0.02437	2753.78	0.02632	2753.78	0.02756	2753.78	0.02964	2753.78	0.03032
	2751.85	0.00403	2751.85	0.0197	2751.85	0.0244	2751.85	0.02626	2751.85	0.0275	2751.85	0.02962	2751.85	0.03028
	2749.92	0.00405	2749.92	0.01971	2749.92	0.02443	2749.92	0.02625	2749.92	0.02751	2749.92	0.02962	2749.92	0.03034
	2747.99	0.00402	2747.99	0.01971	2747.99	0.02441	2747.99	0.02623	2747.99	0.02749	2747.99	0.02959	2747.99	0.03035
	2746.06	0.00396	2746.06	0.01967	2746.06	0.02437	2746.06	0.02623	2746.06	0.0275	2746.06	0.02963	2746.06	0.03037
	2744.13	0.00394	2744.13	0.01965	2744.13	0.02445	2744.13	0.02636	2744.13	0.0277	2744.13	0.02989	2744.13	0.03059
	2742.2	0.00396	2742.2	0.01967	2742.2	0.02456	2742.2	0.0265	2742.2	0.0279	2742.2	0.03015	2742.2	0.03083
	2740.28	0.00395	2740.28	0.01969	2740.28	0.02452	2740.28	0.02642	2740.28	0.02781	2740.28	0.02999	2740.28	0.03073
	2738.35	0.00395	2738.35	0.01968	2738.35	0.02438	2738.35	0.02622	2738.35	0.0276	2738.35	0.02964	2738.35	0.0304
	2736.42	0.00398	2736.42	0.01968	2736.42	0.02431	2736.42	0.02613	2736.42	0.02753	2736.42	0.02948	2736.42	0.0302
	2734.49	0.004	2734.49	0.01969	2734.49	0.02432	2734.49	0.02614	2734.49	0.02753	2734.49	0.02949	2734.49	0.03018
	2732.56	0.00397	2732.56	0.01968	2732.56	0.02436	2732.56	0.02615	2732.56	0.02748	2732.56	0.02951	2732.56	0.03021
	2730.63	0.00394	2730.63	0.01964	2730.63	0.0244	2730.63	0.02618	2730.63	0.02748	2730.63	0.02957	2730.63	0.0303
	2728.71	0.00397	2728.71	0.01965	2728.71	0.02448	2728.71	0.02634	2728.71	0.02769	2728.71	0.02979	2728.71	0.03058
	2726.78	0.00406	2726.78	0.01972	2726.78	0.02459	2726.78	0.02652	2726.78	0.0279	2726.78	0.03	2726.78	0.03083
	2724.85	0.00413	2724.85	0.01976	2724.85	0.0246	2724.85	0.02649	2724.85	0.02782	2724.85	0.0299	2724.85	0.03072
	2722.92	0.00411	2722.92	0.01974	2722.92	0.0245	2722.92	0.02629	2722.92	0.02758	2722.92	0.02965	2722.92	0.03042
	2720.99	0.00403	2720.99	0.01969	2720.99	0.02441	2720.99	0.02613	2720.99	0.02743	2720.99	0.02951	2720.99	0.03023
	2719.06	0.00398	2719.06	0.01965	2719.06	0.02434	2719.06	0.02611	2719.06	0.02734	2719.06	0.02945	2719.06	0.03014
	2717.14	0.00399	2717.14	0.01962	2717.14	0.02431	2717.14	0.02615	2717.14	0.02729	2717.14	0.02942	2717.14	0.03013
	2715.21	0.00401	2715.21	0.0196	2715.21	0.02431	2715.21	0.02618	2715.21	0.02739	2715.21	0.0295	2715.21	0.03027
	2713.28	0.004	2713.28	0.01963	2713.28	0.02434	2713.28	0.02626	2713.28	0.02761	2713.28	0.02971	2713.28	0.03053
	2711.35	0.00402	2711.35	0.01969	2711.35	0.02442	2711.35	0.02631	2711.35	0.02771	2711.35	0.02982	2711.35	0.03064
	2709.42	0.00406	2709.42	0.01971	2709.42	0.02442	2709.42	0.02624	2709.42	0.02755	2709.42	0.02966	2709.42	0.03044
	2707.49	0.00406	2707.49	0.01968	2707.49	0.02431	2707.49	0.02616	2707.49	0.02735	2707.49	0.02947	2707.49	0.0302
	2705.57	0.00401	2705.57	0.01966	2705.57	0.02425	2705.57	0.02617	2705.57	0.02727	2705.57	0.02947	2705.57	0.03013
	2703.64	0.00396	2703.64	0.01968	2703.64	0.02428	2703.64	0.02621	2703.64	0.02727	2703.64	0.0295	2703.64	0.03015
	2701.71	0.00395	2701.71	0.0197	2701.71	0.02434	2701.71	0.02621	2701.71	0.02732	2701.71	0.02951	2701.71	0.03016
	2699.78	0.004	2699.78	0.01973	2699.78	0.02442	2699.78	0.02625	2699.78	0.02746	2699.78	0.0296	2699.78	0.03024
	2697.85	0.00408	2697.85	0.0198	2697.85	0.02451	2697.85	0.02638	2697.85	0.0277	2697.85	0.0298	2697.85	0.03045
	2695.92	0.0041	2695.92	0.01983	2695.92	0.02457	2695.92	0.02643	2695.92	0.02778	2695.92	0.02985	2695.92	0.03058
	2693.99	0.00406	2693.99	0.01978	2693.99	0.0245	2693.99	0.0263	2693.99	0.02764	2693.99	0.02968	2693.99	0.03045
	2692.07	0.004	2692.07	0.01971	2692.07	0.02437	2692.07	0.02614	2692.07	0.02748	2692.07	0.0295	2692.07	0.03025
	2690.14	0.00399	2690.14	0.01966	2690.14	0.02431	2690.14	0.02606	2690.14	0.02742	2690.14	0.02943	2690.14	0.03012
	2688.21	0.00402	2688.21	0.01966	2688.21	0.02434	2688.21	0.0261	2688.21	0.02745	2688.21	0.02949	2688.21	0.03013
	2686.28	0.00407	2686.28	0.01972	2686.28	0.02443	2686.28	0.02622	2686.28	0.02757	2686.28	0.02964	2686.28	0.03028
	2684.35	0.00407	2684.35	0.01976	2684.35	0.02452	2684.35	0.02634	2684.35	0.0277	2684.35	0.02979	2684.35	0.03046
	2682.42	0.00406	2682.42	0.01979	2682.42	0.02456	2682.42	0.0264	2682.42	0.02772	2682.42	0.02981	2682.42	0.0305
	2680.5	0.00409	2680.5	0.01979	2680.5	0.02452	2680.5	0.02636	2680.5	0.02762	2680.5	0.02972	2680.5	0.03043
	2678.57	0.00411	2678.57	0.01974	2678.57	0.02443	2678.57	0.02623	2678.57	0.02748	2678.57	0.02959	2678.57	0.03034
	2676.64	0.00406	2676.64	0.01969	2676.64	0.02437	2676.64	0.02611	2676.64	0.02739	2676.64	0.0295	2676.64	0.03024
	2674.71	0.00401	2674.71	0.01969	2674.71	0.02436	2674.71	0.02608	2674.71	0.02737	2674.71	0.02948	2674.71	0.03017
	2672.78	0.00403	2672.78	0.01974	2672.78	0.02439	2672.78	0.02616	2672.78	0.02744	2672.78	0.02954	2672.78	0.03016
	2670.85	0.00408	2670.85	0.0198	2670.85	0.02443	2670.85	0.02628	2670.85	0.02756	2670.85	0.02963	2670.85	0.03022
	2668.93	0.0041	2668.93	0.01982	2668.93	0.02444	2668.93	0.02631	2668.93	0.02762	2668.93	0.02967	2668.93	0.03028
	2667	0.00404	2667	0.01978	2667	0.02438	2667	0.02625	2667	0.02756	2667	0.02963	2667	0.03028
	2665.07	0.00398	2665.07	0.01972	2665.07	0.02433	2665.07	0.02619	2665.07	0.02746	2665.07	0.02955	2665.07	0.03023
	2663.14	0.00402	2663.14	0.0197	2663.14	0.02435	2663.14	0.02618	2663.14	0.02742	2663.14	0.02947	2663.14	0.0302
	2661.21	0.00407	2661.21	0.01972	2661.21	0.02439	2661.21	0.02622	2661.21	0.02743	2661.21	0.02944	2661.21	0.03023
	2659.28	0.00405	2659.28	0.01973	2659.28	0.0244	2659.28	0.02626	2659.28	0.02743	2659.28	0.0295	2659.28	0.03032
	2657.35	0.00397	2657.35	0.01972	2657.35	0.02439	2657.35	0.02628	2657.35	0.02743	2657.35	0.02957	2657.35	0.03038
	2655.43	0.00393	2655.43	0.01969	2655.43	0.02438	2655.43	0.02624	2655.43	0.02743	2655.43	0.02956	2655.43	0.03032
	2653.5	0.00393	2653.5	0.01967	2653.5	0.02437	2653.5	0.02619	2653.5	0.02745	2653.5	0.02953	2653.5	0.03018
	2651.57	0.00395	2651.57	0.01969	2651.57	0.02439	2651.57	0.0262	2651.57	0.02748	2651.57	0.0296	2651.57	0.03012
	2649.64	0.00401	2649.64	0.01978	2649.64	0.02443	2649.64	0.02626	2649.64	0.02751	2649.64	0.02969	2649.64	0.03017
	2647.71	0.00405	2647.71	0.01983	2647.71	0.02442	2647.71	0.02633	2647.71	0.02751	2647.71	0.02965	2647.71	0.03024
	2645.78	0.00407	2645.78	0.01982	2645.78	0.02442	2645.78	0.02634	2645.78	0.02751	2645.78	0.02956	2645.78	0.03031
	2643.86	0.00411	2643.86	0.01983	2643.86	0.02449	2643.86	0.0263	2643.86	0.02756	2643.86	0.02954	2643.86	0.03041
	2641.93	0.00417	2641.93	0.01988	2641.93	0.02456	2641.93	0.02631	2641.93	0.02763	2641.93	0.02963	2641.93	0.03049
	2640	0.00419	2640	0.01993	2640	0.02457	2640	0.02635	2640	0.02767	2640	0.02971	2640	0.03051
	2638.07	0.00416	2638.07	0.01991	2638.07	0.02453	2638.07	0.02636	2638.07	0.02768	2638.07	0.02971	2638.07	0.0305
	2636.14	0.00409	2636.14	0.01984	2636.14	0.02448	2636.14	0.02629	2636.14	0.02764	2636.14	0.02967	2636.14	0.03045
	2634.21	0.00399	2634.21	0.01977	2634.21	0.02446	2634.21	0.02623	2634.21	0.02755	2634.21	0.02965	2634.21	0.03039
	2632.29	0.00394	2632.29	0.01978	2632.29	0.02449	2632.29	0.02623	2632.29	0.02752	2632.29	0.02965	2632.29	0.03037
	2630.36	0.00399	2630.36	0.01986	2630.36	0.02454	2630.36	0.02628	2630.36	0.02758	2630.36	0.02967	2630.36	0.03038
	2628.43	0.00407	2628.43	0.01988	2628.43	0.02454	2628.43	0.02629	2628.43	0.02761	2628.43	0.02966	2628.43	0.03036
	2626.5	0.00412	2626.5	0.01986	2626.5	0.02449	2626.5	0.02626	2626.5	0.02757	2626.5	0.02959	2626.5	0.03033
	2624.57	0.00414	2624.57	0.01988	2624.57	0.02448	2624.57	0.0263	2624.57	0.02754	2624.57	0.02955	2624.57	0.03035
	2622.64	0.00415	2622.64	0.01993	2622.64	0.02451	2622.64	0.02637	2622.64	0.02756	2622.64	0.02956	2622.64	0.0304
	2620.71	0.0041	2620.71	0.01994	2620.71	0.02453	2620.71	0.02639	2620.71	0.02758	2620.71	0.02958	2620.71	0.0304
	2618.79	0.00404	2618.79	0.01991	2618.79	0.02456	2618.79	0.02633	2618.79	0.02759	2618.79	0.0296	2618.79	0.03036
	2616.86	0.00401	2616.86	0.01988	2616.86	0.02456	2616.86	0.02626	2616.86	0.0276	2616.86	0.02964	2616.86	0.03034
	2614.93	0.00402	2614.93	0.01987	2614.93	0.02451	2614.93	0.02621	2614.93	0.02759	2614.93	0.02965	2614.93	0.03036
	2613	0.00405	2613	0.01986	2613	0.02449	2613	0.02624	2613	0.02758	2613	0.02962	2613	0.03037
	2611.07	0.00407	2611.07	0.01985	2611.07	0.02455	2611.07	0.0263	2611.07	0.02757	2611.07	0.02962	2611.07	0.03037
	2609.14	0.00407	2609.14	0.01983	2609.14	0.02458	2609.14	0.02631	2609.14	0.02755	2609.14	0.02962	2609.14	0.03035
	2607.22	0.00404	2607.22	0.0198	2607.22	0.02457	2607.22	0.02629	2607.22	0.02752	2607.22	0.02961	2607.22	0.03035
	2605.29	0.004	2605.29	0.01979	2605.29	0.02458	2605.29	0.02632	2605.29	0.02755	2605.29	0.02963	2605.29	0.03037
	2603.36	0.004	2603.36	0.01984	2603.36	0.02464	2603.36	0.0264	2603.36	0.02767	2603.36	0.02974	2603.36	0.03046
	2601.43	0.00404	2601.43	0.01992	2601.43	0.02469	2601.43	0.02649	2601.43	0.0278	2601.43	0.02985	2601.43	0.03059
	2599.5	0.00408	2599.5	0.01994	2599.5	0.02467	2599.5	0.02652	2599.5	0.02786	2599.5	0.02987	2599.5	0.03065
	2597.57	0.00409	2597.57	0.0199	2597.57	0.02461	2597.57	0.02646	2597.57	0.02782	2597.57	0.02978	2597.57	0.03061
	2595.65	0.00407	2595.65	0.01987	2595.65	0.0246	2595.65	0.02636	2595.65	0.02771	2595.65	0.02968	2595.65	0.03054
	2593.72	0.00408	2593.72	0.01987	2593.72	0.02458	2593.72	0.02631	2593.72	0.02761	2593.72	0.02967	2593.72	0.03051
	2591.79	0.0041	2591.79	0.01986	2591.79	0.02457	2591.79	0.02631	2591.79	0.02758	2591.79	0.02972	2591.79	0.03047
	2589.86	0.00409	2589.86	0.01985	2589.86	0.02457	2589.86	0.02634	2589.86	0.02756	2589.86	0.02974	2589.86	0.03042
	2587.93	0.00405	2587.93	0.01982	2587.93	0.02455	2587.93	0.02634	2587.93	0.02755	2587.93	0.02971	2587.93	0.03038
	2586	0.00403	2586	0.0198	2586	0.02453	2586	0.02633	2586	0.02755	2586	0.02969	2586	0.03041
	2584.07	0.00408	2584.07	0.01977	2584.07	0.02455	2584.07	0.02632	2584.07	0.02756	2584.07	0.02973	2584.07	0.03046
	2582.15	0.00412	2582.15	0.01975	2582.15	0.02455	2582.15	0.0263	2582.15	0.02754	2582.15	0.02976	2582.15	0.0305
	2580.22	0.00412	2580.22	0.01979	2580.22	0.02452	2580.22	0.02631	2580.22	0.02758	2580.22	0.02976	2580.22	0.03051
	2578.29	0.00413	2578.29	0.01988	2578.29	0.02455	2578.29	0.02634	2578.29	0.02768	2578.29	0.02977	2578.29	0.03055
	2576.36	0.00412	2576.36	0.0199	2576.36	0.02461	2576.36	0.02634	2576.36	0.02771	2576.36	0.02975	2576.36	0.03059
	2574.43	0.00409	2574.43	0.01986	2574.43	0.02461	2574.43	0.0263	2574.43	0.02767	2574.43	0.02971	2574.43	0.0306
	2572.5	0.00408	2572.5	0.01986	2572.5	0.02459	2572.5	0.02631	2572.5	0.02765	2572.5	0.02971	2572.5	0.03061
	2570.58	0.00412	2570.58	0.01992	2570.58	0.02463	2570.58	0.02641	2570.58	0.02769	2570.58	0.02978	2570.58	0.03065
	2568.65	0.00416	2568.65	0.01999	2568.65	0.02466	2568.65	0.02649	2568.65	0.02774	2568.65	0.02984	2568.65	0.03068
	2566.72	0.00415	2566.72	0.01998	2566.72	0.02459	2566.72	0.02647	2566.72	0.02773	2566.72	0.02981	2566.72	0.03066
	2564.79	0.00406	2564.79	0.01994	2564.79	0.02447	2564.79	0.0264	2564.79	0.02766	2564.79	0.02974	2564.79	0.03062
	2562.86	0.00401	2562.86	0.01996	2562.86	0.02443	2562.86	0.02637	2562.86	0.02763	2562.86	0.02971	2562.86	0.03063
	2560.93	0.00402	2560.93	0.01999	2560.93	0.02447	2560.93	0.02638	2560.93	0.02766	2560.93	0.02972	2560.93	0.03069
	2559.01	0.00405	2559.01	0.01999	2559.01	0.02454	2559.01	0.0264	2559.01	0.02771	2559.01	0.02977	2559.01	0.03073
	2557.08	0.00404	2557.08	0.01994	2557.08	0.02457	2557.08	0.02641	2557.08	0.02775	2557.08	0.02985	2557.08	0.03072
	2555.15	0.00404	2555.15	0.0199	2555.15	0.02456	2555.15	0.02639	2555.15	0.02776	2555.15	0.02989	2555.15	0.03067
	2553.22	0.00406	2553.22	0.01991	2553.22	0.02455	2553.22	0.02639	2553.22	0.02775	2553.22	0.02991	2553.22	0.03065
	2551.29	0.00411	2551.29	0.01996	2551.29	0.02458	2551.29	0.02643	2551.29	0.02775	2551.29	0.02991	2551.29	0.03071
	2549.36	0.00414	2549.36	0.02002	2549.36	0.0246	2549.36	0.02649	2549.36	0.02778	2549.36	0.0299	2549.36	0.0308
	2547.44	0.0041	2547.44	0.02004	2547.44	0.0246	2547.44	0.02655	2547.44	0.02782	2547.44	0.02992	2547.44	0.03085
	2545.51	0.00403	2545.51	0.02003	2545.51	0.0246	2545.51	0.02657	2545.51	0.02782	2545.51	0.02993	2545.51	0.03086
	2543.58	0.00406	2543.58	0.02005	2543.58	0.02466	2543.58	0.02658	2543.58	0.02783	2543.58	0.02991	2543.58	0.03083
	2541.65	0.00415	2541.65	0.02009	2541.65	0.02474	2541.65	0.0266	2541.65	0.02783	2541.65	0.02992	2541.65	0.03079
	2539.72	0.00418	2539.72	0.02012	2539.72	0.02478	2539.72	0.02659	2539.72	0.02782	2539.72	0.02995	2539.72	0.03077
	2537.79	0.00412	2537.79	0.02011	2537.79	0.02479	2537.79	0.02657	2537.79	0.0278	2537.79	0.02998	2537.79	0.03082
	2535.86	0.00408	2535.86	0.02005	2535.86	0.02476	2535.86	0.02653	2535.86	0.02778	2535.86	0.02998	2535.86	0.03086
	2533.94	0.00409	2533.94	0.02	2533.94	0.0247	2533.94	0.02652	2533.94	0.02777	2533.94	0.02998	2533.94	0.03084
	2532.01	0.00413	2532.01	0.02	2532.01	0.02469	2532.01	0.02652	2532.01	0.02787	2532.01	0.02999	2532.01	0.03083
	2530.08	0.00416	2530.08	0.02006	2530.08	0.02474	2530.08	0.02653	2530.08	0.02799	2530.08	0.03003	2530.08	0.03085
	2528.15	0.00414	2528.15	0.02009	2528.15	0.02477	2528.15	0.02652	2528.15	0.028	2528.15	0.03004	2528.15	0.03086
	2526.22	0.00407	2526.22	0.02005	2526.22	0.02471	2526.22	0.02651	2526.22	0.02789	2526.22	0.03004	2526.22	0.03085
	2524.29	0.00404	2524.29	0.01998	2524.29	0.02467	2524.29	0.02653	2524.29	0.02782	2524.29	0.03005	2524.29	0.03087
	2522.37	0.00409	2522.37	0.01999	2522.37	0.0247	2522.37	0.02655	2522.37	0.02781	2522.37	0.03003	2522.37	0.03093
	2520.44	0.00413	2520.44	0.02004	2520.44	0.02472	2520.44	0.02655	2520.44	0.02781	2520.44	0.02998	2520.44	0.03095
	2518.51	0.00414	2518.51	0.02003	2518.51	0.02473	2518.51	0.02656	2518.51	0.0278	2518.51	0.03	2518.51	0.03093
	2516.58	0.00416	2516.58	0.02005	2516.58	0.02479	2516.58	0.02662	2516.58	0.02787	2516.58	0.0301	2516.58	0.03097
	2514.65	0.00417	2514.65	0.02011	2514.65	0.02484	2514.65	0.02667	2514.65	0.02794	2514.65	0.03019	2514.65	0.03104
	2512.72	0.00409	2512.72	0.02012	2512.72	0.02478	2512.72	0.02667	2512.72	0.02791	2512.72	0.03019	2512.72	0.03105
	2510.8	0.004	2510.8	0.02006	2510.8	0.02471	2510.8	0.02662	2510.8	0.02785	2510.8	0.03013	2510.8	0.03103
	2508.87	0.004	2508.87	0.02003	2508.87	0.02469	2508.87	0.02663	2508.87	0.02787	2508.87	0.03008	2508.87	0.03105
	2506.94	0.00408	2506.94	0.02007	2506.94	0.02472	2506.94	0.02672	2506.94	0.02796	2506.94	0.03013	2506.94	0.03112
	2505.01	0.00417	2505.01	0.02015	2505.01	0.02478	2505.01	0.0268	2505.01	0.02805	2505.01	0.03023	2505.01	0.03119
	2503.08	0.00417	2503.08	0.0202	2503.08	0.02482	2503.08	0.02676	2503.08	0.02805	2503.08	0.03025	2503.08	0.03118
	2501.15	0.0041	2501.15	0.02021	2501.15	0.02484	2501.15	0.02669	2501.15	0.02802	2501.15	0.03021	2501.15	0.03113
	2499.22	0.00407	2499.22	0.02024	2499.22	0.02486	2499.22	0.02671	2499.22	0.02803	2499.22	0.03023	2499.22	0.03112
	2497.3	0.00408	2497.3	0.02027	2497.3	0.02492	2497.3	0.02682	2497.3	0.02809	2497.3	0.03034	2497.3	0.0312
	2495.37	0.0041	2495.37	0.02028	2495.37	0.02499	2495.37	0.02691	2495.37	0.02814	2495.37	0.03044	2495.37	0.03132
	2493.44	0.00414	2493.44	0.02027	2493.44	0.02504	2493.44	0.02696	2493.44	0.02819	2493.44	0.03049	2493.44	0.03139
	2491.51	0.00418	2491.51	0.02029	2491.51	0.02507	2491.51	0.02697	2491.51	0.02825	2491.51	0.03051	2491.51	0.03135
	2489.58	0.00416	2489.58	0.02028	2489.58	0.02508	2489.58	0.02693	2489.58	0.02829	2489.58	0.03048	2489.58	0.03131
	2487.65	0.00412	2487.65	0.02025	2487.65	0.0251	2487.65	0.02692	2487.65	0.02828	2487.65	0.03044	2487.65	0.03132
	2485.73	0.00414	2485.73	0.02023	2485.73	0.02512	2485.73	0.02695	2485.73	0.02828	2485.73	0.03045	2485.73	0.03136
	2483.8	0.00415	2483.8	0.02025	2483.8	0.02511	2483.8	0.02699	2483.8	0.0283	2483.8	0.03048	2483.8	0.03142
	2481.87	0.00413	2481.87	0.02028	2481.87	0.02511	2481.87	0.02702	2481.87	0.02832	2481.87	0.0305	2481.87	0.03149
	2479.94	0.00409	2479.94	0.02028	2479.94	0.02512	2479.94	0.02705	2479.94	0.02838	2479.94	0.03051	2479.94	0.03155
	2478.01	0.00407	2478.01	0.02027	2478.01	0.02515	2478.01	0.02705	2478.01	0.02847	2478.01	0.03054	2478.01	0.03157
	2476.08	0.00409	2476.08	0.02031	2476.08	0.02519	2476.08	0.02706	2476.08	0.02853	2476.08	0.03059	2476.08	0.0316
	2474.16	0.00417	2474.16	0.02039	2474.16	0.02526	2474.16	0.02712	2474.16	0.02855	2474.16	0.03064	2474.16	0.03169
	2472.23	0.00426	2472.23	0.02046	2472.23	0.0253	2472.23	0.02717	2472.23	0.02854	2472.23	0.03067	2472.23	0.03179
	2470.3	0.00425	2470.3	0.02043	2470.3	0.02526	2470.3	0.02716	2470.3	0.0285	2470.3	0.03068	2470.3	0.03177
	2468.37	0.00414	2468.37	0.02035	2468.37	0.02519	2468.37	0.02713	2468.37	0.02849	2468.37	0.03069	2468.37	0.03167
	2466.44	0.00408	2466.44	0.02034	2466.44	0.02521	2466.44	0.02714	2466.44	0.02854	2466.44	0.03072	2466.44	0.03164
	2464.51	0.00411	2464.51	0.02037	2464.51	0.02526	2464.51	0.02714	2464.51	0.02858	2464.51	0.0307	2464.51	0.03168
	2462.58	0.00414	2462.58	0.02039	2462.58	0.02527	2462.58	0.02713	2462.58	0.02858	2462.58	0.03065	2462.58	0.03171
	2460.66	0.00416	2460.66	0.02042	2460.66	0.02525	2460.66	0.02715	2460.66	0.02855	2460.66	0.03068	2460.66	0.03175
	2458.73	0.0042	2458.73	0.02043	2458.73	0.02523	2458.73	0.02718	2458.73	0.02855	2458.73	0.03072	2458.73	0.03178
	2456.8	0.00422	2456.8	0.02041	2456.8	0.02523	2456.8	0.02718	2456.8	0.02858	2456.8	0.03073	2456.8	0.03181
	2454.87	0.00422	2454.87	0.02041	2454.87	0.02526	2454.87	0.02719	2454.87	0.0286	2454.87	0.03074	2454.87	0.03187
	2452.94	0.00423	2452.94	0.02045	2452.94	0.02529	2452.94	0.02725	2452.94	0.02863	2452.94	0.03078	2452.94	0.03194
	2451.01	0.00425	2451.01	0.02048	2451.01	0.02528	2451.01	0.02728	2451.01	0.02863	2451.01	0.0308	2451.01	0.03196
	2449.09	0.00424	2449.09	0.02047	2449.09	0.02526	2449.09	0.02724	2449.09	0.02856	2449.09	0.0308	2449.09	0.03193
	2447.16	0.00419	2447.16	0.02042	2447.16	0.02525	2447.16	0.02717	2447.16	0.02849	2447.16	0.03079	2447.16	0.03188
	2445.23	0.00414	2445.23	0.02033	2445.23	0.02521	2445.23	0.0271	2445.23	0.02846	2445.23	0.03073	2445.23	0.0318
	2443.3	0.00412	2443.3	0.02026	2443.3	0.02515	2443.3	0.02707	2443.3	0.02846	2443.3	0.03069	2443.3	0.03175
	2441.37	0.00416	2441.37	0.0203	2441.37	0.02515	2441.37	0.02708	2441.37	0.02847	2441.37	0.0307	2441.37	0.03177
	2439.44	0.00421	2439.44	0.02039	2439.44	0.0252	2439.44	0.0271	2439.44	0.02847	2439.44	0.03075	2439.44	0.03179
	2437.52	0.00421	2437.52	0.02043	2437.52	0.02523	2437.52	0.02711	2437.52	0.02849	2437.52	0.03077	2437.52	0.03179
	2435.59	0.00418	2435.59	0.02042	2435.59	0.02523	2435.59	0.02714	2435.59	0.02853	2435.59	0.03076	2435.59	0.03179
	2433.66	0.00418	2433.66	0.0204	2433.66	0.02522	2433.66	0.02716	2433.66	0.02856	2433.66	0.03076	2433.66	0.03181
	2431.73	0.00419	2431.73	0.02035	2431.73	0.02519	2431.73	0.02714	2431.73	0.02855	2431.73	0.03075	2431.73	0.03182
	2429.8	0.00417	2429.8	0.02026	2429.8	0.02516	2429.8	0.02711	2429.8	0.02853	2429.8	0.03071	2429.8	0.03182
	2427.87	0.00414	2427.87	0.02023	2427.87	0.02515	2427.87	0.02712	2427.87	0.02851	2427.87	0.03068	2427.87	0.03184
	2425.94	0.00411	2425.94	0.02026	2425.94	0.02513	2425.94	0.02712	2425.94	0.02849	2425.94	0.03071	2425.94	0.03189
	2424.02	0.0041	2424.02	0.02031	2424.02	0.02511	2424.02	0.02711	2424.02	0.02847	2424.02	0.03074	2424.02	0.03192
	2422.09	0.0041	2422.09	0.02035	2422.09	0.02513	2422.09	0.0271	2422.09	0.02846	2422.09	0.03075	2422.09	0.03193
	2420.16	0.0041	2420.16	0.02034	2420.16	0.02513	2420.16	0.02706	2420.16	0.02844	2420.16	0.03075	2420.16	0.03188
	2418.23	0.00413	2418.23	0.02034	2418.23	0.02516	2418.23	0.02706	2418.23	0.02848	2418.23	0.03079	2418.23	0.03188
	2416.3	0.00418	2416.3	0.02038	2416.3	0.02523	2416.3	0.02713	2416.3	0.02858	2416.3	0.0309	2416.3	0.03199
	2414.37	0.00422	2414.37	0.02045	2414.37	0.02531	2414.37	0.02724	2414.37	0.0287	2414.37	0.03103	2414.37	0.03214
	2412.45	0.00422	2412.45	0.0205	2412.45	0.02536	2412.45	0.02732	2412.45	0.02877	2412.45	0.03109	2412.45	0.03225
	2410.52	0.0042	2410.52	0.02048	2410.52	0.02537	2410.52	0.02734	2410.52	0.02878	2410.52	0.03113	2410.52	0.03233
	2408.59	0.0042	2408.59	0.02043	2408.59	0.02536	2408.59	0.02735	2408.59	0.02882	2408.59	0.03121	2408.59	0.03243
	2406.66	0.00419	2406.66	0.0204	2406.66	0.02535	2406.66	0.02738	2406.66	0.02889	2406.66	0.03127	2406.66	0.03251
	2404.73	0.00417	2404.73	0.02038	2404.73	0.02535	2404.73	0.02738	2404.73	0.02891	2404.73	0.03128	2404.73	0.03257
	2402.8	0.00416	2402.8	0.02037	2402.8	0.02535	2402.8	0.02735	2402.8	0.02889	2402.8	0.0313	2402.8	0.03263
	2400.88	0.00417	2400.88	0.02038	2400.88	0.02537	2400.88	0.02738	2400.88	0.02894	2400.88	0.03146	2400.88	0.03287
	2398.95	0.00417	2398.95	0.02045	2398.95	0.02555	2398.95	0.0278	2398.95	0.02961	2398.95	0.03243	2398.95	0.03426
	2397.02	0.00418	2397.02	0.02068	2397.02	0.02641	2397.02	0.02963	2397.02	0.03239	2397.02	0.0365	2397.02	0.03989
	2395.09	0.00422	2395.09	0.02138	2395.09	0.02912	2395.09	0.03506	2395.09	0.04054	2395.09	0.04824	2395.09	0.05562
	2393.16	0.00426	2393.16	0.02301	2393.16	0.03544	2393.16	0.04738	2393.16	0.05872	2393.16	0.07357	2393.16	0.08855
	2391.23	0.00431	2391.23	0.02613	2391.23	0.04744	2391.23	0.07023	2391.23	0.09159	2391.23	0.11764	2391.23	0.14393
	2389.31	0.00437	2389.31	0.03125	2389.31	0.06689	2389.31	0.10618	2389.31	0.14161	2389.31	0.18218	2389.31	0.22231
	2387.38	0.00435	2387.38	0.03866	2387.38	0.09432	2387.38	0.15501	2387.38	0.20737	2387.38	0.26459	2387.38	0.31995
	2385.45	0.0042	2385.45	0.04793	2385.45	0.12798	2385.45	0.2132	2385.45	0.28432	2385.45	0.36004	2385.45	0.43247
	2383.52	0.00389	2383.52	0.05774	2383.52	0.16414	2383.52	0.27583	2383.52	0.3679	2383.52	0.46524	2383.52	0.55834
	2381.59	0.00342	2381.59	0.06652	2381.59	0.1993	2381.59	0.33989	2381.59	0.45659	2381.59	0.58037	2381.59	0.69944
	2379.66	0.00282	2379.66	0.0734	2379.66	0.23257	2379.66	0.40603	2379.66	0.55218	2379.66	0.70828	2379.66	0.85939
	2377.73	0.00202	2377.73	0.07885	2377.73	0.26586	2377.73	0.47724	2377.73	0.65789	2377.73	0.85238	2377.73	1.04196
	2375.81	0.00101	2375.81	0.08429	2375.81	0.30196	2375.81	0.55637	2375.81	0.77622	2375.81	1.01481	2375.81	1.24954
	2373.88	-0.00014	2373.88	0.09088	2373.88	0.34254	2373.88	0.64433	2373.88	0.90724	2373.88	1.19444	2373.88	1.48104
	2371.95	-0.00135	2371.95	0.09879	2371.95	0.38686	2371.95	0.73866	2371.95	1.04778	2371.95	1.38508	2371.95	1.72891
	2370.02	-0.00256	2370.02	0.10749	2370.02	0.43181	2370.02	0.83355	2370.02	1.19035	2370.02	1.57505	2370.02	1.97827
	2368.09	-0.00366	2368.09	0.11633	2368.09	0.47418	2368.09	0.92171	2368.09	1.32159	2368.09	1.75074	2368.09	2.21268
	2366.16	-0.00464	2366.16	0.12498	2366.16	0.51225	2366.16	0.99671	2366.16	1.43103	2366.16	1.90313	2366.16	2.43199
	2364.24	-0.00546	2364.24	0.13252	2364.24	0.54214	2364.24	1.05028	2364.24	1.51072	2364.24	2.01028	2364.24	2.63511
	2362.31	-0.0059	2362.31	0.13789	2362.31	0.55957	2362.31	1.07903	2362.31	1.55316	2362.31	2.05935	2362.31	2.74932
	2360.38	-0.00585	2360.38	0.14117	2360.38	0.56615	2360.38	1.09007	2360.38	1.56755	2360.38	2.08076	2360.38	2.69338
	2358.45	-0.00546	2358.45	0.14146	2358.45	0.56045	2358.45	1.07532	2358.45	1.54165	2358.45	2.0524	2358.45	2.55606
	2356.52	-0.00476	2356.52	0.13728	2356.52	0.53468	2356.52	1.01378	2356.52	1.44288	2356.52	1.91206	2356.52	2.36843
	2354.59	-0.00365	2354.59	0.13026	2354.59	0.4949	2354.59	0.92661	2354.59	1.30956	2354.59	1.72939	2354.59	2.15049
	2352.67	-0.0023	2352.67	0.12284	2352.67	0.45392	2352.67	0.84252	2352.67	1.18493	2352.67	1.56445	2352.67	1.94826
	2350.74	-0.00114	2350.74	0.11587	2350.74	0.4194	2350.74	0.77653	2350.74	1.0942	2350.74	1.44813	2350.74	1.81188
	2348.81	-0.00062	2348.81	0.11166	2348.81	0.40258	2348.81	0.74893	2348.81	1.06223	2348.81	1.41138	2348.81	1.77346
	2346.88	-0.00097	2346.88	0.11282	2346.88	0.41147	2346.88	0.77103	2346.88	1.09835	2346.88	1.46286	2346.88	1.83856
	2344.95	-0.00194	2344.95	0.11719	2344.95	0.43729	2344.95	0.82947	2344.95	1.18689	2344.95	1.5864	2344.95	1.99681
	2343.02	-0.00284	2343.02	0.11689	2343.02	0.44683	2343.02	0.86044	2343.02	1.24035	2343.02	1.67	2343.02	2.1194
	2341.09	-0.00321	2341.09	0.11148	2341.09	0.43193	2341.09	0.8361	2341.09	1.20787	2341.09	1.6273	2341.09	2.06907
	2339.17	-0.0031	2339.17	0.1065	2339.17	0.41403	2339.17	0.80057	2339.17	1.15621	2339.17	1.55271	2339.17	1.97011
	2337.24	-0.00285	2337.24	0.10308	2337.24	0.40141	2337.24	0.77661	2337.24	1.12373	2337.24	1.5082	2337.24	1.91062
	2335.31	-0.00275	2335.31	0.1017	2335.31	0.39644	2335.31	0.7678	2335.31	1.11279	2335.31	1.49681	2335.31	1.89639
	2333.38	-0.00271	2333.38	0.10334	2333.38	0.40061	2333.38	0.77126	2333.38	1.11219	2333.38	1.49476	2333.38	1.89202
	2331.45	-0.0025	2331.45	0.10581	2331.45	0.40662	2331.45	0.77477	2331.45	1.10774	2331.45	1.48066	2331.45	1.87035
	2329.52	-0.00215	2329.52	0.10569	2329.52	0.40533	2329.52	0.77047	2329.52	1.10009	2329.52	1.46659	2329.52	1.85501
	2327.6	-0.0018	2327.6	0.10418	2327.6	0.39969	2327.6	0.76169	2327.6	1.08919	2327.6	1.45291	2327.6	1.83591
	2325.67	-0.00141	2325.67	0.10483	2325.67	0.39703	2325.67	0.75035	2325.67	1.06525	2325.67	1.41558	2325.67	1.77458
	2323.74	-0.0009	2323.74	0.10733	2323.74	0.39647	2323.74	0.73456	2323.74	1.02946	2323.74	1.35722	2323.74	1.68898
	2321.81	-0.00032	2321.81	0.10817	2321.81	0.39192	2321.81	0.71654	2321.81	0.99902	2321.81	1.31229	2321.81	1.63128
	2319.88	0.00036	2319.88	0.10573	2319.88	0.38102	2319.88	0.69837	2319.88	0.97827	2319.88	1.28735	2319.88	1.60233
	2317.95	0.00103	2317.95	0.10144	2317.95	0.36412	2317.95	0.67028	2317.95	0.94104	2317.95	1.23954	2317.95	1.54017
	2316.03	0.0015	2316.03	0.09822	2316.03	0.34685	2316.03	0.63512	2316.03	0.88763	2316.03	1.16768	2316.03	1.44653
	2314.1	0.00182	2314.1	0.09896	2314.1	0.3425	2314.1	0.62038	2314.1	0.86156	2314.1	1.12998	2314.1	1.39717
	2312.17	0.00213	2312.17	0.10245	2312.17	0.35245	2312.17	0.63548	2312.17	0.88032	2312.17	1.15137	2312.17	1.42437
	2310.24	0.00248	2310.24	0.10383	2310.24	0.35805	2310.24	0.64953	2310.24	0.90473	2310.24	1.18784	2310.24	1.47939
	2308.31	0.00289	2308.31	0.10105	2308.31	0.34527	2308.31	0.62835	2308.31	0.87947	2308.31	1.1606	2308.31	1.45399
	2306.38	0.00328	2306.38	0.09537	2306.38	0.31791	2306.38	0.57418	2306.38	0.80134	2306.38	1.05621	2306.38	1.32072
	2304.45	0.00352	2304.45	0.08895	2304.45	0.2887	2304.45	0.51747	2304.45	0.72052	2304.45	0.94941	2304.45	1.18653
	2302.53	0.00365	2302.53	0.08417	2302.53	0.26884	2302.53	0.48159	2302.53	0.672	2302.53	0.88808	2302.53	1.11239
	2300.6	0.00377	2300.6	0.08122	2300.6	0.25743	2300.6	0.4611	2300.6	0.64429	2300.6	0.85265	2300.6	1.06918
	2298.67	0.00391	2298.67	0.07829	2298.67	0.24672	2298.67	0.44111	2298.67	0.61587	2298.67	0.81397	2298.67	1.01944
	2296.74	0.00406	2296.74	0.07448	2296.74	0.23356	2296.74	0.41854	2296.74	0.58494	2296.74	0.77293	2296.74	0.96658
	2294.81	0.00417	2294.81	0.06989	2294.81	0.21725	2294.81	0.39043	2294.81	0.54603	2294.81	0.7212	2294.81	0.899
	2292.88	0.00423	2292.88	0.06473	2292.88	0.19727	2292.88	0.35268	2292.88	0.49143	2292.88	0.64668	2292.88	0.80246
	2290.96	0.00427	2290.96	0.05954	2290.96	0.17645	2290.96	0.31297	2290.96	0.43533	2290.96	0.57318	2290.96	0.71315
	2289.03	0.00431	2289.03	0.05478	2289.03	0.15809	2289.03	0.28009	2289.03	0.392	2289.03	0.52141	2289.03	0.6563
	2287.1	0.0044	2287.1	0.05051	2287.1	0.14214	2287.1	0.25248	2287.1	0.35641	2287.1	0.48004	2287.1	0.61135
	2285.17	0.00449	2285.17	0.04666	2285.17	0.12772	2285.17	0.22688	2285.17	0.32182	2285.17	0.43665	2285.17	0.55949
	2283.24	0.00448	2283.24	0.04331	2283.24	0.11523	2283.24	0.20403	2283.24	0.28983	2283.24	0.39439	2283.24	0.50652
	2281.31	0.00443	2281.31	0.04058	2281.31	0.10494	2281.31	0.18458	2281.31	0.26208	2281.31	0.35679	2281.31	0.45845
	2279.39	0.00437	2279.39	0.03835	2279.39	0.09639	2279.39	0.16798	2279.39	0.23815	2279.39	0.32396	2279.39	0.41618
	2277.46	0.0043	2277.46	0.03642	2277.46	0.08892	2277.46	0.15339	2277.46	0.21707	2277.46	0.29521	2277.46	0.37928
	2275.53	0.0042	2275.53	0.03468	2275.53	0.08207	2275.53	0.14002	2275.53	0.19749	2275.53	0.26853	2275.53	0.34504
	2273.6	0.00413	2273.6	0.03311	2273.6	0.07575	2273.6	0.12754	2273.6	0.17883	2273.6	0.24267	2273.6	0.31148
	2271.67	0.00411	2271.67	0.03169	2271.67	0.07016	2271.67	0.1164	2271.67	0.16208	2271.67	0.21917	2271.67	0.28078
	2269.74	0.00414	2269.74	0.03048	2269.74	0.06548	2269.74	0.10718	2269.74	0.14842	2269.74	0.2002	2269.74	0.2563
	2267.82	0.00414	2267.82	0.0295	2267.82	0.06152	2267.82	0.09944	2267.82	0.13705	2267.82	0.18452	2267.82	0.23612
	2265.89	0.00405	2265.89	0.02865	2265.89	0.05794	2265.89	0.09234	2265.89	0.12642	2265.89	0.16951	2265.89	0.2163
	2263.96	0.00397	2263.96	0.02791	2263.96	0.0547	2263.96	0.08584	2263.96	0.11654	2263.96	0.15542	2263.96	0.19743
	2262.03	0.004	2262.03	0.02725	2262.03	0.05187	2262.03	0.08017	2262.03	0.10792	2262.03	0.14319	2262.03	0.1811
	2260.1	0.0041	2260.1	0.02664	2260.1	0.04934	2260.1	0.07509	2260.1	0.10022	2260.1	0.13225	2260.1	0.16651
	2258.17	0.00418	2258.17	0.02604	2258.17	0.04705	2258.17	0.07043	2258.17	0.09321	2258.17	0.12231	2258.17	0.15326
	2256.24	0.00424	2256.24	0.02548	2256.24	0.04502	2256.24	0.06624	2256.24	0.08696	2256.24	0.1135	2256.24	0.14158
	2254.32	0.00431	2254.32	0.02502	2254.32	0.04318	2254.32	0.0624	2254.32	0.08126	2254.32	0.1055	2254.32	0.13097
	2252.39	0.00431	2252.39	0.02464	2252.39	0.04145	2252.39	0.05877	2252.39	0.0759	2252.39	0.09795	2252.39	0.1209
	2250.46	0.00427	2250.46	0.02431	2250.46	0.03981	2250.46	0.05544	2250.46	0.07097	2250.46	0.09095	2250.46	0.11159
	2248.53	0.00428	2248.53	0.02405	2248.53	0.03836	2248.53	0.05259	2248.53	0.06663	2248.53	0.08478	2248.53	0.10343
	2246.6	0.00438	2246.6	0.02386	2246.6	0.03718	2246.6	0.05022	2246.6	0.06291	2246.6	0.0795	2246.6	0.09648
	2244.67	0.00447	2244.67	0.02367	2244.67	0.0362	2244.67	0.04811	2244.67	0.05966	2244.67	0.07482	2244.67	0.09035
	2242.75	0.00448	2242.75	0.02347	2242.75	0.03529	2242.75	0.04615	2242.75	0.05672	2242.75	0.07058	2242.75	0.08473
	2240.82	0.00444	2240.82	0.02331	2240.82	0.03445	2240.82	0.04448	2240.82	0.05413	2240.82	0.06695	2240.82	0.07981
	2238.89	0.00443	2238.89	0.02314	2238.89	0.03377	2238.89	0.04314	2238.89	0.05199	2238.89	0.06396	2238.89	0.07572
	2236.96	0.00444	2236.96	0.02296	2236.96	0.03322	2236.96	0.04201	2236.96	0.05027	2236.96	0.06146	2236.96	0.07233
	2235.03	0.00442	2235.03	0.02286	2235.03	0.03281	2235.03	0.04104	2235.03	0.04887	2235.03	0.05934	2235.03	0.06943
	2233.1	0.00437	2233.1	0.02284	2233.1	0.03252	2233.1	0.04032	2233.1	0.04778	2233.1	0.05761	2233.1	0.06701
	2231.18	0.00435	2231.18	0.02288	2231.18	0.03236	2231.18	0.03988	2231.18	0.04699	2231.18	0.05633	2231.18	0.06515
	2229.25	0.00438	2229.25	0.02293	2229.25	0.03233	2229.25	0.03966	2229.25	0.04645	2229.25	0.05545	2229.25	0.06377
	2227.32	0.0044	2227.32	0.02296	2227.32	0.03238	2227.32	0.03959	2227.32	0.04619	2227.32	0.05493	2227.32	0.06286
	2225.39	0.00439	2225.39	0.023	2225.39	0.03247	2225.39	0.03968	2225.39	0.04622	2225.39	0.05476	2225.39	0.06235
	2223.46	0.0044	2223.46	0.02307	2223.46	0.03268	2223.46	0.03992	2223.46	0.04646	2223.46	0.05483	2223.46	0.06212
	2221.53	0.0044	2221.53	0.02316	2221.53	0.03299	2221.53	0.04032	2221.53	0.0469	2221.53	0.05513	2221.53	0.06224
	2219.6	0.00439	2219.6	0.0233	2219.6	0.03339	2219.6	0.04087	2219.6	0.04757	2219.6	0.05576	2219.6	0.06279
	2217.68	0.0044	2217.68	0.0235	2217.68	0.03391	2217.68	0.04155	2217.68	0.0484	2217.68	0.05666	2217.68	0.06361
	2215.75	0.00442	2215.75	0.0237	2215.75	0.03448	2215.75	0.04235	2215.75	0.04933	2215.75	0.05768	2215.75	0.06455
	2213.82	0.00446	2213.82	0.0239	2213.82	0.03506	2213.82	0.04331	2213.82	0.05042	2213.82	0.05885	2213.82	0.06571
	2211.89	0.00445	2211.89	0.0241	2211.89	0.03565	2211.89	0.0443	2211.89	0.0516	2211.89	0.06011	2211.89	0.067
	2209.96	0.00438	2209.96	0.02426	2209.96	0.03624	2209.96	0.04524	2209.96	0.05279	2209.96	0.0614	2209.96	0.06828
	2208.03	0.00435	2208.03	0.02447	2208.03	0.03693	2208.03	0.04622	2208.03	0.05405	2208.03	0.06278	2208.03	0.06965
	2206.11	0.00442	2206.11	0.02473	2206.11	0.03771	2206.11	0.04731	2206.11	0.05535	2206.11	0.06425	2206.11	0.07115
	2204.18	0.00452	2204.18	0.02499	2204.18	0.03846	2204.18	0.0484	2204.18	0.05663	2204.18	0.06571	2204.18	0.07265
	2202.25	0.00454	2202.25	0.02524	2202.25	0.03909	2202.25	0.0494	2202.25	0.05784	2202.25	0.06704	2202.25	0.07405
	2200.32	0.00452	2200.32	0.0255	2200.32	0.03966	2200.32	0.05037	2200.32	0.05905	2200.32	0.0683	2200.32	0.07543
	2198.39	0.00453	2198.39	0.02572	2198.39	0.04028	2198.39	0.05132	2198.39	0.06025	2198.39	0.06958	2198.39	0.0768
	2196.46	0.00452	2196.46	0.02585	2196.46	0.04096	2196.46	0.05225	2196.46	0.06137	2196.46	0.07084	2196.46	0.07813
	2194.54	0.00448	2194.54	0.02599	2194.54	0.0416	2194.54	0.05316	2194.54	0.06238	2194.54	0.07203	2194.54	0.07938
	2192.61	0.00446	2192.61	0.02623	2192.61	0.04221	2192.61	0.05402	2192.61	0.06337	2192.61	0.07316	2192.61	0.08055
	2190.68	0.00449	2190.68	0.02654	2190.68	0.04281	2190.68	0.05484	2190.68	0.06435	2190.68	0.07427	2190.68	0.08171
	2188.75	0.00452	2188.75	0.02678	2188.75	0.04337	2188.75	0.05559	2188.75	0.06522	2188.75	0.07524	2188.75	0.0828
	2186.82	0.00453	2186.82	0.02693	2186.82	0.04382	2186.82	0.05619	2186.82	0.0659	2186.82	0.07603	2186.82	0.08376
	2184.89	0.00452	2184.89	0.02699	2184.89	0.04408	2184.89	0.05655	2184.89	0.06632	2184.89	0.07658	2184.89	0.08443
	2182.96	0.00452	2182.96	0.027	2182.96	0.04424	2182.96	0.05682	2182.96	0.06664	2182.96	0.07698	2182.96	0.08492
	2181.04	0.00455	2181.04	0.02705	2181.04	0.04443	2181.04	0.05711	2181.04	0.06697	2181.04	0.07734	2181.04	0.0853
	2179.11	0.0046	2179.11	0.02714	2179.11	0.04455	2179.11	0.05732	2179.11	0.06719	2179.11	0.07756	2179.11	0.08545
	2177.18	0.00463	2177.18	0.02721	2177.18	0.04455	2177.18	0.05731	2177.18	0.0672	2177.18	0.07758	2177.18	0.08538
	2175.25	0.00468	2175.25	0.02725	2175.25	0.04447	2175.25	0.05714	2175.25	0.06702	2175.25	0.07736	2175.25	0.08513
	2173.32	0.00472	2173.32	0.02719	2173.32	0.04433	2173.32	0.05688	2173.32	0.06669	2173.32	0.07691	2173.32	0.08475
	2171.39	0.00469	2171.39	0.02704	2171.39	0.04406	2171.39	0.05647	2171.39	0.06619	2171.39	0.07627	2171.39	0.0842
	2169.47	0.0046	2169.47	0.02687	2169.47	0.04367	2169.47	0.05589	2169.47	0.06551	2169.47	0.07551	2169.47	0.08342
	2167.54	0.00452	2167.54	0.02673	2167.54	0.04322	2167.54	0.05514	2167.54	0.06463	2167.54	0.07459	2167.54	0.08229
	2165.61	0.00447	2165.61	0.02657	2165.61	0.04269	2165.61	0.05428	2165.61	0.06356	2165.61	0.07346	2165.61	0.08096
	2163.68	0.00446	2163.68	0.02639	2163.68	0.04209	2163.68	0.05336	2163.68	0.06237	2163.68	0.07218	2163.68	0.07959
	2161.75	0.00449	2161.75	0.02623	2161.75	0.04137	2161.75	0.05226	2161.75	0.06094	2161.75	0.07056	2161.75	0.07786
	2159.82	0.00454	2159.82	0.026	2159.82	0.04044	2159.82	0.05088	2159.82	0.05918	2159.82	0.06856	2159.82	0.07561
	2157.9	0.00458	2157.9	0.02567	2157.9	0.03933	2157.9	0.04924	2157.9	0.05716	2157.9	0.06621	2157.9	0.07295
	2155.97	0.00458	2155.97	0.0253	2155.97	0.03818	2155.97	0.04744	2155.97	0.05499	2155.97	0.06354	2155.97	0.07001
	2154.04	0.00457	2154.04	0.02497	2154.04	0.03698	2154.04	0.0455	2154.04	0.05255	2154.04	0.06053	2154.04	0.06667
	2152.11	0.00457	2152.11	0.02466	2152.11	0.03571	2152.11	0.04342	2152.11	0.04982	2152.11	0.05723	2152.11	0.06289
	2150.18	0.00459	2150.18	0.02432	2150.18	0.03442	2150.18	0.04112	2150.18	0.04683	2150.18	0.05353	2150.18	0.05861
	2148.25	0.00463	2148.25	0.02394	2148.25	0.0331	2148.25	0.03864	2148.25	0.0436	2148.25	0.04944	2148.25	0.05379
	2146.32	0.00467	2146.32	0.02356	2146.32	0.03168	2146.32	0.03603	2146.32	0.04004	2146.32	0.04491	2146.32	0.04831
	2144.4	0.00467	2144.4	0.02322	2144.4	0.03034	2144.4	0.03367	2144.4	0.03669	2144.4	0.04061	2144.4	0.04308
	2142.47	0.00466	2142.47	0.02318	2142.47	0.03016	2142.47	0.03336	2142.47	0.03621	2142.47	0.04001	2142.47	0.04242
	2140.54	0.00465	2140.54	0.02353	2140.54	0.03144	2140.54	0.03555	2140.54	0.03918	2140.54	0.04394	2140.54	0.04717
	2138.61	0.00459	2138.61	0.02401	2138.61	0.03305	2138.61	0.0383	2138.61	0.04288	2138.61	0.04874	2138.61	0.05288
	2136.68	0.00453	2136.68	0.02448	2136.68	0.03448	2136.68	0.04071	2136.68	0.04614	2136.68	0.05281	2136.68	0.05767
	2134.75	0.00456	2134.75	0.02486	2134.75	0.03568	2134.75	0.04276	2134.75	0.04893	2134.75	0.05615	2134.75	0.06152
	2132.83	0.00462	2132.83	0.02515	2132.83	0.0367	2132.83	0.04456	2132.83	0.05124	2132.83	0.05893	2132.83	0.06465
	2130.9	0.00459	2130.9	0.02544	2130.9	0.03769	2130.9	0.04624	2130.9	0.0533	2130.9	0.06146	2130.9	0.06748
	2128.97	0.00453	2128.97	0.02575	2128.97	0.03863	2128.97	0.04767	2128.97	0.05505	2128.97	0.06355	2128.97	0.06985
	2127.04	0.00454	2127.04	0.02607	2127.04	0.03951	2127.04	0.04897	2127.04	0.05666	2127.04	0.06535	2127.04	0.07193
	2125.11	0.00465	2125.11	0.02638	2125.11	0.04028	2125.11	0.05021	2125.11	0.05818	2125.11	0.06699	2125.11	0.07381
	2123.18	0.00476	2123.18	0.02665	2123.18	0.04099	2123.18	0.05134	2123.18	0.05949	2123.18	0.06849	2123.18	0.07543
	2121.26	0.0048	2121.26	0.02686	2121.26	0.04159	2121.26	0.05215	2121.26	0.06046	2121.26	0.06962	2121.26	0.07661
	2119.33	0.0048	2119.33	0.02708	2119.33	0.04211	2119.33	0.05279	2119.33	0.06128	2119.33	0.07053	2119.33	0.07761
	2117.4	0.00479	2117.4	0.02734	2117.4	0.04263	2117.4	0.05347	2117.4	0.06214	2117.4	0.07147	2117.4	0.07867
	2115.47	0.00476	2115.47	0.02755	2115.47	0.04311	2115.47	0.05412	2115.47	0.06292	2115.47	0.07233	2115.47	0.07961
	2113.54	0.0047	2113.54	0.0276	2113.54	0.04334	2113.54	0.05448	2113.54	0.06331	2113.54	0.07278	2113.54	0.08008
	2111.61	0.00466	2111.61	0.02755	2111.61	0.0433	2111.61	0.05446	2111.61	0.06326	2111.61	0.07276	2111.61	0.08
	2109.69	0.00466	2109.69	0.02757	2109.69	0.04335	2109.69	0.05453	2109.69	0.06332	2109.69	0.07284	2109.69	0.08006
	2107.76	0.00466	2107.76	0.02764	2107.76	0.04346	2107.76	0.05463	2107.76	0.06348	2107.76	0.07289	2107.76	0.08016
	2105.83	0.00466	2105.83	0.02769	2105.83	0.04353	2105.83	0.05468	2105.83	0.06359	2105.83	0.07281	2105.83	0.08008
	2103.9	0.00466	2103.9	0.02772	2103.9	0.04355	2103.9	0.0547	2103.9	0.06358	2103.9	0.07271	2103.9	0.07993
	2101.97	0.00466	2101.97	0.02776	2101.97	0.04354	2101.97	0.05471	2101.97	0.0635	2101.97	0.0727	2101.97	0.07991
	2100.04	0.00467	2100.04	0.02787	2100.04	0.04357	2100.04	0.05478	2100.04	0.06352	2100.04	0.07289	2100.04	0.08011
	2098.11	0.00467	2098.11	0.02799	2098.11	0.04359	2098.11	0.0548	2098.11	0.06351	2098.11	0.073	2098.11	0.0802
	2096.19	0.00467	2096.19	0.02812	2096.19	0.04368	2096.19	0.05488	2096.19	0.06367	2096.19	0.07322	2096.19	0.08054
	2094.26	0.00469	2094.26	0.02829	2094.26	0.04386	2094.26	0.05504	2094.26	0.06396	2094.26	0.07349	2094.26	0.08106
	2092.33	0.00475	2092.33	0.02849	2092.33	0.04417	2092.33	0.05538	2092.33	0.06444	2092.33	0.07399	2092.33	0.08175
	2090.4	0.00478	2090.4	0.02865	2090.4	0.04451	2090.4	0.05578	2090.4	0.06496	2090.4	0.0746	2090.4	0.08243
	2088.47	0.00475	2088.47	0.02868	2088.47	0.04453	2088.47	0.05591	2088.47	0.06513	2088.47	0.07487	2088.47	0.08281
	2086.54	0.00466	2086.54	0.02863	2086.54	0.0443	2086.54	0.05587	2086.54	0.06511	2086.54	0.07496	2086.54	0.08311
	2084.62	0.00457	2084.62	0.02865	2084.62	0.04413	2084.62	0.05581	2084.62	0.06517	2084.62	0.0751	2084.62	0.0835
	2082.69	0.00454	2082.69	0.02886	2082.69	0.0443	2082.69	0.05613	2082.69	0.0657	2082.69	0.07579	2082.69	0.08456
	2080.76	0.00454	2080.76	0.02918	2080.76	0.04473	2080.76	0.0568	2080.76	0.06663	2080.76	0.07703	2080.76	0.08623
	2078.83	0.0046	2078.83	0.02953	2078.83	0.04534	2078.83	0.05778	2078.83	0.06792	2078.83	0.07882	2078.83	0.08844
	2076.9	0.0047	2076.9	0.02984	2076.9	0.04592	2076.9	0.05873	2076.9	0.06923	2076.9	0.08052	2076.9	0.09057
	2074.97	0.00479	2074.97	0.03006	2074.97	0.04639	2074.97	0.0594	2074.97	0.07026	2074.97	0.08173	2074.97	0.09227
	2073.05	0.00481	2073.05	0.03029	2073.05	0.04699	2073.05	0.06031	2073.05	0.07155	2073.05	0.08331	2073.05	0.09449
	2071.12	0.00482	2071.12	0.03062	2071.12	0.04765	2071.12	0.06159	2071.12	0.0731	2071.12	0.08532	2071.12	0.09714
	2069.19	0.00481	2069.19	0.03116	2069.19	0.04858	2069.19	0.06338	2069.19	0.07526	2069.19	0.08813	2069.19	0.10064
	2067.26	0.00473	2067.26	0.0318	2067.26	0.04993	2067.26	0.06547	2067.26	0.078	2067.26	0.09154	2067.26	0.10481
	2065.33	0.00463	2065.33	0.03237	2065.33	0.05136	2065.33	0.06752	2065.33	0.08084	2065.33	0.09501	2065.33	0.10895
	2063.4	0.00457	2063.4	0.03282	2063.4	0.0524	2063.4	0.0693	2063.4	0.08321	2063.4	0.09798	2063.4	0.11239
	2061.47	0.00459	2061.47	0.03333	2061.47	0.05333	2061.47	0.07099	2061.47	0.08536	2061.47	0.10062	2061.47	0.11535
	2059.55	0.0047	2059.55	0.03412	2059.55	0.05476	2059.55	0.07322	2059.55	0.08819	2059.55	0.10388	2059.55	0.1189
	2057.62	0.00483	2057.62	0.03505	2057.62	0.0564	2057.62	0.07557	2057.62	0.09102	2057.62	0.10692	2057.62	0.12197
	2055.69	0.00488	2055.69	0.03607	2055.69	0.05821	2055.69	0.07797	2055.69	0.09375	2055.69	0.10977	2055.69	0.12458
	2053.76	0.00491	2053.76	0.03721	2053.76	0.06017	2053.76	0.08029	2053.76	0.0963	2053.76	0.11224	2053.76	0.12657
	2051.83	0.005	2051.83	0.03841	2051.83	0.06205	2051.83	0.08239	2051.83	0.09843	2051.83	0.11405	2051.83	0.12769
	2049.9	0.00513	2049.9	0.03966	2049.9	0.06385	2049.9	0.0844	2049.9	0.10028	2049.9	0.11538	2049.9	0.12816
	2047.98	0.00522	2047.98	0.04088	2047.98	0.06546	2047.98	0.08595	2047.98	0.1014	2047.98	0.11579	2047.98	0.1275
	2046.05	0.00523	2046.05	0.04214	2046.05	0.067	2046.05	0.08729	2046.05	0.10213	2046.05	0.11588	2046.05	0.1265
	2044.12	0.00514	2044.12	0.04336	2044.12	0.06841	2044.12	0.08826	2044.12	0.10223	2044.12	0.11535	2044.12	0.1249
	2042.19	0.00511	2042.19	0.04452	2042.19	0.06968	2042.19	0.08885	2042.19	0.10193	2042.19	0.11447	2042.19	0.12308
	2040.26	0.00527	2040.26	0.04551	2040.26	0.07036	2040.26	0.0887	2040.26	0.10099	2040.26	0.11281	2040.26	0.12059
	2038.33	0.00544	2038.33	0.04622	2038.33	0.07024	2038.33	0.08764	2038.33	0.09915	2038.33	0.11005	2038.33	0.11711
	2036.41	0.00554	2036.41	0.04674	2036.41	0.06995	2036.41	0.08654	2036.41	0.09726	2036.41	0.10737	2036.41	0.11383
	2034.48	0.00569	2034.48	0.04716	2034.48	0.06945	2034.48	0.08524	2034.48	0.09502	2034.48	0.10444	2034.48	0.11026
	2032.55	0.00581	2032.55	0.04751	2032.55	0.06877	2032.55	0.08374	2032.55	0.09284	2032.55	0.10164	2032.55	0.10696
	2030.62	0.00578	2030.62	0.04748	2030.62	0.06788	2030.62	0.08192	2030.62	0.09058	2030.62	0.09859	2030.62	0.10349
	2028.69	0.00571	2028.69	0.0471	2028.69	0.06687	2028.69	0.07996	2028.69	0.08829	2028.69	0.09544	2028.69	0.1001
	2026.76	0.0057	2026.76	0.04675	2026.76	0.06589	2026.76	0.07807	2026.76	0.08616	2026.76	0.09261	2026.76	0.09719
	2024.83	0.00568	2024.83	0.04641	2024.83	0.06486	2024.83	0.07607	2024.83	0.08373	2024.83	0.08974	2024.83	0.09397
	2022.91	0.00575	2022.91	0.04589	2022.91	0.06389	2022.91	0.07444	2022.91	0.08144	2022.91	0.08736	2022.91	0.09122
	2020.98	0.00581	2020.98	0.04528	2020.98	0.06296	2020.98	0.07296	2020.98	0.07922	2020.98	0.08498	2020.98	0.08876
	2019.05	0.00563	2019.05	0.04482	2019.05	0.06221	2019.05	0.07162	2019.05	0.07747	2019.05	0.08307	2019.05	0.08695
	2017.12	0.00545	2017.12	0.04432	2017.12	0.0611	2017.12	0.06987	2017.12	0.07545	2017.12	0.08094	2017.12	0.08476
	2015.19	0.00559	2015.19	0.04363	2015.19	0.0592	2015.19	0.06742	2015.19	0.07258	2015.19	0.07774	2015.19	0.08142
	2013.26	0.00574	2013.26	0.04272	2013.26	0.05711	2013.26	0.06504	2013.26	0.06985	2013.26	0.07451	2013.26	0.07819
	2011.34	0.00572	2011.34	0.04169	2011.34	0.05523	2011.34	0.06292	2011.34	0.06746	2011.34	0.07191	2011.34	0.07548
	2009.41	0.00563	2009.41	0.04083	2009.41	0.05384	2009.41	0.06124	2009.41	0.06561	2009.41	0.07031	2009.41	0.07381
	2007.48	0.00551	2007.48	0.04004	2007.48	0.05258	2007.48	0.05958	2007.48	0.0638	2007.48	0.06866	2007.48	0.07215
	2005.55	0.0054	2005.55	0.03907	2005.55	0.05132	2005.55	0.05786	2005.55	0.06196	2005.55	0.0668	2005.55	0.07012
	2003.62	0.00528	2003.62	0.03807	2003.62	0.05017	2003.62	0.05637	2003.62	0.0604	2003.62	0.06516	2003.62	0.06816
	2001.69	0.00506	2001.69	0.03725	2001.69	0.04908	2001.69	0.05515	2001.69	0.05912	2001.69	0.06373	2001.69	0.0665
	1999.77	0.00495	1999.77	0.03664	1999.77	0.04825	1999.77	0.05419	1999.77	0.05819	1999.77	0.06271	1999.77	0.06556
	1997.84	0.00515	1997.84	0.03608	1997.84	0.04754	1997.84	0.05323	1997.84	0.05725	1997.84	0.06173	1997.84	0.06498
	1995.91	0.00545	1995.91	0.03562	1995.91	0.0471	1995.91	0.05272	1995.91	0.05675	1995.91	0.06127	1995.91	0.06491
	1993.98	0.00545	1993.98	0.03531	1993.98	0.0472	1993.98	0.05281	1993.98	0.05703	1993.98	0.06172	1993.98	0.06519
	1992.05	0.00517	1992.05	0.03492	1992.05	0.04718	1992.05	0.05267	1992.05	0.05711	1992.05	0.062	1992.05	0.06497
	1990.12	0.005	1990.12	0.03436	1990.12	0.04637	1990.12	0.0517	1990.12	0.05596	1990.12	0.06084	1990.12	0.06367
	1988.19	0.00508	1988.19	0.0339	1988.19	0.0454	1988.19	0.05059	1988.19	0.05459	1988.19	0.05911	1988.19	0.06232
	1986.27	0.00532	1986.27	0.03362	1986.27	0.04467	1986.27	0.04978	1986.27	0.05389	1986.27	0.0579	1986.27	0.06155
	1984.34	0.00557	1984.34	0.03339	1984.34	0.044	1984.34	0.04921	1984.34	0.05348	1984.34	0.05722	1984.34	0.06104
	1982.41	0.00565	1982.41	0.03313	1982.41	0.04352	1982.41	0.04894	1982.41	0.05294	1982.41	0.05696	1982.41	0.06081
	1980.48	0.00562	1980.48	0.0329	1980.48	0.04324	1980.48	0.04865	1980.48	0.05213	1980.48	0.0566	1980.48	0.06033
	1978.55	0.00561	1978.55	0.03278	1978.55	0.04301	1978.55	0.04838	1978.55	0.05174	1978.55	0.05635	1978.55	0.05983
	1976.62	0.00549	1976.62	0.03267	1976.62	0.0427	1976.62	0.04806	1976.62	0.05166	1976.62	0.05618	1976.62	0.05949
	1974.7	0.00509	1974.7	0.0324	1974.7	0.04247	1974.7	0.04759	1974.7	0.05146	1974.7	0.05594	1974.7	0.05924
	1972.77	0.00471	1972.77	0.03208	1972.77	0.04235	1972.77	0.04713	1972.77	0.05125	1972.77	0.05561	1972.77	0.05907
	1970.84	0.00458	1970.84	0.03199	1970.84	0.0425	1970.84	0.04709	1970.84	0.05124	1970.84	0.05557	1970.84	0.05925
	1968.91	0.00438	1968.91	0.03196	1968.91	0.04322	1968.91	0.0476	1968.91	0.05181	1968.91	0.05639	1968.91	0.06018
	1966.98	0.00418	1966.98	0.03169	1966.98	0.04361	1966.98	0.04782	1966.98	0.05228	1966.98	0.05692	1966.98	0.06069
	1965.05	0.00442	1965.05	0.03155	1965.05	0.04308	1965.05	0.04755	1965.05	0.05198	1965.05	0.05653	1965.05	0.06027
	1963.13	0.005	1963.13	0.03173	1963.13	0.04251	1963.13	0.04751	1963.13	0.05143	1963.13	0.05609	1963.13	0.05986
	1961.2	0.00541	1961.2	0.03195	1961.2	0.04253	1961.2	0.048	1961.2	0.05144	1961.2	0.05629	1961.2	0.06021
	1959.27	0.00533	1959.27	0.03207	1959.27	0.04279	1959.27	0.04853	1959.27	0.05179	1959.27	0.05686	1959.27	0.06093
	1957.34	0.00511	1957.34	0.03203	1957.34	0.04303	1957.34	0.04874	1957.34	0.05206	1957.34	0.05728	1957.34	0.06138
	1955.41	0.00507	1955.41	0.0318	1955.41	0.0432	1955.41	0.04878	1955.41	0.05235	1955.41	0.05732	1955.41	0.06142
	1953.48	0.00504	1953.48	0.0315	1953.48	0.0431	1953.48	0.04862	1953.48	0.05245	1953.48	0.05705	1953.48	0.06092
	1951.56	0.00508	1951.56	0.03149	1951.56	0.04317	1951.56	0.04871	1951.56	0.05256	1951.56	0.05722	1951.56	0.06089
	1949.63	0.00532	1949.63	0.03191	1949.63	0.04352	1949.63	0.04922	1949.63	0.05287	1949.63	0.05773	1949.63	0.06156
	1947.7	0.00529	1947.7	0.03231	1947.7	0.04369	1947.7	0.04965	1947.7	0.05331	1947.7	0.05821	1947.7	0.06215
	1945.77	0.00474	1945.77	0.0324	1945.77	0.04385	1945.77	0.04994	1945.77	0.05408	1945.77	0.05905	1945.77	0.06276
	1943.84	0.00418	1943.84	0.03234	1943.84	0.0446	1943.84	0.05049	1943.84	0.05522	1943.84	0.06046	1943.84	0.06379
	1941.91	0.00431	1941.91	0.03224	1941.91	0.04548	1941.91	0.05095	1941.91	0.05583	1941.91	0.06117	1941.91	0.0642
	1939.98	0.00508	1939.98	0.03217	1939.98	0.04551	1939.98	0.05073	1939.98	0.05524	1939.98	0.06029	1939.98	0.06337
	1938.06	0.00569	1938.06	0.03226	1938.06	0.04503	1938.06	0.05041	1938.06	0.0545	1938.06	0.05933	1938.06	0.06277
	1936.13	0.00564	1936.13	0.03247	1936.13	0.0446	1936.13	0.05033	1936.13	0.05415	1936.13	0.05895	1936.13	0.06272
	1934.2	0.00534	1934.2	0.03278	1934.2	0.04463	1934.2	0.05056	1934.2	0.05407	1934.2	0.05905	1934.2	0.06299
	1932.27	0.00535	1932.27	0.03309	1932.27	0.04497	1932.27	0.05093	1932.27	0.05419	1932.27	0.05934	1932.27	0.06334
	1930.34	0.0056	1930.34	0.03321	1930.34	0.04506	1930.34	0.05098	1930.34	0.05446	1930.34	0.05923	1930.34	0.06327
	1928.41	0.00568	1928.41	0.03329	1928.41	0.04499	1928.41	0.05091	1928.41	0.05479	1928.41	0.05896	1928.41	0.06288
	1926.49	0.00539	1926.49	0.03341	1926.49	0.04524	1926.49	0.05116	1926.49	0.05515	1926.49	0.05927	1926.49	0.06278
	1924.56	0.00493	1924.56	0.03343	1924.56	0.04603	1924.56	0.05187	1924.56	0.05589	1924.56	0.06055	1924.56	0.06365
	1922.63	0.00466	1922.63	0.03332	1922.63	0.04652	1922.63	0.0521	1922.63	0.05616	1922.63	0.0613	1922.63	0.06425
	1920.7	0.00461	1920.7	0.03317	1920.7	0.04618	1920.7	0.05146	1920.7	0.05563	1920.7	0.06081	1920.7	0.06367
	1918.77	0.00476	1918.77	0.03312	1918.77	0.04585	1918.77	0.0508	1918.77	0.05536	1918.77	0.06033	1918.77	0.06295
	1916.84	0.00514	1916.84	0.03315	1916.84	0.04574	1916.84	0.05024	1916.84	0.05503	1916.84	0.05958	1916.84	0.06225
	1914.92	0.00529	1914.92	0.03297	1914.92	0.04514	1914.92	0.04949	1914.92	0.05392	1914.92	0.05796	1914.92	0.061
	1912.99	0.00493	1912.99	0.03264	1912.99	0.04425	1912.99	0.04892	1912.99	0.05276	1912.99	0.05664	1912.99	0.05961
	1911.06	0.00459	1911.06	0.03241	1911.06	0.04388	1911.06	0.04888	1911.06	0.05234	1911.06	0.05664	1911.06	0.05894
	1909.13	0.00468	1909.13	0.03211	1909.13	0.04379	1909.13	0.04879	1909.13	0.0522	1909.13	0.05681	1909.13	0.05868
	1907.2	0.00486	1907.2	0.03173	1907.2	0.04328	1907.2	0.0481	1907.2	0.05165	1907.2	0.0559	1907.2	0.05802
	1905.27	0.00472	1905.27	0.0315	1905.27	0.04264	1905.27	0.04703	1905.27	0.0508	1905.27	0.05448	1905.27	0.05692
	1903.34	0.00431	1903.34	0.03142	1903.34	0.04228	1903.34	0.04622	1903.34	0.05027	1903.34	0.0536	1903.34	0.0559
	1901.42	0.00402	1901.42	0.03153	1901.42	0.0423	1901.42	0.04603	1901.42	0.05012	1901.42	0.05319	1901.42	0.05527
	1899.49	0.00407	1899.49	0.03169	1899.49	0.04269	1899.49	0.04629	1899.49	0.04997	1899.49	0.05292	1899.49	0.05501
	1897.56	0.00427	1897.56	0.03177	1897.56	0.04327	1897.56	0.04682	1897.56	0.05005	1897.56	0.05326	1897.56	0.05515
	1895.63	0.00445	1895.63	0.03167	1895.63	0.04354	1895.63	0.04714	1895.63	0.05015	1895.63	0.05354	1895.63	0.05524
	1893.7	0.00454	1893.7	0.03124	1893.7	0.04317	1893.7	0.04677	1893.7	0.0499	1893.7	0.05296	1893.7	0.05482
	1891.77	0.00447	1891.77	0.03069	1891.77	0.04255	1891.77	0.04621	1891.77	0.04959	1891.77	0.0525	1891.77	0.05417
	1889.85	0.00466	1889.85	0.03043	1889.85	0.04208	1889.85	0.04606	1889.85	0.04914	1889.85	0.05276	1889.85	0.05367
	1887.92	0.00504	1887.92	0.03046	1887.92	0.04145	1887.92	0.04569	1887.92	0.04793	1887.92	0.05243	1887.92	0.05289
	1885.99	0.00465	1885.99	0.03047	1885.99	0.04052	1885.99	0.04454	1885.99	0.04611	1885.99	0.05095	1885.99	0.05154
	1884.06	0.00385	1884.06	0.03058	1884.06	0.03986	1884.06	0.04351	1884.06	0.04474	1884.06	0.04951	1884.06	0.05057
	1882.13	0.00407	1882.13	0.03102	1882.13	0.04019	1882.13	0.04365	1882.13	0.0449	1882.13	0.04903	1882.13	0.05073
	1880.2	0.00514	1880.2	0.03135	1880.2	0.04132	1880.2	0.04455	1880.2	0.0463	1880.2	0.04937	1880.2	0.05166
	1878.28	0.00571	1878.28	0.0313	1878.28	0.04161	1878.28	0.04436	1878.28	0.0468	1878.28	0.0491	1878.28	0.0517
	1876.35	0.00539	1876.35	0.0312	1876.35	0.04059	1876.35	0.04286	1876.35	0.04587	1876.35	0.04781	1876.35	0.05062
	1874.42	0.0048	1874.42	0.03116	1874.42	0.03999	1874.42	0.04186	1874.42	0.04522	1874.42	0.04701	1874.42	0.05007
	1872.49	0.0042	1872.49	0.03099	1872.49	0.04073	1872.49	0.04224	1872.49	0.04586	1872.49	0.04787	1872.49	0.05072
	1870.56	0.00349	1870.56	0.03071	1870.56	0.04191	1870.56	0.0434	1870.56	0.04703	1870.56	0.04962	1870.56	0.05178
	1868.63	0.00321	1868.63	0.03034	1868.63	0.04194	1868.63	0.04389	1868.63	0.0469	1868.63	0.04975	1868.63	0.05166
	1866.7	0.00379	1866.7	0.03015	1866.7	0.04085	1866.7	0.04364	1866.7	0.04563	1866.7	0.04808	1866.7	0.05046
	1864.78	0.00455	1864.78	0.03062	1864.78	0.04048	1864.78	0.04395	1864.78	0.04518	1864.78	0.04724	1864.78	0.04982
	1862.85	0.00509	1862.85	0.0312	1862.85	0.04108	1862.85	0.0444	1862.85	0.04549	1862.85	0.04763	1862.85	0.05003
	1860.92	0.00538	1860.92	0.03118	1860.92	0.04141	1860.92	0.04376	1860.92	0.04511	1860.92	0.04792	1860.92	0.05017
	1858.99	0.00549	1858.99	0.03078	1858.99	0.0408	1858.99	0.04217	1858.99	0.04358	1858.99	0.04723	1858.99	0.0495
	1857.06	0.00562	1857.06	0.03051	1857.06	0.03962	1857.06	0.04084	1857.06	0.04216	1857.06	0.04595	1857.06	0.04859
	1855.13	0.00557	1855.13	0.0305	1855.13	0.03847	1855.13	0.04013	1855.13	0.04157	1855.13	0.04497	1855.13	0.04792
	1853.21	0.00545	1853.21	0.03094	1853.21	0.03789	1853.21	0.04001	1853.21	0.0418	1853.21	0.04515	1853.21	0.04773
	1851.28	0.00574	1851.28	0.03162	1851.28	0.0383	1851.28	0.04088	1851.28	0.04283	1851.28	0.04669	1851.28	0.0488
	1849.35	0.00593	1849.35	0.03171	1849.35	0.03971	1849.35	0.04231	1849.35	0.04442	1849.35	0.04878	1849.35	0.05105
	1847.42	0.00516	1847.42	0.03096	1847.42	0.041	1847.42	0.04274	1847.42	0.04568	1847.42	0.05039	1847.42	0.0526
	1845.49	0.0038	1845.49	0.03016	1845.49	0.04122	1845.49	0.04185	1845.49	0.04597	1845.49	0.05128	1845.49	0.05252
	1843.56	0.00345	1843.56	0.03009	1843.56	0.04079	1843.56	0.04064	1843.56	0.04538	1843.56	0.05075	1843.56	0.05147
	1841.64	0.00439	1841.64	0.03032	1841.64	0.04008	1841.64	0.03967	1841.64	0.04416	1841.64	0.0483	1841.64	0.04993
	1839.71	0.00515	1839.71	0.03018	1839.71	0.03907	1839.71	0.03935	1839.71	0.04306	1839.71	0.04578	1839.71	0.04858
	1837.78	0.00517	1837.78	0.02971	1837.78	0.03824	1837.78	0.03967	1837.78	0.04249	1837.78	0.04458	1837.78	0.04782
	1835.85	0.00468	1835.85	0.02916	1835.85	0.03816	1835.85	0.04034	1835.85	0.04266	1835.85	0.04488	1835.85	0.04806
	1833.92	0.00399	1833.92	0.02883	1833.92	0.03843	1833.92	0.04105	1833.92	0.04329	1833.92	0.04599	1833.92	0.04914
	1831.99	0.00347	1831.99	0.02865	1831.99	0.0382	1831.99	0.04108	1831.99	0.04342	1831.99	0.04697	1831.99	0.04967
	1830.07	0.00352	1830.07	0.02838	1830.07	0.03777	1830.07	0.04059	1830.07	0.04303	1830.07	0.04751	1830.07	0.04949
	1828.14	0.00394	1828.14	0.02829	1828.14	0.03828	1828.14	0.04086	1828.14	0.04328	1828.14	0.04799	1828.14	0.05005
	1826.21	0.00397	1826.21	0.02835	1826.21	0.03929	1826.21	0.04135	1826.21	0.04394	1826.21	0.04863	1826.21	0.05127
	1824.28	0.0038	1824.28	0.02817	1824.28	0.03909	1824.28	0.04083	1824.28	0.04369	1824.28	0.04838	1824.28	0.05116
	1822.35	0.00422	1822.35	0.02805	1822.35	0.03783	1822.35	0.04022	1822.35	0.04279	1822.35	0.0474	1822.35	0.04978
	1820.42	0.00517	1820.42	0.02841	1820.42	0.03765	1820.42	0.04102	1820.42	0.04297	1820.42	0.04769	1820.42	0.04972
	1818.49	0.00602	1818.49	0.0293	1818.49	0.03891	1818.49	0.04268	1818.49	0.04429	1818.49	0.0493	1818.49	0.05138
	1816.57	0.00618	1816.57	0.03011	1816.57	0.03981	1816.57	0.04326	1816.57	0.04496	1816.57	0.04988	1816.57	0.05231
	1814.64	0.00563	1814.64	0.02997	1814.64	0.03966	1814.64	0.04251	1814.64	0.04469	1814.64	0.04908	1814.64	0.05192
	1812.71	0.00475	1812.71	0.02903	1812.71	0.03919	1812.71	0.04147	1812.71	0.04463	1812.71	0.04861	1812.71	0.05157
	1810.78	0.00387	1810.78	0.02827	1810.78	0.03845	1810.78	0.04051	1810.78	0.04439	1810.78	0.04845	1810.78	0.05079
	1808.85	0.00366	1808.85	0.02844	1808.85	0.03786	1808.85	0.04025	1808.85	0.04378	1808.85	0.04834	1808.85	0.04972
	1806.92	0.00422	1806.92	0.02903	1806.92	0.038	1806.92	0.04076	1806.92	0.04371	1806.92	0.04864	1806.92	0.04961
	1805	0.00458	1805	0.02931	1805	0.03921	1805	0.04207	1805	0.04528	1805	0.05015	1805	0.05146
	1803.07	0.00451	1803.07	0.02949	1803.07	0.04148	1803.07	0.04456	1803.07	0.04847	1803.07	0.05349	1803.07	0.05523
	1801.14	0.00458	1801.14	0.02981	1801.14	0.04264	1801.14	0.04569	1801.14	0.04999	1801.14	0.05552	1801.14	0.05711
	1799.21	0.00488	1799.21	0.0303	1799.21	0.04176	1799.21	0.04421	1799.21	0.04841	1799.21	0.0542	1799.21	0.05541
	1797.28	0.00509	1797.28	0.03081	1797.28	0.04105	1797.28	0.0431	1797.28	0.04703	1797.28	0.05276	1797.28	0.05387
	1795.35	0.00462	1795.35	0.03062	1795.35	0.04078	1795.35	0.04283	1795.35	0.04685	1795.35	0.05234	1795.35	0.05343
	1793.43	0.0033	1793.43	0.0296	1793.43	0.04043	1793.43	0.0425	1793.43	0.04716	1793.43	0.05228	1793.43	0.05351
	1791.5	0.00274	1791.5	0.029	1791.5	0.04037	1791.5	0.04241	1791.5	0.04729	1791.5	0.0521	1791.5	0.05406
	1789.57	0.0036	1789.57	0.02941	1789.57	0.04018	1789.57	0.04214	1789.57	0.04623	1789.57	0.05101	1789.57	0.05369
	1787.64	0.00431	1787.64	0.0302	1787.64	0.04051	1787.64	0.04233	1787.64	0.04555	1787.64	0.05058	1787.64	0.0534
	1785.71	0.0045	1785.71	0.03085	1785.71	0.04167	1785.71	0.04365	1785.71	0.04643	1785.71	0.0516	1785.71	0.0544
	1783.78	0.00452	1783.78	0.03066	1783.78	0.04196	1783.78	0.04442	1783.78	0.04695	1783.78	0.05202	1783.78	0.05486
	1781.85	0.00423	1781.85	0.02983	1781.85	0.04126	1781.85	0.04377	1781.85	0.04632	1781.85	0.0514	1781.85	0.0541
	1779.93	0.00417	1779.93	0.02945	1779.93	0.04082	1779.93	0.04281	1779.93	0.04593	1779.93	0.05092	1779.93	0.05332
	1778	0.00477	1778	0.02968	1778	0.04042	1778	0.04195	1778	0.04584	1778	0.05048	1778	0.05238
	1776.07	0.00504	1776.07	0.02974	1776.07	0.04011	1776.07	0.04113	1776.07	0.04558	1776.07	0.05024	1776.07	0.05144
	1774.14	0.00423	1774.14	0.02917	1774.14	0.03999	1774.14	0.04019	1774.14	0.04518	1774.14	0.05051	1774.14	0.05077
	1772.21	0.00299	1772.21	0.02849	1772.21	0.03962	1772.21	0.03965	1772.21	0.04508	1772.21	0.05115	1772.21	0.05094
	1770.28	0.00262	1770.28	0.02885	1770.28	0.03994	1770.28	0.04105	1770.28	0.04641	1770.28	0.05249	1770.28	0.05308
	1768.36	0.0032	1768.36	0.02937	1768.36	0.04081	1768.36	0.04303	1768.36	0.04751	1768.36	0.05315	1768.36	0.05462
	1766.43	0.00387	1766.43	0.02909	1766.43	0.04032	1766.43	0.04301	1766.43	0.04621	1766.43	0.05151	1766.43	0.0531
	1764.5	0.00393	1764.5	0.02879	1764.5	0.03916	1764.5	0.04165	1764.5	0.04442	1764.5	0.04989	1764.5	0.05104
	1762.57	0.00343	1762.57	0.02886	1762.57	0.03892	1762.57	0.04079	1762.57	0.04422	1762.57	0.05004	1762.57	0.05076
	1760.64	0.00312	1760.64	0.02888	1760.64	0.03934	1760.64	0.04104	1760.64	0.04493	1760.64	0.05037	1760.64	0.05151
	1758.71	0.00327	1758.71	0.02863	1758.71	0.03959	1758.71	0.04168	1758.71	0.04566	1758.71	0.05031	1758.71	0.05231
	1756.79	0.00381	1756.79	0.02828	1756.79	0.03931	1756.79	0.04158	1756.79	0.04576	1756.79	0.05001	1756.79	0.0522
	1754.86	0.00431	1754.86	0.02827	1754.86	0.03925	1754.86	0.04139	1754.86	0.04577	1754.86	0.05012	1754.86	0.05187
	1752.93	0.00387	1752.93	0.02853	1752.93	0.04068	1752.93	0.04246	1752.93	0.04744	1752.93	0.05266	1752.93	0.05373
	1751	0.00246	1751	0.0283	1751	0.04232	1751	0.04366	1751	0.04945	1751	0.05594	1751	0.05598
	1749.07	0.0014	1749.07	0.02749	1749.07	0.04185	1749.07	0.04298	1749.07	0.04865	1749.07	0.05549	1749.07	0.05472
	1747.14	0.00145	1747.14	0.02703	1747.14	0.04048	1747.14	0.04174	1747.14	0.04677	1747.14	0.05308	1747.14	0.05247
	1745.21	0.00192	1745.21	0.0271	1745.21	0.03983	1745.21	0.04131	1745.21	0.04619	1745.21	0.05201	1745.21	0.05197
	1743.29	0.00229	1743.29	0.02724	1743.29	0.03902	1743.29	0.04081	1743.29	0.04563	1743.29	0.05122	1743.29	0.0514
	1741.36	0.00244	1741.36	0.02704	1741.36	0.03756	1741.36	0.03973	1741.36	0.04411	1741.36	0.0497	1741.36	0.04968
	1739.43	0.00247	1739.43	0.0267	1739.43	0.03673	1739.43	0.03888	1739.43	0.04284	1739.43	0.04825	1739.43	0.0485
	1737.5	0.00247	1737.5	0.02667	1737.5	0.03726	1737.5	0.03895	1737.5	0.0429	1737.5	0.04815	1737.5	0.0488
	1735.57	0.00228	1735.57	0.02696	1735.57	0.03865	1735.57	0.04007	1735.57	0.04446	1735.57	0.05054	1735.57	0.05017
	1733.64	0.00231	1733.64	0.02743	1733.64	0.04022	1733.64	0.04178	1733.64	0.04651	1733.64	0.05345	1733.64	0.05179
	1731.72	0.0027	1731.72	0.02779	1731.72	0.04041	1731.72	0.04226	1731.72	0.04658	1731.72	0.05267	1731.72	0.05161
	1729.79	0.00324	1729.79	0.02796	1729.79	0.03907	1729.79	0.04137	1729.79	0.04508	1729.79	0.04991	1729.79	0.04988
	1727.86	0.00416	1727.86	0.02797	1727.86	0.03751	1727.86	0.04019	1727.86	0.04323	1727.86	0.04732	1727.86	0.048
	1725.93	0.00482	1725.93	0.02787	1725.93	0.03696	1725.93	0.0396	1725.93	0.04211	1725.93	0.04617	1725.93	0.04738
	1724	0.00493	1724	0.02803	1724	0.03723	1724	0.03977	1724	0.04193	1724	0.04666	1724	0.04817
	1722.07	0.00476	1722.07	0.02819	1722.07	0.03742	1722.07	0.04004	1722.07	0.04185	1722.07	0.04769	1722.07	0.04915
	1720.15	0.004	1720.15	0.02738	1720.15	0.03751	1720.15	0.0399	1720.15	0.04218	1720.15	0.0496	1720.15	0.05002
	1718.22	0.0024	1718.22	0.02588	1718.22	0.038	1718.22	0.03963	1718.22	0.04409	1718.22	0.05299	1718.22	0.05157
	1716.29	0.00147	1716.29	0.02586	1716.29	0.03902	1716.29	0.04009	1716.29	0.04621	1716.29	0.05464	1716.29	0.05297
	1714.36	0.0026	1714.36	0.02716	1714.36	0.0395	1714.36	0.04066	1714.36	0.04557	1714.36	0.05226	1714.36	0.05203
	1712.43	0.00404	1712.43	0.02758	1712.43	0.03881	1712.43	0.04027	1712.43	0.04334	1712.43	0.049	1712.43	0.04963
	1710.5	0.00422	1710.5	0.02688	1710.5	0.03761	1710.5	0.03923	1710.5	0.04166	1710.5	0.04693	1710.5	0.04739
	1708.57	0.00336	1708.57	0.026	1708.57	0.03666	1708.57	0.03812	1708.57	0.04118	1708.57	0.04647	1708.57	0.04585
	1706.65	0.00233	1706.65	0.02564	1706.65	0.03628	1706.65	0.0371	1706.65	0.04142	1706.65	0.0473	1706.65	0.04544
	1704.72	0.00162	1704.72	0.02572	1704.72	0.03638	1704.72	0.03687	1704.72	0.04174	1704.72	0.04835	1704.72	0.04662
	1702.79	0.00089	1702.79	0.02561	1702.79	0.03613	1702.79	0.03736	1702.79	0.04185	1702.79	0.04894	1702.79	0.04827
	1700.86	-0.00045	1700.86	0.02484	1700.86	0.03485	1700.86	0.03709	1700.86	0.04122	1700.86	0.04864	1700.86	0.04871
	1698.93	-0.00141	1698.93	0.02419	1698.93	0.03351	1698.93	0.03576	1698.93	0.03982	1698.93	0.04731	1698.93	0.04778
	1697	-0.00081	1697	0.02447	1697	0.03287	1697	0.03467	1697	0.03885	1697	0.04619	1697	0.04678
	1695.08	0.00094	1695.08	0.02515	1695.08	0.03241	1695.08	0.03429	1695.08	0.03857	1695.08	0.0448	1695.08	0.04583
	1693.15	0.00245	1693.15	0.02575	1693.15	0.03277	1693.15	0.03475	1693.15	0.03875	1693.15	0.04367	1693.15	0.04546
	1691.22	0.00266	1691.22	0.02593	1691.22	0.03423	1691.22	0.03574	1691.22	0.03934	1691.22	0.04453	1691.22	0.04605
	1689.29	0.00221	1689.29	0.02584	1689.29	0.03585	1689.29	0.03679	1689.29	0.04021	1689.29	0.04671	1689.29	0.04699
	1687.36	0.00184	1687.36	0.02594	1687.36	0.03658	1687.36	0.03699	1687.36	0.04093	1687.36	0.04836	1687.36	0.04719
	1685.43	0.00122	1685.43	0.02587	1685.43	0.03711	1685.43	0.03664	1685.43	0.04128	1685.43	0.04992	1685.43	0.04739
	1683.51	0.0011	1683.51	0.02564	1683.51	0.03809	1683.51	0.0375	1683.51	0.04185	1683.51	0.0513	1683.51	0.04962
	1681.58	0.00218	1681.58	0.02627	1681.58	0.03827	1681.58	0.03873	1681.58	0.04256	1681.58	0.0503	1681.58	0.05101
	1679.65	0.00308	1679.65	0.02655	1679.65	0.03784	1679.65	0.0388	1679.65	0.04215	1679.65	0.04784	1679.65	0.04963
	1677.72	0.0031	1677.72	0.02551	1677.72	0.03723	1677.72	0.03792	1677.72	0.04061	1677.72	0.04571	1677.72	0.04732
	1675.79	0.00259	1675.79	0.02412	1675.79	0.03633	1675.79	0.03677	1675.79	0.0392	1675.79	0.04497	1675.79	0.04557
	1673.86	0.00237	1673.86	0.02369	1673.86	0.03492	1673.86	0.03613	1673.86	0.03879	1673.86	0.04498	1673.86	0.04457
	1671.94	0.00153	1671.94	0.02347	1671.94	0.03324	1671.94	0.03559	1671.94	0.03892	1671.94	0.0448	1671.94	0.04413
	1670.01	0.00033	1670.01	0.02331	1670.01	0.03274	1670.01	0.0354	1670.01	0.0394	1670.01	0.04439	1670.01	0.04487
	1668.08	0.00137	1668.08	0.02448	1668.08	0.03417	1668.08	0.03643	1668.08	0.03981	1668.08	0.04374	1668.08	0.04614
	1666.15	0.00323	1666.15	0.02581	1666.15	0.03506	1666.15	0.03696	1666.15	0.03925	1666.15	0.04321	1666.15	0.04579
	1664.22	0.00415	1664.22	0.02635	1664.22	0.03483	1664.22	0.03637	1664.22	0.03864	1664.22	0.04357	1664.22	0.04466
	1662.29	0.00477	1662.29	0.02667	1662.29	0.03516	1662.29	0.03582	1662.29	0.03896	1662.29	0.04456	1662.29	0.04443
	1660.36	0.00482	1660.36	0.02665	1660.36	0.03588	1660.36	0.03549	1660.36	0.03903	1660.36	0.04468	1660.36	0.04468
	1658.44	0.0036	1658.44	0.02608	1658.44	0.03576	1658.44	0.03501	1658.44	0.03858	1658.44	0.04471	1658.44	0.04487
	1656.51	0.00116	1656.51	0.02515	1656.51	0.03504	1656.51	0.03417	1656.51	0.03846	1656.51	0.04633	1656.51	0.04513
	1654.58	-0.00197	1654.58	0.02434	1654.58	0.03425	1654.58	0.03256	1654.58	0.03899	1654.58	0.04939	1654.58	0.04532
	1652.65	-0.00189	1652.65	0.02517	1652.65	0.03403	1652.65	0.03206	1652.65	0.03992	1652.65	0.05012	1652.65	0.0455
	1650.72	0.00059	1650.72	0.02561	1650.72	0.03404	1650.72	0.03311	1650.72	0.04005	1650.72	0.04786	1650.72	0.04566
	1648.79	0	1648.79	0.02365	1648.79	0.03313	1648.79	0.033	1648.79	0.03976	1648.79	0.04664	1648.79	0.04594
	1646.87	-0.00114	1646.87	0.02187	1646.87	0.03195	1646.87	0.03329	1646.87	0.03942	1646.87	0.04552	1646.87	0.04638
	1644.94	0.00132	1644.94	0.02333	1644.94	0.03284	1644.94	0.0352	1644.94	0.03916	1644.94	0.04391	1644.94	0.04644
	1643.01	0.00425	1643.01	0.0257	1643.01	0.03487	1643.01	0.0364	1643.01	0.03933	1643.01	0.04307	1643.01	0.04629
	1641.08	0.00523	1641.08	0.02669	1641.08	0.0361	1641.08	0.03626	1641.08	0.03964	1641.08	0.04269	1641.08	0.04623
	1639.15	0.00454	1639.15	0.02629	1639.15	0.0363	1639.15	0.035	1639.15	0.03912	1639.15	0.04232	1639.15	0.04588
	1637.22	0.00285	1637.22	0.02528	1637.22	0.03537	1637.22	0.03321	1637.22	0.03751	1637.22	0.04275	1637.22	0.04498
	1635.3	0.00239	1635.3	0.02478	1635.3	0.03421	1635.3	0.03307	1635.3	0.03661	1635.3	0.04401	1635.3	0.04417
	1633.37	0.00339	1633.37	0.02518	1633.37	0.03479	1633.37	0.03461	1633.37	0.03733	1633.37	0.04359	1633.37	0.04453
	1631.44	0.00283	1631.44	0.02519	1631.44	0.035	1631.44	0.03493	1631.44	0.0373	1631.44	0.04185	1631.44	0.0451
	1629.51	0.00078	1629.51	0.0243	1629.51	0.03369	1629.51	0.03388	1629.51	0.03618	1629.51	0.04023	1629.51	0.04493
	1627.58	-2e-05	1627.58	0.02359	1627.58	0.03339	1627.58	0.03363	1627.58	0.03637	1627.58	0.0398	1627.58	0.04482
	1625.65	0.00131	1625.65	0.02389	1625.65	0.03521	1625.65	0.03489	1625.65	0.03861	1625.65	0.0409	1625.65	0.04555
	1623.72	0.00245	1623.72	0.02453	1623.72	0.03657	1623.72	0.03609	1623.72	0.04064	1623.72	0.04261	1623.72	0.04642
	1621.8	0.00268	1621.8	0.02536	1621.8	0.0364	1621.8	0.03699	1621.8	0.0415	1621.8	0.04437	1621.8	0.0472
	1619.87	0.00328	1619.87	0.02622	1619.87	0.03617	1619.87	0.03742	1619.87	0.04175	1619.87	0.04617	1619.87	0.04792
	1617.94	0.00424	1617.94	0.02636	1617.94	0.03594	1617.94	0.03627	1617.94	0.04138	1617.94	0.0469	1617.94	0.04805
	1616.01	0.00453	1616.01	0.02663	1616.01	0.03526	1616.01	0.03492	1616.01	0.04063	1616.01	0.04498	1616.01	0.04729
	1614.08	0.00472	1614.08	0.02832	1614.08	0.0358	1614.08	0.03625	1614.08	0.04109	1614.08	0.04327	1614.08	0.04709
	1612.15	0.00552	1612.15	0.02963	1612.15	0.03756	1612.15	0.03853	1612.15	0.04228	1612.15	0.04368	1612.15	0.04811
	1610.23	0.00609	1610.23	0.02944	1610.23	0.03872	1610.23	0.03934	1610.23	0.0424	1610.23	0.04433	1610.23	0.04917
	1608.3	0.00579	1608.3	0.02887	1608.3	0.03834	1608.3	0.03879	1608.3	0.04144	1608.3	0.04446	1608.3	0.04923
	1606.37	0.00501	1606.37	0.02886	1606.37	0.03748	1606.37	0.03865	1606.37	0.04098	1606.37	0.04497	1606.37	0.0485
	1604.44	0.00433	1604.44	0.02881	1604.44	0.03746	1604.44	0.03913	1604.44	0.04154	1604.44	0.04589	1604.44	0.04773
	1602.51	0.00422	1602.51	0.02842	1602.51	0.03768	1602.51	0.03904	1602.51	0.04212	1602.51	0.04615	1602.51	0.04737
	1600.58	0.00458	1600.58	0.02808	1600.58	0.03786	1600.58	0.03841	1600.58	0.04192	1600.58	0.04546	1600.58	0.04774
	1598.66	0.00455	1598.66	0.02776	1598.66	0.03839	1598.66	0.03786	1598.66	0.04137	1598.66	0.04482	1598.66	0.0482
	1596.73	0.00408	1596.73	0.02763	1596.73	0.0386	1596.73	0.03799	1596.73	0.04178	1596.73	0.04493	1596.73	0.0482
	1594.8	0.00395	1594.8	0.02802	1594.8	0.03814	1594.8	0.03913	1594.8	0.04338	1594.8	0.04523	1594.8	0.04837
	1592.87	0.00429	1592.87	0.02853	1592.87	0.03734	1592.87	0.03997	1592.87	0.04424	1592.87	0.04497	1592.87	0.04841
	1590.94	0.00475	1590.94	0.02873	1590.94	0.03647	1590.94	0.03914	1590.94	0.04345	1590.94	0.04446	1590.94	0.04741
	1589.01	0.00472	1589.01	0.02823	1589.01	0.03585	1589.01	0.03752	1589.01	0.04185	1589.01	0.0442	1589.01	0.04642
	1587.08	0.00448	1587.08	0.02736	1587.08	0.03595	1587.08	0.03731	1587.08	0.04034	1587.08	0.04454	1587.08	0.04696
	1585.16	0.0052	1585.16	0.02729	1585.16	0.03676	1585.16	0.03865	1585.16	0.03979	1585.16	0.04547	1585.16	0.0478
	1583.23	0.00617	1583.23	0.0283	1583.23	0.03748	1583.23	0.03958	1583.23	0.04006	1583.23	0.0462	1583.23	0.04731
	1581.3	0.00597	1581.3	0.02959	1581.3	0.03761	1581.3	0.03945	1581.3	0.04034	1581.3	0.04658	1581.3	0.04684
	1579.37	0.00473	1579.37	0.02988	1579.37	0.03748	1579.37	0.03877	1579.37	0.04078	1579.37	0.04737	1579.37	0.04775
	1577.44	0.00339	1577.44	0.02814	1577.44	0.03734	1577.44	0.03774	1577.44	0.04111	1577.44	0.04857	1577.44	0.04871
	1575.51	0.00392	1575.51	0.02593	1575.51	0.03745	1575.51	0.0374	1575.51	0.04065	1575.51	0.04842	1575.51	0.04795
	1573.59	0.00579	1573.59	0.0258	1573.59	0.038	1573.59	0.03808	1573.59	0.04041	1573.59	0.04748	1573.59	0.04688
	1571.66	0.00601	1571.66	0.02636	1571.66	0.0387	1571.66	0.03853	1571.66	0.04094	1571.66	0.04762	1571.66	0.04678
	1569.73	0.00437	1569.73	0.02638	1569.73	0.03888	1569.73	0.03921	1569.73	0.04179	1569.73	0.04775	1569.73	0.04726
	1567.8	0.00298	1567.8	0.02634	1567.8	0.03781	1567.8	0.04021	1567.8	0.04213	1567.8	0.04684	1567.8	0.04745
	1565.87	0.0026	1565.87	0.02656	1565.87	0.03633	1565.87	0.03989	1565.87	0.04184	1565.87	0.04605	1565.87	0.04707
	1563.94	0.00241	1563.94	0.0267	1563.94	0.03585	1563.94	0.03909	1563.94	0.04226	1563.94	0.04643	1563.94	0.04733
	1562.02	0.00107	1562.02	0.0262	1562.02	0.03655	1562.02	0.03924	1562.02	0.04431	1562.02	0.04897	1562.02	0.0486
	1560.09	-0.00298	1560.09	0.02408	1560.09	0.03658	1560.09	0.03831	1560.09	0.04641	1560.09	0.05322	1560.09	0.04954
	1558.16	-0.00549	1558.16	0.02234	1558.16	0.03501	1558.16	0.03528	1558.16	0.04481	1558.16	0.05392	1558.16	0.04996
	1556.23	-0.00206	1556.23	0.02476	1556.23	0.03589	1556.23	0.03563	1556.23	0.04316	1556.23	0.05238	1556.23	0.0517
	1554.3	0.00077	1554.3	0.02777	1554.3	0.03806	1554.3	0.03779	1554.3	0.04413	1554.3	0.05268	1554.3	0.05304
	1552.37	0.00152	1552.37	0.02896	1552.37	0.03938	1552.37	0.04011	1552.37	0.04626	1552.37	0.05326	1552.37	0.05394
	1550.44	0.00239	1550.44	0.02826	1550.44	0.03983	1550.44	0.04196	1550.44	0.04826	1550.44	0.05377	1550.44	0.05505
	1548.52	0.00395	1548.52	0.02764	1548.52	0.04012	1548.52	0.04186	1548.52	0.04952	1548.52	0.05459	1548.52	0.05573
	1546.59	0.00405	1546.59	0.02828	1546.59	0.04152	1546.59	0.04192	1546.59	0.05172	1546.59	0.05721	1546.59	0.05783
	1544.66	0.00208	1544.66	0.02818	1544.66	0.04274	1544.66	0.04362	1544.66	0.05354	1544.66	0.06074	1544.66	0.06099
	1542.73	-0.00102	1542.73	0.02603	1542.73	0.04111	1542.73	0.04289	1542.73	0.05068	1542.73	0.06062	1542.73	0.05973
	1540.8	-0.00453	1540.8	0.02402	1540.8	0.03854	1540.8	0.03827	1540.8	0.04488	1540.8	0.05602	1540.8	0.05359
	1538.87	-0.00456	1538.87	0.02463	1538.87	0.03787	1538.87	0.03662	1538.87	0.04243	1538.87	0.05132	1538.87	0.05002
	1536.95	-0.00115	1536.95	0.02679	1536.95	0.03892	1536.95	0.03916	1536.95	0.04432	1536.95	0.05081	1536.95	0.05178
	1535.02	0.00169	1535.02	0.02881	1535.02	0.04105	1535.02	0.0414	1535.02	0.04771	1535.02	0.05313	1535.02	0.0547
	1533.09	0.00293	1533.09	0.03055	1533.09	0.04217	1533.09	0.04203	1533.09	0.04939	1533.09	0.05415	1533.09	0.05512
	1531.16	0.00275	1531.16	0.03109	1531.16	0.04101	1531.16	0.0419	1531.16	0.04777	1531.16	0.05205	1531.16	0.05292
	1529.23	0.00167	1529.23	0.02939	1529.23	0.0398	1529.23	0.04164	1529.23	0.0464	1529.23	0.05044	1529.23	0.05174
	1527.3	0.00058	1527.3	0.02699	1527.3	0.03975	1527.3	0.04096	1527.3	0.04739	1527.3	0.05144	1527.3	0.05262
	1525.38	0.00051	1525.38	0.02665	1525.38	0.04034	1525.38	0.03977	1525.38	0.04907	1525.38	0.05316	1525.38	0.05334
	1523.45	0.0009	1523.45	0.0284	1523.45	0.04138	1523.45	0.03858	1523.45	0.05001	1523.45	0.05398	1523.45	0.05328
	1521.52	0.00196	1521.52	0.0298	1521.52	0.04279	1521.52	0.03794	1521.52	0.04974	1521.52	0.05489	1521.52	0.05361
	1519.59	0.00361	1519.59	0.02952	1519.59	0.04369	1519.59	0.03833	1519.59	0.04786	1519.59	0.05548	1519.59	0.0533
	1517.66	0.00394	1517.66	0.02966	1517.66	0.04451	1517.66	0.04041	1517.66	0.04709	1517.66	0.05612	1517.66	0.05321
	1515.73	0.00371	1515.73	0.03041	1515.73	0.04387	1515.73	0.0426	1515.73	0.04769	1515.73	0.05663	1515.73	0.05413
	1513.81	0.00372	1513.81	0.02992	1513.81	0.0414	1513.81	0.04361	1513.81	0.04845	1513.81	0.05622	1513.81	0.05594
	1511.88	0.00272	1511.88	0.02808	1511.88	0.04169	1511.88	0.0458	1511.88	0.05082	1511.88	0.05735	1511.88	0.06013
	1509.95	0.00024	1509.95	0.02518	1509.95	0.04576	1509.95	0.04865	1509.95	0.05417	1509.95	0.06084	1509.95	0.06496
	1508.02	-0.00316	1508.02	0.02252	1508.02	0.04636	1508.02	0.04499	1508.02	0.05302	1508.02	0.06166	1508.02	0.06245
	1506.09	-0.00373	1506.09	0.02364	1506.09	0.03953	1506.09	0.0345	1506.09	0.04551	1506.09	0.0543	1506.09	0.05118
	1504.16	-0.00089	1504.16	0.02587	1504.16	0.03706	1504.16	0.03271	1504.16	0.04218	1504.16	0.04881	1504.16	0.04842
	1502.23	0.00014	1502.23	0.02527	1502.23	0.03835	1502.23	0.03489	1502.23	0.04205	1502.23	0.04842	1502.23	0.05138
	1500.31	-0.00131	1500.31	0.02328	1500.31	0.03816	1500.31	0.03383	1500.31	0.0407	1500.31	0.04835	1500.31	0.05133
	1498.38	-0.00235	1498.38	0.02272	1498.38	0.03671	1498.38	0.03172	1498.38	0.03919	1498.38	0.04722	1498.38	0.04779
	1496.45	0.00015	1496.45	0.02377	1496.45	0.03657	1496.45	0.03228	1496.45	0.03988	1496.45	0.04655	1496.45	0.04584
	1494.52	0.00396	1494.52	0.02512	1494.52	0.0367	1494.52	0.03382	1494.52	0.04244	1494.52	0.04728	1494.52	0.04669
	1492.59	0.00535	1492.59	0.02739	1492.59	0.03724	1492.59	0.03627	1492.59	0.04717	1492.59	0.05077	1492.59	0.04923
	1490.66	0.00389	1490.66	0.02972	1490.66	0.04051	1490.66	0.0408	1490.66	0.05343	1490.66	0.0563	1490.66	0.05376
	1488.74	0.00197	1488.74	0.03039	1488.74	0.04387	1488.74	0.04374	1488.74	0.055	1488.74	0.05693	1488.74	0.05669
	1486.81	0.00291	1486.81	0.03054	1486.81	0.04338	1486.81	0.0422	1486.81	0.05038	1486.81	0.05181	1486.81	0.05546
	1484.88	0.00589	1484.88	0.03169	1484.88	0.04166	1484.88	0.04042	1484.88	0.04733	1484.88	0.04926	1484.88	0.0546
	1482.95	0.00767	1482.95	0.03273	1482.95	0.0402	1482.95	0.03982	1482.95	0.04738	1482.95	0.05022	1482.95	0.05553
	1481.02	0.00684	1481.02	0.03145	1481.02	0.03861	1481.02	0.03836	1481.02	0.04624	1481.02	0.05023	1481.02	0.05525
	1479.09	0.00494	1479.09	0.02852	1479.09	0.03686	1479.09	0.03641	1479.09	0.04314	1479.09	0.04879	1479.09	0.05269
	1477.17	0.00331	1477.17	0.02674	1477.17	0.03539	1477.17	0.0362	1477.17	0.0414	1477.17	0.04868	1477.17	0.05057
	1475.24	0.00164	1475.24	0.02621	1475.24	0.03574	1475.24	0.03791	1475.24	0.04127	1475.24	0.04933	1475.24	0.05149
	1473.31	-4e-05	1473.31	0.02501	1473.31	0.03765	1473.31	0.03818	1473.31	0.03969	1473.31	0.04795	1473.31	0.05407
	1471.38	0.00052	1471.38	0.02461	1471.38	0.03811	1471.38	0.03691	1471.38	0.03803	1471.38	0.04552	1471.38	0.05296
	1469.45	0.00242	1469.45	0.0258	1469.45	0.03665	1469.45	0.03708	1469.45	0.03912	1469.45	0.04476	1469.45	0.0488
	1467.52	0.00174	1467.52	0.02526	1467.52	0.03456	1467.52	0.0361	1467.52	0.03997	1467.52	0.04434	1467.52	0.04612
	1465.59	-0.00021	1465.59	0.02387	1465.59	0.0332	1465.59	0.03414	1465.59	0.03931	1465.59	0.04257	1465.59	0.04652
	1463.67	0.00123	1463.67	0.02518	1463.67	0.03313	1463.67	0.03525	1463.67	0.03979	1463.67	0.04136	1463.67	0.0487
	1461.74	0.00341	1461.74	0.02644	1461.74	0.03307	1461.74	0.037	1461.74	0.04169	1461.74	0.04276	1461.74	0.05004
	1459.81	0.00218	1459.81	0.02486	1459.81	0.03306	1459.81	0.03519	1459.81	0.04391	1459.81	0.0462	1459.81	0.0514
	1457.88	-0.00056	1457.88	0.02259	1457.88	0.0362	1457.88	0.03031	1457.88	0.04625	1457.88	0.05139	1457.88	0.05361
	1455.95	-0.00238	1455.95	0.02282	1455.95	0.04092	1455.95	0.02815	1455.95	0.04419	1455.95	0.05161	1455.95	0.05179
	1454.02	-0.00451	1454.02	0.02337	1454.02	0.0381	1454.02	0.02957	1454.02	0.03951	1454.02	0.04471	1454.02	0.04569
	1452.1	-0.00528	1452.1	0.0218	1452.1	0.03114	1452.1	0.03052	1452.1	0.03778	1452.1	0.03983	1452.1	0.04092
	1450.17	-0.00257	1450.17	0.01969	1450.17	0.02687	1450.17	0.03092	1450.17	0.03794	1450.17	0.03968	1450.17	0.03978
	1448.24	0.00424	1448.24	0.02096	1448.24	0.02917	1448.24	0.03303	1448.24	0.03909	1448.24	0.04159	1448.24	0.04286
	1446.31	0.01192	1446.31	0.02491	1446.31	0.03709	1446.31	0.03731	1446.31	0.04156	1446.31	0.04313	1446.31	0.0477
	1444.38	0.01398	1444.38	0.02457	1444.38	0.04276	1444.38	0.04059	1444.38	0.04165	1444.38	0.04283	1444.38	0.04948
	1442.45	0.01035	1442.45	0.0201	1442.45	0.04175	1442.45	0.04108	1442.45	0.03838	1442.45	0.04083	1442.45	0.04788
	1440.53	0.00587	1440.53	0.01825	1440.53	0.03761	1440.53	0.04059	1440.53	0.03719	1440.53	0.04093	1440.53	0.04532
	1438.6	0.00427	1438.6	0.02163	1438.6	0.03653	1438.6	0.04255	1438.6	0.0417	1438.6	0.04789	1438.6	0.04498
	1436.67	0.00471	1436.67	0.0262	1436.67	0.04213	1436.67	0.04482	1436.67	0.04695	1436.67	0.05883	1436.67	0.04888
	1434.74	0.00341	1434.74	0.02619	1434.74	0.04853	1434.74	0.04223	1434.74	0.04513	1434.74	0.06169	1434.74	0.05248
	1432.81	0.0028	1432.81	0.02313	1432.81	0.04852	1432.81	0.03807	1432.81	0.03971	1432.81	0.05743	1432.81	0.05297
	1430.88	0.00329	1430.88	0.01804	1430.88	0.0429	1430.88	0.0345	1430.88	0.03307	1430.88	0.05241	1430.88	0.04863
	1428.95	0.00025	1428.95	0.01009	1428.95	0.03515	1428.95	0.03162	1428.95	0.0257	1428.95	0.04503	1428.95	0.04137
	1427.03	-0.00473	1427.03	0.00508	1427.03	0.03048	1427.03	0.02728	1427.03	0.02288	1427.03	0.03374	1427.03	0.04137
	1425.1	-0.00876	1425.1	0.00826	1425.1	0.03006	1425.1	0.01988	1425.1	0.0225	1425.1	0.02099	1425.1	0.04564
	1423.17	-0.0115	1423.17	0.01635	1423.17	0.02986	1423.17	0.01657	1423.17	0.0204	1423.17	0.01197	1423.17	0.04384
	1421.24	-0.01	1421.24	0.02313	1421.24	0.02886	1421.24	0.01913	1421.24	0.02335	1421.24	0.01237	1421.24	0.03862
	1419.31	-0.0054	1419.31	0.02775	1419.31	0.03096	1419.31	0.0179	1419.31	0.0339	1419.31	0.02231	1419.31	0.038
	1417.38	-0.00568	1417.38	0.0271	1417.38	0.0329	1417.38	0.0112	1417.38	0.03814	1417.38	0.0317	1417.38	0.04169
	1415.46	-0.00897	1415.46	0.0193	1415.46	0.03072	1415.46	0.00751	1415.46	0.03157	1415.46	0.03407	1415.46	0.04412
	1413.53	-0.00595	1413.53	0.01263	1413.53	0.02988	1413.53	0.00838	1413.53	0.02514	1413.53	0.03443	1413.53	0.04471
	1411.6	0.00293	1411.6	0.01348	1411.6	0.03238	1411.6	0.01212	1411.6	0.02385	1411.6	0.03539	1411.6	0.0443
	1409.67	0.00575	1409.67	0.01807	1409.67	0.03294	1409.67	0.01529	1409.67	0.02337	1409.67	0.03617	1409.67	0.04499
	1407.74	-0.00311	1407.74	0.01809	1407.74	0.02967	1407.74	0.01439	1407.74	0.01657	1407.74	0.03168	1407.74	0.0465
	1405.81	-0.01394	1405.81	0.01328	1405.81	0.02768	1405.81	0.01379	1405.81	0.00716	1405.81	0.02124	1405.81	0.04835
	1403.89	-0.0172	1403.89	0.01161	1403.89	0.02808	1403.89	0.01913	1403.89	0.01045	1403.89	0.01825	1403.89	0.05432
	1401.96	-0.01535	1401.96	0.01452	1401.96	0.02922	1401.96	0.02568	1401.96	0.02679	1401.96	0.02763	1401.96	0.05668
	1400.03	-0.01226	1400.03	0.01345	1400.03	0.03363	1400.03	0.02991	1400.03	0.03895	1400.03	0.03694	1400.03	0.04673
	1398.1	-0.00299	1398.1	0.00555	1398.1	0.03633	1398.1	0.03424	1398.1	0.03978	1398.1	0.0432	1398.1	0.03567
	1396.17	0.01192	1396.17	0.00322	1396.17	0.02982	1396.17	0.03546	1396.17	0.03762	1396.17	0.05444	1396.17	0.03246
	1394.24	0.01204	1394.24	0.01452	1394.24	0.02301	1394.24	0.02911	1394.24	0.03172	1394.24	0.0611	1394.24	0.02893
	1392.32	-0.0043	1392.32	0.03185	1392.32	0.01895	1392.32	0.02199	1392.32	0.01866	1392.32	0.05253	1392.32	0.02671
	1390.39	-0.00929	1390.39	0.0459	1390.39	0.00948	1390.39	0.02223	1390.39	0.01276	1390.39	0.04666	1390.39	0.03612
	1388.46	0.00225	1388.46	0.05078	1388.46	2e-05	1388.46	0.02686	1388.46	0.02169	1388.46	0.05145	1388.46	0.05517
	1386.53	0.00678	1386.53	0.04215	1386.53	0.00337	1386.53	0.02348	1386.53	0.0314	1386.53	0.045	1386.53	0.06152
	1384.6	-0.00688	1384.6	0.02421	1384.6	0.01557	1384.6	0.0058	1384.6	0.02548	1384.6	0.02522	1384.6	0.04519
	1382.67	-0.01667	1382.67	0.01478	1382.67	0.0288	1382.67	-0.0103	1382.67	0.01383	1382.67	0.01829	1382.67	0.0406
	1380.74	-0.00188	1380.74	0.02558	1380.74	0.04808	1380.74	-0.00168	1380.74	0.02176	1380.74	0.03095	1380.74	0.06664
	1378.82	0.0204	1378.82	0.03034	1378.82	0.0545	1378.82	0.0216	1378.82	0.04008	1378.82	0.04482	1378.82	0.08693
	1376.89	0.01772	1376.89	0.01186	1376.89	0.02724	1376.89	0.02697	1376.89	0.03705	1376.89	0.04465	1376.89	0.07835
	1374.96	-0.00667	1374.96	0.00632	1374.96	0.00469	1374.96	0.01121	1374.96	0.01936	1374.96	0.02898	1374.96	0.06345
	1373.03	-0.01688	1373.03	0.03476	1373.03	0.01778	1373.03	-0.0053	1373.03	0.01493	1373.03	0.00747	1373.03	0.05348
	1371.1	-0.00669	1371.1	0.04921	1371.1	0.0263	1371.1	-0.01134	1371.1	0.02201	1371.1	-0.001	1371.1	0.03693
	1369.17	0.0017	1369.17	0.02829	1369.17	0.00807	1369.17	-0.00634	1369.17	0.02725	1369.17	0.00943	1369.17	0.01309
	1367.25	0.00295	1367.25	0.00946	1367.25	-0.01593	1367.25	0.00145	1367.25	0.02575	1367.25	0.02487	1367.25	-0.00357
	1365.32	-0.00129	1365.32	0.01585	1365.32	-0.02543	1365.32	0.0035	1365.32	0.02401	1365.32	0.02967	1365.32	0.01115
	1363.39	-0.01205	1363.39	0.04227	1363.39	-0.01111	1363.39	0.0018	1363.39	0.031	1363.39	0.02468	1363.39	0.06362
	1361.46	-0.01517	1361.46	0.07187	1361.46	0.01864	1361.46	0.00105	1361.46	0.03533	1361.46	0.02342	1361.46	0.10217
	1359.53	-0.00179	1359.53	0.07516	1359.53	0.04045	1359.53	0.00191	1359.53	0.04037	1359.53	0.03563	1359.53	0.07935
	1357.6	0.0228	1357.6	0.05572	1357.6	0.05362	1357.6	0.00751	1357.6	0.06956	1357.6	0.06022	1357.6	0.04855
	1355.68	0.05061	1355.68	0.04744	1355.68	0.06013	1355.68	0.01917	1355.68	0.10236	1355.68	0.0837	1355.68	0.05425
	1353.75	0.0545	1353.75	0.05097	1353.75	0.04979	1353.75	0.01753	1353.75	0.10018	1353.75	0.07431	1353.75	0.07348
	1351.82	0.01964	1351.82	0.03518	1351.82	0.03072	1351.82	-0.01044	1351.82	0.06696	1351.82	0.02659	1351.82	0.07
	1349.89	-0.02475	1349.89	-0.00199	1349.89	0.02202	1349.89	-0.03651	1349.89	0.03181	1349.89	-0.0094	1349.89	0.06131
	1347.96	-0.04307	1347.96	-0.02487	1347.96	0.0284	1347.96	-0.03515	1347.96	0.0134	1347.96	-0.00324	1347.96	0.06687
	1346.03	-0.02981	1346.03	-0.0308	1346.03	0.03495	1346.03	-0.02533	1346.03	0.01449	1346.03	0.01005	1346.03	0.05776
	1344.1	-0.00681	1344.1	-0.02521	1344.1	0.04196	1344.1	-0.0131	1344.1	0.04628	1344.1	0.02782	1344.1	0.04372
	1342.18	-0.00436	1342.18	0.00841	1342.18	0.05389	1342.18	0.01202	1342.18	0.08806	1342.18	0.06777	1342.18	0.0541
	1340.25	-0.02309	1340.25	0.03999	1340.25	0.03739	1340.25	0.02479	1340.25	0.09005	1340.25	0.08242	1340.25	0.07282
	1338.32	-0.0303	1338.32	0.02099	1338.32	0.00041	1338.32	0.00573	1338.32	0.06004	1338.32	0.06325	1338.32	0.07499
	1336.39	-0.01189	1336.39	0.00268	1336.39	0.0053	1336.39	-0.00682	1336.39	0.04186	1336.39	0.07079	1336.39	0.05973
	1334.46	-0.0045	1334.46	0.01424	1334.46	0.03109	1334.46	0.0051	1334.46	0.03292	1334.46	0.07535	1334.46	0.03848
	1332.53	-0.02292	1332.53	0.01436	1332.53	0.03382	1332.53	0.01973	1332.53	0.02022	1332.53	0.03082	1332.53	0.02801
	1330.61	-0.0235	1330.61	-0.00094	1330.61	0.03586	1330.61	0.03009	1330.61	0.01791	1330.61	-0.01781	1330.61	0.0349
	1328.68	0.01036	1328.68	-0.00474	1328.68	0.06336	1328.68	0.03793	1328.68	0.03408	1328.68	-0.01313	1328.68	0.03491
	1326.75	0.0271	1326.75	0.00506	1326.75	0.08935	1326.75	0.03088	1326.75	0.04805	1326.75	0.03106	1326.75	0.03082
	1324.82	0.01536	1324.82	0.02695	1324.82	0.08961	1324.82	0.01164	1324.82	0.04772	1324.82	0.06502	1324.82	0.04561
	1322.89	-0.00023	1322.89	0.04664	1322.89	0.07456	1322.89	-0.0049	1322.89	0.04385	1322.89	0.07174	1322.89	0.05521
	1320.96	-0.01829	1320.96	0.0471	1320.96	0.05552	1320.96	-7e-05	1320.96	0.0425	1320.96	0.06854	1320.96	0.03796
	1319.04	-0.02473	1319.04	0.04945	1319.04	0.04375	1319.04	0.03992	1319.04	0.04179	1319.04	0.05986	1319.04	0.01822
	1317.11	-0.01361	1317.11	0.06078	1317.11	0.04856	1317.11	0.07719	1317.11	0.0469	1317.11	0.05383	1317.11	0.01925
	1315.18	-0.00609	1315.18	0.04971	1315.18	0.05806	1315.18	0.07222	1315.18	0.04702	1315.18	0.05847	1315.18	0.03756
	1313.25	-0.01159	1313.25	0.01925	1313.25	0.05894	1313.25	0.05622	1313.25	0.02748	1313.25	0.05655	1313.25	0.05333
	1311.32	-0.02168	1311.32	0.00553	1311.32	0.05139	1311.32	0.04847	1311.32	0.00115	1311.32	0.03461	1311.32	0.05254
	1309.39	-0.01997	1309.39	0.02014	1309.39	0.04751	1309.39	0.03961	1309.39	-0.0037	1309.39	0.01879	1309.39	0.05112
	1307.46	-0.0037	1307.46	0.04327	1307.46	0.05529	1307.46	0.03875	1307.46	0.03685	1307.46	0.04823	1307.46	0.07632
	1305.54	0.00756	1305.54	0.05158	1305.54	0.05892	1305.54	0.05085	1305.54	0.09795	1305.54	0.10305	1305.54	0.10989
	1303.61	-0.00076	1303.61	0.04016	1303.61	0.04678	1303.61	0.05756	1303.61	0.11333	1303.61	0.11139	1303.61	0.10597
	1301.68	-0.01837	1301.68	0.02317	1301.68	0.03273	1301.68	0.04946	1301.68	0.08592	1301.68	0.07979	1301.68	0.08311
	1299.75	-0.02132	1299.75	0.01778	1299.75	0.03068	1299.75	0.04063	1299.75	0.07215	1299.75	0.06799	1299.75	0.08279
	1297.82	-0.00548	1297.82	0.02168	1297.82	0.03953	1297.82	0.04567	1297.82	0.07875	1297.82	0.07501	1297.82	0.08969
	1295.89	0.01065	1295.89	0.02612	1295.89	0.05306	1295.89	0.05996	1295.89	0.0836	1295.89	0.08036	1295.89	0.08834
	1293.97	0.01527	1293.97	0.03454	1293.97	0.06242	1293.97	0.06828	1293.97	0.08008	1293.97	0.08847	1293.97	0.09232
	1292.04	0.01189	1292.04	0.04757	1292.04	0.06006	1292.04	0.06681	1292.04	0.06915	1292.04	0.09565	1292.04	0.09812
	1290.11	0.00601	1290.11	0.05461	1290.11	0.05146	1290.11	0.06285	1290.11	0.05894	1290.11	0.08839	1290.11	0.09505
	1288.18	0.00111	1288.18	0.04791	1288.18	0.04556	1288.18	0.05619	1288.18	0.05668	1288.18	0.06887	1288.18	0.08234
	1286.25	-0.00104	1286.25	0.0336	1286.25	0.04275	1286.25	0.04605	1286.25	0.0554	1286.25	0.05221	1286.25	0.06696
	1284.32	-0.00047	1284.32	0.02481	1284.32	0.03939	1284.32	0.0399	1284.32	0.05075	1284.32	0.04929	1284.32	0.06169
	1282.4	0.00097	1282.4	0.02636	1282.4	0.03539	1282.4	0.03762	1282.4	0.04712	1282.4	0.05497	1282.4	0.06238
	1280.47	0.00232	1280.47	0.03254	1280.47	0.03565	1280.47	0.0369	1280.47	0.04997	1280.47	0.05947	1280.47	0.05985
	1278.54	0.00529	1278.54	0.03683	1278.54	0.0407	1278.54	0.04228	1278.54	0.05976	1278.54	0.0633	1278.54	0.06065
	1276.61	0.00597	1276.61	0.03568	1276.61	0.04378	1276.61	0.04742	1276.61	0.06479	1276.61	0.0661	1276.61	0.06417
	1274.68	0.00049	1274.68	0.03021	1274.68	0.04216	1274.68	0.04258	1274.68	0.05815	1274.68	0.06511	1274.68	0.0632
	1272.75	-0.00276	1272.75	0.02798	1272.75	0.04158	1272.75	0.03609	1272.75	0.05155	1272.75	0.06437	1272.75	0.06225
	1270.82	0.00216	1270.82	0.03236	1270.82	0.04543	1270.82	0.03743	1270.82	0.05375	1270.82	0.0664	1270.82	0.06461
	1268.9	0.00732	1268.9	0.03594	1268.9	0.04744	1268.9	0.04124	1268.9	0.05686	1268.9	0.06744	1268.9	0.06587
	1266.97	0.00636	1266.97	0.03468	1266.97	0.04341	1266.97	0.04342	1266.97	0.05513	1266.97	0.06531	1266.97	0.06523
	1265.04	0.0029	1265.04	0.03425	1265.04	0.03987	1265.04	0.04602	1265.04	0.05412	1265.04	0.06262	1265.04	0.06495
	1263.11	0.00176	1263.11	0.03671	1263.11	0.04295	1263.11	0.04816	1263.11	0.05717	1263.11	0.06276	1263.11	0.06641
	1261.18	0.00261	1261.18	0.03697	1261.18	0.04769	1261.18	0.0484	1261.18	0.06013	1261.18	0.06303	1261.18	0.06797
	1259.25	0.00378	1259.25	0.03435	1259.25	0.04805	1259.25	0.04743	1259.25	0.05924	1259.25	0.06015	1259.25	0.06657
	1257.33	0.00532	1257.33	0.0328	1257.33	0.0475	1257.33	0.04705	1257.33	0.05643	1257.33	0.059	1257.33	0.06399
	1255.4	0.00655	1255.4	0.03249	1255.4	0.04819	1255.4	0.04761	1255.4	0.05462	1255.4	0.0612	1255.4	0.06272
	1253.47	0.00716	1253.47	0.03247	1253.47	0.0472	1253.47	0.04734	1253.47	0.05297	1253.47	0.06075	1253.47	0.06095
	1251.54	0.00733	1251.54	0.03348	1251.54	0.04597	1251.54	0.04709	1251.54	0.051	1251.54	0.05802	1251.54	0.0579
	1249.61	0.00655	1249.61	0.03459	1249.61	0.04663	1249.61	0.04909	1249.61	0.0505	1249.61	0.05812	1249.61	0.05711
	1247.68	0.00532	1247.68	0.03409	1247.68	0.04648	1247.68	0.05056	1247.68	0.05083	1247.68	0.05946	1247.68	0.05912
	1245.76	0.00429	1245.76	0.03255	1245.76	0.04389	1245.76	0.04816	1245.76	0.0496	1245.76	0.05836	1245.76	0.05876
	1243.83	0.00377	1243.83	0.03171	1243.83	0.04118	1243.83	0.04417	1243.83	0.04752	1243.83	0.0565	1243.83	0.05566
	1241.9	0.0035	1241.9	0.03126	1241.9	0.03941	1241.9	0.04136	1241.9	0.04607	1241.9	0.05539	1241.9	0.05386
	1239.97	0.00273	1239.97	0.03021	1239.97	0.03808	1239.97	0.04026	1239.97	0.04491	1239.97	0.05358	1239.97	0.05293
	1238.04	0.0024	1238.04	0.02973	1238.04	0.03783	1238.04	0.0412	1238.04	0.04385	1238.04	0.05161	1238.04	0.05092
	1236.11	0.00335	1236.11	0.03054	1236.11	0.03769	1236.11	0.0419	1236.11	0.0425	1236.11	0.04937	1236.11	0.04777
	1234.19	0.00548	1234.19	0.03159	1234.19	0.03635	1234.19	0.04037	1234.19	0.04149	1234.19	0.0466	1234.19	0.04578
	1232.26	0.00793	1232.26	0.0321	1232.26	0.0354	1232.26	0.03903	1232.26	0.04206	1232.26	0.04674	1232.26	0.04805
	1230.33	0.00843	1230.33	0.03126	1230.33	0.03498	1230.33	0.03867	1230.33	0.04209	1230.33	0.0484	1230.33	0.05147
	1228.4	0.00689	1228.4	0.02935	1228.4	0.03408	1228.4	0.03762	1228.4	0.04053	1228.4	0.0475	1228.4	0.05091
	1226.47	0.00642	1226.47	0.02815	1226.47	0.03439	1226.47	0.03702	1226.47	0.04035	1226.47	0.04653	1226.47	0.04817
	1224.54	0.00758	1224.54	0.02732	1224.54	0.03512	1224.54	0.03719	1224.54	0.04116	1224.54	0.04696	1224.54	0.04618
	1222.61	0.00711	1222.61	0.02591	1222.61	0.03312	1222.61	0.03667	1222.61	0.04011	1222.61	0.0464	1222.61	0.04476
	1220.69	0.00474	1220.69	0.02535	1220.69	0.03092	1220.69	0.03641	1220.69	0.03842	1220.69	0.04526	1220.69	0.04422
	1218.76	0.00396	1218.76	0.02585	1218.76	0.03248	1218.76	0.03729	1218.76	0.03804	1218.76	0.04522	1218.76	0.04482
	1216.83	0.00529	1216.83	0.02561	1216.83	0.03527	1216.83	0.03774	1216.83	0.03789	1216.83	0.04576	1216.83	0.04558
	1214.9	0.00582	1214.9	0.02451	1214.9	0.03503	1214.9	0.03602	1214.9	0.0372	1214.9	0.04516	1214.9	0.04461
	1212.97	0.00451	1212.97	0.02403	1212.97	0.03223	1212.97	0.03334	1212.97	0.03708	1212.97	0.04278	1212.97	0.04109
	1211.04	0.00316	1211.04	0.02393	1211.04	0.02939	1211.04	0.03258	1211.04	0.03734	1211.04	0.03888	1211.04	0.03801
	1209.12	0.00203	1209.12	0.02291	1209.12	0.02774	1209.12	0.03299	1209.12	0.03623	1209.12	0.03452	1209.12	0.03784
	1207.19	0.00078	1207.19	0.02191	1207.19	0.02827	1207.19	0.03265	1207.19	0.03427	1207.19	0.03243	1207.19	0.03867
	1205.26	0.0018	1205.26	0.02203	1205.26	0.03037	1205.26	0.03262	1205.26	0.03379	1205.26	0.03461	1205.26	0.03929
	1203.33	0.00495	1203.33	0.02298	1203.33	0.03182	1203.33	0.03371	1203.33	0.0354	1203.33	0.03885	1203.33	0.0414
	1201.4	0.00644	1201.4	0.02521	1201.4	0.03292	1201.4	0.03506	1201.4	0.03813	1201.4	0.04095	1201.4	0.04456
	1199.47	0.00611	1199.47	0.02775	1199.47	0.03426	1199.47	0.03544	1199.47	0.03979	1199.47	0.0407	1199.47	0.04573
	1197.55	0.00578	1197.55	0.02765	1197.55	0.03361	1197.55	0.03372	1197.55	0.03731	1197.55	0.04028	1197.55	0.04332
	1195.62	0.0049	1195.62	0.02506	1195.62	0.03081	1195.62	0.03086	1195.62	0.03261	1195.62	0.03982	1195.62	0.03997
	1193.69	0.00411	1193.69	0.02301	1193.69	0.02926	1193.69	0.02996	1193.69	0.03138	1193.69	0.03943	1193.69	0.04026
	1191.76	0.00482	1191.76	0.02328	1191.76	0.03038	1191.76	0.03218	1191.76	0.03456	1191.76	0.04015	1191.76	0.04357
	1189.83	0.00635	1189.83	0.02593	1189.83	0.03324	1189.83	0.03599	1189.83	0.03955	1189.83	0.04106	1189.83	0.04504
	1187.9	0.00748	1187.9	0.02895	1187.9	0.03683	1187.9	0.03909	1187.9	0.04287	1187.9	0.04084	1187.9	0.04324
	1185.97	0.00683	1185.97	0.02965	1185.97	0.03844	1185.97	0.03952	1185.97	0.04208	1185.97	0.04022	1185.97	0.04111
	1184.05	0.00405	1184.05	0.02805	1184.05	0.03621	1184.05	0.03812	1184.05	0.03896	1184.05	0.03902	1184.05	0.04018
	1182.12	0.00149	1182.12	0.02619	1182.12	0.03313	1182.12	0.0371	1182.12	0.03616	1182.12	0.03772	1182.12	0.03923
	1180.19	0.00136	1180.19	0.02511	1180.19	0.0321	1180.19	0.03638	1180.19	0.03495	1180.19	0.03864	1180.19	0.03903
	1178.26	0.00299	1178.26	0.02494	1178.26	0.03173	1178.26	0.03532	1178.26	0.03582	1178.26	0.04052	1178.26	0.04073
	1176.33	0.00459	1176.33	0.02568	1176.33	0.03099	1176.33	0.03437	1176.33	0.03681	1176.33	0.041	1176.33	0.0419
	1174.4	0.00493	1174.4	0.02596	1174.4	0.0309	1174.4	0.03326	1174.4	0.03605	1174.4	0.04078	1174.4	0.04095
	1172.48	0.00406	1172.48	0.02497	1172.48	0.03132	1172.48	0.03223	1172.48	0.03522	1172.48	0.04081	1172.48	0.03966
	1170.55	0.0037	1170.55	0.02456	1170.55	0.03222	1170.55	0.03275	1170.55	0.03601	1170.55	0.04078	1170.55	0.03992
	1168.62	0.00492	1168.62	0.02589	1168.62	0.03401	1168.62	0.03472	1168.62	0.0366	1168.62	0.0407	1168.62	0.04178
	1166.69	0.00636	1166.69	0.02717	1166.69	0.03506	1166.69	0.03611	1166.69	0.03542	1166.69	0.04073	1166.69	0.0438
	1164.76	0.00585	1164.76	0.02622	1164.76	0.03415	1164.76	0.03502	1164.76	0.03395	1164.76	0.03996	1164.76	0.04356
	1162.83	0.00394	1162.83	0.02423	1162.83	0.03269	1162.83	0.03221	1162.83	0.03377	1162.83	0.03875	1162.83	0.04101
	1160.91	0.00307	1160.91	0.02401	1160.91	0.03215	1160.91	0.03065	1160.91	0.03462	1160.91	0.03835	1160.91	0.03902
	1158.98	0.00304	1158.98	0.02519	1158.98	0.03209	1158.98	0.03112	1158.98	0.03533	1158.98	0.03818	1158.98	0.03872
	1157.05	0.00281	1157.05	0.02595	1157.05	0.03247	1157.05	0.03211	1157.05	0.03567	1157.05	0.03859	1157.05	0.04008
	1155.12	0.00316	1155.12	0.02624	1155.12	0.03403	1155.12	0.033	1155.12	0.03619	1155.12	0.04049	1155.12	0.04244
	1153.19	0.0045	1153.19	0.02583	1153.19	0.03531	1153.19	0.03447	1153.19	0.03659	1153.19	0.0421	1153.19	0.04401
	1151.26	0.00578	1151.26	0.02445	1151.26	0.03486	1151.26	0.03648	1151.26	0.03692	1151.26	0.04174	1151.26	0.04466
	1149.33	0.00625	1149.33	0.02363	1149.33	0.03391	1149.33	0.03717	1149.33	0.03823	1149.33	0.04075	1149.33	0.04488
	1147.41	0.00601	1147.41	0.02392	1147.41	0.03346	1147.41	0.0362	1147.41	0.03985	1147.41	0.04103	1147.41	0.04409
	1145.48	0.00522	1145.48	0.0251	1145.48	0.03321	1145.48	0.03586	1145.48	0.04035	1145.48	0.04312	1145.48	0.04258
	1143.55	0.00434	1143.55	0.02723	1143.55	0.03315	1143.55	0.03667	1143.55	0.04014	1143.55	0.04553	1143.55	0.04154
	1141.62	0.00377	1141.62	0.02819	1141.62	0.03296	1141.62	0.03675	1141.62	0.03969	1141.62	0.04514	1141.62	0.04163
	1139.69	0.00327	1139.69	0.0275	1139.69	0.03232	1139.69	0.03547	1139.69	0.03868	1139.69	0.0425	1139.69	0.04299
	1137.76	0.00267	1137.76	0.02734	1137.76	0.0315	1137.76	0.03345	1137.76	0.03733	1137.76	0.0411	1137.76	0.04428
	1135.84	0.00211	1135.84	0.02703	1135.84	0.03061	1135.84	0.0318	1135.84	0.03604	1135.84	0.04109	1135.84	0.0437
	1133.91	0.0028	1133.91	0.02634	1133.91	0.0307	1133.91	0.03247	1133.91	0.03562	1133.91	0.04102	1133.91	0.04307
	1131.98	0.00491	1131.98	0.02687	1131.98	0.03262	1131.98	0.0352	1131.98	0.03695	1131.98	0.04139	1131.98	0.04442
	1130.05	0.0058	1130.05	0.02712	1130.05	0.03424	1130.05	0.03647	1130.05	0.03908	1130.05	0.04258	1130.05	0.04566
	1128.12	0.00532	1128.12	0.02611	1128.12	0.03434	1128.12	0.03508	1128.12	0.0406	1128.12	0.04396	1128.12	0.04536
	1126.19	0.00524	1126.19	0.02548	1126.19	0.03488	1126.19	0.03317	1126.19	0.04046	1126.19	0.04432	1126.19	0.04454
	1124.27	0.00424	1124.27	0.02527	1124.27	0.03595	1124.27	0.03171	1124.27	0.03817	1124.27	0.04333	1124.27	0.04297
	1122.34	0.00265	1122.34	0.02533	1122.34	0.03536	1122.34	0.03111	1122.34	0.03615	1122.34	0.04251	1122.34	0.0409
	1120.41	0.00287	1120.41	0.0261	1120.41	0.03334	1120.41	0.03166	1120.41	0.03629	1120.41	0.04175	1120.41	0.04013
	1118.48	0.00401	1118.48	0.02631	1118.48	0.03199	1118.48	0.03196	1118.48	0.03643	1118.48	0.03988	1118.48	0.04078
	1116.55	0.00483	1116.55	0.0253	1116.55	0.0325	1116.55	0.03192	1116.55	0.03549	1116.55	0.03845	1116.55	0.04211
	1114.62	0.00535	1114.62	0.02471	1114.62	0.03354	1114.62	0.03344	1114.62	0.03571	1114.62	0.03881	1114.62	0.0436
	1112.69	0.00529	1112.69	0.02556	1112.69	0.03316	1112.69	0.0361	1112.69	0.03764	1112.69	0.03985	1112.69	0.04467
	1110.77	0.00514	1110.77	0.02695	1110.77	0.03259	1110.77	0.03749	1110.77	0.03914	1110.77	0.04054	1110.77	0.04545
	1108.84	0.005	1108.84	0.02768	1108.84	0.03328	1108.84	0.0371	1108.84	0.03955	1108.84	0.04146	1108.84	0.0454
	1106.91	0.00417	1106.91	0.02641	1106.91	0.03288	1106.91	0.03552	1106.91	0.03885	1106.91	0.04225	1106.91	0.04375
	1104.98	0.00319	1104.98	0.02344	1104.98	0.03054	1104.98	0.03295	1104.98	0.03651	1104.98	0.04107	1104.98	0.04254
	1103.05	0.0036	1103.05	0.0222	1103.05	0.02995	1103.05	0.03133	1103.05	0.03509	1103.05	0.03896	1103.05	0.04408
	1101.12	0.00535	1101.12	0.02417	1101.12	0.03231	1101.12	0.03181	1101.12	0.03644	1101.12	0.03794	1101.12	0.0456
	1099.2	0.00564	1099.2	0.02628	1099.2	0.03372	1099.2	0.03167	1099.2	0.03689	1099.2	0.03711	1099.2	0.04332
	1097.27	0.00382	1097.27	0.02619	1097.27	0.03238	1097.27	0.02976	1097.27	0.035	1097.27	0.03618	1097.27	0.03973
	1095.34	0.00399	1095.34	0.02608	1095.34	0.03107	1095.34	0.02928	1095.34	0.03514	1095.34	0.03748	1095.34	0.0398
	1093.41	0.00671	1093.41	0.02716	1093.41	0.03113	1093.41	0.03122	1093.41	0.03732	1093.41	0.04066	1093.41	0.04256
	1091.48	0.0081	1091.48	0.02716	1091.48	0.03138	1091.48	0.03276	1091.48	0.03772	1091.48	0.04181	1091.48	0.04361
	1089.55	0.00797	1089.55	0.02706	1089.55	0.0323	1089.55	0.03404	1089.55	0.03757	1089.55	0.04134	1089.55	0.04324
	1087.63	0.00678	1087.63	0.02931	1087.63	0.03402	1087.63	0.036	1087.63	0.03781	1087.63	0.04131	1087.63	0.04391
	1085.7	0.00373	1085.7	0.03149	1085.7	0.03422	1085.7	0.0361	1085.7	0.03617	1085.7	0.04011	1085.7	0.04485
	1083.77	0.00224	1083.77	0.03099	1083.77	0.03325	1083.77	0.03446	1083.77	0.03406	1083.77	0.03893	1083.77	0.04467
	1081.84	0.00405	1081.84	0.02902	1081.84	0.03353	1081.84	0.03361	1081.84	0.03391	1081.84	0.0398	1081.84	0.04346
	1079.91	0.00493	1079.91	0.02756	1079.91	0.03382	1079.91	0.0326	1079.91	0.03487	1079.91	0.04011	1079.91	0.04196
	1077.98	0.00369	1077.98	0.02691	1077.98	0.03197	1077.98	0.03023	1077.98	0.03653	1077.98	0.03876	1077.98	0.04079
	1076.06	0.0038	1076.06	0.02684	1076.06	0.03052	1076.06	0.02865	1076.06	0.03843	1076.06	0.03834	1076.06	0.04094
	1074.13	0.00513	1074.13	0.02776	1074.13	0.03294	1074.13	0.02926	1074.13	0.03796	1074.13	0.03958	1074.13	0.04202
	1072.2	0.00408	1072.2	0.02861	1072.2	0.03641	1072.2	0.02991	1072.2	0.03494	1072.2	0.04031	1072.2	0.04183
	1070.27	0.00152	1070.27	0.02758	1070.27	0.03735	1070.27	0.02906	1070.27	0.03206	1070.27	0.0392	1070.27	0.04047
	1068.34	0.00192	1068.34	0.0261	1068.34	0.03663	1068.34	0.02895	1068.34	0.03163	1068.34	0.03751	1068.34	0.03965
	1066.41	0.00597	1066.41	0.02658	1066.41	0.03488	1066.41	0.03201	1066.41	0.03483	1066.41	0.03721	1066.41	0.04088
	1064.48	0.01004	1064.48	0.02813	1064.48	0.03303	1064.48	0.03575	1064.48	0.03935	1064.48	0.03886	1064.48	0.04371
	1062.56	0.01117	1062.56	0.02924	1062.56	0.03261	1062.56	0.03672	1062.56	0.04042	1062.56	0.04107	1062.56	0.04503
	1060.63	0.00981	1060.63	0.02984	1060.63	0.03388	1060.63	0.03572	1060.63	0.03811	1060.63	0.04182	1060.63	0.04459
	1058.7	0.0078	1058.7	0.02883	1058.7	0.0356	1058.7	0.03393	1058.7	0.03644	1058.7	0.0406	1058.7	0.04403
	1056.77	0.0067	1056.77	0.02715	1056.77	0.03558	1056.77	0.03176	1056.77	0.03603	1056.77	0.03928	1056.77	0.04373
	1054.84	0.00735	1054.84	0.02757	1054.84	0.03487	1054.84	0.02999	1054.84	0.03553	1054.84	0.03975	1054.84	0.04357
	1052.91	0.00744	1052.91	0.02802	1052.91	0.03442	1052.91	0.02804	1052.91	0.03471	1052.91	0.04043	1052.91	0.04218
	1050.99	0.00489	1050.99	0.02603	1050.99	0.03195	1050.99	0.02616	1050.99	0.03343	1050.99	0.03955	1050.99	0.03947
	1049.06	0.002	1049.06	0.02401	1049.06	0.02902	1049.06	0.02636	1049.06	0.03258	1049.06	0.03815	1049.06	0.03846
	1047.13	0.00223	1047.13	0.02504	1047.13	0.03032	1047.13	0.02943	1047.13	0.03427	1047.13	0.0374	1047.13	0.04118
	1045.2	0.00543	1045.2	0.02884	1045.2	0.03452	1045.2	0.03327	1045.2	0.03835	1045.2	0.03721	1045.2	0.04453
	1043.27	0.00626	1043.27	0.03187	1043.27	0.03579	1043.27	0.03424	1043.27	0.04084	1043.27	0.03551	1043.27	0.04414
	1041.34	0.00234	1041.34	0.03157	1041.34	0.03292	1041.34	0.03136	1041.34	0.03923	1041.34	0.03207	1041.34	0.04052
	1039.42	-0.00058	1039.42	0.02858	1039.42	0.02986	1039.42	0.02846	1039.42	0.03568	1039.42	0.03114	1039.42	0.03665
	1037.49	0.00047	1037.49	0.02511	1037.49	0.02989	1037.49	0.02903	1037.49	0.03335	1037.49	0.03372	1037.49	0.0347
	1035.56	0.00172	1035.56	0.02333	1035.56	0.03225	1035.56	0.03055	1035.56	0.03381	1035.56	0.03613	1035.56	0.03635
	1033.63	0.00168	1033.63	0.02392	1033.63	0.03436	1033.63	0.03027	1033.63	0.0361	1033.63	0.03756	1033.63	0.04167
	1031.7	0.0013	1031.7	0.02497	1031.7	0.03449	1031.7	0.02925	1031.7	0.03706	1031.7	0.03912	1031.7	0.04685
	1029.77	-0.00018	1029.77	0.02474	1029.77	0.03307	1029.77	0.02934	1029.77	0.03537	1029.77	0.0403	1029.77	0.04766
	1027.84	-0.00106	1027.84	0.02463	1027.84	0.03418	1027.84	0.03179	1027.84	0.03422	1027.84	0.04043	1027.84	0.04611
	1025.92	0.00173	1025.92	0.02592	1025.92	0.03842	1025.92	0.03427	1025.92	0.03568	1025.92	0.03995	1025.92	0.04657
	1023.99	0.00529	1023.99	0.02795	1023.99	0.03948	1023.99	0.03403	1023.99	0.03751	1023.99	0.04071	1023.99	0.04753
	1022.06	0.00611	1022.06	0.0293	1022.06	0.0362	1022.06	0.03313	1022.06	0.03907	1022.06	0.04382	1022.06	0.04647
	1020.13	0.00601	1020.13	0.02811	1020.13	0.03397	1020.13	0.03292	1020.13	0.04093	1020.13	0.0468	1020.13	0.04544
	1018.2	0.0062	1018.2	0.02555	1018.2	0.03354	1018.2	0.03279	1018.2	0.04124	1018.2	0.0461	1018.2	0.04436
	1016.27	0.0059	1016.27	0.02495	1016.27	0.03268	1016.27	0.03294	1016.27	0.03959	1016.27	0.04176	1016.27	0.04183
	1014.35	0.00574	1014.35	0.0258	1014.35	0.03241	1014.35	0.03252	1014.35	0.03824	1014.35	0.03786	1014.35	0.04101
	1012.42	0.00641	1012.42	0.02605	1012.42	0.03446	1012.42	0.03182	1012.42	0.03822	1012.42	0.03856	1012.42	0.04321
	1010.49	0.00666	1010.49	0.02644	1010.49	0.03743	1010.49	0.03203	1010.49	0.03917	1010.49	0.04272	1010.49	0.04565
	1008.56	0.00595	1008.56	0.028	1008.56	0.03795	1008.56	0.03281	1008.56	0.04033	1008.56	0.04518	1008.56	0.04737
	1006.63	0.00565	1006.63	0.02977	1006.63	0.03616	1006.63	0.03429	1006.63	0.04101	1006.63	0.04439	1006.63	0.04792
	1004.7	0.00546	1004.7	0.02998	1004.7	0.0352	1004.7	0.03604	1004.7	0.04158	1004.7	0.0436	1004.7	0.0463
	1002.78	0.00426	1002.78	0.02817	1002.78	0.03556	1002.78	0.03736	1002.78	0.04135	1002.78	0.04412	1002.78	0.04454
	1000.85	0.0027	1000.85	0.02605	1000.85	0.03608	1000.85	0.03869	1000.85	0.03993	1000.85	0.04427	1000.85	0.04484
	998.919	0.00184	998.919	0.02518	998.919	0.03566	998.919	0.03939	998.919	0.03896	998.919	0.04382	998.919	0.04536
	996.99	0.00229	996.99	0.02546	996.99	0.03374	996.99	0.03913	996.99	0.03869	996.99	0.04377	996.99	0.04499
	995.062	0.00368	995.062	0.02617	995.062	0.0324	995.062	0.03898	995.062	0.03881	995.062	0.04395	995.062	0.04501
	993.133	0.00461	993.133	0.02728	993.133	0.03312	993.133	0.0389	993.133	0.03951	993.133	0.04388	993.133	0.04519
	991.205	0.00386	991.205	0.02818	991.205	0.03396	991.205	0.03828	991.205	0.03975	991.205	0.04311	991.205	0.04506
	989.276	0.00224	989.276	0.02784	989.276	0.03412	989.276	0.0373	989.276	0.0399	989.276	0.04222	989.276	0.04592
	987.348	0.00234	987.348	0.02789	987.348	0.03501	987.348	0.03706	987.348	0.04168	987.348	0.04333	987.348	0.04877
	985.42	0.00372	985.42	0.03021	985.42	0.03673	985.42	0.03858	985.42	0.04387	985.42	0.04584	985.42	0.05165
	983.491	0.00366	983.491	0.03301	983.491	0.03813	983.491	0.04034	983.491	0.04403	983.491	0.04664	983.491	0.05162
	981.563	0.00181	981.563	0.03323	981.563	0.0385	981.563	0.03969	981.563	0.04247	981.563	0.04574	981.563	0.04879
	979.634	0.00011	979.634	0.03076	979.634	0.03799	979.634	0.03722	979.634	0.04119	979.634	0.04545	979.634	0.04621
	977.706	0.00069	977.706	0.02889	977.706	0.0375	977.706	0.03626	977.706	0.04187	977.706	0.04628	977.706	0.04649
	975.778	0.00307	975.778	0.02934	975.778	0.03776	975.778	0.03816	975.778	0.04422	975.778	0.04747	975.778	0.04907
	973.849	0.00491	973.849	0.03031	973.849	0.03873	973.849	0.04107	973.849	0.04602	973.849	0.04839	973.849	0.05146
	971.921	0.00574	971.921	0.03122	971.921	0.03936	971.921	0.04303	971.921	0.0462	971.921	0.04874	971.921	0.05162
	969.992	0.00571	969.992	0.03232	969.992	0.03893	969.992	0.04283	969.992	0.04514	969.992	0.04871	969.992	0.04968
	968.064	0.00506	968.064	0.03233	968.064	0.03831	968.064	0.04083	968.064	0.0439	968.064	0.04827	968.064	0.04833
	966.135	0.00527	966.135	0.0316	966.135	0.03846	966.135	0.03975	966.135	0.0437	966.135	0.04726	966.135	0.04855
	964.207	0.00643	964.207	0.03157	964.207	0.03943	964.207	0.04057	964.207	0.04447	964.207	0.04706	964.207	0.04943
	962.279	0.00724	962.279	0.03212	962.279	0.04037	962.279	0.04202	962.279	0.04577	962.279	0.04879	962.279	0.05109
	960.35	0.00735	960.35	0.03232	960.35	0.04027	960.35	0.04305	960.35	0.04658	960.35	0.0505	960.35	0.05244
	958.422	0.00704	958.422	0.03191	958.422	0.03976	958.422	0.04324	958.422	0.04601	958.422	0.05049	958.422	0.05247
	956.493	0.00681	956.493	0.03127	956.493	0.03972	956.493	0.04292	956.493	0.04575	956.493	0.04992	956.493	0.05229
	954.565	0.0072	954.565	0.03085	954.565	0.03986	954.565	0.04313	954.565	0.04684	954.565	0.04979	954.565	0.0526
	952.637	0.00822	952.637	0.03168	952.637	0.04094	952.637	0.04418	952.637	0.04765	952.637	0.05047	952.637	0.05369
	950.708	0.00885	950.708	0.03322	950.708	0.04314	950.708	0.04496	950.708	0.04751	950.708	0.05215	950.708	0.05526
	948.78	0.00825	948.78	0.03366	948.78	0.04453	948.78	0.04529	948.78	0.04733	948.78	0.05374	948.78	0.05569
	946.851	0.00704	946.851	0.03331	946.851	0.04453	946.851	0.04547	946.851	0.04734	946.851	0.05378	946.851	0.05478
	944.923	0.00577	944.923	0.03298	944.923	0.04402	944.923	0.04529	944.923	0.04756	944.923	0.05228	944.923	0.05395
	942.995	0.00465	942.995	0.03238	942.995	0.04331	942.995	0.04526	942.995	0.0483	942.995	0.05091	942.995	0.05361
	941.066	0.00415	941.066	0.03181	941.066	0.04225	941.066	0.045	941.066	0.04906	941.066	0.0508	941.066	0.05374
	939.138	0.00437	939.138	0.03189	939.138	0.04155	939.138	0.04388	939.138	0.04888	939.138	0.05172	939.138	0.05466
	937.209	0.00505	937.209	0.03203	937.209	0.04206	937.209	0.04324	937.209	0.04812	937.209	0.0531	937.209	0.05561
	935.281	0.00591	935.281	0.03177	935.281	0.04311	935.281	0.04468	935.281	0.0483	935.281	0.05424	935.281	0.05597
	933.352	0.00637	933.352	0.03178	933.352	0.04342	933.352	0.04693	933.352	0.04913	933.352	0.0545	933.352	0.05588
	931.424	0.00632	931.424	0.03222	931.424	0.04286	931.424	0.04714	931.424	0.04928	931.424	0.05364	931.424	0.05538
	929.496	0.00643	929.496	0.03213	929.496	0.04255	929.496	0.04591	929.496	0.04948	929.496	0.05232	929.496	0.05488
	927.567	0.00645	927.567	0.03116	927.567	0.04293	927.567	0.04546	927.567	0.05	927.567	0.05148	927.567	0.05466
	925.639	0.00603	925.639	0.03048	925.639	0.04307	925.639	0.04544	925.639	0.04955	925.639	0.05128	925.639	0.05471
	923.71	0.00577	923.71	0.03055	923.71	0.04259	923.71	0.04492	923.71	0.04838	923.71	0.05152	923.71	0.05495
	921.782	0.00567	921.782	0.03068	921.782	0.04209	921.782	0.0447	921.782	0.04773	921.782	0.05201	921.782	0.05535
	919.854	0.00577	919.854	0.03095	919.854	0.04211	919.854	0.04546	919.854	0.04805	919.854	0.0528	919.854	0.05619
	917.925	0.00655	917.925	0.03166	917.925	0.04233	917.925	0.04628	917.925	0.0489	917.925	0.05347	917.925	0.05686
	915.997	0.00728	915.997	0.03255	915.997	0.04213	915.997	0.04629	915.997	0.04925	915.997	0.0536	915.997	0.05611
	914.068	0.0069	914.068	0.03278	914.068	0.0417	914.068	0.04563	914.068	0.04897	914.068	0.0537	914.068	0.05434
	912.14	0.0063	912.14	0.03176	912.14	0.042	912.14	0.04499	912.14	0.04904	912.14	0.05391	912.14	0.05341
	910.211	0.00603	910.211	0.03048	910.211	0.04294	910.211	0.04476	910.211	0.04935	910.211	0.0533	910.211	0.05358
	908.283	0.00473	908.283	0.02996	908.283	0.04268	908.283	0.04452	908.283	0.04885	908.283	0.05141	908.283	0.0533
	906.355	0.00296	906.355	0.03004	906.355	0.0406	906.355	0.04419	906.355	0.04788	906.355	0.04988	906.355	0.05247
	904.426	0.00287	904.426	0.0299	904.426	0.03875	904.426	0.04436	904.426	0.04771	904.426	0.05035	904.426	0.05228
	902.498	0.00429	902.498	0.02961	902.498	0.03913	902.498	0.04509	902.498	0.0485	902.498	0.05163	902.498	0.05325
	900.569	0.00522	900.569	0.03033	900.569	0.04096	900.569	0.04527	900.569	0.04931	900.569	0.05163	900.569	0.05464
	898.641	0.00499	898.641	0.03127	898.641	0.04206	898.641	0.04445	898.641	0.04937	898.641	0.05041	898.641	0.05504
	896.713	0.00493	896.713	0.03083	896.713	0.04231	896.713	0.04349	896.713	0.04869	896.713	0.0495	896.713	0.05427
	894.784	0.00576	894.784	0.03014	894.784	0.04291	894.784	0.04329	894.784	0.04813	894.784	0.04981	894.784	0.05323
	892.856	0.00652	892.856	0.03048	892.856	0.0431	892.856	0.04383	892.856	0.04813	892.856	0.05097	892.856	0.05291
	890.927	0.00643	890.927	0.03076	890.927	0.04159	890.927	0.04432	890.927	0.04832	890.927	0.05173	890.927	0.05359
	888.999	0.00608	888.999	0.03035	888.999	0.03999	888.999	0.04451	888.999	0.04906	888.999	0.05177	888.999	0.05455
	887.071	0.00636	887.071	0.02994	887.071	0.03966	887.071	0.04424	887.071	0.04998	887.071	0.05243	887.071	0.05524
	885.142	0.0069	885.142	0.02976	885.142	0.03972	885.142	0.04324	885.142	0.04958	885.142	0.05344	885.142	0.05534
	883.214	0.00676	883.214	0.02997	883.214	0.04069	883.214	0.04246	883.214	0.04802	883.214	0.05283	883.214	0.05469
	881.285	0.00568	881.285	0.02966	881.285	0.04191	881.285	0.04269	881.285	0.04628	881.285	0.0504	881.285	0.05329
	879.357	0.00392	879.357	0.02755	879.357	0.03989	879.357	0.04308	879.357	0.04427	879.357	0.04764	879.357	0.05083
	877.428	0.00172	877.428	0.02472	877.428	0.03543	877.428	0.04227	877.428	0.04184	877.428	0.04528	877.428	0.0476
	875.5	0.00046	875.5	0.023	875.5	0.03319	875.5	0.04076	875.5	0.04009	875.5	0.04427	875.5	0.04598
	873.572	0.00211	873.572	0.02299	873.572	0.03404	873.572	0.04091	873.572	0.04011	873.572	0.0458	873.572	0.04804
	871.643	0.00504	871.643	0.0234	871.643	0.03521	871.643	0.04182	871.643	0.04032	871.643	0.04684	871.643	0.04932
	869.715	0.00542	869.715	0.02183	869.715	0.03519	869.715	0.04007	869.715	0.03876	869.715	0.04382	869.715	0.04444
	867.786	0.00363	867.786	0.01937	867.786	0.03475	867.786	0.03637	867.786	0.03681	867.786	0.03916	867.786	0.03803
	865.858	0.003	865.858	0.01896	865.858	0.03418	865.858	0.03339	865.858	0.03707	865.858	0.03601	865.858	0.03641
	863.93	0.00424	863.93	0.01982	863.93	0.03262	863.93	0.03196	863.93	0.03856	863.93	0.03496	863.93	0.03851
	862.001	0.00583	862.001	0.01898	862.001	0.03098	862.001	0.03267	862.001	0.03802	862.001	0.0362	862.001	0.04087
	860.073	0.00605	860.073	0.01603	860.073	0.03012	860.073	0.03377	860.073	0.03532	860.073	0.03715	860.073	0.04
	858.144	0.00432	858.144	0.01431	858.144	0.02944	858.144	0.03248	858.144	0.03166	858.144	0.03562	858.144	0.03524
	856.216	0.00053	856.216	0.01562	856.216	0.02924	856.216	0.02875	856.216	0.02642	856.216	0.03366	856.216	0.03084
	854.287	-0.00357	854.287	0.01745	854.287	0.02956	854.287	0.02525	854.287	0.02145	854.287	0.03304	854.287	0.03105
	852.359	-0.00166	852.359	0.01816	852.359	0.03049	852.359	0.02592	852.359	0.02043	852.359	0.0344	852.359	0.03623
	850.431	0.00489	850.431	0.01692	850.431	0.03146	850.431	0.02843	850.431	0.02224	850.431	0.03608	850.431	0.03983
	848.502	0.00533	848.502	0.01415	848.502	0.03066	848.502	0.02806	848.502	0.02415	848.502	0.03416	848.502	0.03676
	846.574	-0.00025	846.574	0.01484	846.574	0.02749	846.574	0.02681	846.574	0.0273	846.574	0.02898	846.574	0.03255
	844.645	-0.00346	844.645	0.01837	844.645	0.02172	844.645	0.02537	844.645	0.03098	844.645	0.02368	844.645	0.03102
	842.717	-0.00478	842.717	0.01666	842.717	0.01772	842.717	0.02182	842.717	0.03204	842.717	0.02139	842.717	0.02845
	840.789	-0.00462	840.789	0.01132	840.789	0.02204	840.789	0.02063	840.789	0.03409	840.789	0.02575	840.789	0.02626
	838.86	0.00361	838.86	0.01174	838.86	0.03183	838.86	0.02654	838.86	0.04122	838.86	0.03737	838.86	0.03237
	836.932	0.01362	836.932	0.01814	836.932	0.03895	836.932	0.03468	836.932	0.04582	836.932	0.04931	836.932	0.04435
	835.003	0.01511	835.003	0.0246	835.003	0.0392	835.003	0.04035	835.003	0.04412	835.003	0.05408	835.003	0.04996
	833.075	0.01145	833.075	0.02598	833.075	0.03395	833.075	0.04264	833.075	0.04518	833.075	0.05354	833.075	0.04518
	831.146	0.00615	831.146	0.02007	831.146	0.02929	831.146	0.03847	831.146	0.05016	831.146	0.04997	831.146	0.03541
	829.218	0.00319	829.218	0.01073	829.218	0.02657	829.218	0.03278	829.218	0.05125	829.218	0.04055	829.218	0.02904
	827.29	0.00534	827.29	0.00476	827.29	0.02461	827.29	0.03408	827.29	0.04929	827.29	0.02908	827.29	0.03168
	825.361	0.00654	825.361	0.00668	825.361	0.02928	825.361	0.03753	825.361	0.04962	825.361	0.02407	825.361	0.03883
	823.433	0.00299	823.433	0.01425	823.433	0.04125	823.433	0.03403	823.433	0.05091	823.433	0.02541	823.433	0.04455
	821.504	0.00048	821.504	0.02264	821.504	0.05095	821.504	0.02786	821.504	0.04778	821.504	0.03019	821.504	0.04971
	819.576	0.00542	819.576	0.03171	819.576	0.0544	819.576	0.03	819.576	0.04349	819.576	0.0403	819.576	0.05368
	817.648	0.01407	817.648	0.0405	817.648	0.05357	817.648	0.03941	817.648	0.04648	817.648	0.05031	817.648	0.05378
	815.719	0.01862	815.719	0.04399	815.719	0.04741	815.719	0.04442	815.719	0.05176	815.719	0.04844	815.719	0.0504
	813.791	0.01406	813.791	0.04086	813.791	0.03761	813.791	0.03947	813.791	0.05099	813.791	0.03696	813.791	0.04359
	811.862	0.0012	811.862	0.03532	811.862	0.0298	811.862	0.02771	811.862	0.04681	811.862	0.02954	811.862	0.03403
	809.934	-0.00997	809.934	0.02839	809.934	0.02534	809.934	0.01392	809.934	0.03717	809.934	0.0296	809.934	0.03054
	808.006	-0.01217	808.006	0.02041	808.006	0.02346	808.006	0.00666	808.006	0.02262	808.006	0.03355	808.006	0.04253
	806.077	-0.00885	806.077	0.01728	806.077	0.02598	806.077	0.01183	806.077	0.02001	806.077	0.04178	806.077	0.06096
	804.149	-0.00478	804.149	0.02141	804.149	0.03441	804.149	0.02385	804.149	0.03356	804.149	0.04901	804.149	0.0669
	802.22	-0.0008	802.22	0.02724	802.22	0.04417	802.22	0.03636	802.22	0.04867	802.22	0.04911	802.22	0.05871
	800.292	-0.00048	800.292	0.02792	800.292	0.04565	800.292	0.04395	800.292	0.05497	800.292	0.04832	800.292	0.04827
	798.363	-0.00221	798.363	0.02461	798.363	0.04333	798.363	0.04483	798.363	0.05366	798.363	0.05405	798.363	0.04729
	796.435	0.00303	796.435	0.02497	796.435	0.04916	796.435	0.04505	796.435	0.05279	796.435	0.0582	796.435	0.05773
	794.507	0.01092	794.507	0.03081	794.507	0.05537	794.507	0.04363	794.507	0.05739	794.507	0.05506	794.507	0.06948
	792.578	0.01193	792.578	0.03842	792.578	0.05378	792.578	0.03879	792.578	0.06407	792.578	0.05695	792.578	0.07721
	790.65	0.00667	790.65	0.03923	790.65	0.04974	790.65	0.03408	790.65	0.06156	790.65	0.06144	790.65	0.08019
	788.721	0.00076	788.721	0.03115	788.721	0.04645	788.721	0.03166	788.721	0.04631	788.721	0.05562	788.721	0.07224
	786.793	0.0015	786.793	0.02772	786.793	0.04733	786.793	0.03641	786.793	0.03571	786.793	0.04846	786.793	0.05667
	784.865	0.00528	784.865	0.03109	784.865	0.05231	784.865	0.04692	784.865	0.042	784.865	0.04967	784.865	0.04902
	782.936	0.00348	782.936	0.0309	782.936	0.05572	782.936	0.05327	782.936	0.05311	782.936	0.05328	782.936	0.05273
	781.008	0.00217	781.008	0.03186	781.008	0.05767	781.008	0.05279	781.008	0.05795	781.008	0.05592	781.008	0.0589
	779.079	0.00479	779.079	0.03689	779.079	0.0567	779.079	0.05076	779.079	0.05906	779.079	0.0581	779.079	0.06184
	777.151	0.0047	777.151	0.03426	777.151	0.04866	777.151	0.04985	777.151	0.05744	777.151	0.05477	777.151	0.05792
	775.222	0.00362	775.222	0.02526	775.222	0.0439	775.222	0.04928	775.222	0.05844	775.222	0.0483	775.222	0.05178
	773.294	0.00677	773.294	0.0242	773.294	0.05241	773.294	0.04968	773.294	0.06705	773.294	0.04917	773.294	0.05569
	771.366	0.0098	771.366	0.02857	771.366	0.05735	771.366	0.04799	771.366	0.07276	771.366	0.05538	771.366	0.06381
	769.437	0.00834	769.437	0.02494	769.437	0.04628	769.437	0.04387	769.437	0.07118	769.437	0.06072	769.437	0.06043
	767.509	0.00601	767.509	0.01596	767.509	0.03454	767.509	0.04535	767.509	0.0665	767.509	0.06334	767.509	0.05036
	765.58	0.00643	765.58	0.01423	765.58	0.03477	765.58	0.05301	765.58	0.05934	765.58	0.06185	765.58	0.04938
	763.652	0.00713	763.652	0.01909	763.652	0.0409	763.652	0.05943	763.652	0.05692	763.652	0.06194	763.652	0.05753
	761.724	0.00699	761.724	0.02422	761.724	0.04231	761.724	0.06233	761.724	0.06251	761.724	0.06754	761.724	0.06493
	759.795	0.00752	759.795	0.02772	759.795	0.03944	759.795	0.06103	759.795	0.06713	759.795	0.06964	759.795	0.06877
	757.867	0.00516	757.867	0.02976	757.867	0.04108	757.867	0.05624	757.867	0.06961	757.867	0.06268	757.867	0.06976
	755.938	6e-05	755.938	0.03423	755.938	0.04737	755.938	0.05646	755.938	0.07502	755.938	0.05606	755.938	0.07006
	754.01	0.00081	754.01	0.03917	754.01	0.05004	754.01	0.06456	754.01	0.07813	754.01	0.05896	754.01	0.07483
	752.082	0.00614	752.082	0.03776	752.082	0.0477	752.082	0.06969	752.082	0.07636	752.082	0.07252	752.082	0.08178
	750.153	0.00619	750.153	0.03171	750.153	0.04595	750.153	0.068	750.153	0.07432	750.153	0.09051	750.153	0.0829
	748.225	0.00088	748.225	0.02651	748.225	0.04986	748.225	0.06388	748.225	0.07249	748.225	0.10224	748.225	0.07711
	746.296	-0.00378	746.296	0.02278	746.296	0.05886	746.296	0.05639	746.296	0.07379	746.296	0.10431	746.296	0.06905
	744.368	-0.00518	744.368	0.01629	744.368	0.0619	744.368	0.04953	744.368	0.07535	744.368	0.09789	744.368	0.0662
	742.439	-0.00324	742.439	0.00921	742.439	0.0503	742.439	0.05141	742.439	0.06964	742.439	0.08837	742.439	0.07704
	740.511	8e-05	740.511	0.01194	740.511	0.03463	740.511	0.05845	740.511	0.06758	740.511	0.08496	740.511	0.0962
	738.583	0.00495	738.583	0.0217	738.583	0.03223	738.583	0.06229	738.583	0.07193	738.583	0.08896	738.583	0.10829
	736.654	0.00957	736.654	0.02487	736.654	0.05011	736.654	0.06333	736.654	0.06808	736.654	0.09751	736.654	0.11017
	734.726	0.00579	734.726	0.02095	734.726	0.07945	734.726	0.06686	734.726	0.06276	734.726	0.101	734.726	0.10364
	732.797	-0.00649	732.797	0.01102	732.797	0.09304	732.797	0.07454	732.797	0.06396	732.797	0.08666	732.797	0.09084
	730.869	-0.01998	730.869	-0.011	730.869	0.07424	730.869	0.07469	730.869	0.05544	730.869	0.05828	730.869	0.07735
	728.941	-0.03388	728.941	-0.03081	728.941	0.04431	728.941	0.05406	728.941	0.03084	728.941	0.03333	728.941	0.06391
	727.012	-0.04388	727.012	-0.03257	727.012	0.02513	727.012	0.02831	727.012	0.01033	727.012	0.02405	727.012	0.05144
	725.084	-0.03482	725.084	-0.02615	725.084	0.01812	725.084	0.02948	725.084	0.01252	725.084	0.03457	725.084	0.06623
	723.155	-0.0049	723.155	-0.01206	723.155	0.0346	723.155	0.06758	723.155	0.05023	723.155	0.08133	723.155	0.13966
	721.227	0.02714	721.227	0.00851	721.227	0.06944	721.227	0.10411	721.227	0.11711	721.227	0.16028	721.227	0.22505
	719.298	0.05359	719.298	0.01843	719.298	0.07884	719.298	0.09142	719.298	0.16309	719.298	0.19815	719.298	0.22186
	717.37	0.06958	717.37	0.03064	717.37	0.05829	717.37	0.05655	717.37	0.15243	717.37	0.14957	717.37	0.16265
	715.442	0.05659	715.442	0.05187	715.442	0.05337	715.442	0.04502	715.442	0.11734	715.442	0.09274	715.442	0.12418
	713.513	0.01472	713.513	0.0411	713.513	0.06002	713.513	0.03813	713.513	0.06736	713.513	0.07068	713.513	0.09093
	711.585	-0.03485	711.585	-0.0135	711.585	0.02912	711.585	0.00779	711.585	0.01208	711.585	0.06606	711.585	0.03676
	709.656	-0.06734	709.656	-0.04961	709.656	-0.02701	709.656	-0.01499	709.656	0.0011	709.656	0.083	709.656	0.001
	707.728	-0.06761	707.728	-0.01651	707.728	-0.02516	707.728	0.00231	707.728	0.04719	707.728	0.14281	707.728	0.05441
	705.8	-0.04269	705.8	0.03657	705.8	0.01706	705.8	0.01416	705.8	0.11156	705.8	0.18244	705.8	0.16347
	703.871	0.00431	703.871	0.05203	703.871	0.03481	703.871	0.00662	703.871	0.17912	703.871	0.17357	703.871	0.22004
	701.943	0.04234	701.943	0.0302	701.943	0.03399	701.943	0.0031	701.943	0.19704	701.943	0.16105	701.943	0.1902
	700.014	-0.00078	700.014	-0.02463	700.014	0.01949	700.014	-0.01807	700.014	0.12246	700.014	0.15174	700.014	0.14066
	698.086	-0.08595	698.086	-0.10125	698.086	-0.01908	698.086	-0.05856	698.086	0.03694	698.086	0.1591	698.086	0.12503
	696.158	-0.12083	696.158	-0.14694	696.158	-0.02019	696.158	-0.08202	696.158	0.00788	696.158	0.24621	696.158	0.19422
	694.229	-0.10006	694.229	-0.11957	694.229	0.04623	694.229	-0.08903	694.229	0.05024	694.229	0.39512	694.229	0.35488
	692.301	-0.06366	692.301	-0.01805	692.301	0.14439	692.301	-0.06173	692.301	0.18608	692.301	0.40269	692.301	0.50933
	690.372	-0.03741	690.372	0.11157	690.372	0.2452	690.372	-0.00401	690.372	0.41084	690.372	0.26267	690.372	0.60155
	688.444	-0.03821	688.444	0.22093	688.444	0.30411	688.444	0.04088	688.444	0.59613	688.444	0.16372	688.444	0.67553
	686.515	-0.04189	686.515	0.36451	686.515	0.31717	686.515	0.05311	686.515	0.51107	686.515	0.19442	686.515	0.77117
	684.587	0.01607	684.587	0.5973	684.587	0.33713	684.587	0.04348	684.587	0.39192	684.587	0.35897	684.587	1.06678
	682.659	0.09813	682.659	0.51891	682.659	0.39433	682.659	0.00259	682.659	0.40481	682.659	0.42032	682.659	6
	680.73	0.12181	680.73	0.18424	680.73	0.41808	680.73	-0.1255	680.73	0.46296	680.73	0.26759	680.73	6
	678.802	0.12218	678.802	-0.08198	678.802	0.30425	678.802	-0.29997	678.802	0.48307	678.802	0.12262	678.802	0.77394
	676.873	0.13453	676.873	-0.19157	676.873	0.14679	676.873	-0.37193	676.873	0.40524	676.873	0.10293	676.873	0.33824
	674.945	0.16923	674.945	-0.17079	674.945	0.09077	674.945	-0.31725	674.945	0.17628	674.945	0.1078	674.945	0.28362
	673.017	0.28227	673.017	-0.10764	673.017	0.1178	673.017	-0.24083	673.017	0.09373	673.017	0.0501	673.017	0.38742
	671.088	0.19204	671.088	-0.03209	671.088	0.11257	671.088	-0.20245	671.088	0.11826	671.088	-0.00043	671.088	0.53768
	669.16	-0.02674	669.16	0.01903	669.16	0.05996	669.16	-0.22158	669.16	0.24675	669.16	0.02513	669.16	0.75474
	667.231	-0.13165	667.231	0.05021	667.231	0.05456	667.231	-0.28325	667.231	0.41214	667.231	0.09168	667.231	0.97677
	665.303	-0.09781	665.303	0.1478	665.303	0.1629	665.303	-0.30285	665.303	0.42924	665.303	0.17207	665.303	0.9218
	663.374	0.07056	663.374	0.27854	663.374	0.33769	663.374	-0.18957	663.374	0.37745	663.374	0.25865	663.374	0.56129
	661.446	0.11594	661.446	0.26196	661.446	0.26305	661.446	-0.12365	661.446	0.29759	661.446	0.26422	661.446	0.43324
	659.518	-0.01052	659.518	0.1362	659.518	0.01433	659.518	-0.21241	659.518	0.2689	659.518	0.18892	659.518	0.3172
	657.589	-0.09546	657.589	-0.01161	657.589	-0.16956	657.589	-0.32023	657.589	0.45471	657.589	0.14215	657.589	0.28071
	655.661	-0.00988	655.661	0.0871	655.661	-0.08114	655.661	-0.31068	655.661	0.56249	655.661	0.2084	655.661	0.58559
	653.732	0.09641	653.732	0.43773	653.732	0.15297	653.732	-0.28014	653.732	0.35621	653.732	0.27875	653.732	0.39917
	651.804	0.12599	651.804	0.40486	651.804	0.19784	651.804	-0.32637	651.804	0.2496	651.804	0.36761	651.804	0.21682
	649.876	0.19042	649.876	0.07871	649.876	0.05591	649.876	-0.39992	649.876	0.22224	649.876	0.45826	649.876	0.46798
	647.947	0.3738	647.947	0.02282	647.947	0.05647	647.947	-0.36984	647.947	0.20002	647.947	0.28325	647.947	1.48678
	646.019	0.56358	646.019	0.17595	646.019	0.16154	646.019	-0.25984	646.019	0.17024	646.019	0.13264	646.019	1.92033
	644.09	0.61449	644.09	0.29577	644.09	0.16121	644.09	-0.20977	644.09	0.13097	644.09	0.06027	644.09	0.57196
	642.162	0.40515	642.162	0.20459	642.162	0.14518	642.162	-0.22184	642.162	0.07442	642.162	-0.02928	642.162	0.17704
	640.234	0.18767	640.234	0.08756	640.234	0.26883	640.234	-0.27004	640.234	0.04084	640.234	-0.16207	640.234	0.05652
	638.305	0.04773	638.305	-0.04707	638.305	0.36623	638.305	-0.45723	638.305	0.02413	638.305	-0.30023	638.305	0.03615
	636.377	0.02332	636.377	-0.19882	636.377	0.02933	636.377	-0.63673	636.377	0.13022	636.377	-0.2495	636.377	0.13639
	634.448	0.15044	634.448	-0.1096	634.448	-0.02194	634.448	-0.50695	634.448	0.4719	634.448	0.28876	634.448	0.39446
	632.52	0.17416	632.52	0.06191	632.52	0.13588	632.52	-0.33653	632.52	0.48665	632.52	1.31169	632.52	0.55619
	630.591	0.2335	630.591	0.20462	630.591	0.22993	630.591	-0.221	630.591	0.31029	630.591	1.13163	630.591	0.63396
	628.663	0.34308	628.663	0.31535	628.663	0.26468	628.663	-0.15573	628.663	0.23697	628.663	0.63303	628.663	0.51182
	626.735	0.33108	626.735	0.37215	626.735	0.26955	626.735	-0.19438	626.735	0.19443	626.735	0.55716	626.735	0.3616
	624.806	0.29321	624.806	0.31619	624.806	0.19657	624.806	-0.28083	624.806	0.15845	624.806	0.44556	624.806	0.40143
	622.878	0.37275	622.878	0.30719	622.878	0.23913	622.878	-0.24987	622.878	0.29396	622.878	0.32477	622.878	0.68989
	620.949	0.40956	620.949	0.42686	620.949	0.34362	620.949	-0.1362	620.949	0.58539	620.949	0.44092	620.949	0.8332
	619.021	0.35082	619.021	0.58269	619.021	0.2902	619.021	-0.0641	619.021	0.79988	619.021	0.59181	619.021	0.65323
	617.093	0.20416	617.093	0.52368	617.093	0.15416	617.093	-0.10882	617.093	0.52531	617.093	0.34962	617.093	0.39963
	615.164	0.08632	615.164	0.30716	615.164	0.05316	615.164	-0.16409	615.164	0.30555	615.164	0.11685	615.164	0.27937
	613.236	0.19046	613.236	0.32317	613.236	0.10358	613.236	-0.10211	613.236	0.36552	613.236	0.11625	613.236	0.44547
	611.307	0.33943	611.307	0.41311	611.307	0.24473	611.307	-0.06923	611.307	0.43684	611.307	0.12927	611.307	0.62371
	609.379	0.3229	609.379	0.37521	609.379	0.40305	609.379	-0.1295	609.379	0.35913	609.379	0.10774	609.379	0.60808
	607.45	0.23135	607.45	0.31849	607.45	0.51663	607.45	-0.16142	607.45	0.28351	607.45	0.18834	607.45	0.53425
	605.522	0.18935	605.522	0.30039	605.522	0.44581	605.522	-0.12942	605.522	0.27402	605.522	0.41797	605.522	0.48954
	603.594	0.12846	603.594	0.27379	603.594	0.25595	603.594	-0.14206	603.594	0.29318	603.594	0.82723	603.594	0.45411
	601.665	0.13707	601.665	0.3898	601.665	0.1688	601.665	-0.15661	601.665	0.36712	601.665	6	601.665	0.4983
	599.737	0.27474	599.737	0.61371	599.737	0.32759	599.737	-0.08742	599.737	0.44528	599.737	6	599.737	0.54598
