# Supplementary material for: Grave-to-cradle upcycling of Ni from electroplating wastewater to photothermal CO2 catalysis
Source: Nat Commun. 2022 Sep 9;13:5305. doi: 10.1038/s41467-022-33029-x (PMC9463155; doi:10.1038/s41467-022-33029-x)
Supplement: Supplementary file 4 — Source Data [file 41467_2022_33029_MOESM4_ESM.zip › 7.Separate Source Data files/Supplementary Fig. 14.xlsx]

## Sheet: Supplementary Fig. 14 data
Supplementary Fig. 14
	Sample: SFe-Ni
	ln[P(CO2), bar]	ln[CO rate(mmol g-1 h-1)]
	-2.59027	2.00147
	-2.43612	2.13274
	-2.30259	2.23093
	-2.1848	2.3289
