# Supplementary material for: Grave-to-cradle upcycling of Ni from electroplating wastewater to photothermal CO2 catalysis
Source: Nat Commun. 2022 Sep 9;13:5305. doi: 10.1038/s41467-022-33029-x (PMC9463155; doi:10.1038/s41467-022-33029-x)
Supplement: Supplementary file 4 — Source Data [file 41467_2022_33029_MOESM4_ESM.zip › 7.Separate Source Data files/Supplementary Fig. 15.xlsx]

## Sheet: Supplementary Fig. 15 data
Supplementary Fig. 15
	Sample: SFe-Ni
	ln[P(H2), bar]	ln[CO rate(mmol g-1 h-1)]
	-0.855666	1.71073
	-0.74444	1.72252
	-0.553385	1.73514
	-0.393043	1.74994
