# Supplementary material for: Grave-to-cradle upcycling of Ni from electroplating wastewater to photothermal CO2 catalysis
Source: Nat Commun. 2022 Sep 9;13:5305. doi: 10.1038/s41467-022-33029-x (PMC9463155; doi:10.1038/s41467-022-33029-x)
Supplement: Supplementary file 4 — Source Data [file 41467_2022_33029_MOESM4_ESM.zip › 7.Separate Source Data files/Supplementary Fig. 17.xlsx]

## Sheet: Supplementary Fig. 17 data
Supplementary Fig. 17
	Sample	Power of the lamp (W)	Light intensity (suns)	CO rate (mmol g-1 h-1)
	SFe-Ni	190	17.1	0.17022
		200	18.4	0.20692
		210	20	0.2684
	Sample	Power of the lamp (W)	Light intensity (suns)	CO rate (mmol g-1 h-1)
	SFe	190	17.1	0
		200	18.4	0
		210	20	0
	Sample	Power of the lamp (W)	Light intensity (suns)	CO rate (mmol g-1 h-1)
	SNi	190	17.1	0
		200	18.4	0
		210	20	0
