# Supplementary material for: Grave-to-cradle upcycling of Ni from electroplating wastewater to photothermal CO2 catalysis
Source: Nat Commun. 2022 Sep 9;13:5305. doi: 10.1038/s41467-022-33029-x (PMC9463155; doi:10.1038/s41467-022-33029-x)
Supplement: Supplementary file 4 — Source Data [file 41467_2022_33029_MOESM4_ESM.zip › 7.Separate Source Data files/Supplementary Fig. 18.xlsx]

## Sheet: Supplementary Fig. 18 data
Supplementary Fig. 18
	Sample	Power of the lamp (W)	Light intensity (suns)	CH4 rate (mmol g-1 h-1)
	SFe-Ni	190	28.3	8.69837e-05
		200	30.7	9.92535e-05
		210	33.3	0.000106442
	Sample	Power of the lamp (W)	Light intensity (suns)	CH4 rate (mmol g-1 h-1)
	SFe	190	28.3	4.24525e-05
		200	30.7	5.57951e-05
		210	33.3	7.0306e-05
	Sample	Power of the lamp (W)	Light intensity (suns)	CH4 rate (mmol g-1 h-1)
	SNi	190	28.3	3.12085e-05
		200	30.7	4.12788e-05
		210	33.3	6.14308e-05
