# Supplementary material for: Grave-to-cradle upcycling of Ni from electroplating wastewater to photothermal CO2 catalysis
Source: Nat Commun. 2022 Sep 9;13:5305. doi: 10.1038/s41467-022-33029-x (PMC9463155; doi:10.1038/s41467-022-33029-x)
Supplement: Supplementary file 4 — Source Data [file 41467_2022_33029_MOESM4_ESM.zip › 7.Separate Source Data files/Supplementary Fig. 19a.xlsx]

## Sheet: Supplementary Fig. 19a data
Supplementary Fig. 19a
	Sample: SFe-Ni			Sample: SFe			Sample: SNi			Reference sample: Empty
	Time (min)	Temperature (℃)		Time (min)	Temperature (℃)		Time (min)	Temperature (℃)		Time (min)	Temperature (℃)
	0	30		0	28.9		0	29.2		0	28.9
	0.01667	31.6		0.01667	31.5		0.01667	30		0.01667	30.6
	0.03333	35.8		0.03333	37.6		0.03333	31		0.03333	34.3
	0.05	35.8		0.05	37.6		0.05	31.7		0.05	36.2
	0.06667	37.9		0.06667	46		0.06667	32.5		0.06667	37.4
	0.08333	41.3		0.08333	49.6		0.08333	33.1		0.08333	38.5
	0.1	42.8		0.1	53.2		0.1	33.7		0.1	38.5
	0.11667	41.6		0.11667	53.2		0.11667	34.3		0.11667	39.3
	0.13333	39.5		0.13333	56.5		0.13333	34.9		0.13333	40.4
	0.15	38.2		0.15	60.4		0.15	35.5		0.15	41.8
	0.16667	37.6		0.16667	62.4		0.16667	36.2		0.16667	41.8
	0.18333	37		0.18333	65.2		0.18333	36.9		0.18333	43.2
	0.2	36.6		0.2	67.3		0.2	37.7		0.2	46.3
	0.21667	36.2		0.21667	70		0.21667	38.7		0.21667	47.8
	0.23333	35.9		0.23333	72.2		0.23333	39.9		0.23333	49.3
	0.25	35.7		0.25	73.9		0.25	41.1		0.25	50.5
	0.26667	35.5		0.26667	75.8		0.26667	42		0.26667	51.3
	0.28333	35.5		0.28333	77.8		0.28333	42		0.28333	52.2
	0.3	35.3		0.3	79.6		0.3	43.1		0.3	52.7
	0.31667	37.1		0.31667	80.9		0.31667	44.1		0.31667	53.2
	0.33333	40.8		0.33333	82.8		0.33333	45		0.33333	53.9
	0.35	43.7		0.35	82.8		0.35	46.2		0.35	54.3
	0.36667	45.6		0.36667	84.2		0.36667	47.1		0.36667	54.8
	0.38333	47.7		0.38333	85.8		0.38333	48.2		0.38333	55.2
	0.4	49.2		0.4	87.1		0.4	48.9		0.4	55.6
	0.41667	51		0.41667	88.5		0.41667	50		0.41667	55.9
	0.43333	53.3		0.43333	90		0.43333	51.1		0.43333	55.9
	0.45	56.4		0.45	90.9		0.45	51.9		0.45	56.2
	0.46667	59.3		0.46667	92.5		0.46667	52.8		0.46667	56.6
	0.48333	62.5		0.48333	93.6		0.48333	53.6		0.48333	56.9
	0.5	64.4		0.5	94.9		0.5	54.4		0.5	57.2
	0.51667	64.4		0.51667	95.9		0.51667	54.4		0.51667	57.5
	0.53333	67.2		0.53333	97		0.53333	55.2		0.53333	57.7
	0.55	69.2		0.55	98.1		0.55	56.1		0.55	58
	0.56667	71.4		0.56667	99		0.56667	57		0.56667	58.2
	0.58333	73.9		0.58333	99		0.58333	57.6		0.58333	58.5
	0.6	75.7		0.6	101.1		0.6	58.6		0.6	58.7
	0.61667	77.8		0.61667	101.9		0.61667	59.3		0.61667	59
	0.63333	79.6		0.63333	101.9		0.63333	60.1		0.63333	59.2
	0.65	81.1		0.65	103.2		0.65	60.8		0.65	59.4
	0.66667	83		0.66667	104.1		0.66667	61.5		0.66667	59.4
	0.68333	84.4		0.68333	104.9		0.68333	62.4		0.68333	59.7
	0.7	86.1		0.7	106		0.7	62.9		0.7	59.8
	0.71667	87.6		0.71667	106.9		0.71667	63.9		0.71667	60.1
	0.73333	89.2		0.73333	107.7		0.73333	64.5		0.73333	60.2
	0.75	89.2		0.75	108.6		0.75	64.5		0.75	60.4
	0.76667	90.6		0.76667	109.6		0.76667	65.3		0.76667	60.6
	0.78333	92.3		0.78333	110.5		0.78333	65.8		0.78333	60.8
	0.8	93.6		0.8	111.2		0.8	66.5		0.8	61
	0.81667	94.9		0.81667	112.1		0.81667	67.2		0.81667	61.2
	0.83333	96.4		0.83333	112.9		0.83333	67.7		0.83333	61.4
	0.85	97.5		0.85	113.7		0.85	68.6		0.85	61.6
	0.86667	98.8		0.86667	113.7		0.86667	69.2		0.86667	61.8
	0.88333	100.1		0.88333	114.5		0.88333	69.8		0.88333	61.9
	0.9	101.5		0.9	115.3		0.9	70.4		0.9	61.9
	0.91667	102.6		0.91667	116.2		0.91667	71.1		0.91667	62.1
	0.93333	103.9		0.93333	116.7		0.93333	71.7		0.93333	62.3
	0.95	105		0.95	117.6		0.95	72.2		0.95	62.4
	0.96667	106.2		0.96667	118.5		0.96667	72.9		0.96667	62.6
	0.98333	106.2		0.98333	119		0.98333	72.9		0.98333	62.8
	1	107.1		1	119.8		1	73.4		1	62.9
	1.01667	108.4		1.01667	120.6		1.01667	74.1		1.01667	63.2
	1.03333	109.6		1.03333	121.3		1.03333	74.6		1.03333	63.3
	1.05	110.4		1.05	122		1.05	75.1		1.05	63.5
	1.06667	111.7		1.06667	122.8		1.06667	75.8		1.06667	63.6
	1.08333	112.7		1.08333	123.5		1.08333	76.3		1.08333	63.7
	1.1	113.6		1.1	123.5		1.1	76.9		1.1	63.9
	1.11667	114.5		1.11667	124.1		1.11667	77.5		1.11667	64
	1.13333	115.7		1.13333	124.9		1.13333	77.8		1.13333	64
	1.15	116.7		1.15	125.6		1.15	78.5		1.15	64.3
	1.16667	117.5		1.16667	126.2		1.16667	79		1.16667	64.3
	1.18333	118.5		1.18333	126.9		1.18333	79.4		1.18333	64.5
	1.2	119.4		1.2	127.5		1.2	79.9		1.2	64.7
	1.21667	119.4		1.21667	128.2		1.21667	80.5		1.21667	64.7
	1.23333	120.2		1.23333	128.7		1.23333	80.5		1.23333	64.9
	1.25	121.1		1.25	129.4		1.25	81		1.25	65.1
	1.26667	122		1.26667	130.1		1.26667	81.4		1.26667	65.2
	1.28333	123		1.28333	130.6		1.28333	81.9		1.28333	65.3
	1.3	123.7		1.3	131.2		1.3	82.4		1.3	65.5
	1.31667	124.8		1.31667	131.8		1.31667	82.9		1.31667	65.6
	1.33333	125.6		1.33333	131.8		1.33333	83.4		1.33333	65.8
	1.35	126.5		1.35	132.4		1.35	83.8		1.35	65.9
	1.36667	127.2		1.36667	132.9		1.36667	84.3		1.36667	66
	1.38333	128		1.38333	133.5		1.38333	84.7		1.38333	66.1
	1.4	128.9		1.4	134.1		1.4	85.2		1.4	66.2
	1.41667	129.7		1.41667	134.7		1.41667	85.6		1.41667	66.2
	1.43333	130.5		1.43333	135.2		1.43333	86		1.43333	66.4
	1.45	130.5		1.45	135.8		1.45	86.5		1.45	66.5
	1.46667	131.1		1.46667	136.3		1.46667	86.5		1.46667	66.7
	1.48333	131.9		1.48333	136.8		1.48333	86.9		1.48333	66.8
	1.5	132.6		1.5	137.4		1.5	87.3		1.5	66.9
	1.51667	133.4		1.51667	137.9		1.51667	87.7		1.51667	67
	1.53333	134.1		1.53333	138.3		1.53333	88.1		1.53333	67.1
	1.55	134.8		1.55	138.9		1.55	88.6		1.55	67.3
	1.56667	135.5		1.56667	138.9		1.56667	88.9		1.56667	67.4
	1.58333	136.2		1.58333	139.5		1.58333	89.4		1.58333	67.5
	1.6	136.9		1.6	139.9		1.6	89.8		1.6	67.7
	1.61667	137.4		1.61667	140.4		1.61667	90.2		1.61667	67.7
	1.63333	138.2		1.63333	140.9		1.63333	90.5		1.63333	67.9
	1.65	138.8		1.65	141.4		1.65	91		1.65	68
	1.66667	139.4		1.66667	141.8		1.66667	91.3		1.66667	68.1
	1.68333	139.4		1.68333	142.4		1.68333	91.6		1.68333	68.2
	1.7	140		1.7	142.8		1.7	91.6		1.7	68.3
	1.71667	140.7		1.71667	143.2		1.71667	92.1		1.71667	68.4
	1.73333	141.2		1.73333	143.7		1.73333	92.4		1.73333	68.4
	1.75	141.9		1.75	144.2		1.75	92.8		1.75	68.5
	1.76667	142.5		1.76667	144.6		1.76667	93.1		1.76667	68.6
	1.78333	143		1.78333	144.6		1.78333	93.5		1.78333	68.8
	1.8	143.6		1.8	145		1.8	93.8		1.8	68.9
	1.81667	144.2		1.81667	145.5		1.81667	94.1		1.81667	69
	1.83333	144.9		1.83333	146		1.83333	94.5		1.83333	69.1
	1.85	145.3		1.85	146.3		1.85	94.8		1.85	69.2
	1.86667	145.9		1.86667	146.8		1.86667	95.2		1.86667	69.3
	1.88333	146.5		1.88333	147.2		1.88333	95.5		1.88333	69.4
	1.9	147		1.9	147.6		1.9	96		1.9	69.5
	1.91667	147		1.91667	147.9		1.91667	96.3		1.91667	69.6
	1.93333	147.4		1.93333	148.4		1.93333	96.3		1.93333	69.7
	1.95	148		1.95	148.8		1.95	96.7		1.95	69.7
	1.96667	148.6		1.96667	149.1		1.96667	97		1.96667	69.7
	1.98333	149		1.98333	149.5		1.98333	97.4		1.98333	69.9
	2	149.6		2	149.9		2	97.8		2	70
	2.01667	150		2.01667	150.3		2.01667	98.1		2.01667	70.1
	2.03333	150.6		2.03333	150.7		2.03333	98.5		2.03333	70.2
	2.05	150.9		2.05	150.7		2.05	98.8		2.05	70.3
	2.06667	151.6		2.06667	151.1		2.06667	99.1		2.06667	70.4
	2.08333	152		2.08333	151.5		2.08333	99.5		2.08333	70.5
	2.1	152.4		2.1	151.7		2.1	99.8		2.1	70.6
	2.11667	152.9		2.11667	152.1		2.11667	100.1		2.11667	70.7
	2.13333	153.4		2.13333	152.6		2.13333	100.4		2.13333	70.8
	2.15	153.4		2.15	152.8		2.15	100.7		2.15	70.8
	2.16667	153.7		2.16667	153.2		2.16667	100.7		2.16667	70.9
	2.18333	154.1		2.18333	153.6		2.18333	101.1		2.18333	71
	2.2	154.6		2.2	153.9		2.2	101.4		2.2	71.1
	2.21667	155.1		2.21667	154.2		2.21667	101.6		2.21667	71.1
	2.23333	155.4		2.23333	154.6		2.23333	101.9		2.23333	71.2
	2.25	155.9		2.25	154.9		2.25	102.2		2.25	71.2
	2.26667	156.3		2.26667	155.2		2.26667	102.5		2.26667	71.4
	2.28333	156.7		2.28333	155.2		2.28333	102.8		2.28333	71.5
	2.3	157.1		2.3	155.5		2.3	103.1		2.3	71.6
	2.31667	157.5		2.31667	155.9		2.31667	103.3		2.31667	71.6
	2.33333	157.9		2.33333	156.2		2.33333	103.7		2.33333	71.7
	2.35	158.3		2.35	156.5		2.35	103.9		2.35	71.8
	2.36667	158.7		2.36667	156.9		2.36667	104.2		2.36667	71.9
	2.38333	158.7		2.38333	157.2		2.38333	104.5		2.38333	72
	2.4	159.1		2.4	157.4		2.4	104.5		2.4	72
	2.41667	159.4		2.41667	157.7		2.41667	104.8		2.41667	72.1
	2.43333	159.8		2.43333	158.1		2.43333	104.9		2.43333	72.2
	2.45	160.2		2.45	158.4		2.45	105.3		2.45	72.3
	2.46667	160.6		2.46667	158.7		2.46667	105.5		2.46667	72.3
	2.48333	160.9		2.48333	158.9		2.48333	105.8		2.48333	72.3
	2.5	161.3		2.5	159.2		2.5	106		2.5	72.4
	2.51667	161.6		2.51667	159.2		2.51667	106.3		2.51667	72.5
	2.53333	162.1		2.53333	159.5		2.53333	106.5		2.53333	72.6
	2.55	162.3		2.55	159.8		2.55	106.8		2.55	72.7
	2.56667	162.7		2.56667	160.1		2.56667	106.9		2.56667	72.7
	2.58333	163		2.58333	160.2		2.58333	107.2		2.58333	72.8
	2.6	163		2.6	160.6		2.6	107.5		2.6	72.9
	2.61667	163.4		2.61667	160.9		2.61667	107.7		2.61667	73
	2.63333	163.7		2.63333	161.2		2.63333	107.7		2.63333	73.1
	2.65	164		2.65	161.4		2.65	108		2.65	73.1
	2.66667	164.4		2.66667	161.7		2.66667	108.2		2.66667	73.2
	2.68333	164.6		2.68333	161.9		2.68333	108.3		2.68333	73.3
	2.7	165		2.7	162.2		2.7	108.7		2.7	73.4
	2.71667	165.2		2.71667	162.5		2.71667	108.9		2.71667	73.4
	2.73333	165.6		2.73333	162.7		2.73333	109.1		2.73333	73.4
	2.75	165.9		2.75	163		2.75	109.3		2.75	73.5
	2.76667	166.2		2.76667	163.2		2.76667	109.5		2.76667	73.5
	2.78333	166.5		2.78333	163.5		2.78333	109.7		2.78333	73.6
	2.8	166.8		2.8	163.7		2.8	109.9		2.8	73.7
	2.81667	167.1		2.81667	164		2.81667	110.1		2.81667	73.8
	2.83333	167.1		2.83333	164.2		2.83333	110.4		2.83333	73.8
	2.85	167.4		2.85	164.2		2.85	110.5		2.85	73.9
	2.86667	167.7		2.86667	164.5		2.86667	110.5		2.86667	74
	2.88333	168.1		2.88333	164.7		2.88333	110.8		2.88333	74
	2.9	168.4		2.9	164.9		2.9	111		2.9	74.1
	2.91667	168.6		2.91667	165.2		2.91667	111.2		2.91667	74.2
	2.93333	168.9		2.93333	165.4		2.93333	111.3		2.93333	74.2
	2.95	169.2		2.95	165.6		2.95	111.5		2.95	74.2
	2.96667	169.5		2.96667	165.8		2.96667	111.8		2.96667	74.3
	2.98333	169.7		2.98333	166		2.98333	111.9		2.98333	74.3
	3	170		3	166.2		3	112.1		3	74.4
	3.01667	170.2		3.01667	166.5		3.01667	112.3		3.01667	74.5
	3.03333	170.5		3.03333	166.7		3.03333	112.5		3.03333	74.5
	3.05	170.7		3.05	166.9		3.05	112.6		3.05	74.6
	3.06667	170.7		3.06667	167.1		3.06667	112.9		3.06667	74.7
	3.08333	171		3.08333	167.4		3.08333	113		3.08333	74.7
	3.1	171.2		3.1	167.5		3.1	113.1		3.1	74.8
	3.11667	171.5		3.11667	167.5		3.11667	113.4		3.11667	74.8
	3.13333	171.7		3.13333	167.9		3.13333	113.5		3.13333	74.9
	3.15	172		3.15	168.1		3.15	113.5		3.15	75
	3.16667	172.2		3.16667	168.3		3.16667	113.7		3.16667	75
	3.18333	172.4		3.18333	168.5		3.18333	113.9		3.18333	75
	3.2	172.7		3.2	168.8		3.2	114.1		3.2	75.1
	3.21667	172.9		3.21667	168.9		3.21667	114.2		3.21667	75.1
	3.23333	173.2		3.23333	169.1		3.23333	114.3		3.23333	75.2
	3.25	173.4		3.25	169.3		3.25	114.6		3.25	75.2
	3.26667	173.6		3.26667	169.5		3.26667	114.7		3.26667	75.3
	3.28333	173.8		3.28333	169.7		3.28333	114.9		3.28333	75.3
	3.3	173.8		3.3	169.9		3.3	115		3.3	75.4
	3.31667	174		3.31667	170.1		3.31667	115.2		3.31667	75.5
	3.33333	174.2		3.33333	170.3		3.33333	115.4		3.33333	75.5
	3.35	174.5		3.35	170.5		3.35	115.5		3.35	75.6
	3.36667	174.7		3.36667	170.7		3.36667	115.7		3.36667	75.6
	3.38333	174.9		3.38333	170.9		3.38333	115.7		3.38333	75.7
	3.4	175.1		3.4	170.9		3.4	115.8		3.4	75.8
	3.41667	175.3		3.41667	171		3.41667	116		3.41667	75.8
	3.43333	175.5		3.43333	171.2		3.43333	116.1		3.43333	75.9
	3.45	175.7		3.45	171.4		3.45	116.3		3.45	75.9
	3.46667	175.9		3.46667	171.6		3.46667	116.4		3.46667	75.9
	3.48333	176.1		3.48333	171.7		3.48333	116.5		3.48333	76
	3.5	176.3		3.5	171.9		3.5	116.7		3.5	76
	3.51667	176.5		3.51667	172.1		3.51667	116.9		3.51667	76.1
	3.53333	176.5		3.53333	172.3		3.53333	117		3.53333	76.2
	3.55	176.7		3.55	172.4		3.55	117.2		3.55	76.2
	3.56667	176.9		3.56667	172.6		3.56667	117.3		3.56667	76.3
	3.58333	177.1		3.58333	172.8		3.58333	117.4		3.58333	76.3
	3.6	177.3		3.6	172.9		3.6	117.6		3.6	76.4
	3.61667	177.4		3.61667	173.1		3.61667	117.6		3.61667	76.4
	3.63333	177.7		3.63333	173.3		3.63333	117.7		3.63333	76.5
	3.65	177.9		3.65	173.4		3.65	117.8		3.65	76.5
	3.66667	178		3.66667	173.4		3.66667	118		3.66667	76.6
	3.68333	178.2		3.68333	173.6		3.68333	118.1		3.68333	76.5
	3.7	178.4		3.7	173.7		3.7	118.3		3.7	76.5
	3.71667	178.5		3.71667	173.9		3.71667	118.4		3.71667	76.6
	3.73333	178.7		3.73333	174.1		3.73333	118.5		3.73333	76.7
	3.75	178.9		3.75	174.2		3.75	118.7		3.75	76.7
	3.76667	178.9		3.76667	174.4		3.76667	118.8		3.76667	76.8
	3.78333	179.1		3.78333	174.6		3.78333	118.9		3.78333	76.9
	3.8	179.3		3.8	174.7		3.8	119		3.8	76.9
	3.81667	179.4		3.81667	174.9		3.81667	119.1		3.81667	76.9
	3.83333	179.6		3.83333	175		3.83333	119.2		3.83333	76.9
	3.85	179.7		3.85	175.1		3.85	119.2		3.85	76.9
	3.86667	179.9		3.86667	175.3		3.86667	119.3		3.86667	77
	3.88333	180.1		3.88333	175.5		3.88333	119.5		3.88333	77
	3.9	180.2		3.9	175.6		3.9	119.6		3.9	77.1
	3.91667	180.4		3.91667	175.8		3.91667	119.7		3.91667	77.2
	3.93333	180.5		3.93333	175.9		3.93333	119.8		3.93333	77.2
	3.95	180.7		3.95	175.9		3.95	119.9		3.95	77.3
	3.96667	180.9		3.96667	176.1		3.96667	120.1		3.96667	77.4
	3.98333	181.1		3.98333	176.2		3.98333	120.2		3.98333	77.4
	4	181.1		4	176.3		4	120.3		4	77.4
	4.01667	181.2		4.01667	176.4		4.01667	120.4		4.01667	77.5
	4.03333	181.3		4.03333	176.6		4.03333	120.6		4.03333	77.6
	4.05	181.5		4.05	176.7		4.05	120.7		4.05	77.6
	4.06667	181.6		4.06667	176.9		4.06667	120.8		4.06667	77.6
	4.08333	181.8		4.08333	177		4.08333	120.8		4.08333	77.7
	4.1	182		4.1	177.1		4.1	120.9		4.1	77.7
	4.11667	182		4.11667	177.2		4.11667	121		4.11667	77.7
	4.13333	182.2		4.13333	177.4		4.13333	121.1		4.13333	77.7
	4.15	182.3		4.15	177.5		4.15	121.2		4.15	77.8
	4.16667	182.5		4.16667	177.7		4.16667	121.3		4.16667	77.8
	4.18333	182.6		4.18333	177.8		4.18333	121.4		4.18333	77.8
	4.2	182.7		4.2	177.9		4.2	121.5		4.2	77.9
	4.21667	182.9		4.21667	177.9		4.21667	121.6		4.21667	77.9
	4.23333	182.9		4.23333	178		4.23333	121.7		4.23333	78
	4.25	183.1		4.25	178.2		4.25	121.8		4.25	78
	4.26667	183.2		4.26667	178.3		4.26667	121.9		4.26667	78.1
	4.28333	183.3		4.28333	178.4		4.28333	122		4.28333	78.2
	4.3	183.4		4.3	178.5		4.3	122		4.3	78.2
	4.31667	183.6		4.31667	178.7		4.31667	122.1		4.31667	78.2
	4.33333	183.7		4.33333	178.8		4.33333	122.2		4.33333	78.2
	4.35	183.8		4.35	178.9		4.35	122.3		4.35	78.3
	4.36667	183.9		4.36667	179		4.36667	122.4		4.36667	78.3
	4.38333	184.1		4.38333	179.1		4.38333	122.5		4.38333	78.3
	4.4	184.2		4.4	179.2		4.4	122.6		4.4	78.4
	4.41667	184.3		4.41667	179.3		4.41667	122.7		4.41667	78.4
	4.43333	184.5		4.43333	179.4		4.43333	122.9		4.43333	78.5
	4.45	184.6		4.45	179.4		4.45	123		4.45	78.5
	4.46667	184.6		4.46667	179.5		4.46667	123.1		4.46667	78.5
	4.48333	184.7		4.48333	179.6		4.48333	123.1		4.48333	78.6
	4.5	184.8		4.5	179.8		4.5	123.2		4.5	78.6
	4.51667	184.9		4.51667	179.9		4.51667	123.3		4.51667	78.6
	4.53333	185		4.53333	180		4.53333	123.3		4.53333	78.6
	4.55	185.2		4.55	180.1		4.55	123.5		4.55	78.7
	4.56667	185.3		4.56667	180.2		4.56667	123.6		4.56667	78.7
	4.58333	185.4		4.58333	180.3		4.58333	123.6		4.58333	78.7
	4.6	185.5		4.6	180.4		4.6	123.7		4.6	78.8
	4.61667	185.6		4.61667	180.5		4.61667	123.8		4.61667	78.9
	4.63333	185.8		4.63333	180.6		4.63333	123.9		4.63333	78.9
	4.65	185.9		4.65	180.7		4.65	123.9		4.65	78.9
	4.66667	185.9		4.66667	180.8		4.66667	124.1		4.66667	78.9
	4.68333	186		4.68333	180.9		4.68333	124.1		4.68333	79
	4.7	186.2		4.7	181		4.7	124.2		4.7	79
	4.71667	186.3		4.71667	181		4.71667	124.3		4.71667	79
	4.73333	186.4		4.73333	181.1		4.73333	124.4		4.73333	79
	4.75	186.4		4.75	181.2		4.75	124.4		4.75	79.1
	4.76667	186.5		4.76667	181.3		4.76667	124.4		4.76667	79.1
	4.78333	186.6		4.78333	181.4		4.78333	124.6		4.78333	79.2
	4.8	186.7		4.8	181.5		4.8	124.7		4.8	79.2
	4.81667	186.8		4.81667	181.6		4.81667	124.7		4.81667	79.2
	4.83333	186.9		4.83333	181.7		4.83333	124.8		4.83333	79.3
	4.85	187		4.85	181.8		4.85	124.9		4.85	79.3
	4.86667	187.1		4.86667	181.9		4.86667	124.9		4.86667	79.3
	4.88333	187.2		4.88333	182		4.88333	125		4.88333	79.3
	4.9	187.3		4.9	182.1		4.9	125.1		4.9	79.4
	4.91667	187.4		4.91667	182.2		4.91667	125.1		4.91667	79.4
	4.93333	187.5		4.93333	182.2		4.93333	125.2		4.93333	79.5
	4.95	187.6		4.95	182.2		4.95	125.3		4.95	79.5
	4.96667	187.6		4.96667	182.4		4.96667	125.4		4.96667	79.5
	4.98333	187.8		4.98333	182.5		4.98333	125.4		4.98333	79.5
	5	187.9		5	182.6		5	125.5		5	79.6
	5.01667	187.9		5.01667	182.6		5.01667	125.6		5.01667	79.6
	5.03333	188		5.03333	182.7		5.03333	125.6		5.03333	79.7
	5.05	188.1		5.05	182.8		5.05	125.6		5.05	79.7
	5.06667	188.2		5.06667	182.8		5.06667	125.7		5.06667	79.7
	5.08333	188.2		5.08333	183		5.08333	125.8		5.08333	79.7
	5.1	188.4		5.1	183.1		5.1	125.9		5.1	79.7
	5.11667	188.5		5.11667	183.1		5.11667	126		5.11667	79.7
	5.13333	188.6		5.13333	183.2		5.13333	126		5.13333	79.7
	5.15	188.6		5.15	183.3		5.15	126.1		5.15	79.8
	5.16667	188.7		5.16667	183.3		5.16667	126.2		5.16667	79.9
	5.18333	188.8		5.18333	183.4		5.18333	126.2		5.18333	79.9
	5.2	188.9		5.2	183.4		5.2	126.3		5.2	80
	5.21667	189		5.21667	183.6		5.21667	126.3		5.21667	80
	5.23333	189.1		5.23333	183.6		5.23333	126.4		5.23333	80
	5.25	189.1		5.25	183.7		5.25	126.5		5.25	80
	5.26667	189.2		5.26667	183.8		5.26667	126.5		5.26667	80.1
	5.28333	189.2		5.28333	183.8		5.28333	126.5		5.28333	80.1
	5.3	189.3		5.3	183.9		5.3	126.6		5.3	80.1
	5.31667	189.4		5.31667	184		5.31667	126.7		5.31667	80.1
	5.33333	189.5		5.33333	184.1		5.33333	126.7		5.33333	80.1
	5.35	189.6		5.35	184.2		5.35	126.8		5.35	80.2
	5.36667	189.6		5.36667	184.3		5.36667	126.8		5.36667	80.2
	5.38333	189.7		5.38333	184.3		5.38333	126.9		5.38333	80.2
	5.4	189.8		5.4	184.3		5.4	126.9		5.4	80.3
	5.41667	189.8		5.41667	184.4		5.41667	127		5.41667	80.3
	5.43333	189.9		5.43333	184.4		5.43333	127.1		5.43333	80.3
	5.45	190		5.45	184.5		5.45	127.2		5.45	80.3
	5.46667	190.1		5.46667	184.6		5.46667	127.2		5.46667	80.3
	5.48333	190.2		5.48333	184.7		5.48333	127.3		5.48333	80.4
	5.5	190.3		5.5	184.7		5.5	127.3		5.5	80.4
	5.51667	190.3		5.51667	184.8		5.51667	127.3		5.51667	80.4
	5.53333	190.3		5.53333	184.9		5.53333	127.4		5.53333	80.4
	5.55	190.4		5.55	184.9		5.55	127.4		5.55	80.4
	5.56667	190.5		5.56667	185		5.56667	127.5		5.56667	80.5
	5.58333	190.6		5.58333	185		5.58333	127.5		5.58333	80.5
	5.6	190.7		5.6	185.2		5.6	127.6		5.6	80.5
	5.61667	190.7		5.61667	185.2		5.61667	127.6		5.61667	80.6
	5.63333	190.8		5.63333	185.4		5.63333	127.7		5.63333	80.6
	5.65	190.8		5.65	185.4		5.65	127.8		5.65	80.7
	5.66667	190.9		5.66667	185.5		5.66667	127.8		5.66667	80.7
	5.68333	191		5.68333	185.5		5.68333	127.9		5.68333	80.7
	5.7	191		5.7	185.6		5.7	127.9		5.7	80.7
	5.71667	191.1		5.71667	185.6		5.71667	128		5.71667	80.8
	5.73333	191.2		5.73333	185.7		5.73333	128		5.73333	80.8
	5.75	191.2		5.75	185.8		5.75	128		5.75	80.8
	5.76667	191.3		5.76667	185.9		5.76667	128.1		5.76667	80.8
	5.78333	191.3		5.78333	185.9		5.78333	128.1		5.78333	80.8
	5.8	191.4		5.8	186		5.8	128.2		5.8	80.8
	5.81667	191.5		5.81667	186		5.81667	128.4		5.81667	80.9
	5.83333	191.5		5.83333	186.1		5.83333	128.4		5.83333	80.9
	5.85	191.6		5.85	186.1		5.85	128.5		5.85	80.9
	5.86667	191.7		5.86667	186.2		5.86667	128.5		5.86667	80.9
	5.88333	191.8		5.88333	186.2		5.88333	128.6		5.88333	81
	5.9	191.8		5.9	186.3		5.9	128.6		5.9	81
	5.91667	191.9		5.91667	186.4		5.91667	128.6		5.91667	81
	5.93333	191.9		5.93333	186.4		5.93333	128.7		5.93333	81
	5.95	192		5.95	186.5		5.95	128.7		5.95	81.1
	5.96667	192		5.96667	186.5		5.96667	128.7		5.96667	81.1
	5.98333	192		5.98333	186.6		5.98333	128.8		5.98333	81.1
	6	192.1		6	186.6		6	128.8		6	81.1
	6.01667	192.2		6.01667	186.7		6.01667	128.9		6.01667	81.2
	6.03333	192.2		6.03333	186.8		6.03333	128.9		6.03333	81.2
	6.05	192.3		6.05	186.8		6.05	128.9		6.05	81.2
	6.06667	192.3		6.06667	186.9		6.06667	129		6.06667	81.2
	6.08333	192.4		6.08333	187		6.08333	129		6.08333	81.2
	6.1	192.4		6.1	187		6.1	129.1		6.1	81.3
	6.11667	192.5		6.11667	187		6.11667	129.1		6.11667	81.3
	6.13333	192.5		6.13333	187		6.13333	129.2		6.13333	81.3
	6.15	192.6		6.15	187.1		6.15	129.2		6.15	81.3
	6.16667	192.6		6.16667	187.2		6.16667	129.3		6.16667	81.3
	6.18333	192.8		6.18333	187.2		6.18333	129.3		6.18333	81.4
	6.2	192.8		6.2	187.3		6.2	129.3		6.2	81.5
	6.21667	192.8		6.21667	187.4		6.21667	129.4		6.21667	81.5
	6.23333	192.9		6.23333	187.4		6.23333	129.4		6.23333	81.5
	6.25	192.9		6.25	187.5		6.25	129.4		6.25	81.5
	6.26667	193		6.26667	187.5		6.26667	129.5		6.26667	81.5
	6.28333	193		6.28333	187.6		6.28333	129.5		6.28333	81.5
	6.3	193.1		6.3	187.6		6.3	129.5		6.3	81.5
	6.31667	193.1		6.31667	187.7		6.31667	129.6		6.31667	81.6
	6.33333	193.2		6.33333	187.7		6.33333	129.7		6.33333	81.6
	6.35	193.2		6.35	187.7		6.35	129.7		6.35	81.6
	6.36667	193.3		6.36667	187.8		6.36667	129.8		6.36667	81.6
	6.38333	193.3		6.38333	187.8		6.38333	129.8		6.38333	81.6
	6.4	193.4		6.4	187.9		6.4	129.8		6.4	81.7
	6.41667	193.4		6.41667	187.9		6.41667	129.9		6.41667	81.7
	6.43333	193.5		6.43333	188		6.43333	129.9		6.43333	81.7
	6.45	193.5		6.45	188		6.45	129.9		6.45	81.7
	6.46667	193.5		6.46667	188.1		6.46667	129.9		6.46667	81.7
	6.48333	193.6		6.48333	188.1		6.48333	130		6.48333	81.8
	6.5	193.6		6.5	188.2		6.5	130		6.5	81.8
	6.51667	193.7		6.51667	188.2		6.51667	130		6.51667	81.8
	6.53333	193.7		6.53333	188.3		6.53333	130		6.53333	81.8
	6.55	193.8		6.55	188.3		6.55	130.1		6.55	81.9
	6.56667	193.8		6.56667	188.3		6.56667	130.1		6.56667	81.9
	6.58333	193.8		6.58333	188.4		6.58333	130.2		6.58333	81.9
	6.6	193.9		6.6	188.4		6.6	130.2		6.6	81.9
	6.61667	193.9		6.61667	188.5		6.61667	130.3		6.61667	81.9
	6.63333	194		6.63333	188.5		6.63333	130.3		6.63333	81.9
	6.65	194.1		6.65	188.6		6.65	130.3		6.65	81.9
	6.66667	194.1		6.66667	188.6		6.66667	130.4		6.66667	81.9
	6.68333	194.1		6.68333	188.7		6.68333	130.4		6.68333	81.9
	6.7	194.1		6.7	188.7		6.7	130.4		6.7	81.9
	6.71667	194.2		6.71667	188.7		6.71667	130.4		6.71667	81.9
	6.73333	194.3		6.73333	188.8		6.73333	130.5		6.73333	82
	6.75	194.3		6.75	188.8		6.75	130.5		6.75	82
	6.76667	194.3		6.76667	188.9		6.76667	130.5		6.76667	82
	6.78333	194.4		6.78333	188.9		6.78333	130.5		6.78333	82
	6.8	194.4		6.8	189		6.8	130.6		6.8	82
	6.81667	194.4		6.81667	189		6.81667	130.6		6.81667	82
	6.83333	194.5		6.83333	189		6.83333	130.6		6.83333	82.1
	6.85	194.6		6.85	189		6.85	130.6		6.85	82.1
	6.86667	194.6		6.86667	189.1		6.86667	130.7		6.86667	82.1
	6.88333	194.6		6.88333	189.1		6.88333	130.8		6.88333	82.1
	6.9	194.7		6.9	189.2		6.9	130.8		6.9	82.2
	6.91667	194.7		6.91667	189.2		6.91667	130.8		6.91667	82.2
	6.93333	194.7		6.93333	189.2		6.93333	130.8		6.93333	82.2
	6.95	194.8		6.95	189.3		6.95	130.9		6.95	82.2
	6.96667	194.8		6.96667	189.3		6.96667	130.9		6.96667	82.2
	6.98333	194.8		6.98333	189.4		6.98333	130.9		6.98333	82.3
	7	194.9		7	189.4		7	130.9		7	82.3
	7.01667	194.9		7.01667	189.4		7.01667	130.9		7.01667	82.3
	7.03333	195		7.03333	189.6		7.03333	130.9		7.03333	82.3
	7.05	195		7.05	189.6		7.05	131		7.05	82.4
	7.06667	195		7.06667	189.6		7.06667	131.1		7.06667	82.4
	7.08333	195.1		7.08333	189.6		7.08333	131.1		7.08333	82.4
	7.1	195.2		7.1	189.7		7.1	131.1		7.1	82.4
	7.11667	195.2		7.11667	189.7		7.11667	131.1		7.11667	82.4
	7.13333	195.2		7.13333	189.7		7.13333	131.2		7.13333	82.4
	7.15	195.2		7.15	189.8		7.15	131.2		7.15	82.4
	7.16667	195.2		7.16667	189.8		7.16667	131.2		7.16667	82.4
	7.18333	195.3		7.18333	189.8		7.18333	131.2		7.18333	82.4
	7.2	195.3		7.2	189.9		7.2	131.2		7.2	82.5
	7.21667	195.3		7.21667	189.9		7.21667	131.3		7.21667	82.5
	7.23333	195.4		7.23333	189.9		7.23333	131.3		7.23333	82.5
	7.25	195.4		7.25	190		7.25	131.3		7.25	82.5
	7.26667	195.5		7.26667	190		7.26667	131.3		7.26667	82.5
	7.28333	195.5		7.28333	190		7.28333	131.3		7.28333	82.5
	7.3	195.6		7.3	190		7.3	131.4		7.3	82.5
	7.31667	195.6		7.31667	190.1		7.31667	131.4		7.31667	82.5
	7.33333	195.7		7.33333	190.1		7.33333	131.4		7.33333	82.5
	7.35	195.7		7.35	190.1		7.35	131.5		7.35	82.6
	7.36667	195.7		7.36667	190.2		7.36667	131.5		7.36667	82.6
	7.38333	195.7		7.38333	190.2		7.38333	131.5		7.38333	82.6
	7.4	195.8		7.4	190.3		7.4	131.5		7.4	82.6
	7.41667	195.8		7.41667	190.3		7.41667	131.5		7.41667	82.6
	7.43333	195.8		7.43333	190.4		7.43333	131.6		7.43333	82.7
	7.45	195.9		7.45	190.4		7.45	131.6		7.45	82.7
	7.46667	195.9		7.46667	190.4		7.46667	131.6		7.46667	82.7
	7.48333	195.9		7.48333	190.5		7.48333	131.6		7.48333	82.7
	7.5	196		7.5	190.5		7.5	131.7		7.5	82.7
	7.51667	196		7.51667	190.5		7.51667	131.7		7.51667	82.7
	7.53333	196		7.53333	190.5		7.53333	131.7		7.53333	82.8
	7.55	196.1		7.55	190.6		7.55	131.7		7.55	82.8
	7.56667	196.1		7.56667	190.6		7.56667	131.8		7.56667	82.8
	7.58333	196.1		7.58333	190.6		7.58333	131.8		7.58333	82.8
	7.6	196.2		7.6	190.7		7.6	131.8		7.6	82.8
	7.61667	196.2		7.61667	190.7		7.61667	131.8		7.61667	82.8
	7.63333	196.2		7.63333	190.7		7.63333	131.8		7.63333	82.8
	7.65	196.3		7.65	190.8		7.65	131.8		7.65	82.9
	7.66667	196.3		7.66667	190.8		7.66667	131.8		7.66667	82.9
	7.68333	196.3		7.68333	190.9		7.68333	131.9		7.68333	82.9
	7.7	196.3		7.7	190.9		7.7	131.9		7.7	82.9
	7.71667	196.4		7.71667	190.9		7.71667	131.9		7.71667	82.9
	7.73333	196.4		7.73333	191		7.73333	131.9		7.73333	82.9
	7.75	196.4		7.75	191		7.75	131.9		7.75	82.9
	7.76667	196.4		7.76667	191		7.76667	132		7.76667	82.9
	7.78333	196.4		7.78333	191		7.78333	132.1		7.78333	82.9
	7.8	196.5		7.8	191.1		7.8	132.1		7.8	82.9
	7.81667	196.5		7.81667	191.1		7.81667	132.1		7.81667	83
	7.83333	196.5		7.83333	191.1		7.83333	132.1		7.83333	83
	7.85	196.6		7.85	191.2		7.85	132.1		7.85	83.1
	7.86667	196.6		7.86667	191.2		7.86667	132.1		7.86667	83.1
	7.88333	196.6		7.88333	191.2		7.88333	132.2		7.88333	83.1
	7.9	196.7		7.9	191.2		7.9	132.2		7.9	83.1
	7.91667	196.7		7.91667	191.3		7.91667	132.2		7.91667	83.1
	7.93333	196.7		7.93333	191.3		7.93333	132.2		7.93333	83.1
	7.95	196.8		7.95	191.3		7.95	132.2		7.95	83.1
	7.96667	196.8		7.96667	191.4		7.96667	132.3		7.96667	83.1
	7.98333	196.8		7.98333	191.4		7.98333	132.3		7.98333	83.1
	8	196.8		8	191.4		8	132.3		8	83.2
	8.01667	196.9		8.01667	191.4		8.01667	132.3		8.01667	83.2
	8.03333	196.9		8.03333	191.5		8.03333	132.3		8.03333	83.2
	8.05	196.9		8.05	191.5		8.05	132.4		8.05	83.2
	8.06667	196.9		8.06667	191.5		8.06667	132.4		8.06667	83.2
	8.08333	197		8.08333	191.5		8.08333	132.4		8.08333	83.2
	8.1	197		8.1	191.6		8.1	132.4		8.1	83.2
	8.11667	197		8.11667	191.6		8.11667	132.4		8.11667	83.3
	8.13333	197		8.13333	191.6		8.13333	132.4		8.13333	83.3
	8.15	197		8.15	191.7		8.15	132.4		8.15	83.3
	8.16667	197.1		8.16667	191.7		8.16667	132.5		8.16667	83.3
	8.18333	197.1		8.18333	191.7		8.18333	132.5		8.18333	83.3
	8.2	197.1		8.2	191.8		8.2	132.5		8.2	83.4
	8.21667	197.2		8.21667	191.8		8.21667	132.5		8.21667	83.4
	8.23333	197.2		8.23333	191.8		8.23333	132.5		8.23333	83.4
	8.25	197.3		8.25	191.8		8.25	132.5		8.25	83.4
	8.26667	197.3		8.26667	191.8		8.26667	132.5		8.26667	83.4
	8.28333	197.3		8.28333	191.8		8.28333	132.6		8.28333	83.4
	8.3	197.3		8.3	191.9		8.3	132.6		8.3	83.4
	8.31667	197.3		8.31667	192		8.31667	132.6		8.31667	83.4
	8.33333	197.4		8.33333	192		8.33333	132.6		8.33333	83.5
	8.35	197.4		8.35	192		8.35	132.6		8.35	83.5
	8.36667	197.4		8.36667	192		8.36667	132.6		8.36667	83.5
	8.38333	197.4		8.38333	192.1		8.38333	132.6		8.38333	83.5
	8.4	197.5		8.4	192.1		8.4	132.7		8.4	83.5
	8.41667	197.5		8.41667	192.1		8.41667	132.7		8.41667	83.5
	8.43333	197.5		8.43333	192.1		8.43333	132.7		8.43333	83.5
	8.45	197.5		8.45	192.1		8.45	132.7		8.45	83.5
	8.46667	197.6		8.46667	192.1		8.46667	132.7		8.46667	83.5
	8.48333	197.6		8.48333	192.2		8.48333	132.7		8.48333	83.6
	8.5	197.6		8.5	192.2		8.5	132.8		8.5	83.6
	8.51667	197.6		8.51667	192.3		8.51667	132.8		8.51667	83.6
	8.53333	197.6		8.53333	192.3		8.53333	132.8		8.53333	83.6
	8.55	197.7		8.55	192.3		8.55	132.8		8.55	83.6
	8.56667	197.7		8.56667	192.3		8.56667	132.8		8.56667	83.6
	8.58333	197.7		8.58333	192.3		8.58333	132.9		8.58333	83.6
	8.6	197.7		8.6	192.4		8.6	132.9		8.6	83.6
	8.61667	197.7		8.61667	192.4		8.61667	132.9		8.61667	83.6
	8.63333	197.8		8.63333	192.4		8.63333	132.9		8.63333	83.6
	8.65	197.8		8.65	192.5		8.65	132.9		8.65	83.7
	8.66667	197.8		8.66667	192.5		8.66667	132.9		8.66667	83.7
	8.68333	197.9		8.68333	192.5		8.68333	132.9		8.68333	83.7
	8.7	197.9		8.7	192.5		8.7	132.9		8.7	83.7
	8.71667	197.9		8.71667	192.5		8.71667	132.9		8.71667	83.7
	8.73333	197.9		8.73333	192.5		8.73333	132.9		8.73333	83.7
	8.75	197.9		8.75	192.6		8.75	133		8.75	83.7
	8.76667	197.9		8.76667	192.6		8.76667	133		8.76667	83.7
	8.78333	198		8.78333	192.6		8.78333	133		8.78333	83.8
	8.8	198		8.8	192.6		8.8	133		8.8	83.8
	8.81667	198		8.81667	192.6		8.81667	133		8.81667	83.8
	8.83333	198		8.83333	192.7		8.83333	133		8.83333	83.8
	8.85	198		8.85	192.7		8.85	133		8.85	83.8
	8.86667	198.1		8.86667	192.7		8.86667	133		8.86667	83.8
	8.88333	198.1		8.88333	192.7		8.88333	133.1		8.88333	83.8
	8.9	198.1		8.9	192.8		8.9	133.1		8.9	83.8
	8.91667	198.1		8.91667	192.8		8.91667	133.1		8.91667	83.9
	8.93333	198.1		8.93333	192.8		8.93333	133.1		8.93333	83.9
	8.95	198.2		8.95	192.8		8.95	133.1		8.95	83.9
	8.96667	198.2		8.96667	192.8		8.96667	133.1		8.96667	83.9
	8.98333	198.2		8.98333	192.9		8.98333	133.2		8.98333	83.9
	9	198.2		9	192.9		9	133.2		9	83.9
	9.01667	198.2		9.01667	192.9		9.01667	133.2		9.01667	83.9
	9.03333	198.2		9.03333	192.9		9.03333	133.2		9.03333	83.9
	9.05	198.3		9.05	193		9.05	133.2		9.05	84
	9.06667	198.3		9.06667	193		9.06667	133.2		9.06667	84
	9.08333	198.4		9.08333	193		9.08333	133.2		9.08333	84
	9.1	198.4		9.1	193		9.1	133.2		9.1	84
	9.11667	198.4		9.11667	193.1		9.11667	133.2		9.11667	84
	9.13333	198.4		9.13333	193.1		9.13333	133.3		9.13333	84
	9.15	198.5		9.15	193.1		9.15	133.3		9.15	84
	9.16667	198.5		9.16667	193.1		9.16667	133.3		9.16667	84
	9.18333	198.5		9.18333	193.1		9.18333	133.3		9.18333	84
	9.2	198.5		9.2	193.1		9.2	133.3		9.2	84
	9.21667	198.5		9.21667	193.1		9.21667	133.3		9.21667	84.1
	9.23333	198.5		9.23333	193.1		9.23333	133.3		9.23333	84.1
	9.25	198.5		9.25	193.2		9.25	133.3		9.25	84.1
	9.26667	198.6		9.26667	193.2		9.26667	133.3		9.26667	84.1
	9.28333	198.6		9.28333	193.2		9.28333	133.3		9.28333	84.1
	9.3	198.6		9.3	193.2		9.3	133.4		9.3	84.1
	9.31667	198.6		9.31667	193.2		9.31667	133.4		9.31667	84.1
	9.33333	198.6		9.33333	193.3		9.33333	133.4		9.33333	84.1
	9.35	198.7		9.35	193.3		9.35	133.4		9.35	84.1
	9.36667	198.7		9.36667	193.3		9.36667	133.4		9.36667	84.1
	9.38333	198.7		9.38333	193.3		9.38333	133.4		9.38333	84.1
	9.4	198.7		9.4	193.3		9.4	133.4		9.4	84.1
	9.41667	198.7		9.41667	193.4		9.41667	133.4		9.41667	84.1
	9.43333	198.7		9.43333	193.4		9.43333	133.5		9.43333	84.2
	9.45	198.8		9.45	193.4		9.45	133.5		9.45	84.2
	9.46667	198.8		9.46667	193.4		9.46667	133.5		9.46667	84.2
	9.48333	198.8		9.48333	193.4		9.48333	133.5		9.48333	84.2
	9.5	198.8		9.5	193.4		9.5	133.5		9.5	84.2
	9.51667	198.8		9.51667	193.5		9.51667	133.5		9.51667	84.2
	9.53333	198.9		9.53333	193.5		9.53333	133.5		9.53333	84.2
	9.55	198.9		9.55	193.5		9.55	133.5		9.55	84.2
	9.56667	198.9		9.56667	193.5		9.56667	133.5		9.56667	84.3
	9.58333	198.9		9.58333	193.6		9.58333	133.5		9.58333	84.3
	9.6	198.9		9.6	193.6		9.6	133.6		9.6	84.3
	9.61667	199		9.61667	193.6		9.61667	133.6		9.61667	84.3
	9.63333	199		9.63333	193.6		9.63333	133.6		9.63333	84.3
	9.65	199		9.65	193.6		9.65	133.6		9.65	84.3
	9.66667	199		9.66667	193.7		9.66667	133.7		9.66667	84.3
	9.68333	199		9.68333	193.7		9.68333	133.7		9.68333	84.3
	9.7	199		9.7	193.7		9.7	133.7		9.7	84.4
	9.71667	199		9.71667	193.7		9.71667	133.7		9.71667	84.4
	9.73333	199		9.73333	193.7		9.73333	133.7		9.73333	84.4
	9.75	199		9.75	193.7		9.75	133.7		9.75	84.4
	9.76667	199.1		9.76667	193.8		9.76667	133.7		9.76667	84.4
	9.78333	199.1		9.78333	193.8		9.78333	133.7		9.78333	84.4
	9.8	199.1		9.8	193.8		9.8	133.7		9.8	84.4
	9.81667	199.1		9.81667	193.8		9.81667	133.7		9.81667	84.4
	9.83333	199.2		9.83333	193.8		9.83333	133.7		9.83333	84.4
	9.85	199.2		9.85	193.8		9.85	133.7		9.85	84.4
	9.86667	199.2		9.86667	193.8		9.86667	133.8		9.86667	84.4
	9.88333	199.2		9.88333	193.9		9.88333	133.8		9.88333	84.4
	9.9	199.2		9.9	193.9		9.9	133.8		9.9	84.4
	9.91667	199.2		9.91667	193.9		9.91667	133.8		9.91667	84.4
	9.93333	199.2		9.93333	194		9.93333	133.8		9.93333	84.4
	9.95	199.3		9.95	194		9.95	133.8		9.95	84.4
	9.96667	199.3		9.96667	194.1		9.96667	133.8		9.96667	84.4
	9.98333	199.3		9.98333	194.1		9.98333	133.8		9.98333	84.5
	10	199.3		10	194.1		10	133.8		10	84.5
	10.0167	199.3		10.0167	194.1		10.0167	133.8		10.0167	84.5
	10.0333	199.3		10.0333	194.1		10.0333	133.8		10.0333	84.5
	10.05	199.3		10.05	194.1		10.05	133.9		10.05	84.5
	10.0667	199.3		10.0667	194.2		10.0667	133.9		10.0667	84.5
	10.0833	199.3		10.0833	194.2		10.0833	133.9		10.0833	84.5
	10.1	199.4		10.1	194.2		10.1	133.9		10.1	84.5
	10.1167	199.4		10.1167	194.2		10.1167	133.9		10.1167	84.5
	10.1333	199.5		10.1333	194.2		10.1333	133.9		10.1333	84.5
	10.15	199.5		10.15	194.2		10.15	133.9		10.15	84.6
	10.1667	199.5		10.1667	194.2		10.1667	133.9		10.1667	84.6
	10.1833	199.5		10.1833	194.3		10.1833	133.9		10.1833	84.7
	10.2	199.5		10.2	194.3		10.2	133.9		10.2	84.7
	10.2167	199.5		10.2167	194.3		10.2167	133.9		10.2167	84.7
	10.2333	199.5		10.2333	194.3		10.2333	133.9		10.2333	84.7
	10.25	199.5		10.25	194.3		10.25	133.9		10.25	84.7
	10.2667	199.5		10.2667	194.3		10.2667	133.9		10.2667	84.7
	10.2833	199.6		10.2833	194.3		10.2833	134		10.2833	84.7
	10.3	199.6		10.3	194.4		10.3	134		10.3	84.7
	10.3167	199.6		10.3167	194.4		10.3167	134		10.3167	84.7
	10.3333	199.6		10.3333	194.4		10.3333	134		10.3333	84.7
	10.35	199.6		10.35	194.4		10.35	134		10.35	84.7
	10.3667	199.6		10.3667	194.4		10.3667	134		10.3667	84.7
	10.3833	199.6		10.3833	194.4		10.3833	134		10.3833	84.7
	10.4	199.6		10.4	194.5		10.4	134		10.4	84.7
	10.4167	199.6		10.4167	194.5		10.4167	134		10.4167	84.7
	10.4333	199.6		10.4333	194.5		10.4333	134		10.4333	84.8
	10.45	199.7		10.45	194.5		10.45	134		10.45	84.8
	10.4667	199.7		10.4667	194.5		10.4667	134		10.4667	84.8
	10.4833	199.7		10.4833	194.6		10.4833	134		10.4833	84.8
	10.5	199.7		10.5	194.6		10.5	134		10.5	84.8
	10.5167	199.7		10.5167	194.6		10.5167	134.1		10.5167	84.8
	10.5333	199.7		10.5333	194.6		10.5333	134.1		10.5333	84.8
	10.55	199.8		10.55	194.7		10.55	134.1		10.55	84.8
	10.5667	199.8		10.5667	194.7		10.5667	134.1		10.5667	84.8
	10.5833	199.8		10.5833	194.7		10.5833	134.1		10.5833	84.8
	10.6	199.8		10.6	194.7		10.6	134.1		10.6	84.8
	10.6167	199.8		10.6167	194.7		10.6167	134.1		10.6167	84.8
	10.6333	199.8		10.6333	194.7		10.6333	134.2		10.6333	84.9
	10.65	199.8		10.65	194.7		10.65	134.2		10.65	84.9
	10.6667	199.8		10.6667	194.8		10.6667	134.2		10.6667	84.9
	10.6833	199.8		10.6833	194.8		10.6833	134.2		10.6833	84.9
	10.7	199.8		10.7	194.8		10.7	134.2		10.7	84.9
	10.7167	199.9		10.7167	194.8		10.7167	134.2		10.7167	84.9
	10.7333	199.9		10.7333	194.8		10.7333	134.2		10.7333	84.9
	10.75	199.9		10.75	194.8		10.75	134.2		10.75	84.9
	10.7667	199.9		10.7667	194.9		10.7667	134.2		10.7667	84.9
	10.7833	199.9		10.7833	194.9		10.7833	134.2		10.7833	84.9
	10.8	199.9		10.8	194.9		10.8	134.2		10.8	85
	10.8167	200		10.8167	194.9		10.8167	134.2		10.8167	85
	10.8333	200		10.8333	194.9		10.8333	134.2		10.8333	85
	10.85	200		10.85	194.9		10.85	134.2		10.85	85
	10.8667	200		10.8667	195		10.8667	134.2		10.8667	85
	10.8833	200		10.8833	195		10.8833	134.2		10.8833	85
	10.9	200		10.9	195		10.9	134.3		10.9	85
	10.9167	200		10.9167	195.1		10.9167	134.3		10.9167	85
	10.9333	200.1		10.9333	195.1		10.9333	134.3		10.9333	85
	10.95	200.1		10.95	195.1		10.95	134.3		10.95	85.1
	10.9667	200.1		10.9667	195.1		10.9667	134.3		10.9667	85.1
	10.9833	200.1		10.9833	195.1		10.9833	134.3		10.9833	85.1
	11	200.1		11	195.1		11	134.3		11	85.1
	11.0167	200.1		11.0167	195.1		11.0167	134.3		11.0167	85.1
	11.0333	200.1		11.0333	195.1		11.0333	134.3		11.0333	85.1
	11.05	200.1		11.05	195.1		11.05	134.3		11.05	85.1
	11.0667	200.1		11.0667	195.1		11.0667	134.3		11.0667	85.1
	11.0833	200.1		11.0833	195.1		11.0833	134.3		11.0833	85.1
	11.1	200.1		11.1	195.2		11.1	134.3		11.1	85.1
	11.1167	200.1		11.1167	195.2		11.1167	134.4		11.1167	85.1
	11.1333	200.2		11.1333	195.2		11.1333	134.4		11.1333	85.1
	11.15	200.2		11.15	195.2		11.15	134.4		11.15	85.1
	11.1667	200.2		11.1667	195.3		11.1667	134.4		11.1667	85.1
	11.1833	200.2		11.1833	195.3		11.1833	134.4		11.1833	85.1
	11.2	200.2		11.2	195.3		11.2	134.4		11.2	85.1
	11.2167	200.2		11.2167	195.3		11.2167	134.4		11.2167	85.1
	11.2333	200.2		11.2333	195.3		11.2333	134.4		11.2333	85.1
	11.25	200.2		11.25	195.3		11.25	134.4		11.25	85.2
	11.2667	200.3		11.2667	195.3		11.2667	134.4		11.2667	85.2
	11.2833	200.3		11.2833	195.4		11.2833	134.4		11.2833	85.2
	11.3	200.3		11.3	195.4		11.3	134.4		11.3	85.2
	11.3167	200.3		11.3167	195.4		11.3167	134.4		11.3167	85.2
	11.3333	200.3		11.3333	195.4		11.3333	134.4		11.3333	85.2
	11.35	200.3		11.35	195.4		11.35	134.4		11.35	85.2
	11.3667	200.3		11.3667	195.4		11.3667	134.4		11.3667	85.2
	11.3833	200.3		11.3833	195.4		11.3833	134.4		11.3833	85.2
	11.4	200.3		11.4	195.4		11.4	134.5		11.4	85.2
	11.4167	200.3		11.4167	195.4		11.4167	134.5		11.4167	85.2
	11.4333	200.4		11.4333	195.4		11.4333	134.5		11.4333	85.2
	11.45	200.4		11.45	195.5		11.45	134.5		11.45	85.3
	11.4667	200.5		11.4667	195.5		11.4667	134.5		11.4667	85.3
	11.4833	200.5		11.4833	195.5		11.4833	134.5		11.4833	85.3
	11.5	200.5		11.5	195.5		11.5	134.5		11.5	85.3
	11.5167	200.5		11.5167	195.5		11.5167	134.5		11.5167	85.3
	11.5333	200.5		11.5333	195.5		11.5333	134.5		11.5333	85.3
	11.55	200.5		11.55	195.5		11.55	134.5		11.55	85.3
	11.5667	200.5		11.5667	195.5		11.5667	134.5		11.5667	85.3
	11.5833	200.5		11.5833	195.5		11.5833	134.5		11.5833	85.3
	11.6	200.5		11.6	195.6		11.6	134.5		11.6	85.3
	11.6167	200.5		11.6167	195.6		11.6167	134.5		11.6167	85.3
	11.6333	200.5		11.6333	195.6		11.6333	134.5		11.6333	85.3
	11.65	200.5		11.65	195.6		11.65	134.5		11.65	85.3
	11.6667	200.5		11.6667	195.6		11.6667	134.5		11.6667	85.4
	11.6833	200.5		11.6833	195.6		11.6833	134.5		11.6833	85.4
	11.7	200.6		11.7	195.6		11.7	134.5		11.7	85.4
	11.7167	200.6		11.7167	195.6		11.7167	134.5		11.7167	85.4
	11.7333	200.6		11.7333	195.7		11.7333	134.6		11.7333	85.4
	11.75	200.6		11.75	195.7		11.75	134.6		11.75	85.4
	11.7667	200.6		11.7667	195.7		11.7667	134.6		11.7667	85.4
	11.7833	200.6		11.7833	195.7		11.7833	134.6		11.7833	85.4
	11.8	200.6		11.8	195.7		11.8	134.6		11.8	85.4
	11.8167	200.6		11.8167	195.7		11.8167	134.6		11.8167	85.4
	11.8333	200.6		11.8333	195.7		11.8333	134.6		11.8333	85.4
	11.85	200.6		11.85	195.7		11.85	134.6		11.85	85.4
	11.8667	200.6		11.8667	195.8		11.8667	134.6		11.8667	85.4
	11.8833	200.6		11.8833	195.8		11.8833	134.6		11.8833	85.4
	11.9	200.6		11.9	195.8		11.9	134.6		11.9	85.4
	11.9167	200.6		11.9167	195.8		11.9167	134.6		11.9167	85.4
	11.9333	200.6		11.9333	195.8		11.9333	134.6		11.9333	85.4
	11.95	200.6		11.95	195.8		11.95	134.6		11.95	85.4
	11.9667	200.6		11.9667	195.8		11.9667	134.6		11.9667	85.4
	11.9833	200.7		11.9833	195.8		11.9833	134.6		11.9833	85.4
	12	200.7		12	195.8		12	134.6		12	85.4
	12.0167	200.7		12.0167	195.8		12.0167	134.6		12.0167	85.4
	12.0333	200.7		12.0333	195.8		12.0333	134.6		12.0333	85.4
	12.05	200.7		12.05	195.8		12.05	134.6		12.05	85.4
	12.0667	200.7		12.0667	195.9		12.0667	134.6		12.0667	85.4
	12.0833	200.7		12.0833	195.9		12.0833	134.6		12.0833	85.4
	12.1	200.7		12.1	195.9		12.1	134.6		12.1	85.4
	12.1167	200.7		12.1167	195.9		12.1167	134.6		12.1167	85.4
	12.1333	200.7		12.1333	195.9		12.1333	134.6		12.1333	85.4
	12.15	200.8		12.15	195.9		12.15	134.6		12.15	85.4
	12.1667	200.8		12.1667	195.9		12.1667	134.6		12.1667	85.4
	12.1833	200.8		12.1833	195.9		12.1833	134.7		12.1833	85.4
	12.2	200.8		12.2	195.9		12.2	134.7		12.2	85.4
	12.2167	200.8		12.2167	195.9		12.2167	134.7		12.2167	85.4
	12.2333	200.8		12.2333	196		12.2333	134.7		12.2333	85.4
	12.25	200.8		12.25	196		12.25	134.7		12.25	85.4
	12.2667	200.8		12.2667	196		12.2667	134.7		12.2667	85.5
	12.2833	200.8		12.2833	196		12.2833	134.7		12.2833	85.5
	12.3	200.8		12.3	196		12.3	134.7		12.3	85.5
	12.3167	200.8		12.3167	196		12.3167	134.7		12.3167	85.5
	12.3333	200.8		12.3333	196		12.3333	134.7		12.3333	85.5
	12.35	200.8		12.35	196		12.35	134.8		12.35	85.5
	12.3667	200.8		12.3667	196.1		12.3667	134.8		12.3667	85.5
	12.3833	200.8		12.3833	196.1		12.3833	134.8		12.3833	85.6
	12.4	200.8		12.4	196.1		12.4	134.8		12.4	85.6
	12.4167	200.8		12.4167	196.1		12.4167	134.8		12.4167	85.6
	12.4333	200.8		12.4333	196.1		12.4333	134.8		12.4333	85.6
	12.45	200.9		12.45	196.1		12.45	134.8		12.45	85.6
	12.4667	200.9		12.4667	196.1		12.4667	134.8		12.4667	85.6
	12.4833	200.9		12.4833	196.1		12.4833	134.8		12.4833	85.6
	12.5	200.9		12.5	196.1		12.5	134.8		12.5	85.6
	12.5167	200.9		12.5167	196.1		12.5167	134.8		12.5167	85.6
	12.5333	200.9		12.5333	196.1		12.5333	134.8		12.5333	85.6
	12.55	200.9		12.55	196.1		12.55	134.8		12.55	85.6
	12.5667	200.9		12.5667	196.1		12.5667	134.8		12.5667	85.6
	12.5833	200.9		12.5833	196.2		12.5833	134.8		12.5833	85.6
	12.6	201		12.6	196.2		12.6	134.8		12.6	85.6
	12.6167	201		12.6167	196.2		12.6167	134.8		12.6167	85.7
	12.6333	201		12.6333	196.2		12.6333	134.8		12.6333	85.7
	12.65	201		12.65	196.2		12.65	134.8		12.65	85.7
	12.6667	201		12.6667	196.2		12.6667	134.8		12.6667	85.7
	12.6833	201		12.6833	196.2		12.6833	134.8		12.6833	85.7
	12.7	201.1		12.7	196.2		12.7	134.8		12.7	85.7
	12.7167	201.1		12.7167	196.2		12.7167	134.8		12.7167	85.7
	12.7333	201.1		12.7333	196.2		12.7333	134.8		12.7333	85.7
	12.75	201.1		12.75	196.2		12.75	134.8		12.75	85.7
	12.7667	201.1		12.7667	196.3		12.7667	134.8		12.7667	85.7
	12.7833	201.1		12.7833	196.3		12.7833	134.8		12.7833	85.7
	12.8	201.1		12.8	196.3		12.8	134.8		12.8	85.7
	12.8167	201.1		12.8167	196.3		12.8167	134.8		12.8167	85.7
	12.8333	201.1		12.8333	196.4		12.8333	134.8		12.8333	85.7
	12.85	201.1		12.85	196.4		12.85	134.8		12.85	85.7
	12.8667	201.1		12.8667	196.4		12.8667	134.8		12.8667	85.7
	12.8833	201.1		12.8833	196.4		12.8833	134.8		12.8833	85.7
	12.9	201.1		12.9	196.4		12.9	134.8		12.9	85.7
	12.9167	201.1		12.9167	196.4		12.9167	134.9		12.9167	85.7
	12.9333	201.2		12.9333	196.4		12.9333	134.9		12.9333	85.7
	12.95	201.2		12.95	196.4		12.95	134.9		12.95	85.7
	12.9667	201.2		12.9667	196.4		12.9667	134.9		12.9667	85.8
	12.9833	201.2		12.9833	196.5		12.9833	134.9		12.9833	85.8
	13	201.2		13	196.5		13	134.9		13	85.8
	13.0167	201.2		13.0167	196.5		13.0167	134.9		13.0167	85.8
	13.0333	201.2		13.0333	196.5		13.0333	134.9		13.0333	85.8
	13.05	201.2		13.05	196.5		13.05	134.9		13.05	85.8
	13.0667	201.2		13.0667	196.5		13.0667	134.9		13.0667	85.8
	13.0833	201.2		13.0833	196.5		13.0833	134.9		13.0833	85.8
	13.1	201.2		13.1	196.5		13.1	134.9		13.1	85.8
	13.1167	201.2		13.1167	196.5		13.1167	134.9		13.1167	85.8
	13.1333	201.2		13.1333	196.5		13.1333	134.9		13.1333	85.8
	13.15	201.3		13.15	196.5		13.15	134.9		13.15	85.8
	13.1667	201.3		13.1667	196.5		13.1667	134.9		13.1667	85.8
	13.1833	201.3		13.1833	196.5		13.1833	134.9		13.1833	85.8
	13.2	201.3		13.2	196.5		13.2	134.9		13.2	85.8
	13.2167	201.3		13.2167	196.5		13.2167	134.9		13.2167	85.8
	13.2333	201.3		13.2333	196.6		13.2333	134.9		13.2333	85.9
	13.25	201.3		13.25	196.6		13.25	134.9		13.25	85.9
	13.2667	201.3		13.2667	196.6		13.2667	134.9		13.2667	85.9
	13.2833	201.3		13.2833	196.6		13.2833	134.9		13.2833	85.9
	13.3	201.3		13.3	196.6		13.3	134.9		13.3	85.9
	13.3167	201.3		13.3167	196.6		13.3167	134.9		13.3167	85.9
	13.3333	201.3		13.3333	196.6		13.3333	135		13.3333	85.9
	13.35	201.3		13.35	196.6		13.35	135		13.35	85.9
	13.3667	201.3		13.3667	196.6		13.3667	135		13.3667	85.9
	13.3833	201.3		13.3833	196.6		13.3833	135		13.3833	85.9
	13.4	201.3		13.4	196.6		13.4	135		13.4	85.9
	13.4167	201.3		13.4167	196.6		13.4167	135		13.4167	85.9
	13.4333	201.3		13.4333	196.6		13.4333	135		13.4333	85.9
	13.45	201.3		13.45	196.6		13.45	135		13.45	85.9
	13.4667	201.3		13.4667	196.6		13.4667	135		13.4667	85.9
	13.4833	201.4		13.4833	196.6		13.4833	135		13.4833	85.9
	13.5	201.4		13.5	196.7		13.5	135		13.5	86
	13.5167	201.4		13.5167	196.7		13.5167	135		13.5167	86
	13.5333	201.4		13.5333	196.7		13.5333	135		13.5333	86
	13.55	201.4		13.55	196.7		13.55	135		13.55	86
	13.5667	201.4		13.5667	196.7		13.5667	135		13.5667	86
	13.5833	201.4		13.5833	196.7		13.5833	135		13.5833	86
	13.6	201.4		13.6	196.7		13.6	135		13.6	86
	13.6167	201.4		13.6167	196.7		13.6167	135		13.6167	86
	13.6333	201.4		13.6333	196.7		13.6333	135		13.6333	86
	13.65	201.4		13.65	196.7		13.65	135		13.65	86
	13.6667	201.4		13.6667	196.7		13.6667	135		13.6667	86
	13.6833	201.5		13.6833	196.8		13.6833	135		13.6833	86.1
	13.7	201.5		13.7	196.8		13.7	135		13.7	86.1
	13.7167	201.5		13.7167	196.8		13.7167	135		13.7167	86.1
	13.7333	201.5		13.7333	196.8		13.7333	135.1		13.7333	86.1
	13.75	201.5		13.75	196.8		13.75	135.1		13.75	86.1
	13.7667	201.5		13.7667	196.8		13.7667	135.1		13.7667	86.1
	13.7833	201.5		13.7833	196.8		13.7833	135.1		13.7833	86.1
	13.8	201.6		13.8	196.8		13.8	135.1		13.8	86.1
	13.8167	201.6		13.8167	196.9		13.8167	135.1		13.8167	86.1
	13.8333	201.6		13.8333	196.9		13.8333	135.1		13.8333	86.1
	13.85	201.6		13.85	196.9		13.85	135.1		13.85	86.1
	13.8667	201.6		13.8667	196.9		13.8667	135.1		13.8667	86.1
	13.8833	201.6		13.8833	196.9		13.8833	135.1		13.8833	86.1
	13.9	201.6		13.9	196.9		13.9	135.1		13.9	86.1
	13.9167	201.6		13.9167	196.9		13.9167	135.1		13.9167	86.1
	13.9333	201.6		13.9333	196.9		13.9333	135.1		13.9333	86.1
	13.95	201.6		13.95	196.9		13.95	135.1		13.95	86.1
	13.9667	201.6		13.9667	196.9		13.9667	135.1		13.9667	86.1
	13.9833	201.6		13.9833	196.9		13.9833	135.1		13.9833	86.1
	14	201.6		14	196.9		14	135.1		14	86.1
	14.0167	201.6		14.0167	196.9		14.0167	135.1		14.0167	86.1
	14.0333	201.6		14.0333	196.9		14.0333	135.1		14.0333	86.1
	14.05	201.6		14.05	196.9		14.05	135.1		14.05	86.1
	14.0667	201.6		14.0667	197		14.0667	135.1		14.0667	86.1
	14.0833	201.7		14.0833	197		14.0833	135.1		14.0833	86.1
	14.1	201.7		14.1	197		14.1	135.1		14.1	86.2
	14.1167	201.7		14.1167	197		14.1167	135.1		14.1167	86.2
	14.1333	201.7		14.1333	197		14.1333	135.1		14.1333	86.2
	14.15	201.7		14.15	197		14.15	135.1		14.15	86.2
	14.1667	201.7		14.1667	197		14.1667	135.1		14.1667	86.2
	14.1833	201.7		14.1833	197		14.1833	135.1		14.1833	86.2
	14.2	201.7		14.2	197		14.2	135.1		14.2	86.2
	14.2167	201.7		14.2167	197		14.2167	135.2		14.2167	86.2
	14.2333	201.7		14.2333	197		14.2333	135.2		14.2333	86.2
	14.25	201.7		14.25	197.1		14.25	135.2		14.25	86.2
	14.2667	201.7		14.2667	197.1		14.2667	135.2		14.2667	86.2
	14.2833	201.7		14.2833	197.1		14.2833	135.2		14.2833	86.2
	14.3	201.8		14.3	197.1		14.3	135.2		14.3	86.2
	14.3167	201.8		14.3167	197.1		14.3167	135.2		14.3167	86.2
	14.3333	201.8		14.3333	197.1		14.3333	135.2		14.3333	86.2
	14.35	201.8		14.35	197.1		14.35	135.2		14.35	86.2
	14.3667	201.8		14.3667	197.1		14.3667	135.2		14.3667	86.3
	14.3833	201.8		14.3833	197.1		14.3833	135.2		14.3833	86.3
	14.4	201.8		14.4	197.1		14.4	135.2		14.4	86.3
	14.4167	201.8		14.4167	197.1		14.4167	135.2		14.4167	86.3
	14.4333	201.8		14.4333	197.1		14.4333	135.2		14.4333	86.3
	14.45	201.8		14.45	197.1		14.45	135.2		14.45	86.3
	14.4667	201.8		14.4667	197.1		14.4667	135.2		14.4667	86.3
	14.4833	201.8		14.4833	197.1		14.4833	135.2		14.4833	86.3
	14.5	201.8		14.5	197.1		14.5	135.2		14.5	86.3
	14.5167	201.8		14.5167	197.2		14.5167	135.2		14.5167	86.3
	14.5333	201.8		14.5333	197.2		14.5333	135.2		14.5333	86.3
	14.55	201.8		14.55	197.2		14.55	135.3		14.55	86.3
	14.5667	201.8		14.5667	197.2		14.5667	135.3		14.5667	86.4
	14.5833	201.8		14.5833	197.2		14.5833	135.3		14.5833	86.4
	14.6	201.8		14.6	197.2		14.6	135.3		14.6	86.4
	14.6167	201.8		14.6167	197.2		14.6167	135.3		14.6167	86.4
	14.6333	201.9		14.6333	197.2		14.6333	135.3		14.6333	86.4
	14.65	201.9		14.65	197.2		14.65	135.3		14.65	86.4
	14.6667	201.9		14.6667	197.2		14.6667	135.3		14.6667	86.4
	14.6833	201.9		14.6833	197.2		14.6833	135.3		14.6833	86.4
	14.7	201.9		14.7	197.2		14.7	135.4		14.7	86.4
	14.7167	201.9		14.7167	197.2		14.7167	135.4		14.7167	86.4
	14.7333	201.9		14.7333	197.2		14.7333	135.4		14.7333	86.4
	14.75	201.9		14.75	197.2		14.75	135.4		14.75	86.4
	14.7667	201.9		14.7667	197.2		14.7667	135.4		14.7667	86.4
	14.7833	201.9		14.7833	197.3		14.7833	135.4		14.7833	86.5
	14.8	201.9		14.8	197.3		14.8	135.4		14.8	86.5
	14.8167	201.9		14.8167	197.3		14.8167	135.4		14.8167	86.5
	14.8333	201.9		14.8333	197.4		14.8333	135.4		14.8333	86.5
	14.85	202		14.85	197.4		14.85	135.4		14.85	86.5
	14.8667	202		14.8667	197.4		14.8667	135.4		14.8667	86.5
	14.8833	202		14.8833	197.4		14.8833	135.4		14.8833	86.5
	14.9	202		14.9	197.4		14.9	135.4		14.9	86.5
	14.9167	202		14.9167	197.4		14.9167	135.4		14.9167	86.5
	14.9333	202		14.9333	197.4		14.9333	135.4		14.9333	86.5
	14.95	202		14.95	197.5		14.95	135.4		14.95	86.5
	14.9667	202		14.9667	197.5		14.9667	135.4		14.9667	86.5
	14.9833	202		14.9833	197.5		14.9833	135.4		14.9833	86.5
	15	202		15	197.5		15	135.4		15	86.5
	15.0167	202		15.0167	197.5		15.0167	135.4		15.0167	86.5
	15.0333	202		15.0333	197.5		15.0333	135.4		15.0333	86.5
	15.05	202		15.05	197.5		15.05	135.4		15.05	86.5
	15.0667	202		15.0667	197.5		15.0667	135.4		15.0667	86.5
	15.0833	202		15.0833	197.5		15.0833	135.4		15.0833	86.5
	15.1	202		15.1	197.5		15.1	135.4		15.1	86.5
	15.1167	202		15.1167	197.6		15.1167	135.5		15.1167	86.5
	15.1333	202		15.1333	197.6		15.1333	135.5		15.1333	86.6
	15.15	202		15.15	197.6		15.15	135.5		15.15	86.6
	15.1667	202.1		15.1667	197.6		15.1667	135.5		15.1667	86.6
	15.1833	202.1		15.1833	197.6		15.1833	135.5		15.1833	86.6
	15.2	202.1		15.2	197.6		15.2	135.5		15.2	86.6
	15.2167	202.1		15.2167	197.6		15.2167	135.5		15.2167	86.6
	15.2333	202.1		15.2333	197.6		15.2333	135.5		15.2333	86.6
	15.25	202.1		15.25	197.6		15.25	135.5		15.25	86.6
	15.2667	202.1		15.2667	197.6		15.2667	135.5		15.2667	86.6
	15.2833	202.1		15.2833	197.6		15.2833	135.5		15.2833	86.6
	15.3	202.1		15.3	197.6		15.3	135.5		15.3	86.6
	15.3167	202.2		15.3167	197.6		15.3167	135.5		15.3167	86.6
	15.3333	202.2		15.3333	197.6		15.3333	135.5		15.3333	86.6
	15.35	202.2		15.35	197.6		15.35	135.5		15.35	86.6
	15.3667	202.2		15.3667	197.6		15.3667	135.5		15.3667	86.6
	15.3833	202.2		15.3833	197.6		15.3833	135.5		15.3833	86.6
	15.4	202.2		15.4	197.6		15.4	135.5		15.4	86.6
	15.4167	202.2		15.4167	197.6		15.4167	135.5		15.4167	86.6
	15.4333	202.2		15.4333	197.6		15.4333	135.5		15.4333	86.7
	15.45	202.2		15.45	197.7		15.45	135.5		15.45	86.7
	15.4667	202.2		15.4667	197.7		15.4667	135.5		15.4667	86.7
	15.4833	202.2		15.4833	197.7		15.4833	135.5		15.4833	86.7
	15.5	202.2		15.5	197.7		15.5	135.5		15.5	86.7
	15.5167	202.2		15.5167	197.7		15.5167	135.5		15.5167	86.7
	15.5333	202.2		15.5333	197.7		15.5333	135.5		15.5333	86.7
	15.55	202.2		15.55	197.7		15.55	135.5		15.55	86.7
	15.5667	202.2		15.5667	197.7		15.5667	135.5		15.5667	86.7
	15.5833	202.2		15.5833	197.7		15.5833	135.5		15.5833	86.7
	15.6	202.2		15.6	197.7		15.6	135.5		15.6	86.7
	15.6167	202.2		15.6167	197.7		15.6167	135.5		15.6167	86.7
	15.6333	202.2		15.6333	197.7		15.6333	135.5		15.6333	86.7
	15.65	202.2		15.65	197.7		15.65	135.5		15.65	86.7
	15.6667	202.2		15.6667	197.7		15.6667	135.6		15.6667	86.7
	15.6833	202.2		15.6833	197.7		15.6833	135.6		15.6833	86.7
	15.7	202.2		15.7	197.7		15.7	135.6		15.7	86.7
	15.7167	202.3		15.7167	197.7		15.7167	135.6		15.7167	86.7
	15.7333	202.3		15.7333	197.8		15.7333	135.6		15.7333	86.7
	15.75	202.3		15.75	197.8		15.75	135.6		15.75	86.7
	15.7667	202.3		15.7667	197.8		15.7667	135.6		15.7667	86.7
	15.7833	202.3		15.7833	197.8		15.7833	135.6		15.7833	86.8
	15.8	202.3		15.8	197.8		15.8	135.6		15.8	86.8
	15.8167	202.3		15.8167	197.8		15.8167	135.6		15.8167	86.8
	15.8333	202.3		15.8333	197.8		15.8333	135.6		15.8333	86.8
	15.85	202.3		15.85	197.8		15.85	135.6		15.85	86.8
	15.8667	202.3		15.8667	197.8		15.8667	135.6		15.8667	86.8
	15.8833	202.3		15.8833	197.8		15.8833	135.6		15.8833	86.8
	15.9	202.3		15.9	197.8		15.9	135.6		15.9	86.8
	15.9167	202.3		15.9167	197.8		15.9167	135.6		15.9167	86.8
	15.9333	202.4		15.9333	197.8		15.9333	135.6		15.9333	86.8
	15.95	202.4		15.95	197.8		15.95	135.6		15.95	86.8
	15.9667	202.4		15.9667	197.8		15.9667	135.6		15.9667	86.8
	15.9833	202.4		15.9833	197.9		15.9833	135.6		15.9833	86.8
	16	202.4		16	197.9		16	135.6		16	86.8
	16.0167	202.4		16.0167	197.9		16.0167	135.6		16.0167	86.8
	16.0333	202.4		16.0333	197.9		16.0333	135.7		16.0333	86.8
	16.05	202.4		16.05	197.9		16.05	135.7		16.05	86.9
	16.0667	202.4		16.0667	197.9		16.0667	135.7		16.0667	86.9
	16.0833	202.4		16.0833	197.9		16.0833	135.7		16.0833	86.9
	16.1	202.4		16.1	197.9		16.1	135.7		16.1	86.9
	16.1167	202.4		16.1167	197.9		16.1167	135.7		16.1167	86.9
	16.1333	202.4		16.1333	197.9		16.1333	135.7		16.1333	86.9
	16.15	202.4		16.15	197.9		16.15	135.7		16.15	86.9
	16.1667	202.4		16.1667	197.9		16.1667	135.7		16.1667	86.9
	16.1833	202.4		16.1833	197.9		16.1833	135.7		16.1833	86.9
	16.2	202.4		16.2	197.9		16.2	135.7		16.2	86.9
	16.2167	202.4		16.2167	197.9		16.2167	135.7		16.2167	86.9
	16.2333	202.4		16.2333	197.9		16.2333	135.7		16.2333	86.9
	16.25	202.5		16.25	197.9		16.25	135.7		16.25	86.9
	16.2667	202.5		16.2667	197.9		16.2667	135.7		16.2667	86.9
	16.2833	202.5		16.2833	197.9		16.2833	135.7		16.2833	86.9
	16.3	202.5		16.3	197.9		16.3	135.7		16.3	86.9
	16.3167	202.5		16.3167	197.9		16.3167	135.7		16.3167	86.9
	16.3333	202.5		16.3333	197.9		16.3333	135.7		16.3333	86.9
	16.35	202.5		16.35	197.9		16.35	135.7		16.35	86.9
	16.3667	202.5		16.3667	197.9		16.3667	135.7		16.3667	87
	16.3833	202.5		16.3833	197.9		16.3833	135.7		16.3833	87
	16.4	202.5		16.4	197.9		16.4	135.7		16.4	87
	16.4167	202.5		16.4167	198		16.4167	135.7		16.4167	87
	16.4333	202.5		16.4333	198		16.4333	135.7		16.4333	87
	16.45	202.5		16.45	198		16.45	135.7		16.45	87
	16.4667	202.5		16.4667	198		16.4667	135.7		16.4667	87
	16.4833	202.5		16.4833	198		16.4833	135.7		16.4833	87
	16.5	202.5		16.5	198		16.5	135.7		16.5	87
	16.5167	202.5		16.5167	198		16.5167	135.7		16.5167	87
	16.5333	202.5		16.5333	198		16.5333	135.7		16.5333	87
	16.55	202.5		16.55	198		16.55	135.7		16.55	87
	16.5667	202.5		16.5667	198		16.5667	135.8		16.5667	87
	16.5833	202.5		16.5833	198		16.5833	135.8		16.5833	87
	16.6	202.5		16.6	198		16.6	135.8		16.6	87
	16.6167	202.5		16.6167	198		16.6167	135.8		16.6167	87
	16.6333	202.5		16.6333	198		16.6333	135.8		16.6333	87
	16.65	202.5		16.65	198		16.65	135.8		16.65	87
	16.6667	202.5		16.6667	198		16.6667	135.8		16.6667	87
	16.6833	202.5		16.6833	198.1		16.6833	135.8		16.6833	87
	16.7	202.5		16.7	198.1		16.7	135.8		16.7	87
	16.7167	202.5		16.7167	198.1		16.7167	135.8		16.7167	87
	16.7333	202.5		16.7333	198.1		16.7333	135.8		16.7333	87.1
	16.75	202.5		16.75	198.1		16.75	135.8		16.75	87.1
	16.7667	202.5		16.7667	198.1		16.7667	135.8		16.7667	87.1
	16.7833	202.5		16.7833	198.1		16.7833	135.8		16.7833	87.1
	16.8	202.5		16.8	198.1		16.8	135.8		16.8	87.1
	16.8167	202.5		16.8167	198.1		16.8167	135.8		16.8167	87.1
	16.8333	202.5		16.8333	198.1		16.8333	135.8		16.8333	87.1
	16.85	202.5		16.85	198.1		16.85	135.8		16.85	87.1
	16.8667	202.5		16.8667	198.1		16.8667	135.8		16.8667	87.1
	16.8833	202.5		16.8833	198.1		16.8833	135.8		16.8833	87.1
	16.9	202.5		16.9	198.1		16.9	135.8		16.9	87.1
	16.9167	202.5		16.9167	198.1		16.9167	135.8		16.9167	87.1
	16.9333	202.5		16.9333	198.1		16.9333	135.8		16.9333	87.1
	16.95	202.5		16.95	198.2		16.95	135.8		16.95	87
	16.9667	202.5		16.9667	198.2		16.9667	135.8		16.9667	87
	16.9833	202.5		16.9833	198.2		16.9833	135.8		16.9833	87.1
	17	202.5		17	198.2		17	135.8		17	87.1
	17.0167	202.5		17.0167	198.2		17.0167	135.8		17.0167	87.1
	17.0333	202.5		17.0333	198.2		17.0333	135.8		17.0333	87.1
	17.05	202.5		17.05	198.2		17.05	135.8		17.05	87.1
	17.0667	202.5		17.0667	198.2		17.0667	135.8		17.0667	87.1
	17.0833	202.5		17.0833	198.2		17.0833	135.8		17.0833	87.1
	17.1	202.5		17.1	198.2		17.1	135.8		17.1	87.1
	17.1167	202.5		17.1167	198.2		17.1167	135.8		17.1167	87.1
	17.1333	202.5		17.1333	198.2		17.1333	135.8		17.1333	87.1
	17.15	202.5		17.15	198.2		17.15	135.8		17.15	87.1
	17.1667	202.5		17.1667	198.2		17.1667	135.8		17.1667	87.1
	17.1833	202.5		17.1833	198.2		17.1833	135.8		17.1833	87.1
	17.2	202.5		17.2	198.2		17.2	135.8		17.2	87.1
	17.2167	202.5		17.2167	198.2		17.2167	135.8		17.2167	87.1
	17.2333	202.5		17.2333	198.2		17.2333	135.8		17.2333	87.1
	17.25	202.5		17.25	198.2		17.25	135.8		17.25	87.1
	17.2667	202.5		17.2667	198.2		17.2667	135.8		17.2667	87.1
	17.2833	202.5		17.2833	198.2		17.2833	135.8		17.2833	87.1
	17.3	202.5		17.3	198.2		17.3	135.8		17.3	87.1
	17.3167	202.5		17.3167	198.2		17.3167	135.8		17.3167	87.1
	17.3333	202.5		17.3333	198.3		17.3333	135.8		17.3333	87.1
	17.35	202.5		17.35	198.3		17.35	135.8		17.35	87.1
	17.3667	202.5		17.3667	198.3		17.3667	135.9		17.3667	87.1
	17.3833	202.5		17.3833	198.3		17.3833	135.9		17.3833	87.1
	17.4	202.5		17.4	198.3		17.4	135.9		17.4	87.1
	17.4167	202.5		17.4167	198.3		17.4167	135.9		17.4167	87.2
	17.4333	202.5		17.4333	198.3		17.4333	135.9		17.4333	87.2
	17.45	202.5		17.45	198.3		17.45	135.9		17.45	87.2
	17.4667	202.5		17.4667	198.3		17.4667	135.9		17.4667	87.2
	17.4833	202.5		17.4833	198.3		17.4833	135.9		17.4833	87.2
	17.5	202.5		17.5	198.3		17.5	135.9		17.5	87.2
	17.5167	202.5		17.5167	198.3		17.5167	135.9		17.5167	87.2
	17.5333	202.5		17.5333	198.3		17.5333	135.9		17.5333	87.2
	17.55	202.5		17.55	198.3		17.55	135.9		17.55	87.2
	17.5667	202.5		17.5667	198.3		17.5667	135.9		17.5667	87.2
	17.5833	202.5		17.5833	198.3		17.5833	135.9		17.5833	87.2
	17.6	202.5		17.6	198.3		17.6	135.9		17.6	87.2
	17.6167	202.5		17.6167	198.3		17.6167	135.9		17.6167	87.2
	17.6333	202.5		17.6333	198.4		17.6333	135.9		17.6333	87.2
	17.65	202.5		17.65	198.4		17.65	135.9		17.65	87.2
	17.6667	202.5		17.6667	198.4		17.6667	135.9		17.6667	87.2
	17.6833	202.5		17.6833	198.4		17.6833	135.9		17.6833	87.2
	17.7	202.5		17.7	198.4		17.7	135.9		17.7	87.2
	17.7167	202.5		17.7167	198.4		17.7167	135.9		17.7167	87.2
	17.7333	202.5		17.7333	198.4		17.7333	135.9		17.7333	87.2
	17.75	202.5		17.75	198.4		17.75	135.9		17.75	87.2
	17.7667	202.5		17.7667	198.4		17.7667	135.9		17.7667	87.2
	17.7833	202.5		17.7833	198.4		17.7833	135.9		17.7833	87.2
	17.8	202.5		17.8	198.4		17.8	135.9		17.8	87.2
	17.8167	202.5		17.8167	198.4		17.8167	135.9		17.8167	87.2
	17.8333	202.6		17.8333	198.4		17.8333	135.9		17.8333	87.2
	17.85	202.6		17.85	198.4		17.85	135.9		17.85	87.2
	17.8667	202.6		17.8667	198.4		17.8667	135.9		17.8667	87.2
	17.8833	202.6		17.8833	198.4		17.8833	135.9		17.8833	87.2
	17.9	202.6		17.9	198.4		17.9	135.9		17.9	87.2
	17.9167	202.6		17.9167	198.4		17.9167	135.9		17.9167	87.2
	17.9333	202.6		17.9333	198.4		17.9333	135.9		17.9333	87.2
	17.95	202.6		17.95	198.4		17.95	135.9		17.95	87.2
	17.9667	202.6		17.9667	198.5		17.9667	135.9		17.9667	87.2
	17.9833	202.6		17.9833	198.5		17.9833	135.9		17.9833	87.3
	18	202.6		18	198.5		18	135.9		18	87.3
	18.0167	202.6		18.0167	198.5		18.0167	135.9		18.0167	87.3
	18.0333	202.6		18.0333	198.5		18.0333	135.9		18.0333	87.3
	18.05	202.6		18.05	198.5		18.05	135.9		18.05	87.3
	18.0667	202.6		18.0667	198.5		18.0667	135.9		18.0667	87.3
	18.0833	202.6		18.0833	198.5		18.0833	135.9		18.0833	87.3
	18.1	202.6		18.1	198.5		18.1	135.9		18.1	87.3
	18.1167	202.6		18.1167	198.5		18.1167	135.9		18.1167	87.3
	18.1333	202.6		18.1333	198.6		18.1333	135.9		18.1333	87.3
	18.15	202.6		18.15	198.6		18.15	135.9		18.15	87.3
	18.1667	202.6		18.1667	198.6		18.1667	136		18.1667	87.3
	18.1833	202.6		18.1833	198.6		18.1833	136		18.1833	87.3
	18.2	202.6		18.2	198.6		18.2	136		18.2	87.3
	18.2167	202.6		18.2167	198.6		18.2167	136		18.2167	87.3
	18.2333	202.6		18.2333	198.6		18.2333	136		18.2333	87.3
	18.25	202.7		18.25	198.6		18.25	136		18.25	87.3
	18.2667	202.7		18.2667	198.6		18.2667	136		18.2667	87.3
	18.2833	202.7		18.2833	198.6		18.2833	136		18.2833	87.3
	18.3	202.6		18.3	198.6		18.3	136		18.3	87.3
	18.3167	202.7		18.3167	198.6		18.3167	136		18.3167	87.3
	18.3333	202.7		18.3333	198.6		18.3333	136		18.3333	87.4
	18.35	202.7		18.35	198.6		18.35	136		18.35	87.4
	18.3667	202.6		18.3667	198.6		18.3667	136		18.3667	87.4
	18.3833	202.7		18.3833	198.6		18.3833	136		18.3833	87.4
	18.4	202.7		18.4	198.6		18.4	136		18.4	87.4
	18.4167	202.7		18.4167	198.6		18.4167	136		18.4167	87.4
	18.4333	202.7		18.4333	198.6		18.4333	136		18.4333	87.4
	18.45	202.7		18.45	198.7		18.45	136		18.45	87.4
	18.4667	202.7		18.4667	198.7		18.4667	136		18.4667	87.4
	18.4833	202.7		18.4833	198.7		18.4833	136		18.4833	87.4
	18.5	202.7		18.5	198.7		18.5	136		18.5	87.4
	18.5167	202.7		18.5167	198.7		18.5167	136		18.5167	87.4
	18.5333	202.7		18.5333	198.7		18.5333	136		18.5333	87.4
	18.55	202.7		18.55	198.7		18.55	136		18.55	87.4
	18.5667	202.7		18.5667	198.7		18.5667	136		18.5667	87.4
	18.5833	202.7		18.5833	198.7		18.5833	136		18.5833	87.4
	18.6	202.7		18.6	198.7		18.6	136		18.6	87.4
	18.6167	202.7		18.6167	198.7		18.6167	136		18.6167	87.4
	18.6333	202.7		18.6333	198.7		18.6333	136		18.6333	87.4
	18.65	202.7		18.65	198.7		18.65	136		18.65	87.4
	18.6667	202.7		18.6667	198.7		18.6667	136		18.6667	87.4
	18.6833	202.7		18.6833	198.7		18.6833	136		18.6833	87.4
	18.7	202.7		18.7	198.7		18.7	136		18.7	87.4
	18.7167	202.7		18.7167	198.7		18.7167	136		18.7167	87.4
	18.7333	202.7		18.7333	198.7		18.7333	136		18.7333	87.4
	18.75	202.7		18.75	198.7		18.75	136		18.75	87.4
	18.7667	202.7		18.7667	198.7		18.7667	136		18.7667	87.4
	18.7833	202.7		18.7833	198.7		18.7833	136		18.7833	87.4
	18.8	202.7		18.8	198.8		18.8	136		18.8	87.4
	18.8167	202.7		18.8167	198.8		18.8167	136		18.8167	87.4
	18.8333	202.7		18.8333	198.8		18.8333	136		18.8333	87.4
	18.85	202.7		18.85	198.8		18.85	136		18.85	87.4
	18.8667	202.7		18.8667	198.8		18.8667	136		18.8667	87.4
	18.8833	202.7		18.8833	198.8		18.8833	136		18.8833	87.5
	18.9	202.7		18.9	198.8		18.9	136		18.9	87.5
	18.9167	202.7		18.9167	198.8		18.9167	136		18.9167	87.5
	18.9333	202.7		18.9333	198.8		18.9333	136		18.9333	87.5
	18.95	202.7		18.95	198.8		18.95	136		18.95	87.5
	18.9667	202.7		18.9667	198.8		18.9667	136		18.9667	87.5
	18.9833	202.7		18.9833	198.8		18.9833	136		18.9833	87.5
	19	202.7		19	198.8		19	136		19	87.5
	19.0167	202.7		19.0167	198.8		19.0167	136		19.0167	87.5
	19.0333	202.7		19.0333	198.8		19.0333	136		19.0333	87.5
	19.05	202.7		19.05	198.8		19.05	136		19.05	87.5
	19.0667	202.7		19.0667	198.8		19.0667	136		19.0667	87.5
	19.0833	202.7		19.0833	198.8		19.0833	136		19.0833	87.5
	19.1	202.7		19.1	198.8		19.1	136		19.1	87.5
	19.1167	202.7		19.1167	198.8		19.1167	136.1		19.1167	87.5
	19.1333	202.7		19.1333	198.8		19.1333	136.1		19.1333	87.5
	19.15	202.7		19.15	198.8		19.15	136.1		19.15	87.5
	19.1667	202.7		19.1667	198.8		19.1667	136.1		19.1667	87.5
	19.1833	202.7		19.1833	198.8		19.1833	136.1		19.1833	87.5
	19.2	202.7		19.2	198.8		19.2	136.1		19.2	87.5
	19.2167	202.7		19.2167	198.8		19.2167	136.1		19.2167	87.5
	19.2333	202.8		19.2333	198.8		19.2333	136.1		19.2333	87.5
	19.25	202.8		19.25	198.9		19.25	136.1		19.25	87.5
	19.2667	202.8		19.2667	198.9		19.2667	136.2		19.2667	87.5
	19.2833	202.8		19.2833	198.9		19.2833	136.2		19.2833	87.5
	19.3	202.8		19.3	198.9		19.3	136.2		19.3	87.5
	19.3167	202.8		19.3167	198.9		19.3167	136.2		19.3167	87.5
	19.3333	202.8		19.3333	198.9		19.3333	136.2		19.3333	87.5
	19.35	202.8		19.35	198.9		19.35	136.2		19.35	87.5
	19.3667	202.8		19.3667	198.9		19.3667	136.2		19.3667	87.5
	19.3833	202.8		19.3833	198.9		19.3833	136.2		19.3833	87.5
	19.4	202.8		19.4	198.9		19.4	136.2		19.4	87.5
	19.4167	202.8		19.4167	198.9		19.4167	136.2		19.4167	87.5
	19.4333	202.8		19.4333	198.9		19.4333	136.2		19.4333	87.6
	19.45	202.8		19.45	198.9		19.45	136.2		19.45	87.6
	19.4667	202.8		19.4667	198.9		19.4667	136.2		19.4667	87.6
	19.4833	202.8		19.4833	198.9		19.4833	136.2		19.4833	87.6
	19.5	202.8		19.5	198.9		19.5	136.2		19.5	87.6
	19.5167	202.8		19.5167	198.9		19.5167	136.2		19.5167	87.6
	19.5333	202.8		19.5333	199		19.5333	136.2		19.5333	87.6
	19.55	202.8		19.55	199		19.55	136.2		19.55	87.6
	19.5667	202.8		19.5667	199		19.5667	136.2		19.5667	87.6
	19.5833	202.8		19.5833	199		19.5833	136.2		19.5833	87.6
	19.6	202.8		19.6	199		19.6	136.2		19.6	87.6
	19.6167	202.8		19.6167	199		19.6167	136.2		19.6167	87.6
	19.6333	202.8		19.6333	199		19.6333	136.2		19.6333	87.6
	19.65	202.8		19.65	199		19.65	136.2		19.65	87.6
	19.6667	202.8		19.6667	199		19.6667	136.2		19.6667	87.6
	19.6833	202.8		19.6833	199		19.6833	136.2		19.6833	87.6
	19.7	202.8		19.7	199		19.7	136.2		19.7	87.6
	19.7167	202.8		19.7167	199		19.7167	136.2		19.7167	87.6
	19.7333	202.8		19.7333	199		19.7333	136.2		19.7333	87.6
	19.75	202.8		19.75	199		19.75	136.2		19.75	87.6
	19.7667	202.8		19.7667	199		19.7667	136.2		19.7667	87.6
	19.7833	202.8		19.7833	199		19.7833	136.2		19.7833	87.7
	19.8	202.8		19.8	199		19.8	136.2		19.8	87.7
	19.8167	202.8		19.8167	199		19.8167	136.2		19.8167	87.7
	19.8333	202.8		19.8333	199		19.8333	136.2		19.8333	87.7
	19.85	202.8		19.85	199		19.85	136.2		19.85	87.7
	19.8667	202.8		19.8667	199		19.8667	136.2		19.8667	87.7
	19.8833	202.8		19.8833	199		19.8833	136.2		19.8833	87.7
	19.9	202.8		19.9	199		19.9	136.2		19.9	87.7
	19.9167	202.8		19.9167	199.1		19.9167	136.2		19.9167	87.7
	19.9333	202.8		19.9333	199.1		19.9333	136.2		19.9333	87.7
	19.95	202.8		19.95	199.1		19.95	136.2		19.95	87.7
	19.9667	202.8		19.9667	199.1		19.9667	136.2		19.9667	87.7
	19.9833	202.8		19.9833	199.1		19.9833	136.2		19.9833	87.7
	20	202.8		20	199.1		20	136.2		20	87.7
	20.0167	202.8		20.0167	199.1		20.0167	136.2		20.0167	87.7
	20.0333	202.8		20.0333	199.1		20.0333	136.2		20.0333	87.7
	20.05	202.8		20.05	199.1		20.05	136.2		20.05	87.7
	20.0667	202.8		20.0667	199.1		20.0667	136.2		20.0667	87.7
	20.0833	202.8		20.0833	199.1		20.0833	136.2		20.0833	87.7
	20.1	202.8		20.1	199.1		20.1	136.3		20.1	87.7
	20.1167	202.8		20.1167	199.2		20.1167	136.3		20.1167	87.7
	20.1333	202.8		20.1333	199.2		20.1333	136.3		20.1333	87.7
	20.15	202.8		20.15	199.2		20.15	136.3		20.15	87.7
	20.1667	202.8		20.1667	199.2		20.1667	136.3		20.1667	87.7
	20.1833	202.8		20.1833	199.2		20.1833	136.3		20.1833	87.7
	20.2	202.8		20.2	199.2		20.2	136.3		20.2	87.7
	20.2167	202.8		20.2167	199.2		20.2167	136.3		20.2167	87.7
	20.2333	202.8		20.2333	199.2		20.2333	136.3		20.2333	87.7
	20.25	202.8		20.25	199.2		20.25	136.3		20.25	87.7
	20.2667	202.9		20.2667	199.2		20.2667	136.3		20.2667	87.7
	20.2833	202.9		20.2833	199.2		20.2833	136.3		20.2833	87.7
	20.3	202.9		20.3	199.2		20.3	136.3		20.3	87.7
	20.3167	202.9		20.3167	199.2		20.3167	136.3		20.3167	87.7
	20.3333	202.9		20.3333	199.2		20.3333	136.3		20.3333	87.7
	20.35	202.9		20.35	199.2		20.35	136.3		20.35	87.7
	20.3667	202.9		20.3667	199.3		20.3667	136.3		20.3667	87.7
	20.3833	202.9		20.3833	199.3		20.3833	136.3		20.3833	87.8
	20.4	202.9		20.4	199.3		20.4	136.3		20.4	87.8
	20.4167	202.9		20.4167	199.3		20.4167	136.3		20.4167	87.8
	20.4333	202.9		20.4333	199.3		20.4333	136.3		20.4333	87.8
	20.45	202.9		20.45	199.3		20.45	136.3		20.45	87.8
	20.4667	202.9		20.4667	199.3		20.4667	136.3		20.4667	87.8
	20.4833	202.9		20.4833	199.4		20.4833	136.3		20.4833	87.9
	20.5	202.9		20.5	199.4		20.5	136.3		20.5	87.9
	20.5167	202.9		20.5167	199.4		20.5167	136.3		20.5167	87.9
	20.5333	202.9		20.5333	199.4		20.5333	136.3		20.5333	87.9
	20.55	202.9		20.55	199.4		20.55	136.3		20.55	87.9
	20.5667	202.9		20.5667	199.4		20.5667	136.3		20.5667	87.9
	20.5833	202.9		20.5833	199.4		20.5833	136.3		20.5833	87.9
	20.6	202.9		20.6	199.4		20.6	136.3		20.6	87.9
	20.6167	202.9		20.6167	199.4		20.6167	136.3		20.6167	87.9
	20.6333	202.9		20.6333	199.4		20.6333	136.3		20.6333	87.9
	20.65	202.9		20.65	199.4		20.65	136.3		20.65	87.9
	20.6667	202.9		20.6667	199.4		20.6667	136.3		20.6667	87.9
	20.6833	202.9		20.6833	199.4		20.6833	136.3		20.6833	87.9
	20.7	202.9		20.7	199.4		20.7	136.3		20.7	87.9
	20.7167	202.9		20.7167	199.4		20.7167	136.3		20.7167	87.9
	20.7333	202.9		20.7333	199.4		20.7333	136.3		20.7333	87.9
	20.75	202.9		20.75	199.4		20.75	136.4		20.75	87.9
	20.7667	202.9		20.7667	199.4		20.7667	136.4		20.7667	87.9
	20.7833	202.9		20.7833	199.4		20.7833	136.4		20.7833	87.9
	20.8	202.9		20.8	199.4		20.8	136.4		20.8	87.9
	20.8167	202.9		20.8167	199.5		20.8167	136.4		20.8167	87.9
	20.8333	202.9		20.8333	199.5		20.8333	136.4		20.8333	87.9
	20.85	202.9		20.85	199.5		20.85	136.4		20.85	88
	20.8667	202.9		20.8667	199.5		20.8667	136.4		20.8667	88
	20.8833	202.9		20.8833	199.5		20.8833	136.4		20.8833	88
	20.9	202.9		20.9	199.5		20.9	136.4		20.9	88
	20.9167	202.9		20.9167	199.5		20.9167	136.4		20.9167	88
	20.9333	202.9		20.9333	199.5		20.9333	136.4		20.9333	88
	20.95	202.9		20.95	199.5		20.95	136.4		20.95	88
	20.9667	202.9		20.9667	199.5		20.9667	136.4		20.9667	88
	20.9833	202.9		20.9833	199.5		20.9833	136.4		20.9833	88
	21	202.9		21	199.5		21	136.4		21	88
	21.0167	202.9		21.0167	199.5		21.0167	136.4		21.0167	88
	21.0333	202.9		21.0333	199.5		21.0333	136.4		21.0333	88
	21.05	202.9		21.05	199.5		21.05	136.4		21.05	88
	21.0667	202.9		21.0667	199.5		21.0667	136.4		21.0667	88
	21.0833	202.9		21.0833	199.5		21.0833	136.4		21.0833	88
	21.1	202.9		21.1	199.5		21.1	136.4		21.1	88
	21.1167	202.9		21.1167	199.5		21.1167	136.4		21.1167	88
	21.1333	202.9		21.1333	199.5		21.1333	136.4		21.1333	88
	21.15	202.9		21.15	199.5		21.15	136.4		21.15	88
	21.1667	202.9		21.1667	199.5		21.1667	136.4		21.1667	88
	21.1833	203		21.1833	199.5		21.1833	136.4		21.1833	88
	21.2	203		21.2	199.5		21.2	136.4		21.2	88
	21.2167	203		21.2167	199.5		21.2167	136.4		21.2167	88
	21.2333	203		21.2333	199.5		21.2333	136.4		21.2333	88
	21.25	203		21.25	199.5		21.25	136.4		21.25	88
	21.2667	203		21.2667	199.6		21.2667	136.4		21.2667	88
	21.2833	203		21.2833	199.6		21.2833	136.4		21.2833	88
	21.3	203		21.3	199.6		21.3	136.4		21.3	88
	21.3167	203		21.3167	199.6		21.3167	136.4		21.3167	88
	21.3333	203		21.3333	199.6		21.3333	136.4		21.3333	88
	21.35	203		21.35	199.6		21.35	136.4		21.35	88
	21.3667	203		21.3667	199.6		21.3667	136.5		21.3667	88
	21.3833	203		21.3833	199.6		21.3833	136.5		21.3833	88
	21.4	203		21.4	199.6		21.4	136.5		21.4	88
	21.4167	203		21.4167	199.6		21.4167	136.5		21.4167	88
	21.4333	203		21.4333	199.6		21.4333	136.5		21.4333	88
	21.45	203		21.45	199.6		21.45	136.5		21.45	88
	21.4667	203		21.4667	199.6		21.4667	136.6		21.4667	88
	21.4833	203		21.4833	199.6		21.4833	136.6		21.4833	88
	21.5	203		21.5	199.6		21.5	136.6		21.5	88
	21.5167	203		21.5167	199.6		21.5167	136.6		21.5167	88.1
	21.5333	203		21.5333	199.6		21.5333	136.6		21.5333	88.1
	21.55	203		21.55	199.6		21.55	136.6		21.55	88.1
	21.5667	203.1		21.5667	199.6		21.5667	136.6		21.5667	88.1
	21.5833	203.1		21.5833	199.7		21.5833	136.6		21.5833	88.1
	21.6	203.1		21.6	199.7		21.6	136.6		21.6	88.1
	21.6167	203.1		21.6167	199.7		21.6167	136.6		21.6167	88.1
	21.6333	203.1		21.6333	199.7		21.6333	136.6		21.6333	88.1
	21.65	203.1		21.65	199.7		21.65	136.6		21.65	88.1
	21.6667	203.1		21.6667	199.7		21.6667	136.6		21.6667	88.1
	21.6833	203.1		21.6833	199.8		21.6833	136.6		21.6833	88.1
	21.7	203.1		21.7	199.8		21.7	136.6		21.7	88.1
	21.7167	203.1		21.7167	199.8		21.7167	136.6		21.7167	88.1
	21.7333	203.1		21.7333	199.8		21.7333	136.6		21.7333	88.1
	21.75	203.1		21.75	199.8		21.75	136.6		21.75	88.1
	21.7667	203.1		21.7667	199.8		21.7667	136.6		21.7667	88.1
	21.7833	203.1		21.7833	199.8		21.7833	136.6		21.7833	88.1
	21.8	203.1		21.8	199.8		21.8	136.6		21.8	88.1
	21.8167	203.1		21.8167	199.8		21.8167	136.6		21.8167	88.1
	21.8333	203.1		21.8333	199.8		21.8333	136.6		21.8333	88.1
	21.85	203.2		21.85	199.8		21.85	136.6		21.85	88.1
	21.8667	203.2		21.8667	199.8		21.8667	136.6		21.8667	88.1
	21.8833	203.2		21.8833	199.8		21.8833	136.6		21.8833	88.1
	21.9	203.2		21.9	199.8		21.9	136.6		21.9	88.1
	21.9167	203.2		21.9167	199.8		21.9167	136.6		21.9167	88.2
	21.9333	203.2		21.9333	199.8		21.9333	136.6		21.9333	88.2
	21.95	203.2		21.95	199.8		21.95	136.6		21.95	88.2
	21.9667	203.2		21.9667	199.8		21.9667	136.6		21.9667	88.2
	21.9833	203.2		21.9833	199.8		21.9833	136.6		21.9833	88.2
	22	203.2		22	199.8		22	136.6		22	88.2
	22.0167	203.2		22.0167	199.8		22.0167	136.6		22.0167	88.2
	22.0333	203.2		22.0333	199.8		22.0333	136.6		22.0333	88.2
	22.05	203.2		22.05	199.8		22.05	136.6		22.05	88.2
	22.0667	203.2		22.0667	199.8		22.0667	136.6		22.0667	88.2
	22.0833	203.2		22.0833	199.8		22.0833	136.6		22.0833	88.2
	22.1	203.2		22.1	199.8		22.1	136.6		22.1	88.2
	22.1167	203.2		22.1167	199.8		22.1167	136.6		22.1167	88.2
	22.1333	203.2		22.1333	199.8		22.1333	136.6		22.1333	88.2
	22.15	203.2		22.15	199.8		22.15	136.7		22.15	88.2
	22.1667	203.2		22.1667	199.8		22.1667	136.7		22.1667	88.2
	22.1833	203.2		22.1833	199.8		22.1833	136.7		22.1833	88.2
	22.2	203.2		22.2	199.8		22.2	136.7		22.2	88.2
	22.2167	203.2		22.2167	199.8		22.2167	136.7		22.2167	88.2
	22.2333	203.2		22.2333	199.8		22.2333	136.7		22.2333	88.2
	22.25	203.2		22.25	199.8		22.25	136.7		22.25	88.2
	22.2667	203.3		22.2667	199.8		22.2667	136.7		22.2667	88.2
	22.2833	203.3		22.2833	199.9		22.2833	136.7		22.2833	88.3
	22.3	203.3		22.3	199.9		22.3	136.7		22.3	88.3
	22.3167	203.3		22.3167	199.9		22.3167	136.7		22.3167	88.3
	22.3333	203.3		22.3333	199.9		22.3333	136.7		22.3333	88.3
	22.35	203.3		22.35	199.9		22.35	136.7		22.35	88.3
	22.3667	203.3		22.3667	199.9		22.3667	136.7		22.3667	88.3
	22.3833	203.3		22.3833	199.9		22.3833	136.7		22.3833	88.3
	22.4	203.3		22.4	199.9		22.4	136.7		22.4	88.3
	22.4167	203.3		22.4167	199.9		22.4167	136.7		22.4167	88.3
	22.4333	203.3		22.4333	199.9		22.4333	136.7		22.4333	88.3
	22.45	203.3		22.45	199.9		22.45	136.7		22.45	88.3
	22.4667	203.3		22.4667	199.9		22.4667	136.7		22.4667	88.3
	22.4833	203.3		22.4833	199.9		22.4833	136.7		22.4833	88.3
	22.5	203.3		22.5	199.9		22.5	136.7		22.5	88.3
	22.5167	203.3		22.5167	199.9		22.5167	136.7		22.5167	88.3
	22.5333	203.3		22.5333	199.9		22.5333	136.7		22.5333	88.3
	22.55	203.3		22.55	199.9		22.55	136.7		22.55	88.3
	22.5667	203.3		22.5667	199.9		22.5667	136.7		22.5667	88.3
	22.5833	203.3		22.5833	199.9		22.5833	136.7		22.5833	88.3
	22.6	203.3		22.6	199.9		22.6	136.7		22.6	88.3
	22.6167	203.3		22.6167	199.9		22.6167	136.7		22.6167	88.3
	22.6333	203.4		22.6333	199.9		22.6333	136.7		22.6333	88.3
	22.65	203.4		22.65	199.9		22.65	136.7		22.65	88.3
	22.6667	203.4		22.6667	199.9		22.6667	136.7		22.6667	88.3
	22.6833	203.4		22.6833	199.9		22.6833	136.7		22.6833	88.3
	22.7	203.4		22.7	199.9		22.7	136.7		22.7	88.3
	22.7167	203.4		22.7167	199.9		22.7167	136.7		22.7167	88.3
	22.7333	203.4		22.7333	199.9		22.7333	136.7		22.7333	88.3
	22.75	203.4		22.75	199.9		22.75	136.7		22.75	88.3
	22.7667	203.4		22.7667	200		22.7667	136.7		22.7667	88.3
	22.7833	203.4		22.7833	200		22.7833	136.7		22.7833	88.3
	22.8	203.4		22.8	200		22.8	136.7		22.8	88.3
	22.8167	203.4		22.8167	200		22.8167	136.8		22.8167	88.3
	22.8333	203.4		22.8333	200		22.8333	136.8		22.8333	88.3
	22.85	203.4		22.85	200		22.85	136.8		22.85	88.3
	22.8667	203.4		22.8667	200		22.8667	136.8		22.8667	88.3
	22.8833	203.4		22.8833	200		22.8833	136.8		22.8833	88.3
	22.9	203.4		22.9	200		22.9	136.8		22.9	88.3
	22.9167	203.4		22.9167	200		22.9167	136.8		22.9167	88.3
	22.9333	203.4		22.9333	200		22.9333	136.8		22.9333	88.3
	22.95	203.4		22.95	200		22.95	136.8		22.95	88.3
	22.9667	203.4		22.9667	200		22.9667	136.8		22.9667	88.3
	22.9833	203.4		22.9833	200		22.9833	136.8		22.9833	88.3
	23	203.4		23	200		23	136.8		23	88.4
	23.0167	203.4		23.0167	200		23.0167	136.8		23.0167	88.4
	23.0333	203.4		23.0333	200		23.0333	136.8		23.0333	88.4
	23.05	203.4		23.05	200		23.05	136.8		23.05	88.4
	23.0667	203.4		23.0667	200		23.0667	136.8		23.0667	88.4
	23.0833	203.4		23.0833	200		23.0833	136.8		23.0833	88.4
	23.1	203.4		23.1	200		23.1	136.8		23.1	88.4
	23.1167	203.5		23.1167	200		23.1167	136.8		23.1167	88.4
	23.1333	203.5		23.1333	200.1		23.1333	136.8		23.1333	88.4
	23.15	203.5		23.15	200.1		23.15	136.8		23.15	88.4
	23.1667	203.5		23.1667	200.1		23.1667	136.8		23.1667	88.4
	23.1833	203.5		23.1833	200.1		23.1833	136.8		23.1833	88.4
	23.2	203.5		23.2	200.1		23.2	136.8		23.2	88.4
	23.2167	203.5		23.2167	200.1		23.2167	136.8		23.2167	88.4
	23.2333	203.5		23.2333	200.1		23.2333	136.8		23.2333	88.4
	23.25	203.5		23.25	200.1		23.25	136.8		23.25	88.4
	23.2667	203.5		23.2667	200.1		23.2667	136.8		23.2667	88.4
	23.2833	203.5		23.2833	200.1		23.2833	136.8		23.2833	88.4
	23.3	203.5		23.3	200.1		23.3	136.8		23.3	88.4
	23.3167	203.5		23.3167	200.1		23.3167	136.8		23.3167	88.4
	23.3333	203.5		23.3333	200.1		23.3333	136.8		23.3333	88.4
	23.35	203.5		23.35	200.1		23.35	136.8		23.35	88.4
	23.3667	203.5		23.3667	200.1		23.3667	136.8		23.3667	88.4
	23.3833	203.5		23.3833	200.1		23.3833	136.8		23.3833	88.4
	23.4	203.5		23.4	200.1		23.4	136.8		23.4	88.4
	23.4167	203.5		23.4167	200.1		23.4167	136.8		23.4167	88.4
	23.4333	203.5		23.4333	200.1		23.4333	136.8		23.4333	88.4
	23.45	203.5		23.45	200.1		23.45	136.8		23.45	88.4
	23.4667	203.5		23.4667	200.1		23.4667	136.8		23.4667	88.4
	23.4833	203.5		23.4833	200.2		23.4833	136.8		23.4833	88.4
	23.5	203.5		23.5	200.2		23.5	136.8		23.5	88.4
	23.5167	203.5		23.5167	200.2		23.5167	136.8		23.5167	88.4
	23.5333	203.5		23.5333	200.2		23.5333	136.8		23.5333	88.4
	23.55	203.5		23.55	200.2		23.55	136.8		23.55	88.4
	23.5667	203.5		23.5667	200.2		23.5667	136.8		23.5667	88.4
	23.5833	203.5		23.5833	200.2		23.5833	136.8		23.5833	88.4
	23.6	203.5		23.6	200.2		23.6	136.8		23.6	88.4
	23.6167	203.6		23.6167	200.2		23.6167	136.8		23.6167	88.4
	23.6333	203.6		23.6333	200.2		23.6333	136.8		23.6333	88.4
	23.65	203.6		23.65	200.2		23.65	136.8		23.65	88.4
	23.6667	203.6		23.6667	200.2		23.6667	136.8		23.6667	88.5
	23.6833	203.6		23.6833	200.2		23.6833	136.8		23.6833	88.5
	23.7	203.6		23.7	200.2		23.7	136.8		23.7	88.5
	23.7167	203.6		23.7167	200.2		23.7167	136.8		23.7167	88.5
	23.7333	203.6		23.7333	200.3		23.7333	136.8		23.7333	88.5
	23.75	203.6		23.75	200.3		23.75	136.8		23.75	88.5
	23.7667	203.6		23.7667	200.3		23.7667	136.8		23.7667	88.5
	23.7833	203.6		23.7833	200.3		23.7833	136.8		23.7833	88.5
	23.8	203.6		23.8	200.3		23.8	136.8		23.8	88.5
	23.8167	203.6		23.8167	200.3		23.8167	136.8		23.8167	88.5
	23.8333	203.6		23.8333	200.3		23.8333	136.8		23.8333	88.5
	23.85	203.6		23.85	200.3		23.85	136.8		23.85	88.5
	23.8667	203.6		23.8667	200.3		23.8667	136.8		23.8667	88.5
	23.8833	203.6		23.8833	200.3		23.8833	136.8		23.8833	88.5
	23.9	203.6		23.9	200.3		23.9	136.8		23.9	88.5
	23.9167	203.7		23.9167	200.3		23.9167	136.8		23.9167	88.5
	23.9333	203.7		23.9333	200.3		23.9333	136.8		23.9333	88.5
	23.95	203.7		23.95	200.3		23.95	136.8		23.95	88.5
	23.9667	203.7		23.9667	200.3		23.9667	136.8		23.9667	88.5
	23.9833	203.7		23.9833	200.3		23.9833	136.8		23.9833	88.5
	24	203.7		24	200.3		24	136.8		24	88.5
	24.0167	203.7		24.0167	200.3		24.0167	136.8		24.0167	88.5
	24.0333	203.7		24.0333	200.3		24.0333	136.8		24.0333	88.5
	24.05	203.7		24.05	200.3		24.05	136.8		24.05	88.5
	24.0667	203.7		24.0667	200.3		24.0667	136.8		24.0667	88.5
	24.0833	203.8		24.0833	200.3		24.0833	136.8		24.0833	88.5
	24.1	203.8		24.1	200.3		24.1	136.8		24.1	88.5
	24.1167	203.8		24.1167	200.3		24.1167	136.8		24.1167	88.5
	24.1333	203.8		24.1333	200.3		24.1333	136.8		24.1333	88.5
	24.15	203.8		24.15	200.3		24.15	136.8		24.15	88.5
	24.1667	203.8		24.1667	200.3		24.1667	136.8		24.1667	88.5
	24.1833	203.8		24.1833	200.3		24.1833	136.9		24.1833	88.5
	24.2	203.8		24.2	200.3		24.2	136.9		24.2	88.5
	24.2167	203.8		24.2167	200.3		24.2167	136.9		24.2167	88.5
	24.2333	203.8		24.2333	200.3		24.2333	136.9		24.2333	88.5
	24.25	203.8		24.25	200.3		24.25	136.9		24.25	88.5
	24.2667	203.8		24.2667	200.3		24.2667	136.9		24.2667	88.5
	24.2833	203.8		24.2833	200.3		24.2833	136.9		24.2833	88.5
	24.3	203.8		24.3	200.3		24.3	136.9		24.3	88.6
	24.3167	203.8		24.3167	200.4		24.3167	136.9		24.3167	88.6
	24.3333	203.8		24.3333	200.4		24.3333	136.9		24.3333	88.6
	24.35	203.8		24.35	200.4		24.35	136.9		24.35	88.6
	24.3667	203.8		24.3667	200.4		24.3667	136.9		24.3667	88.6
	24.3833	203.8		24.3833	200.4		24.3833	136.9		24.3833	88.6
	24.4	203.8		24.4	200.4		24.4	136.9		24.4	88.6
	24.4167	203.8		24.4167	200.4		24.4167	136.9		24.4167	88.6
	24.4333	203.8		24.4333	200.4		24.4333	136.9		24.4333	88.6
	24.45	203.8		24.45	200.4		24.45	136.9		24.45	88.6
	24.4667	203.8		24.4667	200.4		24.4667	136.9		24.4667	88.6
	24.4833	203.8		24.4833	200.4		24.4833	136.9		24.4833	88.6
	24.5	203.9		24.5	200.4		24.5	136.9		24.5	88.6
	24.5167	203.9		24.5167	200.4		24.5167	136.9		24.5167	88.6
	24.5333	203.9		24.5333	200.4		24.5333	136.9		24.5333	88.6
	24.55	203.9		24.55	200.4		24.55	136.9		24.55	88.6
	24.5667	203.9		24.5667	200.4		24.5667	136.9		24.5667	88.6
	24.5833	203.9		24.5833	200.4		24.5833	136.9		24.5833	88.6
	24.6	203.9		24.6	200.4		24.6	136.9		24.6	88.6
	24.6167	203.9		24.6167	200.4		24.6167	136.9		24.6167	88.6
	24.6333	203.9		24.6333	200.4		24.6333	136.9		24.6333	88.6
	24.65	203.9		24.65	200.4		24.65	136.9		24.65	88.6
	24.6667	203.9		24.6667	200.4		24.6667	136.9		24.6667	88.6
	24.6833	203.9		24.6833	200.4		24.6833	136.9		24.6833	88.6
	24.7	203.9		24.7	200.4		24.7	136.9		24.7	88.6
	24.7167	203.9		24.7167	200.4		24.7167	136.9		24.7167	88.6
	24.7333	203.9		24.7333	200.4		24.7333	136.9		24.7333	88.6
	24.75	203.9		24.75	200.4		24.75	136.9		24.75	88.7
	24.7667	203.9		24.7667	200.4		24.7667	136.9		24.7667	88.7
	24.7833	203.9		24.7833	200.4		24.7833	136.9		24.7833	88.7
	24.8	203.9		24.8	200.4		24.8	136.9		24.8	88.7
	24.8167	203.9		24.8167	200.4		24.8167	136.9		24.8167	88.7
	24.8333	203.9		24.8333	200.4		24.8333	136.9		24.8333	88.7
	24.85	203.9		24.85	200.4		24.85	136.9		24.85	88.7
	24.8667	203.9		24.8667	200.4		24.8667	136.9		24.8667	88.7
	24.8833	203.9		24.8833	200.4		24.8833	136.9		24.8833	88.7
	24.9	203.9		24.9	200.4		24.9	136.9		24.9	88.7
	24.9167	203.9		24.9167	200.5		24.9167	136.9		24.9167	88.7
	24.9333	203.9		24.9333	200.5		24.9333	136.9		24.9333	88.7
	24.95	203.9		24.95	200.5		24.95	136.9		24.95	88.7
	24.9667	203.9		24.9667	200.5		24.9667	136.9		24.9667	88.7
	24.9833	203.9		24.9833	200.5		24.9833	136.9		24.9833	88.7
	25	203.9		25	200.5		25	136.9		25	88.7
	25.0167	203.9		25.0167	200.5		25.0167	136.9		25.0167	88.7
	25.0333	203.9		25.0333	200.5		25.0333	136.9		25.0333	88.7
	25.05	203.9		25.05	200.6		25.05	136.9		25.05	88.7
	25.0667	204		25.0667	200.6		25.0667	136.9		25.0667	88.7
	25.0833	204		25.0833	200.6		25.0833	136.9		25.0833	88.8
	25.1	204		25.1	200.6		25.1	136.9		25.1	88.8
	25.1167	204		25.1167	200.6		25.1167	136.9		25.1167	88.8
	25.1333	204		25.1333	200.6		25.1333	136.9		25.1333	88.8
	25.15	204		25.15	200.6		25.15	136.9		25.15	88.8
	25.1667	204		25.1667	200.6		25.1667	136.9		25.1667	88.8
	25.1833	204		25.1833	200.6		25.1833	136.9		25.1833	88.8
	25.2	204		25.2	200.6		25.2	136.9		25.2	88.8
	25.2167	204		25.2167	200.6		25.2167	136.9		25.2167	88.8
	25.2333	204		25.2333	200.6		25.2333	136.9		25.2333	88.8
	25.25	204		25.25	200.6		25.25	136.9		25.25	88.8
	25.2667	204		25.2667	200.6		25.2667	136.9		25.2667	88.8
	25.2833	204		25.2833	200.6		25.2833	136.9		25.2833	88.8
	25.3	204		25.3	200.6		25.3	136.9		25.3	88.8
	25.3167	204		25.3167	200.6		25.3167	136.9		25.3167	88.8
	25.3333	204		25.3333	200.6		25.3333	136.9		25.3333	88.8
	25.35	204		25.35	200.6		25.35	136.9		25.35	88.8
	25.3667	204		25.3667	200.6		25.3667	136.9		25.3667	88.8
	25.3833	204		25.3833	200.6		25.3833	136.9		25.3833	88.8
	25.4	204		25.4	200.6		25.4	136.9		25.4	88.8
	25.4167	204		25.4167	200.6		25.4167	136.9		25.4167	88.8
	25.4333	204		25.4333	200.6		25.4333	136.9		25.4333	88.8
	25.45	204		25.45	200.6		25.45	136.9		25.45	88.8
	25.4667	204		25.4667	200.6		25.4667	136.9		25.4667	88.8
	25.4833	204		25.4833	200.6		25.4833	136.9		25.4833	88.8
	25.5	204		25.5	200.6		25.5	136.9		25.5	88.8
	25.5167	204		25.5167	200.6		25.5167	136.9		25.5167	88.8
	25.5333	204		25.5333	200.6		25.5333	136.9		25.5333	88.8
	25.55	204		25.55	200.6		25.55	136.9		25.55	88.8
	25.5667	204		25.5667	200.6		25.5667	136.9		25.5667	88.8
	25.5833	204		25.5833	200.6		25.5833	137		25.5833	88.8
	25.6	204		25.6	200.6		25.6	137		25.6	88.8
	25.6167	204		25.6167	200.7		25.6167	137		25.6167	88.8
	25.6333	204		25.6333	200.7		25.6333	137		25.6333	88.8
	25.65	204		25.65	200.7		25.65	137		25.65	88.8
	25.6667	204.1		25.6667	200.7		25.6667	137		25.6667	88.8
	25.6833	204.1		25.6833	200.7		25.6833	137		25.6833	88.8
	25.7	204.1		25.7	200.7		25.7	137		25.7	88.8
	25.7167	204.1		25.7167	200.7		25.7167	137		25.7167	88.8
	25.7333	204.1		25.7333	200.7		25.7333	137		25.7333	88.8
	25.75	204.1		25.75	200.7		25.75	137		25.75	88.8
	25.7667	204.1		25.7667	200.7		25.7667	137		25.7667	88.8
	25.7833	204.1		25.7833	200.7		25.7833	137		25.7833	88.8
	25.8	204.1		25.8	200.7		25.8	137		25.8	88.9
	25.8167	204.1		25.8167	200.7		25.8167	137		25.8167	88.9
	25.8333	204.1		25.8333	200.7		25.8333	137		25.8333	88.9
	25.85	204.1		25.85	200.7		25.85	137		25.85	88.9
	25.8667	204.1		25.8667	200.7		25.8667	137		25.8667	88.9
	25.8833	204.1		25.8833	200.7		25.8833	137		25.8833	88.9
	25.9	204.1		25.9	200.7		25.9	137		25.9	88.9
	25.9167	204.1		25.9167	200.7		25.9167	137		25.9167	88.9
	25.9333	204.1		25.9333	200.7		25.9333	137		25.9333	88.9
	25.95	204.1		25.95	200.7		25.95	137		25.95	88.9
	25.9667	204.1		25.9667	200.7		25.9667	137		25.9667	88.9
	25.9833	204.1		25.9833	200.7		25.9833	137		25.9833	88.9
	26	204.1		26	200.7		26	137		26	88.9
	26.0167	204.1		26.0167	200.7		26.0167	137		26.0167	88.9
	26.0333	204.1		26.0333	200.7		26.0333	137		26.0333	88.9
	26.05	204.1		26.05	200.7		26.05	137		26.05	88.9
	26.0667	204.1		26.0667	200.7		26.0667	137		26.0667	88.9
	26.0833	204.1		26.0833	200.7		26.0833	137		26.0833	88.9
	26.1	204.1		26.1	200.7		26.1	137		26.1	88.9
	26.1167	204.1		26.1167	200.7		26.1167	137		26.1167	88.9
	26.1333	204.2		26.1333	200.7		26.1333	137		26.1333	88.9
	26.15	204.2		26.15	200.8		26.15	137		26.15	88.9
	26.1667	204.2		26.1667	200.8		26.1667	137		26.1667	89
	26.1833	204.2		26.1833	200.8		26.1833	137		26.1833	89
	26.2	204.2		26.2	200.8		26.2	137		26.2	89
	26.2167	204.2		26.2167	200.8		26.2167	137		26.2167	89
	26.2333	204.2		26.2333	200.8		26.2333	137		26.2333	89
	26.25	204.2		26.25	200.8		26.25	137		26.25	89
	26.2667	204.2		26.2667	200.8		26.2667	137		26.2667	89
	26.2833	204.3		26.2833	200.8		26.2833	137		26.2833	89
	26.3	204.3		26.3	200.8		26.3	137		26.3	89
	26.3167	204.3		26.3167	200.8		26.3167	137		26.3167	89
	26.3333	204.3		26.3333	200.8		26.3333	137		26.3333	89
	26.35	204.3		26.35	200.8		26.35	137		26.35	89
	26.3667	204.3		26.3667	200.8		26.3667	137		26.3667	89
	26.3833	204.3		26.3833	200.8		26.3833	137		26.3833	89
	26.4	204.3		26.4	200.8		26.4	137		26.4	89
	26.4167	204.3		26.4167	200.8		26.4167	137.1		26.4167	89
	26.4333	204.3		26.4333	200.8		26.4333	137.1		26.4333	89
	26.45	204.3		26.45	200.8		26.45	137.1		26.45	89
	26.4667	204.3		26.4667	200.8		26.4667	137.1		26.4667	89
	26.4833	204.3		26.4833	200.8		26.4833	137.1		26.4833	89
	26.5	204.3		26.5	200.9		26.5	137.1		26.5	89
	26.5167	204.3		26.5167	200.9		26.5167	137.1		26.5167	89
	26.5333	204.3		26.5333	200.9		26.5333	137.1		26.5333	89
	26.55	204.3		26.55	200.9		26.55	137.1		26.55	89
	26.5667	204.3		26.5667	200.9		26.5667	137.1		26.5667	89
	26.5833	204.3		26.5833	200.9		26.5833	137.1		26.5833	89
	26.6	204.3		26.6	200.9		26.6	137.1		26.6	89
	26.6167	204.3		26.6167	200.9		26.6167	137.1		26.6167	89
	26.6333	204.3		26.6333	200.9		26.6333	137.1		26.6333	89
	26.65	204.3		26.65	200.9		26.65	137.1		26.65	89
	26.6667	204.3		26.6667	200.9		26.6667	137.1		26.6667	89
	26.6833	204.3		26.6833	200.9		26.6833	137.1		26.6833	89
	26.7	204.3		26.7	200.9		26.7	137.1		26.7	89
	26.7167	204.3		26.7167	200.9		26.7167	137.1		26.7167	89
	26.7333	204.3		26.7333	200.9		26.7333	137.1		26.7333	89.1
	26.75	204.3		26.75	200.9		26.75	137.1		26.75	89.1
	26.7667	204.3		26.7667	200.9		26.7667	137.1		26.7667	89.1
	26.7833	204.3		26.7833	200.9		26.7833	137.1		26.7833	89.1
	26.8	204.3		26.8	201		26.8	137.1		26.8	89.1
	26.8167	204.3		26.8167	201		26.8167	137.1		26.8167	89.1
	26.8333	204.3		26.8333	201		26.8333	137.1		26.8333	89.1
	26.85	204.3		26.85	201		26.85	137.1		26.85	89.1
	26.8667	204.3		26.8667	201		26.8667	137.1		26.8667	89.1
	26.8833	204.3		26.8833	201		26.8833	137.1		26.8833	89.1
	26.9	204.4		26.9	201		26.9	137.1		26.9	89.1
	26.9167	204.4		26.9167	201		26.9167	137.1		26.9167	89.1
	26.9333	204.4		26.9333	201		26.9333	137.1		26.9333	89.1
	26.95	204.4		26.95	201		26.95	137.1		26.95	89.1
	26.9667	204.4		26.9667	201		26.9667	137.1		26.9667	89.1
	26.9833	204.4		26.9833	201		26.9833	137.1		26.9833	89.2
	27	204.4		27	201		27	137.1		27	89.2
	27.0167	204.4		27.0167	201		27.0167	137.1		27.0167	89.2
	27.0333	204.4		27.0333	201		27.0333	137.1		27.0333	89.2
	27.05	204.4		27.05	201		27.05	137.1		27.05	89.2
	27.0667	204.4		27.0667	201		27.0667	137.1		27.0667	89.2
	27.0833	204.4		27.0833	201		27.0833	137.1		27.0833	89.2
	27.1	204.4		27.1	201		27.1	137.1		27.1	89.2
	27.1167	204.4		27.1167	201		27.1167	137.1		27.1167	89.2
	27.1333	204.4		27.1333	201		27.1333	137.1		27.1333	89.2
	27.15	204.5		27.15	201		27.15	137.1		27.15	89.2
	27.1667	204.5		27.1667	201		27.1667	137.1		27.1667	89.2
	27.1833	204.5		27.1833	201		27.1833	137.1		27.1833	89.2
	27.2	204.5		27.2	201		27.2	137.1		27.2	89.2
	27.2167	204.5		27.2167	201		27.2167	137.1		27.2167	89.2
	27.2333	204.5		27.2333	201		27.2333	137.1		27.2333	89.2
	27.25	204.5		27.25	201		27.25	137.2		27.25	89.2
	27.2667	204.5		27.2667	201		27.2667	137.2		27.2667	89.2
	27.2833	204.5		27.2833	201		27.2833	137.2		27.2833	89.2
	27.3	204.5		27.3	201		27.3	137.3		27.3	89.2
	27.3167	204.5		27.3167	201		27.3167	137.3		27.3167	89.2
	27.3333	204.5		27.3333	201		27.3333	137.3		27.3333	89.2
	27.35	204.5		27.35	201		27.35	137.3		27.35	89.2
	27.3667	204.5		27.3667	201		27.3667	137.3		27.3667	89.2
	27.3833	204.5		27.3833	201		27.3833	137.3		27.3833	89.2
	27.4	204.5		27.4	201		27.4	137.3		27.4	89.2
	27.4167	204.5		27.4167	201		27.4167	137.3		27.4167	89.2
	27.4333	204.5		27.4333	201		27.4333	137.3		27.4333	89.2
	27.45	204.5		27.45	201		27.45	137.3		27.45	89.2
	27.4667	204.5		27.4667	201		27.4667	137.3		27.4667	89.2
	27.4833	204.5		27.4833	201		27.4833	137.3		27.4833	89.2
	27.5	204.5		27.5	201		27.5	137.3		27.5	89.2
	27.5167	204.5		27.5167	201		27.5167	137.3		27.5167	89.2
	27.5333	204.5		27.5333	201		27.5333	137.3		27.5333	89.2
	27.55	204.5		27.55	201.1		27.55	137.3		27.55	89.2
	27.5667	204.5		27.5667	201.1		27.5667	137.3		27.5667	89.2
	27.5833	204.5		27.5833	201.1		27.5833	137.3		27.5833	89.2
	27.6	204.5		27.6	201.1		27.6	137.3		27.6	89.2
	27.6167	204.5		27.6167	201.1		27.6167	137.3		27.6167	89.2
	27.6333	204.5		27.6333	201.1		27.6333	137.3		27.6333	89.2
	27.65	204.5		27.65	201.1		27.65	137.3		27.65	89.2
	27.6667	204.5		27.6667	201.1		27.6667	137.3		27.6667	89.2
	27.6833	204.5		27.6833	201.1		27.6833	137.3		27.6833	89.2
	27.7	204.5		27.7	201.1		27.7	137.3		27.7	89.3
	27.7167	204.5		27.7167	201.1		27.7167	137.3		27.7167	89.3
	27.7333	204.5		27.7333	201.1		27.7333	137.3		27.7333	89.2
	27.75	204.5		27.75	201.1		27.75	137.3		27.75	89.2
	27.7667	204.5		27.7667	201.1		27.7667	137.3		27.7667	89.2
	27.7833	204.5		27.7833	201.1		27.7833	137.3		27.7833	89.2
	27.8	204.6		27.8	201.1		27.8	137.3		27.8	89.2
	27.8167	204.6		27.8167	201.1		27.8167	137.3		27.8167	89.2
	27.8333	204.6		27.8333	201.1		27.8333	137.3		27.8333	89.2
	27.85	204.6		27.85	201.1		27.85	137.3		27.85	89.2
	27.8667	204.6		27.8667	201.1		27.8667	137.3		27.8667	89.2
	27.8833	204.6		27.8833	201.1		27.8833	137.3		27.8833	89.2
	27.9	204.6		27.9	201.1		27.9	137.3		27.9	89.2
	27.9167	204.6		27.9167	201.1		27.9167	137.3		27.9167	89.2
	27.9333	204.6		27.9333	201.1		27.9333	137.3		27.9333	89.2
	27.95	204.6		27.95	201.2		27.95	137.3		27.95	89.3
	27.9667	204.6		27.9667	201.2		27.9667	137.3		27.9667	89.3
	27.9833	204.6		27.9833	201.2		27.9833	137.3		27.9833	89.3
	28	204.6		28	201.2		28	137.3		28	89.3
	28.0167	204.6		28.0167	201.2		28.0167	137.3		28.0167	89.3
	28.0333	204.6		28.0333	201.2		28.0333	137.3		28.0333	89.3
	28.05	204.6		28.05	201.2		28.05	137.3		28.05	89.3
	28.0667	204.6		28.0667	201.2		28.0667	137.3		28.0667	89.3
	28.0833	204.6		28.0833	201.2		28.0833	137.3		28.0833	89.3
	28.1	204.6		28.1	201.2		28.1	137.3		28.1	89.3
	28.1167	204.6		28.1167	201.2		28.1167	137.3		28.1167	89.3
	28.1333	204.6		28.1333	201.2		28.1333	137.3		28.1333	89.3
	28.15	204.6		28.15	201.2		28.15	137.3		28.15	89.3
	28.1667	204.6		28.1667	201.2		28.1667	137.3		28.1667	89.3
	28.1833	204.6		28.1833	201.2		28.1833	137.3		28.1833	89.3
	28.2	204.6		28.2	201.2		28.2	137.3		28.2	89.3
	28.2167	204.6		28.2167	201.2		28.2167	137.3		28.2167	89.3
	28.2333	204.6		28.2333	201.2		28.2333	137.3		28.2333	89.3
	28.25	204.6		28.25	201.2		28.25	137.3		28.25	89.3
	28.2667	204.6		28.2667	201.2		28.2667	137.3		28.2667	89.3
	28.2833	204.6		28.2833	201.2		28.2833	137.3		28.2833	89.3
	28.3	204.6		28.3	201.2		28.3	137.3		28.3	89.3
	28.3167	204.6		28.3167	201.2		28.3167	137.3		28.3167	89.3
	28.3333	204.6		28.3333	201.2		28.3333	137.3		28.3333	89.3
	28.35	204.6		28.35	201.2		28.35	137.3		28.35	89.3
	28.3667	204.6		28.3667	201.2		28.3667	137.3		28.3667	89.3
	28.3833	204.6		28.3833	201.2		28.3833	137.4		28.3833	89.3
	28.4	204.6		28.4	201.2		28.4	137.4		28.4	89.3
	28.4167	204.6		28.4167	201.2		28.4167	137.4		28.4167	89.3
	28.4333	204.6		28.4333	201.2		28.4333	137.4		28.4333	89.3
	28.45	204.6		28.45	201.2		28.45	137.4		28.45	89.3
	28.4667	204.6		28.4667	201.2		28.4667	137.4		28.4667	89.3
	28.4833	204.7		28.4833	201.2		28.4833	137.4		28.4833	89.3
	28.5	204.7		28.5	201.2		28.5	137.4		28.5	89.3
	28.5167	204.7		28.5167	201.2		28.5167	137.4		28.5167	89.3
	28.5333	204.7		28.5333	201.2		28.5333	137.4		28.5333	89.3
	28.55	204.7		28.55	201.2		28.55	137.4		28.55	89.3
	28.5667	204.7		28.5667	201.2		28.5667	137.4		28.5667	89.3
	28.5833	204.7		28.5833	201.2		28.5833	137.4		28.5833	89.3
	28.6	204.7		28.6	201.2		28.6	137.4		28.6	89.3
	28.6167	204.7		28.6167	201.2		28.6167	137.4		28.6167	89.3
	28.6333	204.7		28.6333	201.2		28.6333	137.4		28.6333	89.3
	28.65	204.7		28.65	201.2		28.65	137.4		28.65	89.3
	28.6667	204.7		28.6667	201.2		28.6667	137.4		28.6667	89.3
	28.6833	204.7		28.6833	201.2		28.6833	137.4		28.6833	89.3
	28.7	204.7		28.7	201.3		28.7	137.4		28.7	89.4
	28.7167	204.7		28.7167	201.3		28.7167	137.4		28.7167	89.4
	28.7333	204.7		28.7333	201.3		28.7333	137.4		28.7333	89.4
	28.75	204.8		28.75	201.3		28.75	137.3		28.75	89.4
	28.7667	204.8		28.7667	201.3		28.7667	137.3		28.7667	89.4
	28.7833	204.8		28.7833	201.4		28.7833	137.2		28.7833	89.4
	28.8	204.8		28.8	201.4		28.8	137.2		28.8	89.4
	28.8167	204.8		28.8167	201.4		28.8167	137.2		28.8167	89.4
	28.8333	204.8		28.8333	201.4		28.8333	137.2		28.8333	89.4
	28.85	204.8		28.85	201.4		28.85	137.2		28.85	89.4
	28.8667	204.8		28.8667	201.4		28.8667	137.2		28.8667	89.4
	28.8833	204.8		28.8833	201.4		28.8833	137.2		28.8833	89.4
	28.9	204.8		28.9	201.4		28.9	137.2		28.9	89.4
	28.9167	204.8		28.9167	201.3		28.9167	137.2		28.9167	89.4
	28.9333	204.8		28.9333	201.3		28.9333	137.2		28.9333	89.4
	28.95	204.8		28.95	201.3		28.95	137.2		28.95	89.4
	28.9667	204.8		28.9667	201.3		28.9667	137.2		28.9667	89.4
	28.9833	204.8		28.9833	201.3		28.9833	137.2		28.9833	89.4
	29	204.8		29	201.3		29	137.2		29	89.4
	29.0167	204.8		29.0167	201.4		29.0167	137.2		29.0167	89.4
	29.0333	204.8		29.0333	201.4		29.0333	137.2		29.0333	89.4
	29.05	204.8		29.05	201.4		29.05	137.2		29.05	89.4
	29.0667	204.8		29.0667	201.4		29.0667	137.2		29.0667	89.4
	29.0833	204.8		29.0833	201.4		29.0833	137.2		29.0833	89.4
	29.1	204.8		29.1	201.4		29.1	137.2		29.1	89.4
	29.1167	204.8		29.1167	201.4		29.1167	137.2		29.1167	89.4
	29.1333	204.9		29.1333	201.4		29.1333	137.1		29.1333	89.4
	29.15	204.7		29.15	201.4		29.15	137.1		29.15	89.4
	29.1667	204.6		29.1667	201.4		29.1667	137.1		29.1667	89.4
	29.1833	204.6		29.1833	201.4		29.1833	137.1		29.1833	89.4
	29.2	204.5		29.2	201.5		29.2	137.1		29.2	89.4
	29.2167	204.5		29.2167	201.5		29.2167	137.1		29.2167	89.4
	29.2333	204.5		29.2333	201.5		29.2333	137.1		29.2333	89.5
	29.25	204.5		29.25	201.5		29.25	137.1		29.25	89.5
	29.2667	204.6		29.2667	201.5		29.2667	137.1		29.2667	89.5
	29.2833	204.6		29.2833	201.5		29.2833	137.1		29.2833	89.5
	29.3	204.6		29.3	201.5		29.3	137.1		29.3	89.5
	29.3167	204.6		29.3167	201.5		29.3167	137.1		29.3167	89.5
	29.3333	204.6		29.3333	201.5		29.3333	137.1		29.3333	89.5
	29.35	204.6		29.35	201.5		29.35	137.1		29.35	89.5
	29.3667	204.6		29.3667	201.5		29.3667	137.1		29.3667	89.5
	29.3833	204.6		29.3833	201.5		29.3833	137.1		29.3833	89.5
	29.4	204.6		29.4	201.5		29.4	137.1		29.4	89.5
	29.4167	204.6		29.4167	201.5		29.4167	137.1		29.4167	89.5
	29.4333	204.6		29.4333	201.5		29.4333	137.1		29.4333	89.5
	29.45	204.6		29.45	201.5		29.45	137.1		29.45	89.5
	29.4667	204.6		29.4667	201.5		29.4667	137.1		29.4667	89.5
	29.4833	204.6		29.4833	201.6		29.4833	137.1		29.4833	89.5
	29.5	204.6		29.5	201.6		29.5	137.1		29.5	89.5
	29.5167	204.6		29.5167	201.6		29.5167	137.1		29.5167	89.5
	29.5333	204.6		29.5333	201.6		29.5333	137.1		29.5333	89.5
	29.55	204.6		29.55	201.6		29.55	137.1		29.55	89.5
	29.5667	204.6		29.5667	201.6		29.5667	137.1		29.5667	89.5
	29.5833	204.6		29.5833	201.6		29.5833	137.1		29.5833	89.5
	29.6	204.6		29.6	201.6		29.6	137.1		29.6	89.5
	29.6167	204.6		29.6167	201.6		29.6167	137.1		29.6167	89.5
	29.6333	204.6		29.6333	201.6		29.6333	137.1		29.6333	89.5
	29.65	204.6		29.65	201.6		29.65	137.1		29.65	89.5
	29.6667	204.6		29.6667	201.6		29.6667	137.1		29.6667	89.5
	29.6833	204.6		29.6833	201.6		29.6833	137.1		29.6833	89.5
	29.7	204.7		29.7	201.6		29.7	137.1		29.7	89.5
	29.7167	204.7		29.7167	201.6		29.7167	137.1		29.7167	89.5
	29.7333	204.7		29.7333	201.6		29.7333	137.1		29.7333	89.5
	29.75	204.7		29.75	201.6		29.75	137.1		29.75	89.5
	29.7667	204.7		29.7667	201.6		29.7667	137.1		29.7667	89.6
	29.7833	204.8		29.7833	201.6		29.7833	137.1		29.7833	89.6
	29.8	204.8		29.8	201.6		29.8	137.1		29.8	89.6
	29.8167	204.8		29.8167	201.6		29.8167	137.1		29.8167	89.6
	29.8333	204.8		29.8333	201.6		29.8333	137.1		29.8333	89.6
	29.85	204.7		29.85	201.6		29.85	137.1		29.85	89.6
	29.8667	204.7		29.8667	201.6		29.8667	137.1		29.8667	89.6
	29.8833	204.7		29.8833	201.6		29.8833	137.1		29.8833	89.6
	29.9	204.7		29.9	201.6		29.9	137.1		29.9	89.6
	29.9167	204.7		29.9167	201.6		29.9167	137.1		29.9167	89.6
	29.9333	204.7		29.9333	201.6		29.9333	137.1		29.9333	89.6
	29.95	204.7		29.95	201.6		29.95	137.1		29.95	89.6
	29.9667	204.7		29.9667	201.6		29.9667	137.1		29.9667	89.6
	29.9833	204.7		29.9833	201.6		29.9833	137.1		29.9833	89.6
	30	204.7		30	201.6		30	137.1		30	89.6
	30.0167	204.7		30.0167	201.6		30.0167	137.1		30.0167	89.6
