# Supplementary material for: Grave-to-cradle upcycling of Ni from electroplating wastewater to photothermal CO2 catalysis
Source: Nat Commun. 2022 Sep 9;13:5305. doi: 10.1038/s41467-022-33029-x (PMC9463155; doi:10.1038/s41467-022-33029-x)
Supplement: Supplementary file 4 — Source Data [file 41467_2022_33029_MOESM4_ESM.zip › 7.Separate Source Data files/Supplementary Fig. 19b.xlsx]

## Sheet: Supplementary Fig. 19b data
Supplementary Fig. 19b
	Sample: SFe-Ni			Sample: SFe			Sample: SNi			Reference sample: Empty
	Time (min)	Temperature (℃)		Time (min)	Temperature (℃)		Time (min)	Temperature (℃)		Time (min)	Temperature (℃)
	0	25.3		0	29.8		0	28.4		0	28.7
	0.01667	32.7		0.01667	31.6		0.01667	31.4		0.01667	30.2
	0.03333	32.7		0.03333	41		0.03333	33.7		0.03333	30.2
	0.05	40.4		0.05	45.2		0.05	35.7		0.05	39.1
	0.06667	46.9		0.06667	49.1		0.06667	37.8		0.06667	44.2
	0.08333	51.2		0.08333	52.2		0.08333	37.8		0.08333	47.5
	0.1	54.2		0.1	52.2		0.1	39.8		0.1	49.7
	0.11667	56.8		0.11667	54.9		0.11667	42.5		0.11667	51.6
	0.13333	60.3		0.13333	58.4		0.13333	45.7		0.13333	52.8
	0.15	63.3		0.15	61.7		0.15	49.2		0.15	55.4
	0.16667	69		0.16667	68.7		0.16667	52.3		0.16667	58.6
	0.18333	75.3		0.18333	80.8		0.18333	55.4		0.18333	70.4
	0.2	81.5		0.2	80.8		0.2	58.7		0.2	70.4
	0.21667	87.7		0.21667	93.5		0.21667	61.3		0.21667	73.6
	0.23333	92.7		0.23333	98.2		0.23333	64.7		0.23333	78.9
	0.25	103.4		0.25	98.2		0.25	67.4		0.25	81.6
	0.26667	107.5		0.26667	104		0.26667	69.4		0.26667	83.8
	0.28333	107.5		0.28333	107.8		0.28333	72.9		0.28333	86
	0.3	111.6		0.3	112.3		0.3	75.3		0.3	87.8
	0.31667	116.2		0.31667	116.7		0.31667	75.3		0.31667	89.1
	0.33333	119.6		0.33333	119.6		0.33333	77.9		0.33333	90.5
	0.35	124		0.35	124.6		0.35	80.3		0.35	92
	0.36667	128.2		0.36667	128.2		0.36667	83.1		0.36667	93.1
	0.38333	132.3		0.38333	132.4		0.38333	85.3		0.38333	93.9
	0.4	135.2		0.4	135.4		0.4	87.6		0.4	95
	0.41667	139.2		0.41667	138.8		0.41667	90.1		0.41667	95
	0.43333	142.6		0.43333	142.5		0.43333	92.5		0.43333	95.9
	0.45	145.8		0.45	144.8		0.45	94.3		0.45	96.8
	0.46667	149.4		0.46667	148.7		0.46667	96.8		0.46667	97.5
	0.48333	152.8		0.48333	151.4		0.48333	99		0.48333	98.2
	0.5	156.2		0.5	154.9		0.5	101.2		0.5	99
	0.51667	158.6		0.51667	157.5		0.51667	102.7		0.51667	99.5
	0.53333	162		0.53333	157.5		0.53333	105.3		0.53333	100.4
	0.55	162		0.55	160.8		0.55	105.3		0.55	101
	0.56667	164.7		0.56667	163.4		0.56667	107.2		0.56667	101.5
	0.58333	167.4		0.58333	165.4		0.58333	108.9		0.58333	102.1
	0.6	170.5		0.6	168.8		0.6	111.1		0.6	102.7
	0.61667	173.5		0.61667	171.3		0.61667	112.9		0.61667	103.2
	0.63333	176.5		0.63333	173.9		0.63333	115		0.63333	103.8
	0.65	178.6		0.65	176.3		0.65	116.3		0.65	104.3
	0.66667	181.5		0.66667	178.6		0.66667	118.7		0.66667	105
	0.68333	184		0.68333	180.8		0.68333	120.2		0.68333	105.4
	0.7	186.1		0.7	183		0.7	121.6		0.7	105.9
	0.71667	188.8		0.71667	185.6		0.71667	123.8		0.71667	106.3
	0.73333	191.2		0.73333	188		0.73333	125.6		0.73333	106.3
	0.75	193		0.75	189.8		0.75	127.2		0.75	106.9
	0.76667	193		0.76667	189.8		0.76667	128.7		0.76667	107.2
	0.78333	195.5		0.78333	192.3		0.78333	128.7		0.78333	107.8
	0.8	198.1		0.8	194.3		0.8	130.6		0.8	108.1
	0.81667	200.1		0.81667	196.7		0.81667	132.3		0.81667	108.6
	0.83333	202		0.83333	198.1		0.83333	133.6		0.83333	109
	0.85	204.5		0.85	200.5		0.85	135.4		0.85	109.5
	0.86667	206.3		0.86667	202.6		0.86667	136.9		0.86667	109.9
	0.88333	208		0.88333	204.4		0.88333	138.3		0.88333	110.2
	0.9	210.6		0.9	206.3		0.9	139.7		0.9	110.7
	0.91667	212.3		0.91667	208.4		0.91667	141.3		0.91667	111.1
	0.93333	214.5		0.93333	210.1		0.93333	142.8		0.93333	111.5
	0.95	216		0.95	211.7		0.95	144.1		0.95	111.8
	0.96667	218		0.96667	213.8		0.96667	145.8		0.96667	111.8
	0.98333	219.8		0.98333	215.5		0.98333	146.9		0.98333	112.3
	1	221.1		1	215.5		1	148.4		1	112.7
	1.01667	223.1		1.01667	217.2		1.01667	148.4		1.01667	113
	1.03333	225.1		1.03333	218.9		1.03333	149.5		1.03333	113.4
	1.05	226.6		1.05	220.6		1.05	151.1		1.05	113.9
	1.06667	228.3		1.06667	222.1		1.06667	152.3		1.06667	114.3
	1.08333	229.9		1.08333	223.7		1.08333	153.2		1.08333	114.6
	1.1	231.4		1.1	225.5		1.1	154.8		1.1	115.1
	1.11667	231.4		1.11667	227.1		1.11667	155.9		1.11667	115.4
	1.13333	232.9		1.13333	228.4		1.13333	157.3		1.13333	115.7
	1.15	234.7		1.15	230.2		1.15	158.4		1.15	116
	1.16667	236		1.16667	231.6		1.16667	159.7		1.16667	116.4
	1.18333	237.6		1.18333	232.9		1.18333	160.8		1.18333	116.8
	1.2	239		1.2	234.3		1.2	162.1		1.2	116.8
	1.21667	240.6		1.21667	235.7		1.21667	163.2		1.21667	117
	1.23333	241.9		1.23333	235.7		1.23333	164.2		1.23333	117.4
	1.25	243.1		1.25	237.1		1.25	164.2		1.25	117.7
	1.26667	244.7		1.26667	238.4		1.26667	165.4		1.26667	117.9
	1.28333	246.1		1.28333	239.9		1.28333	166.3		1.28333	118.3
	1.3	247		1.3	241.2		1.3	167.5		1.3	118.6
	1.31667	248.7		1.31667	242.3		1.31667	168.6		1.31667	118.8
	1.33333	249.8		1.33333	243.6		1.33333	169.7		1.33333	119.2
	1.35	249.8		1.35	244.9		1.35	170.7		1.35	119.6
	1.36667	251		1.36667	246.3		1.36667	171.9		1.36667	119.8
	1.38333	252.2		1.38333	247.3		1.38333	172.7		1.38333	120.1
	1.4	253.6		1.4	248.6		1.4	173.7		1.4	120.4
	1.41667	254.8		1.41667	249.9		1.41667	174.7		1.41667	120.6
	1.43333	256		1.43333	250.9		1.43333	175.7		1.43333	121
	1.45	257.3		1.45	252.1		1.45	176.4		1.45	121.3
	1.46667	258.4		1.46667	252.1		1.46667	177.6		1.46667	121.3
	1.48333	259.3		1.48333	253.2		1.48333	177.6		1.48333	121.7
	1.5	260.4		1.5	254.5		1.5	178.5		1.5	121.9
	1.51667	261.6		1.51667	255.6		1.51667	179.5		1.51667	122.1
	1.53333	262.8		1.53333	256.7		1.53333	180.3		1.53333	122.4
	1.55	263.8		1.55	257.9		1.55	181.2		1.55	122.6
	1.56667	264.8		1.56667	258.8		1.56667	182.1		1.56667	123
	1.58333	265.9		1.58333	259.8		1.58333	182.8		1.58333	123.3
	1.6	265.9		1.6	260.8		1.6	183.9		1.6	123.6
	1.61667	266.9		1.61667	261.9		1.61667	184.6		1.61667	124
	1.63333	267.9		1.63333	262.8		1.63333	185.5		1.63333	124.2
	1.65	269		1.65	263.8		1.65	186.3		1.65	124.5
	1.66667	270		1.66667	264.8		1.66667	187.2		1.66667	124.7
	1.68333	270.9		1.68333	265.8		1.68333	187.9		1.68333	124.9
	1.7	271.9		1.7	265.8		1.7	188.7		1.7	124.9
	1.71667	272.8		1.71667	266.6		1.71667	188.7		1.71667	125.3
	1.73333	273.6		1.73333	267.8		1.73333	189.5		1.73333	125.5
	1.75	274.5		1.75	268.6		1.75	190.3		1.75	125.8
	1.76667	275.5		1.76667	269.6		1.76667	191		1.76667	126
	1.78333	276.4		1.78333	270.5		1.78333	191.7		1.78333	126.2
	1.8	277.2		1.8	271.3		1.8	192.6		1.8	126.4
	1.81667	278		1.81667	272.2		1.81667	193.2		1.81667	126.6
	1.83333	279		1.83333	273		1.83333	193.9		1.83333	126.9
	1.85	279.7		1.85	273.8		1.85	194.6		1.85	127.2
	1.86667	280.5		1.86667	274.6		1.86667	195.4		1.86667	127.4
	1.88333	280.5		1.88333	275.4		1.88333	196		1.88333	127.6
	1.9	281.3		1.9	275.4		1.9	196.7		1.9	127.9
	1.91667	282.2		1.91667	276.4		1.91667	197.4		1.91667	128.1
	1.93333	282.9		1.93333	277.1		1.93333	198		1.93333	128.1
	1.95	283.7		1.95	278		1.95	198		1.95	128.3
	1.96667	284.4		1.96667	278.5		1.96667	198.7		1.96667	128.6
	1.98333	285.2		1.98333	279.5		1.98333	199.5		1.98333	128.8
	2	285.7		2	280.3		2	200.1		2	129
	2.01667	286.5		2.01667	280.8		2.01667	200.8		2.01667	129.1
	2.03333	287.3		2.03333	281.7		2.03333	201.3		2.03333	129.4
	2.05	287.9		2.05	282.5		2.05	202.1		2.05	129.6
	2.06667	288.6		2.06667	283.1		2.06667	202.7		2.06667	129.8
	2.08333	289.3		2.08333	283.8		2.08333	203.1		2.08333	130.1
	2.1	289.9		2.1	284.5		2.1	203.9		2.1	130.2
	2.11667	289.9		2.11667	285.4		2.11667	204.4		2.11667	130.5
	2.13333	290.5		2.13333	285.9		2.13333	204.9		2.13333	130.6
	2.15	291.2		2.15	286.6		2.15	205.5		2.15	130.8
	2.16667	291.8		2.16667	287.1		2.16667	205.5		2.16667	130.8
	2.18333	292.4		2.18333	287.1		2.18333	206.2		2.18333	131
	2.2	293		2.2	287.9		2.2	206.8		2.2	131.2
	2.21667	293.7		2.21667	288.5		2.21667	207.3		2.21667	131.4
	2.23333	294.2		2.23333	289.1		2.23333	207.8		2.23333	131.5
	2.25	294.8		2.25	289.7		2.25	208.4		2.25	131.8
	2.26667	295.4		2.26667	290.1		2.26667	208.9		2.26667	132
	2.28333	296		2.28333	290.8		2.28333	209.5		2.28333	132
	2.3	296.5		2.3	291.5		2.3	210.1		2.3	132.2
	2.31667	297.1		2.31667	292		2.31667	210.5		2.31667	132.4
	2.33333	297.1		2.33333	292.6		2.33333	211		2.33333	132.7
	2.35	297.7		2.35	293.2		2.35	211.6		2.35	132.9
	2.36667	298.1		2.36667	293.9		2.36667	212.1		2.36667	133.1
	2.38333	298.7		2.38333	294.3		2.38333	212.1		2.38333	133.1
	2.4	299.3		2.4	294.8		2.4	212.6		2.4	133.3
	2.41667	299.8		2.41667	294.8		2.41667	213.1		2.41667	133.5
	2.43333	300.3		2.43333	295.5		2.43333	213.6		2.43333	133.7
	2.45	300.8		2.45	295.9		2.45	214		2.45	133.9
	2.46667	301.4		2.46667	296.5		2.46667	214.4		2.46667	134
	2.48333	301.9		2.48333	297.1		2.48333	215		2.48333	134.2
	2.5	302.4		2.5	297.6		2.5	215.4		2.5	134.3
	2.51667	302.9		2.51667	298		2.51667	215.9		2.51667	134.5
	2.53333	303.4		2.53333	298.5		2.53333	216.3		2.53333	134.7
	2.55	303.7		2.55	298.9		2.55	216.8		2.55	134.8
	2.56667	304.3		2.56667	299.6		2.56667	217.2		2.56667	135
	2.58333	304.3		2.58333	300		2.58333	217.6		2.58333	135.1
	2.6	304.7		2.6	300.6		2.6	218.1		2.6	135.5
	2.61667	305.1		2.61667	301		2.61667	218.6		2.61667	135.5
	2.63333	305.6		2.63333	301.5		2.63333	218.6		2.63333	135.5
	2.65	306.1		2.65	301.5		2.65	219		2.65	135.7
	2.66667	306.4		2.66667	302.1		2.66667	219.4		2.66667	135.8
	2.68333	306.7		2.68333	302.7		2.68333	219.8		2.68333	135.9
	2.7	307.1		2.7	303.2		2.7	220.3		2.7	136.1
	2.71667	307.6		2.71667	303.6		2.71667	220.6		2.71667	136.3
	2.73333	308		2.73333	304.2		2.73333	221.1		2.73333	136.5
	2.75	308.5		2.75	304.6		2.75	221.5		2.75	136.6
	2.76667	308.9		2.76667	305.2		2.76667	221.8		2.76667	136.8
	2.78333	309.3		2.78333	305.5		2.78333	222.3		2.78333	136.9
	2.8	309.8		2.8	305.9		2.8	222.7		2.8	137
	2.81667	309.8		2.81667	306.3		2.81667	223		2.81667	137.2
	2.83333	310.2		2.83333	306.7		2.83333	223.4		2.83333	137.3
	2.85	310.6		2.85	306.7		2.85	223.8		2.85	137.5
	2.86667	311		2.86667	307.5		2.86667	223.8		2.86667	137.5
	2.88333	311.3		2.88333	307.5		2.88333	224.1		2.88333	137.7
	2.9	311.8		2.9	307.9		2.9	224.5		2.9	137.8
	2.91667	312.1		2.91667	308.3		2.91667	224.9		2.91667	137.9
	2.93333	312.5		2.93333	308.7		2.93333	225.2		2.93333	138
	2.95	312.9		2.95	309.1		2.95	225.6		2.95	138.2
	2.96667	313.2		2.96667	309.6		2.96667	225.9		2.96667	138.3
	2.98333	313.6		2.98333	309.9		2.98333	226.3		2.98333	138.5
	3	313.9		3	310.2		3	226.7		3	138.5
	3.01667	314.3		3.01667	310.6		3.01667	226.9		3.01667	138.7
	3.03333	314.6		3.03333	311		3.03333	227.3		3.03333	138.8
	3.05	314.6		3.05	311.3		3.05	227.6		3.05	138.9
	3.06667	314.9		3.06667	311.6		3.06667	228		3.06667	139
	3.08333	315.2		3.08333	312		3.08333	228.3		3.08333	139.2
	3.1	315.6		3.1	312.3		3.1	228.3		3.1	139.2
	3.11667	315.9		3.11667	312.3		3.11667	228.7		3.11667	139.3
	3.13333	316.3		3.13333	312.7		3.13333	229		3.13333	139.5
	3.15	316.6		3.15	313.1		3.15	229.3		3.15	139.6
	3.16667	316.8		3.16667	313.5		3.16667	229.6		3.16667	139.7
	3.18333	317.2		3.18333	313.7		3.18333	229.9		3.18333	139.8
	3.2	317.5		3.2	314		3.2	230.3		3.2	139.9
	3.21667	317.7		3.21667	314.3		3.21667	230.5		3.21667	140
	3.23333	318		3.23333	314.6		3.23333	230.8		3.23333	140.2
	3.25	318.4		3.25	314.9		3.25	231.1		3.25	140.3
	3.26667	318.7		3.26667	315.2		3.26667	231.4		3.26667	140.4
	3.28333	318.7		3.28333	315.4		3.28333	231.7		3.28333	140.6
	3.3	319.2		3.3	315.9		3.3	232		3.3	140.8
	3.31667	319.5		3.31667	316.2		3.31667	232.3		3.31667	140.9
	3.33333	319.5		3.33333	316.5		3.33333	232.3		3.33333	140.9
	3.35	319.8		3.35	316.5		3.35	232.5		3.35	141
	3.36667	320		3.36667	316.7		3.36667	232.8		3.36667	141.1
	3.38333	320.3		3.38333	317		3.38333	233.1		3.38333	141.2
	3.4	320.5		3.4	317.2		3.4	233.3		3.4	141.5
	3.41667	320.9		3.41667	317.5		3.41667	233.6		3.41667	141.6
	3.43333	321.1		3.43333	317.7		3.43333	233.9		3.43333	141.7
	3.45	321.4		3.45	318		3.45	234.1		3.45	141.8
	3.46667	321.6		3.46667	318.3		3.46667	234.4		3.46667	142
	3.48333	321.8		3.48333	318.6		3.48333	234.6		3.48333	142.1
	3.5	322.1		3.5	318.8		3.5	234.9		3.5	142.2
	3.51667	322.5		3.51667	319.1		3.51667	235		3.51667	142.3
	3.53333	322.6		3.53333	319.3		3.53333	235.3		3.53333	142.3
	3.55	322.9		3.55	319.6		3.55	235.6		3.55	142.5
	3.56667	322.9		3.56667	319.6		3.56667	235.6		3.56667	142.5
	3.58333	323.1		3.58333	319.8		3.58333	235.8		3.58333	142.6
	3.6	323.3		3.6	320.1		3.6	236.1		3.6	142.7
	3.61667	323.5		3.61667	320.4		3.61667	236.3		3.61667	142.9
	3.63333	323.9		3.63333	320.6		3.63333	236.5		3.63333	143
	3.65	324.1		3.65	320.8		3.65	236.6		3.65	143.1
	3.66667	324.3		3.66667	321.1		3.66667	237		3.66667	143.1
	3.68333	324.6		3.68333	321.3		3.68333	237.2		3.68333	143.3
	3.7	324.8		3.7	321.5		3.7	237.4		3.7	143.4
	3.71667	325		3.71667	321.8		3.71667	237.7		3.71667	143.5
	3.73333	325.2		3.73333	322		3.73333	237.9		3.73333	143.6
	3.75	325.4		3.75	322.2		3.75	238.1		3.75	143.9
	3.76667	325.7		3.76667	322.4		3.76667	238.3		3.76667	143.9
	3.78333	325.9		3.78333	322.7		3.78333	238.5		3.78333	144
	3.8	325.9		3.8	322.9		3.8	238.5		3.8	144
	3.81667	326.1		3.81667	322.9		3.81667	238.7		3.81667	144.1
	3.83333	326.3		3.83333	323		3.83333	239		3.83333	144.1
	3.85	326.5		3.85	323.2		3.85	239.2		3.85	144.2
	3.86667	326.7		3.86667	323.5		3.86667	239.4		3.86667	144.3
	3.88333	327		3.88333	323.7		3.88333	239.6		3.88333	144.4
	3.9	327.2		3.9	323.8		3.9	239.8		3.9	144.5
	3.91667	327.4		3.91667	324.2		3.91667	240		3.91667	144.5
	3.93333	327.6		3.93333	324.4		3.93333	240.2		3.93333	144.6
	3.95	327.7		3.95	324.6		3.95	240.3		3.95	144.7
	3.96667	327.9		3.96667	324.8		3.96667	240.5		3.96667	144.8
	3.98333	328		3.98333	325		3.98333	240.9		3.98333	144.9
	4	328.3		4	325.3		4	241		4	145
	4.01667	328.4		4.01667	325.3		4.01667	241.2		4.01667	145.1
	4.03333	328.4		4.03333	325.4		4.03333	241.4		4.03333	145.1
	4.05	328.6		4.05	325.5		4.05	241.4		4.05	145.2
	4.06667	328.8		4.06667	325.6		4.06667	241.6		4.06667	145.3
	4.08333	329		4.08333	325.9		4.08333	241.8		4.08333	145.3
	4.1	329.2		4.1	326		4.1	242		4.1	145.4
	4.11667	329.4		4.11667	326.2		4.11667	242.2		4.11667	145.5
	4.13333	329.6		4.13333	326.5		4.13333	242.4		4.13333	145.6
	4.15	329.8		4.15	326.8		4.15	242.5		4.15	145.7
	4.16667	329.9		4.16667	326.9		4.16667	242.7		4.16667	145.8
	4.18333	330.1		4.18333	327		4.18333	242.9		4.18333	145.9
	4.2	330.3		4.2	327.1		4.2	243.1		4.2	146
	4.21667	330.4		4.21667	327.3		4.21667	243.2		4.21667	146
	4.23333	330.6		4.23333	327.6		4.23333	243.4		4.23333	146.2
	4.25	330.8		4.25	327.6		4.25	243.6		4.25	146.3
	4.26667	330.8		4.26667	327.7		4.26667	243.7		4.26667	146.3
	4.28333	330.9		4.28333	327.8		4.28333	243.7		4.28333	146.4
	4.3	331.1		4.3	328		4.3	243.9		4.3	146.4
	4.31667	331.4		4.31667	328.1		4.31667	244		4.31667	146.5
	4.33333	331.5		4.33333	328.2		4.33333	244.2		4.33333	146.6
	4.35	331.6		4.35	328.4		4.35	244.4		4.35	146.6
	4.36667	331.8		4.36667	328.6		4.36667	244.5		4.36667	146.8
	4.38333	332		4.38333	328.8		4.38333	244.7		4.38333	146.8
	4.4	332.1		4.4	328.9		4.4	244.9		4.4	146.9
	4.41667	332.2		4.41667	329		4.41667	245		4.41667	146.9
	4.43333	332.4		4.43333	329.1		4.43333	245.2		4.43333	147
	4.45	332.5		4.45	329.2		4.45	245.3		4.45	147.1
	4.46667	332.6		4.46667	329.4		4.46667	245.4		4.46667	147.1
	4.48333	332.6		4.48333	329.4		4.48333	245.7		4.48333	147.2
	4.5	332.8		4.5	329.5		4.5	245.8		4.5	147.2
	4.51667	333		4.51667	329.7		4.51667	245.8		4.51667	147.2
	4.53333	333.2		4.53333	329.9		4.53333	245.9		4.53333	147.4
	4.55	333.3		4.55	330		4.55	246		4.55	147.6
	4.56667	333.4		4.56667	330.2		4.56667	246.2		4.56667	147.6
	4.58333	333.6		4.58333	330.3		4.58333	246.4		4.58333	147.6
	4.6	333.7		4.6	330.5		4.6	246.5		4.6	147.7
	4.61667	333.9		4.61667	330.7		4.61667	246.6		4.61667	147.8
	4.63333	334		4.63333	330.8		4.63333	246.8		4.63333	147.9
	4.65	334.2		4.65	330.9		4.65	246.9		4.65	147.9
	4.66667	334.3		4.66667	330.9		4.66667	247.1		4.66667	148
	4.68333	334.4		4.68333	331		4.68333	247.2		4.68333	148.1
	4.7	334.6		4.7	331.3		4.7	247.3		4.7	148.1
	4.71667	334.7		4.71667	331.3		4.71667	247.4		4.71667	148.2
	4.73333	334.7		4.73333	331.5		4.73333	247.6		4.73333	148.3
	4.75	334.7		4.75	331.6		4.75	247.6		4.75	148.4
	4.76667	334.9		4.76667	331.8		4.76667	247.8		4.76667	148.6
	4.78333	335		4.78333	331.8		4.78333	247.9		4.78333	148.7
	4.8	335.2		4.8	331.9		4.8	248		4.8	148.7
	4.81667	335.4		4.81667	332		4.81667	248.1		4.81667	148.7
	4.83333	335.5		4.83333	332		4.83333	248.3		4.83333	148.7
	4.85	335.6		4.85	332.2		4.85	248.4		4.85	148.8
	4.86667	335.8		4.86667	332.3		4.86667	248.5		4.86667	148.9
	4.88333	335.8		4.88333	332.4		4.88333	248.6		4.88333	148.9
	4.9	335.9		4.9	332.5		4.9	248.7		4.9	148.9
	4.91667	336		4.91667	332.6		4.91667	248.8		4.91667	149
	4.93333	336.2		4.93333	332.7		4.93333	249		4.93333	149
	4.95	336.3		4.95	332.8		4.95	249.1		4.95	149
	4.96667	336.3		4.96667	332.9		4.96667	249.2		4.96667	149.1
	4.98333	336.4		4.98333	333		4.98333	249.2		4.98333	149.1
	5	336.6		5	333		5	249.3		5	149.2
	5.01667	336.7		5.01667	333.2		5.01667	249.4		5.01667	149.2
	5.03333	336.7		5.03333	333.3		5.03333	249.6		5.03333	149.4
	5.05	336.7		5.05	333.5		5.05	249.7		5.05	149.4
	5.06667	336.8		5.06667	333.5		5.06667	249.8		5.06667	149.5
	5.08333	337		5.08333	333.6		5.08333	249.9		5.08333	149.5
	5.1	337.1		5.1	333.7		5.1	250		5.1	149.6
	5.11667	337.3		5.11667	333.9		5.11667	250.1		5.11667	149.6
	5.13333	337.4		5.13333	333.9		5.13333	250.2		5.13333	149.8
	5.15	337.6		5.15	334		5.15	250.4		5.15	149.8
	5.16667	337.6		5.16667	334.2		5.16667	250.5		5.16667	149.8
	5.18333	337.8		5.18333	334.3		5.18333	250.6		5.18333	149.9
	5.2	337.8		5.2	334.4		5.2	250.7		5.2	149.9
	5.21667	337.9		5.21667	334.5		5.21667	250.7		5.21667	150
	5.23333	338		5.23333	334.5		5.23333	250.8		5.23333	150
	5.25	338.1		5.25	334.6		5.25	250.9		5.25	150.1
	5.26667	338.1		5.26667	334.6		5.26667	251		5.26667	150.1
	5.28333	338.3		5.28333	334.7		5.28333	251.1		5.28333	150.2
	5.3	338.3		5.3	334.9		5.3	251.2		5.3	150.2
	5.31667	338.5		5.31667	334.9		5.31667	251.3		5.31667	150.2
	5.33333	338.5		5.33333	335.1		5.33333	251.4		5.33333	150.3
	5.35	338.6		5.35	335.2		5.35	251.5		5.35	150.3
	5.36667	338.8		5.36667	335.3		5.36667	251.6		5.36667	150.5
	5.38333	338.9		5.38333	335.4		5.38333	251.7		5.38333	150.5
	5.4	338.9		5.4	335.4		5.4	251.8		5.4	150.5
	5.41667	338.9		5.41667	335.6		5.41667	251.9		5.41667	150.6
	5.43333	339		5.43333	335.6		5.43333	252		5.43333	150.7
	5.45	339.1		5.45	335.7		5.45	252		5.45	150.7
	5.46667	339.2		5.46667	335.7		5.46667	252.1		5.46667	150.8
	5.48333	339.3		5.48333	335.7		5.48333	252.2		5.48333	150.8
	5.5	339.3		5.5	335.8		5.5	252.3		5.5	151
	5.51667	339.4		5.51667	335.9		5.51667	252.4		5.51667	151
	5.53333	339.5		5.53333	335.9		5.53333	252.5		5.53333	151
	5.55	339.6		5.55	336		5.55	252.6		5.55	151.1
	5.56667	339.7		5.56667	336.1		5.56667	252.6		5.56667	151.1
	5.58333	339.8		5.58333	336.2		5.58333	252.7		5.58333	151.2
	5.6	339.9		5.6	336.3		5.6	252.8		5.6	151.3
	5.61667	340		5.61667	336.4		5.61667	252.9		5.61667	151.4
	5.63333	340		5.63333	336.5		5.63333	253		5.63333	151.4
	5.65	340.1		5.65	336.6		5.65	253		5.65	151.4
	5.66667	340.2		5.66667	336.7		5.66667	253.2		5.66667	151.4
	5.68333	340.2		5.68333	336.7		5.68333	253.2		5.68333	151.4
	5.7	340.4		5.7	336.7		5.7	253.3		5.7	151.5
	5.71667	340.5		5.71667	336.8		5.71667	253.3		5.71667	151.5
	5.73333	340.5		5.73333	336.9		5.73333	253.4		5.73333	151.6
	5.75	340.6		5.75	337		5.75	253.5		5.75	151.7
	5.76667	340.8		5.76667	337		5.76667	253.6		5.76667	151.8
	5.78333	340.9		5.78333	337.1		5.78333	253.7		5.78333	151.8
	5.8	341		5.8	337.2		5.8	253.7		5.8	151.9
	5.81667	341		5.81667	337.2		5.81667	253.8		5.81667	151.9
	5.83333	341		5.83333	337.3		5.83333	253.9		5.83333	151.9
	5.85	341.2		5.85	337.3		5.85	254		5.85	152
	5.86667	341.3		5.86667	337.4		5.86667	254.1		5.86667	152
	5.88333	341.3		5.88333	337.5		5.88333	254.2		5.88333	152
	5.9	341.4		5.9	337.7		5.9	254.2		5.9	152.1
	5.91667	341.4		5.91667	337.8		5.91667	254.2		5.91667	152.1
	5.93333	341.4		5.93333	337.8		5.93333	254.3		5.93333	152.1
	5.95	341.6		5.95	337.8		5.95	254.4		5.95	152.2
	5.96667	341.7		5.96667	337.9		5.96667	254.4		5.96667	152.2
	5.98333	341.8		5.98333	338.1		5.98333	254.6		5.98333	152.3
	6	341.8		6	338.1		6	254.7		6	152.4
	6.01667	341.9		6.01667	338.1		6.01667	254.7		6.01667	152.4
	6.03333	341.9		6.03333	338.3		6.03333	254.8		6.03333	152.4
	6.05	342		6.05	338.3		6.05	254.9		6.05	152.4
	6.06667	342.1		6.06667	338.4		6.06667	254.9		6.06667	152.5
	6.08333	342.1		6.08333	338.5		6.08333	255		6.08333	152.5
	6.1	342.2		6.1	338.7		6.1	255.1		6.1	152.5
	6.11667	342.2		6.11667	338.8		6.11667	255.1		6.11667	152.5
	6.13333	342.2		6.13333	338.8		6.13333	255.1		6.13333	152.5
	6.15	342.3		6.15	338.9		6.15	255.2		6.15	152.7
	6.16667	342.4		6.16667	338.9		6.16667	255.3		6.16667	152.7
	6.18333	342.4		6.18333	339		6.18333	255.4		6.18333	152.7
	6.2	342.6		6.2	339		6.2	255.4		6.2	152.8
	6.21667	342.6		6.21667	339		6.21667	255.5		6.21667	152.9
	6.23333	342.7		6.23333	339.1		6.23333	255.6		6.23333	152.9
	6.25	342.8		6.25	339.1		6.25	255.6		6.25	152.9
	6.26667	342.9		6.26667	339.2		6.26667	255.7		6.26667	153.1
	6.28333	342.9		6.28333	339.3		6.28333	255.7		6.28333	153.1
	6.3	342.9		6.3	339.3		6.3	255.9		6.3	153.1
	6.31667	342.9		6.31667	339.4		6.31667	255.9		6.31667	153.1
	6.33333	343.1		6.33333	339.5		6.33333	256		6.33333	153.2
	6.35	343.2		6.35	339.5		6.35	256		6.35	153.2
	6.36667	343.4		6.36667	339.6		6.36667	256		6.36667	153.3
	6.38333	343.4		6.38333	339.6		6.38333	256.1		6.38333	153.4
	6.4	343.4		6.4	339.7		6.4	256.1		6.4	153.4
	6.41667	343.4		6.41667	339.8		6.41667	256.2		6.41667	153.4
	6.43333	343.4		6.43333	339.8		6.43333	256.3		6.43333	153.4
	6.45	343.5		6.45	339.8		6.45	256.3		6.45	153.4
	6.46667	343.7		6.46667	339.8		6.46667	256.4		6.46667	153.4
	6.48333	343.7		6.48333	339.9		6.48333	256.5		6.48333	153.4
	6.5	343.8		6.5	340		6.5	256.5		6.5	153.5
	6.51667	343.9		6.51667	340.1		6.51667	256.5		6.51667	153.5
	6.53333	343.9		6.53333	340.1		6.53333	256.7		6.53333	153.6
	6.55	343.9		6.55	340.2		6.55	256.7		6.55	153.6
	6.56667	344		6.56667	340.3		6.56667	256.8		6.56667	153.6
	6.58333	344.1		6.58333	340.4		6.58333	256.8		6.58333	153.6
	6.6	344.1		6.6	340.4		6.6	256.9		6.6	153.7
	6.61667	344.2		6.61667	340.4		6.61667	256.9		6.61667	153.7
	6.63333	344.2		6.63333	340.4		6.63333	257		6.63333	153.7
	6.65	344.2		6.65	340.4		6.65	257		6.65	153.8
	6.66667	344.2		6.66667	340.4		6.66667	257.1		6.66667	153.8
	6.68333	344.2		6.68333	340.4		6.68333	257.2		6.68333	153.9
	6.7	344.3		6.7	340.6		6.7	257.2		6.7	153.9
	6.71667	344.4		6.71667	340.6		6.71667	257.3		6.71667	154
	6.73333	344.5		6.73333	340.7		6.73333	257.3		6.73333	154
	6.75	344.5		6.75	340.9		6.75	257.4		6.75	154
	6.76667	344.5		6.76667	340.9		6.76667	257.4		6.76667	154
	6.78333	344.5		6.78333	340.9		6.78333	257.5		6.78333	154
	6.8	344.6		6.8	341		6.8	257.5		6.8	154.1
	6.81667	344.7		6.81667	341		6.81667	257.6		6.81667	154.1
	6.83333	344.8		6.83333	341		6.83333	257.6		6.83333	154.2
	6.85	344.8		6.85	341		6.85	257.6		6.85	154.2
	6.86667	344.8		6.86667	341.1		6.86667	257.7		6.86667	154.3
	6.88333	344.9		6.88333	341.2		6.88333	257.8		6.88333	154.3
	6.9	344.9		6.9	341.4		6.9	257.8		6.9	154.3
	6.91667	345.1		6.91667	341.5		6.91667	257.8		6.91667	154.3
	6.93333	345.1		6.93333	341.5		6.93333	257.9		6.93333	154.4
	6.95	345.1		6.95	341.5		6.95	258		6.95	154.4
	6.96667	345.2		6.96667	341.5		6.96667	258		6.96667	154.4
	6.98333	345.2		6.98333	341.5		6.98333	258.1		6.98333	154.5
	7	345.2		7	341.5		7	258.1		7	154.5
	7.01667	345.2		7.01667	341.5		7.01667	258.2		7.01667	154.5
	7.03333	345.4		7.03333	341.6		7.03333	258.2		7.03333	154.5
	7.05	345.4		7.05	341.7		7.05	258.3		7.05	154.6
	7.06667	345.4		7.06667	341.8		7.06667	258.3		7.06667	154.6
	7.08333	345.4		7.08333	341.8		7.08333	258.4		7.08333	154.6
	7.1	345.4		7.1	341.8		7.1	258.5		7.1	154.7
	7.11667	345.4		7.11667	341.9		7.11667	258.5		7.11667	154.7
	7.13333	345.4		7.13333	341.9		7.13333	258.5		7.13333	154.7
	7.15	345.4		7.15	341.9		7.15	258.5		7.15	154.8
	7.16667	345.5		7.16667	341.9		7.16667	258.6		7.16667	154.8
	7.18333	345.6		7.18333	341.9		7.18333	258.6		7.18333	154.9
	7.2	345.7		7.2	342		7.2	258.6		7.2	154.9
	7.21667	345.8		7.21667	342		7.21667	258.7		7.21667	154.9
	7.23333	345.8		7.23333	342.1		7.23333	258.8		7.23333	154.9
	7.25	345.9		7.25	342.1		7.25	258.8		7.25	154.9
	7.26667	345.9		7.26667	342.1		7.26667	258.9		7.26667	155
	7.28333	345.9		7.28333	342.1		7.28333	258.9		7.28333	155
	7.3	345.9		7.3	342.2		7.3	258.9		7.3	155
	7.31667	345.9		7.31667	342.3		7.31667	259		7.31667	155
	7.33333	346		7.33333	342.3		7.33333	259		7.33333	155.1
	7.35	346		7.35	342.3		7.35	259		7.35	155.1
	7.36667	346		7.36667	342.4		7.36667	259.1		7.36667	155.2
	7.38333	346.1		7.38333	342.4		7.38333	259.1		7.38333	155.2
	7.4	346.2		7.4	342.4		7.4	259.1		7.4	155.2
	7.41667	346.2		7.41667	342.4		7.41667	259.2		7.41667	155.2
	7.43333	346.3		7.43333	342.4		7.43333	259.3		7.43333	155.3
	7.45	346.3		7.45	342.5		7.45	259.3		7.45	155.3
	7.46667	346.4		7.46667	342.6		7.46667	259.3		7.46667	155.3
	7.48333	346.4		7.48333	342.7		7.48333	259.4		7.48333	155.4
	7.5	346.5		7.5	342.8		7.5	259.4		7.5	155.4
	7.51667	346.5		7.51667	342.9		7.51667	259.5		7.51667	155.4
	7.53333	346.5		7.53333	342.9		7.53333	259.5		7.53333	155.4
	7.55	346.5		7.55	343		7.55	259.5		7.55	155.5
	7.56667	346.5		7.56667	343		7.56667	259.6		7.56667	155.5
	7.58333	346.5		7.58333	343		7.58333	259.6		7.58333	155.5
	7.6	346.5		7.6	343		7.6	259.6		7.6	155.6
	7.61667	346.6		7.61667	343.1		7.61667	259.7		7.61667	155.6
	7.63333	346.6		7.63333	343.1		7.63333	259.7		7.63333	155.6
	7.65	346.7		7.65	343.1		7.65	259.8		7.65	155.6
	7.66667	346.7		7.66667	343.1		7.66667	259.8		7.66667	155.6
	7.68333	346.7		7.68333	343.1		7.68333	259.9		7.68333	155.6
	7.7	346.8		7.7	343.2		7.7	259.9		7.7	155.7
	7.71667	346.9		7.71667	343.2		7.71667	259.9		7.71667	155.8
	7.73333	347		7.73333	343.2		7.73333	259.9		7.73333	155.8
	7.75	347		7.75	343.2		7.75	260		7.75	155.9
	7.76667	347		7.76667	343.3		7.76667	260.1		7.76667	155.9
	7.78333	347.1		7.78333	343.3		7.78333	260.1		7.78333	155.9
	7.8	347.1		7.8	343.3		7.8	260.1		7.8	155.9
	7.81667	347.1		7.81667	343.4		7.81667	260.2		7.81667	155.9
	7.83333	347.1		7.83333	343.4		7.83333	260.2		7.83333	155.9
	7.85	347.1		7.85	343.4		7.85	260.2		7.85	155.9
	7.86667	347.1		7.86667	343.4		7.86667	260.2		7.86667	156
	7.88333	347.2		7.88333	343.5		7.88333	260.3		7.88333	156
	7.9	347.3		7.9	343.5		7.9	260.3		7.9	156.1
	7.91667	347.3		7.91667	343.6		7.91667	260.3		7.91667	156.1
	7.93333	347.3		7.93333	343.7		7.93333	260.4		7.93333	156.1
	7.95	347.4		7.95	343.7		7.95	260.4		7.95	156.2
	7.96667	347.4		7.96667	343.8		7.96667	260.4		7.96667	156.3
	7.98333	347.4		7.98333	343.8		7.98333	260.5		7.98333	156.3
	8	347.4		8	343.8		8	260.5		8	156.3
	8.01667	347.5		8.01667	343.9		8.01667	260.6		8.01667	156.3
	8.03333	347.5		8.03333	343.9		8.03333	260.6		8.03333	156.3
	8.05	347.5		8.05	343.9		8.05	260.6		8.05	156.3
	8.06667	347.5		8.06667	343.9		8.06667	260.7		8.06667	156.3
	8.08333	347.5		8.08333	343.9		8.08333	260.7		8.08333	156.3
	8.1	347.7		8.1	343.9		8.1	260.7		8.1	156.4
	8.11667	347.7		8.11667	344		8.11667	260.8		8.11667	156.4
	8.13333	347.7		8.13333	344		8.13333	260.8		8.13333	156.4
	8.15	347.7		8.15	344.2		8.15	260.8		8.15	156.5
	8.16667	347.8		8.16667	344.2		8.16667	260.8		8.16667	156.5
	8.18333	347.8		8.18333	344.2		8.18333	260.9		8.18333	156.5
	8.2	347.9		8.2	344.2		8.2	260.9		8.2	156.5
	8.21667	347.9		8.21667	344.2		8.21667	260.9		8.21667	156.5
	8.23333	347.9		8.23333	344.3		8.23333	261		8.23333	156.5
	8.25	348		8.25	344.3		8.25	261		8.25	156.5
	8.26667	348		8.26667	344.4		8.26667	261		8.26667	156.5
	8.28333	348.1		8.28333	344.4		8.28333	261		8.28333	156.6
	8.3	348.1		8.3	344.4		8.3	261.1		8.3	156.6
	8.31667	348.1		8.31667	344.5		8.31667	261.1		8.31667	156.6
	8.33333	348.1		8.33333	344.5		8.33333	261.1		8.33333	156.7
	8.35	348.2		8.35	344.5		8.35	261.1		8.35	156.8
	8.36667	348.3		8.36667	344.5		8.36667	261.2		8.36667	156.8
	8.38333	348.3		8.38333	344.5		8.38333	261.2		8.38333	156.8
	8.4	348.3		8.4	344.7		8.4	261.2		8.4	156.8
	8.41667	348.4		8.41667	344.7		8.41667	261.3		8.41667	156.8
	8.43333	348.4		8.43333	344.7		8.43333	261.3		8.43333	156.8
	8.45	348.4		8.45	344.7		8.45	261.4		8.45	156.8
	8.46667	348.4		8.46667	344.8		8.46667	261.4		8.46667	156.9
	8.48333	348.4		8.48333	344.8		8.48333	261.4		8.48333	156.9
	8.5	348.5		8.5	344.8		8.5	261.4		8.5	156.9
	8.51667	348.5		8.51667	344.9		8.51667	261.5		8.51667	156.9
	8.53333	348.6		8.53333	344.9		8.53333	261.5		8.53333	156.9
	8.55	348.6		8.55	344.9		8.55	261.5		8.55	156.9
	8.56667	348.6		8.56667	344.9		8.56667	261.6		8.56667	157.1
	8.58333	348.6		8.58333	344.9		8.58333	261.6		8.58333	157.1
	8.6	348.7		8.6	345		8.6	261.6		8.6	157.1
	8.61667	348.7		8.61667	345		8.61667	261.6		8.61667	157.1
	8.63333	348.7		8.63333	345.1		8.63333	261.7		8.63333	157.1
	8.65	348.7		8.65	345.1		8.65	261.7		8.65	157.1
	8.66667	348.7		8.66667	345.1		8.66667	261.7		8.66667	157.1
	8.68333	348.8		8.68333	345.1		8.68333	261.7		8.68333	157.1
	8.7	348.8		8.7	345.1		8.7	261.8		8.7	157.2
	8.71667	348.9		8.71667	345.2		8.71667	261.8		8.71667	157.2
	8.73333	348.9		8.73333	345.2		8.73333	261.9		8.73333	157.2
	8.75	348.9		8.75	345.3		8.75	261.9		8.75	157.2
	8.76667	348.9		8.76667	345.3		8.76667	261.9		8.76667	157.3
	8.78333	349.1		8.78333	345.3		8.78333	262		8.78333	157.3
	8.8	349.1		8.8	345.3		8.8	262		8.8	157.3
	8.81667	349.1		8.81667	345.3		8.81667	262		8.81667	157.3
	8.83333	349.1		8.83333	345.4		8.83333	262		8.83333	157.3
	8.85	349.1		8.85	345.4		8.85	262		8.85	157.3
	8.86667	349.1		8.86667	345.4		8.86667	262.1		8.86667	157.4
	8.88333	349.1		8.88333	345.4		8.88333	262.1		8.88333	157.4
	8.9	349.1		8.9	345.5		8.9	262.1		8.9	157.4
	8.91667	349.2		8.91667	345.5		8.91667	262.1		8.91667	157.4
	8.93333	349.2		8.93333	345.5		8.93333	262.1		8.93333	157.4
	8.95	349.2		8.95	345.5		8.95	262.2		8.95	157.4
	8.96667	349.2		8.96667	345.5		8.96667	262.2		8.96667	157.5
	8.98333	349.4		8.98333	345.5		8.98333	262.2		8.98333	157.5
	9	349.4		9	345.6		9	262.3		9	157.5
	9.01667	349.4		9.01667	345.6		9.01667	262.3		9.01667	157.5
	9.03333	349.4		9.03333	345.7		9.03333	262.3		9.03333	157.5
	9.05	349.4		9.05	345.7		9.05	262.3		9.05	157.6
	9.06667	349.4		9.06667	345.8		9.06667	262.4		9.06667	157.6
	9.08333	349.4		9.08333	345.9		9.08333	262.4		9.08333	157.6
	9.1	349.4		9.1	345.9		9.1	262.4		9.1	157.6
	9.11667	349.5		9.11667	345.9		9.11667	262.4		9.11667	157.6
	9.13333	349.6		9.13333	345.9		9.13333	262.4		9.13333	157.6
	9.15	349.6		9.15	345.9		9.15	262.4		9.15	157.6
	9.16667	349.6		9.16667	346		9.16667	262.5		9.16667	157.6
	9.18333	349.6		9.18333	346.1		9.18333	262.5		9.18333	157.6
	9.2	349.6		9.2	346.1		9.2	262.5		9.2	157.6
	9.21667	349.7		9.21667	346.1		9.21667	262.6		9.21667	157.7
	9.23333	349.8		9.23333	346.1		9.23333	262.6		9.23333	157.7
	9.25	349.8		9.25	346.1		9.25	262.7		9.25	157.7
	9.26667	349.9		9.26667	346.1		9.26667	262.7		9.26667	157.7
	9.28333	350		9.28333	346.1		9.28333	262.7		9.28333	157.9
	9.3	350		9.3	346.1		9.3	262.7		9.3	157.9
	9.31667	350		9.31667	346.1		9.31667	262.8		9.31667	157.9
	9.33333	350		9.33333	346.2		9.33333	262.8		9.33333	158
	9.35	349.9		9.35	346.2		9.35	262.8		9.35	158
	9.36667	349.9		9.36667	346.2		9.36667	262.8		9.36667	158
	9.38333	349.9		9.38333	346.2		9.38333	262.8		9.38333	158
	9.4	349.9		9.4	346.2		9.4	262.9		9.4	158
	9.41667	349.9		9.41667	346.2		9.41667	262.9		9.41667	158
	9.43333	350		9.43333	346.2		9.43333	262.9		9.43333	158
	9.45	350		9.45	346.3		9.45	263		9.45	158
	9.46667	350		9.46667	346.3		9.46667	263		9.46667	158
	9.48333	350.1		9.48333	346.3		9.48333	263		9.48333	158
	9.5	350.1		9.5	346.3		9.5	263		9.5	158
	9.51667	350.2		9.51667	346.4		9.51667	263		9.51667	158
	9.53333	350.2		9.53333	346.4		9.53333	263.1		9.53333	158.1
	9.55	350.2		9.55	346.5		9.55	263.1		9.55	158.1
	9.56667	350.2		9.56667	346.5		9.56667	263.1		9.56667	158.1
	9.58333	350.2		9.58333	346.6		9.58333	263.1		9.58333	158.1
	9.6	350.2		9.6	346.6		9.6	263.1		9.6	158.1
	9.61667	350.3		9.61667	346.6		9.61667	263.1		9.61667	158.1
	9.63333	350.3		9.63333	346.6		9.63333	263.2		9.63333	158.3
	9.65	350.3		9.65	346.7		9.65	263.2		9.65	158.3
	9.66667	350.4		9.66667	346.7		9.66667	263.2		9.66667	158.3
	9.68333	350.4		9.68333	346.7		9.68333	263.3		9.68333	158.3
	9.7	350.5		9.7	346.7		9.7	263.3		9.7	158.3
	9.71667	350.5		9.71667	346.7		9.71667	263.3		9.71667	158.3
	9.73333	350.5		9.73333	346.7		9.73333	263.3		9.73333	158.3
	9.75	350.5		9.75	346.8		9.75	263.3		9.75	158.3
	9.76667	350.5		9.76667	346.8		9.76667	263.4		9.76667	158.3
	9.78333	350.5		9.78333	346.8		9.78333	263.4		9.78333	158.3
	9.8	350.6		9.8	346.8		9.8	263.4		9.8	158.4
	9.81667	350.6		9.81667	346.8		9.81667	263.4		9.81667	158.4
	9.83333	350.7		9.83333	346.9		9.83333	263.4		9.83333	158.4
	9.85	350.8		9.85	346.9		9.85	263.5		9.85	158.4
	9.86667	350.8		9.86667	346.9		9.86667	263.5		9.86667	158.4
	9.88333	350.8		9.88333	346.9		9.88333	263.5		9.88333	158.4
	9.9	350.9		9.9	346.9		9.9	263.5		9.9	158.4
	9.91667	350.9		9.91667	347		9.91667	263.5		9.91667	158.4
	9.93333	350.9		9.93333	347		9.93333	263.5		9.93333	158.4
	9.95	350.9		9.95	347		9.95	263.6		9.95	158.4
	9.96667	350.9		9.96667	347.1		9.96667	263.6		9.96667	158.5
	9.98333	350.9		9.98333	347.1		9.98333	263.6		9.98333	158.5
	10	350.9		10	347.1		10	263.6		10	158.5
	10.0167	350.9		10.0167	347.1		10.0167	263.6		10.0167	158.5
	10.0333	350.9		10.0333	347.1		10.0333	263.6		10.0333	158.5
	10.05	350.9		10.05	347.1		10.05	263.7		10.05	158.5
	10.0667	350.9		10.0667	347.2		10.0667	263.7		10.0667	158.6
	10.0833	350.9		10.0833	347.2		10.0833	263.7		10.0833	158.6
	10.1	350.9		10.1	347.2		10.1	263.7		10.1	158.6
	10.1167	351		10.1167	347.2		10.1167	263.7		10.1167	158.6
	10.1333	351		10.1333	347.2		10.1333	263.8		10.1333	158.6
	10.15	351.1		10.15	347.2		10.15	263.8		10.15	158.7
	10.1667	351.2		10.1667	347.2		10.1667	263.8		10.1667	158.7
	10.1833	351.2		10.1833	347.2		10.1833	263.8		10.1833	158.7
	10.2	351.2		10.2	347.3		10.2	263.8		10.2	158.7
	10.2167	351.2		10.2167	347.4		10.2167	263.9		10.2167	158.7
	10.2333	351.2		10.2333	347.4		10.2333	263.9		10.2333	158.7
	10.25	351.2		10.25	347.4		10.25	264		10.25	158.8
	10.2667	351.2		10.2667	347.4		10.2667	264		10.2667	158.8
	10.2833	351.2		10.2833	347.4		10.2833	264		10.2833	158.8
	10.3	351.3		10.3	347.4		10.3	264		10.3	158.8
	10.3167	351.3		10.3167	347.5		10.3167	264		10.3167	158.8
	10.3333	351.3		10.3333	347.5		10.3333	264.1		10.3333	158.8
	10.35	351.4		10.35	347.5		10.35	264.1		10.35	158.8
	10.3667	351.4		10.3667	347.5		10.3667	264.1		10.3667	158.8
	10.3833	351.5		10.3833	347.5		10.3833	264.1		10.3833	158.8
	10.4	351.5		10.4	347.5		10.4	264.1		10.4	158.8
	10.4167	351.6		10.4167	347.5		10.4167	264.1		10.4167	158.8
	10.4333	351.6		10.4333	347.5		10.4333	264.2		10.4333	158.9
	10.45	351.6		10.45	347.5		10.45	264.2		10.45	158.9
	10.4667	351.6		10.4667	347.5		10.4667	264.2		10.4667	158.9
	10.4833	351.8		10.4833	347.6		10.4833	264.2		10.4833	158.9
	10.5	351.8		10.5	347.6		10.5	264.2		10.5	158.9
	10.5167	351.9		10.5167	347.6		10.5167	264.2		10.5167	158.9
	10.5333	351.9		10.5333	347.6		10.5333	264.3		10.5333	159
	10.55	351.9		10.55	347.6		10.55	264.3		10.55	159
	10.5667	351.9		10.5667	347.7		10.5667	264.3		10.5667	159
	10.5833	351.8		10.5833	347.7		10.5833	264.3		10.5833	159
	10.6	351.7		10.6	347.7		10.6	264.4		10.6	159
	10.6167	351.7		10.6167	347.8		10.6167	264.4		10.6167	159.1
	10.6333	351.7		10.6333	347.8		10.6333	264.4		10.6333	159.1
	10.65	351.7		10.65	347.9		10.65	264.4		10.65	159.1
	10.6667	351.8		10.6667	347.9		10.6667	264.4		10.6667	159.1
	10.6833	351.8		10.6833	348		10.6833	264.5		10.6833	159.1
	10.7	351.8		10.7	348		10.7	264.6		10.7	159.1
	10.7167	351.9		10.7167	348		10.7167	264.6		10.7167	159.1
	10.7333	351.9		10.7333	348		10.7333	264.6		10.7333	159.1
	10.75	351.9		10.75	348		10.75	264.7		10.75	159.1
	10.7667	351.9		10.7667	348		10.7667	264.7		10.7667	159.1
	10.7833	351.9		10.7833	348		10.7833	264.7		10.7833	159.1
	10.8	352		10.8	348		10.8	264.7		10.8	159.2
	10.8167	352.1		10.8167	348		10.8167	264.7		10.8167	159.2
	10.8333	352.1		10.8333	348.1		10.8333	264.7		10.8333	159.2
	10.85	352.1		10.85	348.2		10.85	264.8		10.85	159.2
	10.8667	352.1		10.8667	348.2		10.8667	264.8		10.8667	159.2
	10.8833	352.1		10.8833	348.2		10.8833	264.8		10.8833	159.2
	10.9	352.1		10.9	348.2		10.9	264.8		10.9	159.3
	10.9167	352.1		10.9167	348.2		10.9167	264.8		10.9167	159.3
	10.9333	352.1		10.9333	348.2		10.9333	264.8		10.9333	159.3
	10.95	352		10.95	348.2		10.95	264.9		10.95	159.3
	10.9667	352		10.9667	348.2		10.9667	264.9		10.9667	159.3
	10.9833	352.1		10.9833	348.3		10.9833	264.9		10.9833	159.3
	11	352.1		11	348.3		11	264.9		11	159.3
	11.0167	352.1		11.0167	348.3		11.0167	264.9		11.0167	159.3
	11.0333	352.2		11.0333	348.3		11.0333	264.9		11.0333	159.3
	11.05	352.3		11.05	348.3		11.05	264.9		11.05	159.3
	11.0667	352.3		11.0667	348.3		11.0667	265		11.0667	159.3
	11.0833	352.3		11.0833	348.4		11.0833	265		11.0833	159.4
	11.1	352.3		11.1	348.4		11.1	265		11.1	159.4
	11.1167	352.3		11.1167	348.4		11.1167	265		11.1167	159.4
	11.1333	352.3		11.1333	348.3		11.1333	265		11.1333	159.4
	11.15	352.3		11.15	348.3		11.15	265		11.15	159.4
	11.1667	352.3		11.1667	348.3		11.1667	265.1		11.1667	159.4
	11.1833	352.3		11.1833	348.3		11.1833	265.1		11.1833	159.4
	11.2	352.3		11.2	348.3		11.2	265.1		11.2	159.4
	11.2167	352.3		11.2167	348.3		11.2167	265.1		11.2167	159.4
	11.2333	352.3		11.2333	348.3		11.2333	265.1		11.2333	159.4
	11.25	352.3		11.25	348.3		11.25	265.1		11.25	159.4
	11.2667	352.3		11.2667	348.3		11.2667	265.2		11.2667	159.4
	11.2833	352.4		11.2833	348.4		11.2833	265.2		11.2833	159.4
	11.3	352.4		11.3	348.4		11.3	265.2		11.3	159.4
	11.3167	352.4		11.3167	348.5		11.3167	265.2		11.3167	159.4
	11.3333	352.4		11.3333	348.5		11.3333	265.2		11.3333	159.5
	11.35	352.4		11.35	348.5		11.35	265.2		11.35	159.5
	11.3667	352.4		11.3667	348.6		11.3667	265.2		11.3667	159.5
	11.3833	352.4		11.3833	348.6		11.3833	265.3		11.3833	159.6
	11.4	352.4		11.4	348.6		11.4	265.3		11.4	159.6
	11.4167	352.4		11.4167	348.7		11.4167	265.3		11.4167	159.6
	11.4333	352.4		11.4333	348.7		11.4333	265.3		11.4333	159.6
	11.45	352.4		11.45	348.7		11.45	265.3		11.45	159.6
	11.4667	352.4		11.4667	348.8		11.4667	265.3		11.4667	159.6
	11.4833	352.4		11.4833	348.8		11.4833	265.3		11.4833	159.6
	11.5	352.6		11.5	348.8		11.5	265.4		11.5	159.6
	11.5167	352.6		11.5167	348.8		11.5167	265.4		11.5167	159.6
	11.5333	352.7		11.5333	348.8		11.5333	265.5		11.5333	159.6
	11.55	352.7		11.55	348.8		11.55	265.5		11.55	159.6
	11.5667	352.7		11.5667	348.8		11.5667	265.5		11.5667	159.6
	11.5833	352.8		11.5833	348.8		11.5833	265.5		11.5833	159.6
	11.6	352.8		11.6	348.8		11.6	265.5		11.6	159.6
	11.6167	352.8		11.6167	348.8		11.6167	265.5		11.6167	159.7
	11.6333	352.8		11.6333	348.8		11.6333	265.5		11.6333	159.7
	11.65	352.8		11.65	348.9		11.65	265.6		11.65	159.7
	11.6667	352.8		11.6667	348.9		11.6667	265.6		11.6667	159.7
	11.6833	352.8		11.6833	348.9		11.6833	265.6		11.6833	159.7
	11.7	352.8		11.7	348.9		11.7	265.6		11.7	159.7
	11.7167	352.8		11.7167	348.9		11.7167	265.6		11.7167	159.7
	11.7333	352.8		11.7333	348.9		11.7333	265.6		11.7333	159.8
	11.75	352.8		11.75	348.9		11.75	265.6		11.75	159.8
	11.7667	352.9		11.7667	348.9		11.7667	265.7		11.7667	159.8
	11.7833	352.9		11.7833	348.9		11.7833	265.7		11.7833	159.8
	11.8	353		11.8	348.9		11.8	265.7		11.8	159.8
	11.8167	353		11.8167	348.9		11.8167	265.7		11.8167	159.8
	11.8333	353.1		11.8333	348.9		11.8333	265.7		11.8333	159.8
	11.85	353.1		11.85	348.9		11.85	265.7		11.85	159.8
	11.8667	353.2		11.8667	348.9		11.8667	265.7		11.8667	159.8
	11.8833	353.2		11.8833	348.9		11.8833	265.8		11.8833	159.8
	11.9	353.2		11.9	348.9		11.9	265.8		11.9	159.9
	11.9167	353.2		11.9167	348.9		11.9167	265.8		11.9167	159.9
	11.9333	353.2		11.9333	348.9		11.9333	265.8		11.9333	159.9
	11.95	353.2		11.95	348.9		11.95	265.8		11.95	159.9
	11.9667	353.2		11.9667	348.9		11.9667	265.8		11.9667	159.9
	11.9833	353.2		11.9833	348.9		11.9833	265.9		11.9833	159.9
	12	353.2		12	349		12	265.9		12	159.9
	12.0167	353.2		12.0167	349		12.0167	265.9		12.0167	159.9
	12.0333	353.2		12.0333	349		12.0333	265.9		12.0333	159.9
	12.05	353.2		12.05	349.2		12.05	265.9		12.05	159.9
	12.0667	353.2		12.0667	349.2		12.0667	265.9		12.0667	159.9
	12.0833	353.2		12.0833	349.2		12.0833	265.9		12.0833	159.9
	12.1	353.2		12.1	349.2		12.1	266		12.1	159.9
	12.1167	353.2		12.1167	349.2		12.1167	266		12.1167	159.9
	12.1333	353.2		12.1333	349.2		12.1333	266		12.1333	159.9
	12.15	353.2		12.15	349.3		12.15	266		12.15	159.9
	12.1667	353.3		12.1667	349.3		12.1667	266		12.1667	159.9
	12.1833	353.3		12.1833	349.3		12.1833	266		12.1833	160
	12.2	353.3		12.2	349.3		12.2	266		12.2	160
	12.2167	353.3		12.2167	349.3		12.2167	266.1		12.2167	160
	12.2333	353.3		12.2333	349.3		12.2333	266.1		12.2333	160
	12.25	353.3		12.25	349.4		12.25	266.1		12.25	160.1
	12.2667	353.3		12.2667	349.4		12.2667	266.1		12.2667	160.1
	12.2833	353.4		12.2833	349.4		12.2833	266.1		12.2833	160.1
	12.3	353.4		12.3	349.4		12.3	266.1		12.3	160.1
	12.3167	353.4		12.3167	349.4		12.3167	266.1		12.3167	160.1
	12.3333	353.4		12.3333	349.4		12.3333	266.1		12.3333	160.1
	12.35	353.4		12.35	349.4		12.35	266.2		12.35	160.1
	12.3667	353.4		12.3667	349.4		12.3667	266.2		12.3667	160.1
	12.3833	353.4		12.3833	349.4		12.3833	266.2		12.3833	160.1
	12.4	353.4		12.4	349.4		12.4	266.2		12.4	160.1
	12.4167	353.4		12.4167	349.4		12.4167	266.2		12.4167	160.1
	12.4333	353.4		12.4333	349.4		12.4333	266.2		12.4333	160.1
	12.45	353.4		12.45	349.4		12.45	266.2		12.45	160.1
	12.4667	353.4		12.4667	349.4		12.4667	266.2		12.4667	160.2
	12.4833	353.4		12.4833	349.4		12.4833	266.3		12.4833	160.2
	12.5	353.5		12.5	349.4		12.5	266.3		12.5	160.2
	12.5167	353.5		12.5167	349.4		12.5167	266.3		12.5167	160.2
	12.5333	353.6		12.5333	349.4		12.5333	266.3		12.5333	160.2
	12.55	353.6		12.55	349.4		12.55	266.3		12.55	160.2
	12.5667	353.6		12.5667	349.4		12.5667	266.3		12.5667	160.2
	12.5833	353.6		12.5833	349.4		12.5833	266.3		12.5833	160.2
	12.6	353.6		12.6	349.3		12.6	266.3		12.6	160.2
	12.6167	353.7		12.6167	349.3		12.6167	266.3		12.6167	160.2
	12.6333	353.7		12.6333	349.2		12.6333	266.4		12.6333	160.2
	12.65	353.7		12.65	349.2		12.65	266.4		12.65	160.2
	12.6667	353.7		12.6667	349.1		12.6667	266.4		12.6667	160.2
	12.6833	353.7		12.6833	349.1		12.6833	266.4		12.6833	160.2
	12.7	353.7		12.7	349		12.7	266.4		12.7	160.2
	12.7167	353.7		12.7167	349		12.7167	266.4		12.7167	160.2
	12.7333	353.7		12.7333	349		12.7333	266.4		12.7333	160.2
	12.75	353.8		12.75	349		12.75	266.4		12.75	160.2
	12.7667	353.8		12.7667	349		12.7667	266.4		12.7667	160.2
	12.7833	353.8		12.7833	349		12.7833	266.5		12.7833	160.2
	12.8	353.8		12.8	348.9		12.8	266.5		12.8	160.2
	12.8167	353.8		12.8167	348.9		12.8167	266.5		12.8167	160.2
	12.8333	353.8		12.8333	348.9		12.8333	266.5		12.8333	160.3
	12.85	353.8		12.85	348.9		12.85	266.5		12.85	160.3
	12.8667	353.9		12.8667	348.9		12.8667	266.5		12.8667	160.3
	12.8833	353.9		12.8833	348.9		12.8833	266.6		12.8833	160.3
	12.9	353.9		12.9	348.9		12.9	266.6		12.9	160.3
	12.9167	353.9		12.9167	348.9		12.9167	266.6		12.9167	160.3
	12.9333	353.9		12.9333	348.9		12.9333	266.6		12.9333	160.3
	12.95	353.9		12.95	348.9		12.95	266.6		12.95	160.3
	12.9667	353.9		12.9667	348.9		12.9667	266.6		12.9667	160.3
	12.9833	354		12.9833	348.9		12.9833	266.6		12.9833	160.3
	13	354		13	348.9		13	266.6		13	160.3
	13.0167	354		13.0167	348.9		13.0167	266.6		13.0167	160.3
	13.0333	354		13.0333	348.8		13.0333	266.6		13.0333	160.4
	13.05	354		13.05	348.8		13.05	266.7		13.05	160.4
	13.0667	354		13.0667	348.8		13.0667	266.7		13.0667	160.4
	13.0833	354		13.0833	348.8		13.0833	266.7		13.0833	160.4
	13.1	354		13.1	348.7		13.1	266.8		13.1	160.4
	13.1167	354.1		13.1167	348.7		13.1167	266.8		13.1167	160.4
	13.1333	354.2		13.1333	348.7		13.1333	266.8		13.1333	160.4
	13.15	354.2		13.15	348.7		13.15	266.8		13.15	160.4
	13.1667	354.1		13.1667	348.7		13.1667	266.8		13.1667	160.4
	13.1833	354.1		13.1833	348.8		13.1833	266.8		13.1833	160.4
	13.2	354.1		13.2	348.9		13.2	266.8		13.2	160.4
	13.2167	354.1		13.2167	348.9		13.2167	266.8		13.2167	160.4
	13.2333	354.1		13.2333	348.9		13.2333	266.8		13.2333	160.5
	13.25	354.1		13.25	348.9		13.25	266.8		13.25	160.5
	13.2667	354.1		13.2667	348.9		13.2667	266.8		13.2667	160.5
	13.2833	354.1		13.2833	348.9		13.2833	266.8		13.2833	160.5
	13.3	354.1		13.3	348.9		13.3	266.9		13.3	160.5
	13.3167	354.2		13.3167	348.9		13.3167	266.9		13.3167	160.5
	13.3333	354.2		13.3333	348.9		13.3333	266.9		13.3333	160.5
	13.35	354.2		13.35	348.9		13.35	266.9		13.35	160.5
	13.3667	354.2		13.3667	348.9		13.3667	266.9		13.3667	160.5
	13.3833	354.2		13.3833	348.9		13.3833	267		13.3833	160.5
	13.4	354.4		13.4	348.9		13.4	267		13.4	160.5
	13.4167	354.4		13.4167	348.9		13.4167	267		13.4167	160.5
	13.4333	354.4		13.4333	348.9		13.4333	267		13.4333	160.5
	13.45	354.4		13.45	348.9		13.45	267		13.45	160.5
	13.4667	354.4		13.4667	348.9		13.4667	267		13.4667	160.5
	13.4833	354.4		13.4833	348.9		13.4833	267		13.4833	160.5
	13.5	354.4		13.5	348.9		13.5	267		13.5	160.6
	13.5167	354.4		13.5167	348.9		13.5167	267		13.5167	160.6
	13.5333	354.4		13.5333	348.9		13.5333	267		13.5333	160.6
	13.55	354.4		13.55	348.9		13.55	267		13.55	160.6
	13.5667	354.4		13.5667	348.9		13.5667	267		13.5667	160.6
	13.5833	354.4		13.5833	348.9		13.5833	267.1		13.5833	160.6
	13.6	354.4		13.6	348.9		13.6	267.1		13.6	160.6
	13.6167	354.5		13.6167	348.9		13.6167	267.1		13.6167	160.6
	13.6333	354.5		13.6333	348.9		13.6333	267.1		13.6333	160.6
	13.65	354.5		13.65	348.9		13.65	267.1		13.65	160.7
	13.6667	354.5		13.6667	348.9		13.6667	267.1		13.6667	160.7
	13.6833	354.5		13.6833	348.9		13.6833	267.1		13.6833	160.7
	13.7	354.5		13.7	348.9		13.7	267.1		13.7	160.7
	13.7167	354.5		13.7167	348.9		13.7167	267.2		13.7167	160.7
	13.7333	354.5		13.7333	348.9		13.7333	267.2		13.7333	160.7
	13.75	354.5		13.75	348.9		13.75	267.2		13.75	160.7
	13.7667	354.5		13.7667	348.9		13.7667	267.2		13.7667	160.7
	13.7833	354.5		13.7833	348.9		13.7833	267.2		13.7833	160.7
	13.8	354.5		13.8	348.9		13.8	267.2		13.8	160.7
	13.8167	354.5		13.8167	348.9		13.8167	267.2		13.8167	160.8
	13.8333	354.6		13.8333	348.9		13.8333	267.3		13.8333	160.8
	13.85	354.6		13.85	348.9		13.85	267.3		13.85	160.8
	13.8667	354.6		13.8667	349.2		13.8667	267.3		13.8667	160.8
	13.8833	354.6		13.8833	349.2		13.8833	267.3		13.8833	160.8
	13.9	354.6		13.9	349.2		13.9	267.3		13.9	160.8
	13.9167	354.6		13.9167	349.2		13.9167	267.3		13.9167	160.8
	13.9333	354.6		13.9333	349.1		13.9333	267.3		13.9333	160.8
	13.95	354.6		13.95	349		13.95	267.3		13.95	160.8
	13.9667	354.6		13.9667	349		13.9667	267.3		13.9667	160.8
	13.9833	354.7		13.9833	349.1		13.9833	267.3		13.9833	160.8
	14	354.7		14	349.2		14	267.4		14	160.8
	14.0167	354.7		14.0167	349.2		14.0167	267.4		14.0167	160.8
	14.0333	354.7		14.0333	349.2		14.0333	267.4		14.0333	160.8
	14.05	354.8		14.05	349.2		14.05	267.4		14.05	160.8
	14.0667	354.8		14.0667	349.2		14.0667	267.4		14.0667	160.8
	14.0833	354.8		14.0833	349.2		14.0833	267.4		14.0833	160.8
	14.1	354.8		14.1	349.2		14.1	267.4		14.1	160.8
	14.1167	354.8		14.1167	349.2		14.1167	267.4		14.1167	160.8
	14.1333	354.8		14.1333	349.2		14.1333	267.4		14.1333	160.9
	14.15	354.8		14.15	349.3		14.15	267.4		14.15	160.9
	14.1667	354.8		14.1667	349.3		14.1667	267.4		14.1667	160.9
	14.1833	354.9		14.1833	349.3		14.1833	267.4		14.1833	160.9
	14.2	354.9		14.2	349.3		14.2	267.4		14.2	160.9
	14.2167	354.9		14.2167	349.3		14.2167	267.4		14.2167	160.9
	14.2333	354.9		14.2333	349.3		14.2333	267.4		14.2333	160.9
	14.25	354.9		14.25	349.3		14.25	267.4		14.25	160.9
	14.2667	354.9		14.2667	349.3		14.2667	267.5		14.2667	160.9
	14.2833	354.9		14.2833	349.3		14.2833	267.5		14.2833	161
	14.3	354.9		14.3	349.3		14.3	267.5		14.3	161
	14.3167	354.9		14.3167	349.3		14.3167	267.5		14.3167	161
	14.3333	354.9		14.3333	349.3		14.3333	267.5		14.3333	161
	14.35	354.9		14.35	349.3		14.35	267.5		14.35	161
	14.3667	354.9		14.3667	349.3		14.3667	267.5		14.3667	161
	14.3833	354.9		14.3833	349.3		14.3833	267.5		14.3833	161
	14.4	355		14.4	349.3		14.4	267.6		14.4	161
	14.4167	355		14.4167	349.3		14.4167	267.6		14.4167	160.9
	14.4333	355.1		14.4333	349.3		14.4333	267.6		14.4333	160.9
	14.45	355.1		14.45	349.3		14.45	267.6		14.45	160.9
	14.4667	355.1		14.4667	349.3		14.4667	267.6		14.4667	160.9
	14.4833	355.1		14.4833	349.3		14.4833	267.6		14.4833	160.9
	14.5	355.1		14.5	349.3		14.5	267.6		14.5	160.9
	14.5167	355.1		14.5167	349.3		14.5167	267.6		14.5167	160.9
	14.5333	355.1		14.5333	349.3		14.5333	267.6		14.5333	160.9
	14.55	355.1		14.55	349.3		14.55	267.6		14.55	160.9
	14.5667	355.1		14.5667	349.3		14.5667	267.6		14.5667	161
	14.5833	355.1		14.5833	349.3		14.5833	267.7		14.5833	161
	14.6	355.1		14.6	349.4		14.6	267.7		14.6	161
	14.6167	355.1		14.6167	349.4		14.6167	267.7		14.6167	161
	14.6333	355.2		14.6333	349.4		14.6333	267.7		14.6333	161
	14.65	355.2		14.65	349.4		14.65	267.7		14.65	161.1
	14.6667	355.2		14.6667	349.4		14.6667	267.7		14.6667	161.1
	14.6833	355.2		14.6833	349.4		14.6833	267.7		14.6833	161.1
	14.7	355.2		14.7	349.4		14.7	267.7		14.7	161.1
	14.7167	355.2		14.7167	349.4		14.7167	267.7		14.7167	161.1
	14.7333	355.2		14.7333	349.4		14.7333	267.7		14.7333	161.1
	14.75	355.2		14.75	349.4		14.75	267.7		14.75	161.1
	14.7667	355.2		14.7667	349.4		14.7667	267.7		14.7667	161.1
	14.7833	355.2		14.7833	349.4		14.7833	267.8		14.7833	161.1
	14.8	355.2		14.8	349.5		14.8	267.8		14.8	161.1
	14.8167	355.3		14.8167	349.5		14.8167	267.8		14.8167	161.1
	14.8333	355.3		14.8333	349.5		14.8333	267.8		14.8333	161.1
	14.85	355.3		14.85	349.5		14.85	267.8		14.85	161.1
	14.8667	355.3		14.8667	349.5		14.8667	267.8		14.8667	161.1
	14.8833	355.3		14.8833	349.5		14.8833	267.8		14.8833	161.1
	14.9	355.3		14.9	349.5		14.9	267.8		14.9	161.1
	14.9167	355.3		14.9167	349.5		14.9167	267.8		14.9167	161.1
	14.9333	355.3		14.9333	349.5		14.9333	267.8		14.9333	161.1
	14.95	355.4		14.95	349.5		14.95	267.8		14.95	161.1
	14.9667	355.4		14.9667	349.5		14.9667	267.9		14.9667	161.1
	14.9833	355.4		14.9833	349.5		14.9833	267.9		14.9833	161.1
	15	355.6		15	349.5		15	267.9		15	161.1
	15.0167	355.6		15.0167	349.5		15.0167	267.9		15.0167	161.1
	15.0333	355.6		15.0333	349.5		15.0333	267.9		15.0333	161.1
	15.05	355.6		15.05	349.5		15.05	267.9		15.05	161.1
	15.0667	355.5		15.0667	349.5		15.0667	267.9		15.0667	161.1
	15.0833	355.5		15.0833	349.6		15.0833	267.9		15.0833	161.1
	15.1	355.5		15.1	349.6		15.1	267.9		15.1	161.1
	15.1167	355.5		15.1167	349.6		15.1167	267.9		15.1167	161.1
	15.1333	355.6		15.1333	349.6		15.1333	267.9		15.1333	161.1
	15.15	355.6		15.15	349.6		15.15	267.9		15.15	161.1
	15.1667	355.6		15.1667	349.6		15.1667	267.9		15.1667	161.1
	15.1833	355.6		15.1833	349.7		15.1833	268		15.1833	161.1
	15.2	355.6		15.2	349.8		15.2	268		15.2	161.2
	15.2167	355.6		15.2167	349.8		15.2167	268		15.2167	161.2
	15.2333	355.6		15.2333	349.8		15.2333	268		15.2333	161.2
	15.25	355.6		15.25	349.8		15.25	268.1		15.25	161.2
	15.2667	355.6		15.2667	349.9		15.2667	268.1		15.2667	161.2
	15.2833	355.6		15.2833	349.9		15.2833	268.1		15.2833	161.2
	15.3	355.6		15.3	349.8		15.3	268.1		15.3	161.2
	15.3167	355.7		15.3167	349.8		15.3167	268.1		15.3167	161.2
	15.3333	355.7		15.3333	349.8		15.3333	268.1		15.3333	161.3
	15.35	355.7		15.35	349.8		15.35	268.1		15.35	161.3
	15.3667	355.7		15.3667	349.8		15.3667	268.1		15.3667	161.3
	15.3833	355.7		15.3833	349.8		15.3833	268.1		15.3833	161.3
	15.4	355.7		15.4	349.8		15.4	268.1		15.4	161.3
	15.4167	355.7		15.4167	349.8		15.4167	268.1		15.4167	161.3
	15.4333	355.7		15.4333	349.8		15.4333	268.1		15.4333	161.3
	15.45	355.7		15.45	349.8		15.45	268.1		15.45	161.3
	15.4667	355.7		15.4667	349.8		15.4667	268.1		15.4667	161.3
	15.4833	355.7		15.4833	349.9		15.4833	268.1		15.4833	161.3
	15.5	355.7		15.5	349.9		15.5	268.1		15.5	161.3
	15.5167	355.7		15.5167	349.9		15.5167	268.1		15.5167	161.3
	15.5333	355.7		15.5333	349.9		15.5333	268.2		15.5333	161.3
	15.55	355.7		15.55	349.9		15.55	268.2		15.55	161.3
	15.5667	355.8		15.5667	349.9		15.5667	268.2		15.5667	161.3
	15.5833	355.8		15.5833	349.9		15.5833	268.2		15.5833	161.3
	15.6	355.8		15.6	349.9		15.6	268.2		15.6	161.3
	15.6167	355.8		15.6167	349.9		15.6167	268.2		15.6167	161.4
	15.6333	355.8		15.6333	349.9		15.6333	268.2		15.6333	161.4
	15.65	355.9		15.65	349.9		15.65	268.2		15.65	161.4
	15.6667	355.9		15.6667	349.9		15.6667	268.2		15.6667	161.4
	15.6833	355.9		15.6833	349.9		15.6833	268.2		15.6833	161.4
	15.7	355.9		15.7	349.9		15.7	268.2		15.7	161.3
	15.7167	355.9		15.7167	349.9		15.7167	268.2		15.7167	161.3
	15.7333	355.9		15.7333	349.9		15.7333	268.2		15.7333	161.3
	15.75	355.9		15.75	349.9		15.75	268.2		15.75	161.4
	15.7667	355.9		15.7667	350		15.7667	268.2		15.7667	161.4
	15.7833	355.9		15.7833	350		15.7833	268.3		15.7833	161.4
	15.8	355.9		15.8	350		15.8	268.3		15.8	161.4
	15.8167	355.9		15.8167	350		15.8167	268.3		15.8167	161.4
	15.8333	355.9		15.8333	350		15.8333	268.3		15.8333	161.4
	15.85	355.9		15.85	350		15.85	268.3		15.85	161.4
	15.8667	355.9		15.8667	350		15.8667	268.3		15.8667	161.4
	15.8833	356		15.8833	350		15.8833	268.3		15.8833	161.4
	15.9	356		15.9	350.1		15.9	268.3		15.9	161.6
	15.9167	356		15.9167	350.1		15.9167	268.3		15.9167	161.6
	15.9333	356		15.9333	350.1		15.9333	268.3		15.9333	161.6
	15.95	356		15.95	350.1		15.95	268.3		15.95	161.6
	15.9667	356		15.9667	350.1		15.9667	268.3		15.9667	161.6
	15.9833	356		15.9833	350.1		15.9833	268.3		15.9833	161.6
	16	356		16	350.1		16	268.3		16	161.6
	16.0167	356		16.0167	350.1		16.0167	268.4		16.0167	161.6
	16.0333	356		16.0333	350.1		16.0333	268.4		16.0333	161.6
	16.05	356		16.05	350.2		16.05	268.4		16.05	161.6
	16.0667	356		16.0667	350.1		16.0667	268.4		16.0667	161.6
	16.0833	356		16.0833	350.1		16.0833	268.4		16.0833	161.6
	16.1	356.1		16.1	350.1		16.1	268.4		16.1	161.6
	16.1167	356.1		16.1167	350.1		16.1167	268.4		16.1167	161.6
	16.1333	356.1		16.1333	350.1		16.1333	268.4		16.1333	161.6
	16.15	356.1		16.15	350.1		16.15	268.4		16.15	161.6
	16.1667	356.1		16.1667	350.1		16.1667	268.4		16.1667	161.6
	16.1833	356.1		16.1833	350.1		16.1833	268.4		16.1833	161.6
	16.2	356.1		16.2	350.1		16.2	268.4		16.2	161.6
	16.2167	356.1		16.2167	350.1		16.2167	268.4		16.2167	161.6
	16.2333	356.2		16.2333	350.1		16.2333	268.4		16.2333	161.6
	16.25	356.2		16.25	350.1		16.25	268.4		16.25	161.6
	16.2667	356.3		16.2667	350.1		16.2667	268.5		16.2667	161.6
	16.2833	356.3		16.2833	350.1		16.2833	268.5		16.2833	161.6
	16.3	356.3		16.3	350.1		16.3	268.5		16.3	161.6
	16.3167	356.3		16.3167	350.1		16.3167	268.5		16.3167	161.6
	16.3333	356.3		16.3333	350.1		16.3333	268.5		16.3333	161.6
	16.35	356.2		16.35	350.1		16.35	268.5		16.35	161.6
	16.3667	356.2		16.3667	350.1		16.3667	268.5		16.3667	161.6
	16.3833	356.2		16.3833	350.2		16.3833	268.5		16.3833	161.6
	16.4	356.2		16.4	350.2		16.4	268.6		16.4	161.6
	16.4167	356.2		16.4167	350.2		16.4167	268.6		16.4167	161.6
	16.4333	356.2		16.4333	350.2		16.4333	268.6		16.4333	161.6
	16.45	356.2		16.45	350.2		16.45	268.6		16.45	161.6
	16.4667	356.2		16.4667	350.2		16.4667	268.6		16.4667	161.6
	16.4833	356.2		16.4833	350.2		16.4833	268.6		16.4833	161.6
	16.5	356.2		16.5	350.2		16.5	268.6		16.5	161.6
	16.5167	356.3		16.5167	350.4		16.5167	268.6		16.5167	161.6
	16.5333	356.3		16.5333	350.4		16.5333	268.6		16.5333	161.7
	16.55	356.3		16.55	350.4		16.55	268.6		16.55	161.7
	16.5667	356.3		16.5667	350.4		16.5667	268.6		16.5667	161.7
	16.5833	356.3		16.5833	350.4		16.5833	268.6		16.5833	161.7
	16.6	356.3		16.6	350.4		16.6	268.6		16.6	161.7
	16.6167	356.3		16.6167	350.4		16.6167	268.6		16.6167	161.7
	16.6333	356.4		16.6333	350.4		16.6333	268.6		16.6333	161.7
	16.65	356.4		16.65	350.3		16.65	268.6		16.65	161.7
	16.6667	356.4		16.6667	350.3		16.6667	268.6		16.6667	161.7
	16.6833	356.4		16.6833	350.3		16.6833	268.6		16.6833	161.7
	16.7	356.4		16.7	350.3		16.7	268.6		16.7	161.7
	16.7167	356.4		16.7167	350.3		16.7167	268.6		16.7167	161.7
	16.7333	356.4		16.7333	350.3		16.7333	268.6		16.7333	161.7
	16.75	356.4		16.75	350.3		16.75	268.6		16.75	161.7
	16.7667	356.4		16.7667	350.4		16.7667	268.6		16.7667	161.7
	16.7833	356.4		16.7833	350.4		16.7833	268.7		16.7833	161.7
	16.8	356.5		16.8	350.4		16.8	268.7		16.8	161.7
	16.8167	356.5		16.8167	350.4		16.8167	268.7		16.8167	161.7
	16.8333	356.5		16.8333	350.4		16.8333	268.7		16.8333	161.8
	16.85	356.5		16.85	350.3		16.85	268.7		16.85	161.8
	16.8667	356.5		16.8667	350.4		16.8667	268.7		16.8667	161.8
	16.8833	356.5		16.8833	350.4		16.8833	268.7		16.8833	161.8
	16.9	356.5		16.9	350.4		16.9	268.7		16.9	161.8
	16.9167	356.5		16.9167	350.4		16.9167	268.7		16.9167	161.8
	16.9333	356.5		16.9333	350.4		16.9333	268.7		16.9333	161.8
	16.95	356.5		16.95	350.4		16.95	268.7		16.95	161.8
	16.9667	356.5		16.9667	350.4		16.9667	268.7		16.9667	161.8
	16.9833	356.5		16.9833	350.4		16.9833	268.7		16.9833	161.8
	17	356.5		17	350.4		17	268.7		17	161.8
	17.0167	356.6		17.0167	350.4		17.0167	268.7		17.0167	161.9
	17.0333	356.6		17.0333	350.4		17.0333	268.8		17.0333	161.9
	17.05	356.7		17.05	350.4		17.05	268.8		17.05	161.9
	17.0667	356.7		17.0667	350.4		17.0667	268.8		17.0667	161.9
	17.0833	356.6		17.0833	350.4		17.0833	268.8		17.0833	161.9
	17.1	356.6		17.1	350.4		17.1	268.8		17.1	161.9
	17.1167	356.6		17.1167	350.4		17.1167	268.8		17.1167	161.9
	17.1333	356.7		17.1333	350.4		17.1333	268.8		17.1333	161.9
	17.15	356.6		17.15	350.4		17.15	268.8		17.15	161.9
	17.1667	356.6		17.1667	350.4		17.1667	268.9		17.1667	161.9
	17.1833	356.7		17.1833	350.4		17.1833	268.9		17.1833	161.9
	17.2	356.7		17.2	350.4		17.2	268.9		17.2	161.9
	17.2167	356.7		17.2167	350.4		17.2167	268.9		17.2167	161.9
	17.2333	356.7		17.2333	350.4		17.2333	268.9		17.2333	161.9
	17.25	356.7		17.25	350.4		17.25	269		17.25	161.9
	17.2667	356.7		17.2667	350.4		17.2667	269		17.2667	161.9
	17.2833	356.7		17.2833	350.4		17.2833	269		17.2833	161.9
	17.3	356.7		17.3	350.4		17.3	269		17.3	161.9
	17.3167	356.7		17.3167	350.4		17.3167	269		17.3167	161.9
	17.3333	356.7		17.3333	350.4		17.3333	269		17.3333	161.9
	17.35	356.7		17.35	350.4		17.35	269		17.35	161.9
	17.3667	356.7		17.3667	350.4		17.3667	269		17.3667	161.9
	17.3833	356.8		17.3833	350.4		17.3833	269		17.3833	161.9
	17.4	356.8		17.4	350.4		17.4	269		17.4	161.9
	17.4167	356.8		17.4167	350.4		17.4167	269		17.4167	161.9
	17.4333	356.9		17.4333	350.4		17.4333	269.1		17.4333	161.9
	17.45	356.9		17.45	350.4		17.45	269.1		17.45	161.9
	17.4667	356.9		17.4667	350.5		17.4667	269.1		17.4667	161.9
	17.4833	356.9		17.4833	350.5		17.4833	269.1		17.4833	161.9
	17.5	356.9		17.5	350.5		17.5	269.1		17.5	161.9
	17.5167	356.9		17.5167	350.5		17.5167	269.1		17.5167	161.9
	17.5333	357		17.5333	350.5		17.5333	269.1		17.5333	161.9
	17.55	357.1		17.55	350.5		17.55	269.1		17.55	161.9
	17.5667	357		17.5667	350.5		17.5667	269.1		17.5667	161.9
	17.5833	357		17.5833	350.5		17.5833	269.1		17.5833	161.9
	17.6	357		17.6	350.5		17.6	269.1		17.6	161.9
	17.6167	357		17.6167	350.5		17.6167	269.1		17.6167	161.9
	17.6333	357		17.6333	350.5		17.6333	269.1		17.6333	161.9
	17.65	357		17.65	350.5		17.65	269.1		17.65	161.9
	17.6667	357		17.6667	350.5		17.6667	269.1		17.6667	162.1
	17.6833	357		17.6833	350.5		17.6833	269.1		17.6833	162.1
	17.7	357		17.7	350.5		17.7	269.1		17.7	162
	17.7167	357		17.7167	350.5		17.7167	269.1		17.7167	162
	17.7333	357		17.7333	350.5		17.7333	269.1		17.7333	162
	17.75	357		17.75	350.5		17.75	269.1		17.75	162
	17.7667	357		17.7667	350.5		17.7667	269.2		17.7667	162
	17.7833	357		17.7833	350.6		17.7833	269.2		17.7833	162
	17.8	357		17.8	350.6		17.8	269.2		17.8	162
	17.8167	357		17.8167	350.6		17.8167	269.2		17.8167	162.1
	17.8333	357		17.8333	350.7		17.8333	269.2		17.8333	162
	17.85	357		17.85	350.7		17.85	269.2		17.85	162.1
	17.8667	357		17.8667	350.7		17.8667	269.2		17.8667	162.1
	17.8833	357		17.8833	350.7		17.8833	269.2		17.8833	162.1
	17.9	357.1		17.9	350.7		17.9	269.2		17.9	162.1
	17.9167	357.1		17.9167	350.7		17.9167	269.2		17.9167	162
	17.9333	357.1		17.9333	350.7		17.9333	269.2		17.9333	162
	17.95	357.1		17.95	350.7		17.95	269.2		17.95	162
	17.9667	357.1		17.9667	350.7		17.9667	269.2		17.9667	162
	17.9833	357		17.9833	350.7		17.9833	269.2		17.9833	162
	18	357		18	350.7		18	269.2		18	162
	18.0167	357		18.0167	350.7		18.0167	269.2		18.0167	162
	18.0333	357		18.0333	350.7		18.0333	269.2		18.0333	162
	18.05	357		18.05	350.7		18.05	269.2		18.05	162
	18.0667	357		18.0667	350.7		18.0667	269.3		18.0667	162
	18.0833	357		18.0833	350.7		18.0833	269.3		18.0833	162
	18.1	357		18.1	350.7		18.1	269.3		18.1	162
	18.1167	357		18.1167	350.7		18.1167	269.3		18.1167	162
	18.1333	357		18.1333	350.8		18.1333	269.3		18.1333	162
	18.15	357		18.15	350.9		18.15	269.3		18.15	162
	18.1667	357		18.1667	350.9		18.1667	269.3		18.1667	162
	18.1833	357		18.1833	350.9		18.1833	269.3		18.1833	162
	18.2	357		18.2	350.9		18.2	269.3		18.2	162
	18.2167	357.1		18.2167	350.9		18.2167	269.3		18.2167	162
	18.2333	357.1		18.2333	350.8		18.2333	269.3		18.2333	162
	18.25	357.1		18.25	350.8		18.25	269.3		18.25	162
	18.2667	357.1		18.2667	350.8		18.2667	269.3		18.2667	162
	18.2833	357.1		18.2833	350.8		18.2833	269.3		18.2833	162
	18.3	357.1		18.3	350.8		18.3	269.3		18.3	162
	18.3167	357.1		18.3167	350.9		18.3167	269.3		18.3167	162
	18.3333	357.1		18.3333	350.9		18.3333	269.3		18.3333	162
	18.35	357.1		18.35	350.8		18.35	269.4		18.35	162
	18.3667	357.1		18.3667	350.8		18.3667	269.4		18.3667	162
	18.3833	357.1		18.3833	350.8		18.3833	269.4		18.3833	162
	18.4	357.1		18.4	350.8		18.4	269.4		18.4	162
	18.4167	357.1		18.4167	350.9		18.4167	269.4		18.4167	162
	18.4333	357.1		18.4333	350.9		18.4333	269.4		18.4333	162
	18.45	357.1		18.45	350.9		18.45	269.4		18.45	162
	18.4667	357.1		18.4667	351		18.4667	269.4		18.4667	162
	18.4833	357.1		18.4833	350.9		18.4833	269.4		18.4833	162
	18.5	357.1		18.5	350.9		18.5	269.5		18.5	162
	18.5167	357.2		18.5167	350.9		18.5167	269.5		18.5167	162
	18.5333	357.2		18.5333	350.9		18.5333	269.5		18.5333	162
	18.55	357.2		18.55	350.9		18.55	269.5		18.55	162
	18.5667	357.2		18.5667	350.9		18.5667	269.5		18.5667	162
	18.5833	357.2		18.5833	350.9		18.5833	269.5		18.5833	162
	18.6	357.2		18.6	350.9		18.6	269.5		18.6	162.1
	18.6167	357.2		18.6167	350.9		18.6167	269.5		18.6167	162.1
	18.6333	357.2		18.6333	350.9		18.6333	269.5		18.6333	162.1
	18.65	357.2		18.65	350.9		18.65	269.5		18.65	162.1
	18.6667	357.2		18.6667	350.9		18.6667	269.5		18.6667	162.1
	18.6833	357.2		18.6833	350.9		18.6833	269.5		18.6833	162.1
	18.7	357.2		18.7	351		18.7	269.5		18.7	162.1
	18.7167	357.2		18.7167	351		18.7167	269.5		18.7167	162
	18.7333	357.2		18.7333	351		18.7333	269.5		18.7333	162
	18.75	357.2		18.75	351		18.75	269.5		18.75	162
	18.7667	357.2		18.7667	351		18.7667	269.5		18.7667	162
	18.7833	357.1		18.7833	351		18.7833	269.5		18.7833	162
	18.8	357.1		18.8	351		18.8	269.6		18.8	162
	18.8167	357.1		18.8167	351		18.8167	269.6		18.8167	162
	18.8333	357.1		18.8333	351		18.8333	269.6		18.8333	162.1
	18.85	357.1		18.85	351		18.85	269.6		18.85	162.1
	18.8667	357.1		18.8667	351		18.8667	269.6		18.8667	162.1
	18.8833	357.2		18.8833	351		18.8833	269.6		18.8833	162
	18.9	357.2		18.9	351		18.9	269.6		18.9	162
	18.9167	357.2		18.9167	351		18.9167	269.6		18.9167	162
	18.9333	357.2		18.9333	351		18.9333	269.6		18.9333	162
	18.95	357.2		18.95	351		18.95	269.6		18.95	162
	18.9667	357.2		18.9667	351		18.9667	269.6		18.9667	162
	18.9833	357.2		18.9833	351		18.9833	269.6		18.9833	162.1
	19	357.2		19	351		19	269.6		19	162.1
	19.0167	357.2		19.0167	351		19.0167	269.6		19.0167	162.1
	19.0333	357.2		19.0333	351		19.0333	269.6		19.0333	162.1
	19.05	357.2		19.05	351		19.05	269.6		19.05	162.1
	19.0667	357.2		19.0667	351		19.0667	269.6		19.0667	162.1
	19.0833	357.2		19.0833	351		19.0833	269.6		19.0833	162.1
	19.1	357.2		19.1	351		19.1	269.6		19.1	162.1
	19.1167	357.2		19.1167	351		19.1167	269.6		19.1167	162.1
	19.1333	357.2		19.1333	351		19.1333	269.6		19.1333	162.1
	19.15	357.2		19.15	351		19.15	269.6		19.15	162.1
	19.1667	357.2		19.1667	351		19.1667	269.6		19.1667	162.1
	19.1833	357.2		19.1833	351		19.1833	269.6		19.1833	162.1
	19.2	357.2		19.2	351		19.2	269.7		19.2	162.1
	19.2167	357.2		19.2167	351		19.2167	269.7		19.2167	162.1
	19.2333	357.2		19.2333	350.9		19.2333	269.7		19.2333	162.1
	19.25	357.2		19.25	350.9		19.25	269.7		19.25	162.1
	19.2667	357.2		19.2667	350.9		19.2667	269.7		19.2667	162.1
	19.2833	357.2		19.2833	350.9		19.2833	269.7		19.2833	162.1
	19.3	357.1		19.3	350.9		19.3	269.7		19.3	162.1
	19.3167	357.1		19.3167	350.9		19.3167	269.7		19.3167	162.1
	19.3333	357.1		19.3333	350.9		19.3333	269.7		19.3333	162.1
	19.35	357.1		19.35	350.9		19.35	269.7		19.35	162.1
	19.3667	357.1		19.3667	350.9		19.3667	269.7		19.3667	162
	19.3833	357.2		19.3833	350.9		19.3833	269.7		19.3833	162.1
	19.4	357.2		19.4	350.9		19.4	269.7		19.4	162.1
	19.4167	357.2		19.4167	350.9		19.4167	269.7		19.4167	162.1
	19.4333	357.2		19.4333	351		19.4333	269.7		19.4333	162.1
	19.45	357.2		19.45	351		19.45	269.7		19.45	162.1
	19.4667	357.2		19.4667	351		19.4667	269.7		19.4667	162
	19.4833	357.2		19.4833	351		19.4833	269.8		19.4833	162
	19.5	357.3		19.5	351		19.5	269.8		19.5	162
	19.5167	357.3		19.5167	351		19.5167	269.8		19.5167	162
	19.5333	357.3		19.5333	351		19.5333	269.8		19.5333	162.1
	19.55	357.3		19.55	351		19.55	269.8		19.55	162
	19.5667	357.3		19.5667	351		19.5667	269.8		19.5667	162.1
	19.5833	357.3		19.5833	351		19.5833	269.8		19.5833	162.1
	19.6	357.3		19.6	351		19.6	269.8		19.6	162.1
	19.6167	357.2		19.6167	351		19.6167	269.8		19.6167	162.1
	19.6333	357.2		19.6333	351		19.6333	269.8		19.6333	162.1
	19.65	357.2		19.65	351.1		19.65	269.8		19.65	162.1
	19.6667	357.2		19.6667	351.1		19.6667	269.8		19.6667	162.1
	19.6833	357.2		19.6833	351.1		19.6833	269.8		19.6833	162.1
	19.7	357.2		19.7	351.1		19.7	269.8		19.7	162.1
	19.7167	357.2		19.7167	351.1		19.7167	269.8		19.7167	162
	19.7333	357.2		19.7333	351.1		19.7333	269.8		19.7333	162.1
	19.75	357.2		19.75	351.1		19.75	269.8		19.75	162.1
	19.7667	357.2		19.7667	351.1		19.7667	269.8		19.7667	162.1
	19.7833	357.2		19.7833	351.1		19.7833	269.8		19.7833	162.1
	19.8	357.2		19.8	351.1		19.8	269.8		19.8	162.1
	19.8167	357.2		19.8167	351.1		19.8167	269.9		19.8167	162.1
	19.8333	357.2		19.8333	351.1		19.8333	269.9		19.8333	162.1
	19.85	357.2		19.85	351.1		19.85	269.9		19.85	162.1
	19.8667	357.2		19.8667	351.1		19.8667	269.9		19.8667	162.2
	19.8833	357.2		19.8833	351.1		19.8833	269.9		19.8833	162.2
	19.9	357.2		19.9	351.1		19.9	269.9		19.9	162.2
	19.9167	357.2		19.9167	351.1		19.9167	269.9		19.9167	162.2
	19.9333	357.2		19.9333	351.1		19.9333	269.9		19.9333	162.2
	19.95	357.2		19.95	351.1		19.95	269.9		19.95	162.2
	19.9667	357.3		19.9667	351.1		19.9667	269.9		19.9667	162.2
	19.9833	357.3		19.9833	351.1		19.9833	269.9		19.9833	162.2
	20	357.3		20	351.1		20	269.9		20	162.2
	20.0167	357.3		20.0167	351.1		20.0167	269.9		20.0167	162.2
	20.0333	357.2		20.0333	351.1		20.0333	269.9		20.0333	162.2
	20.05	357.2		20.05	351.1		20.05	269.9		20.05	162.2
	20.0667	357.3		20.0667	351.1		20.0667	269.9		20.0667	162.2
	20.0833	357.3		20.0833	351.1		20.0833	270		20.0833	162.2
	20.1	357.3		20.1	351.1		20.1	270		20.1	162.2
	20.1167	357.3		20.1167	351.1		20.1167	270		20.1167	162.2
	20.1333	357.3		20.1333	351.1		20.1333	270		20.1333	162.2
	20.15	357.3		20.15	351.1		20.15	270		20.15	162.2
	20.1667	357.3		20.1667	351.2		20.1667	270		20.1667	162.2
	20.1833	357.3		20.1833	351.3		20.1833	270		20.1833	162.2
	20.2	357.3		20.2	351.3		20.2	270		20.2	162.2
	20.2167	357.3		20.2167	351.3		20.2167	270		20.2167	162.2
	20.2333	357.3		20.2333	351.3		20.2333	270		20.2333	162.2
	20.25	357.3		20.25	351.2		20.25	270		20.25	162.2
	20.2667	357.3		20.2667	351.2		20.2667	270		20.2667	162.2
	20.2833	357.3		20.2833	351.2		20.2833	270		20.2833	162.2
	20.3	357.3		20.3	351.2		20.3	270		20.3	162.2
	20.3167	357.3		20.3167	351.2		20.3167	270		20.3167	162.2
	20.3333	357.3		20.3333	351.2		20.3333	270		20.3333	162.2
	20.35	357.3		20.35	351.2		20.35	270		20.35	162.2
	20.3667	357.3		20.3667	351.2		20.3667	270.1		20.3667	162.2
	20.3833	357.3		20.3833	351.2		20.3833	270.1		20.3833	162.2
	20.4	357.3		20.4	351.2		20.4	270.1		20.4	162.2
	20.4167	357.3		20.4167	351.2		20.4167	270.1		20.4167	162.2
	20.4333	357.3		20.4333	351.2		20.4333	270.1		20.4333	162.2
	20.45	357.4		20.45	351.2		20.45	270.1		20.45	162.2
	20.4667	357.4		20.4667	351.2		20.4667	270.1		20.4667	162.2
	20.4833	357.4		20.4833	351.2		20.4833	270.1		20.4833	162.2
	20.5	357.4		20.5	351.2		20.5	270.1		20.5	162.2
	20.5167	357.4		20.5167	351.2		20.5167	270.1		20.5167	162.2
	20.5333	357.4		20.5333	351.2		20.5333	270.1		20.5333	162.2
	20.55	357.4		20.55	351.2		20.55	270.1		20.55	162.2
	20.5667	357.4		20.5667	351.2		20.5667	270.1		20.5667	162.2
	20.5833	357.4		20.5833	351.2		20.5833	270.1		20.5833	162.2
	20.6	357.4		20.6	351.2		20.6	270.1		20.6	162.2
	20.6167	357.4		20.6167	351.2		20.6167	270.1		20.6167	162.2
	20.6333	357.4		20.6333	351.2		20.6333	270.1		20.6333	162.2
	20.65	357.4		20.65	351.2		20.65	270.1		20.65	162.2
	20.6667	357.4		20.6667	351.2		20.6667	270.1		20.6667	162.2
	20.6833	357.4		20.6833	351.2		20.6833	270.2		20.6833	162.2
	20.7	357.4		20.7	351.2		20.7	270.2		20.7	162.2
	20.7167	357.4		20.7167	351.2		20.7167	270.2		20.7167	162.2
	20.7333	357.4		20.7333	351.2		20.7333	270.2		20.7333	162.2
	20.75	357.4		20.75	351.2		20.75	270.2		20.75	162.2
	20.7667	357.4		20.7667	351.2		20.7667	270.2		20.7667	162.2
	20.7833	357.4		20.7833	351.2		20.7833	270.2		20.7833	162.2
	20.8	357.4		20.8	351.2		20.8	270.2		20.8	162.2
	20.8167	357.5		20.8167	351.2		20.8167	270.2		20.8167	162.2
	20.8333	357.5		20.8333	351.2		20.8333	270.3		20.8333	162.3
	20.85	357.5		20.85	351.3		20.85	270.3		20.85	162.3
	20.8667	357.5		20.8667	351.3		20.8667	270.3		20.8667	162.4
	20.8833	357.5		20.8833	351.3		20.8833	270.3		20.8833	162.4
	20.9	357.5		20.9	351.3		20.9	270.3		20.9	162.4
	20.9167	357.5		20.9167	351.3		20.9167	270.3		20.9167	162.4
	20.9333	357.5		20.9333	351.4		20.9333	270.3		20.9333	162.4
	20.95	357.5		20.95	351.4		20.95	270.3		20.95	162.4
	20.9667	357.5		20.9667	351.4		20.9667	270.3		20.9667	162.4
	20.9833	357.5		20.9833	351.4		20.9833	270.3		20.9833	162.4
	21	357.5		21	351.4		21	270.3		21	162.4
	21.0167	357.5		21.0167	351.4		21.0167	270.3		21.0167	162.4
	21.0333	357.5		21.0333	351.4		21.0333	270.3		21.0333	162.4
	21.05	357.5		21.05	351.4		21.05	270.3		21.05	162.4
	21.0667	357.5		21.0667	351.4		21.0667	270.3		21.0667	162.4
	21.0833	357.5		21.0833	351.4		21.0833	270.3		21.0833	162.4
	21.1	357.5		21.1	351.4		21.1	270.4		21.1	162.4
	21.1167	357.5		21.1167	351.4		21.1167	270.4		21.1167	162.4
	21.1333	357.5		21.1333	351.4		21.1333	270.4		21.1333	162.4
	21.15	357.5		21.15	351.4		21.15	270.4		21.15	162.4
	21.1667	357.5		21.1667	351.4		21.1667	270.4		21.1667	162.4
	21.1833	357.5		21.1833	351.4		21.1833	270.4		21.1833	162.4
	21.2	357.5		21.2	351.6		21.2	270.4		21.2	162.4
	21.2167	357.5		21.2167	351.6		21.2167	270.4		21.2167	162.4
	21.2333	357.5		21.2333	351.6		21.2333	270.4		21.2333	162.4
	21.25	357.6		21.25	351.5		21.25	270.4		21.25	162.4
	21.2667	357.7		21.2667	351.6		21.2667	270.4		21.2667	162.4
	21.2833	357.7		21.2833	351.6		21.2833	270.4		21.2833	162.4
	21.3	357.7		21.3	351.6		21.3	270.5		21.3	162.4
	21.3167	357.7		21.3167	351.6		21.3167	270.5		21.3167	162.4
	21.3333	357.7		21.3333	351.6		21.3333	270.5		21.3333	162.5
	21.35	357.7		21.35	351.6		21.35	270.5		21.35	162.5
	21.3667	357.7		21.3667	351.5		21.3667	270.5		21.3667	162.5
	21.3833	357.7		21.3833	351.5		21.3833	270.5		21.3833	162.5
	21.4	357.7		21.4	351.5		21.4	270.5		21.4	162.5
	21.4167	357.7		21.4167	351.5		21.4167	270.5		21.4167	162.5
	21.4333	357.6		21.4333	351.5		21.4333	270.5		21.4333	162.5
	21.45	357.6		21.45	351.5		21.45	270.5		21.45	162.5
	21.4667	357.7		21.4667	351.5		21.4667	270.5		21.4667	162.5
	21.4833	357.7		21.4833	351.5		21.4833	270.5		21.4833	162.5
	21.5	357.7		21.5	351.5		21.5	270.5		21.5	162.5
	21.5167	357.7		21.5167	351.5		21.5167	270.5		21.5167	162.5
	21.5333	357.7		21.5333	351.6		21.5333	270.5		21.5333	162.5
	21.55	357.7		21.55	351.6		21.55	270.6		21.55	162.5
	21.5667	357.6		21.5667	351.6		21.5667	270.6		21.5667	162.5
	21.5833	357.6		21.5833	351.6		21.5833	270.6		21.5833	162.5
	21.6	357.6		21.6	351.6		21.6	270.6		21.6	162.5
	21.6167	357.6		21.6167	351.7		21.6167	270.6		21.6167	162.5
	21.6333	357.6		21.6333	351.7		21.6333	270.6		21.6333	162.5
	21.65	357.7		21.65	351.7		21.65	270.6		21.65	162.5
	21.6667	357.7		21.6667	351.7		21.6667	270.6		21.6667	162.5
	21.6833	357.7		21.6833	351.7		21.6833	270.6		21.6833	162.5
	21.7	357.7		21.7	351.7		21.7	270.6		21.7	162.5
	21.7167	357.7		21.7167	351.8		21.7167	270.6		21.7167	162.5
	21.7333	357.8		21.7333	351.8		21.7333	270.6		21.7333	162.5
	21.75	357.8		21.75	351.8		21.75	270.6		21.75	162.5
	21.7667	357.7		21.7667	351.8		21.7667	270.6		21.7667	162.5
	21.7833	357.7		21.7833	351.8		21.7833	270.6		21.7833	162.5
	21.8	357.7		21.8	351.8		21.8	270.7		21.8	162.5
	21.8167	357.7		21.8167	351.8		21.8167	270.7		21.8167	162.5
	21.8333	357.7		21.8333	351.8		21.8333	270.7		21.8333	162.5
	21.85	357.7		21.85	351.8		21.85	270.7		21.85	162.5
	21.8667	357.7		21.8667	351.8		21.8667	270.7		21.8667	162.5
	21.8833	357.7		21.8833	351.8		21.8833	270.7		21.8833	162.5
	21.9	357.7		21.9	351.8		21.9	270.7		21.9	162.5
	21.9167	357.7		21.9167	351.8		21.9167	270.8		21.9167	162.5
	21.9333	357.7		21.9333	351.8		21.9333	270.8		21.9333	162.5
	21.95	357.7		21.95	351.9		21.95	270.8		21.95	162.5
	21.9667	357.8		21.9667	351.9		21.9667	270.8		21.9667	162.5
	21.9833	357.8		21.9833	351.9		21.9833	270.8		21.9833	162.5
	22	357.8		22	351.9		22	270.8		22	162.5
	22.0167	357.8		22.0167	351.9		22.0167	270.8		22.0167	162.5
	22.0333	357.8		22.0333	351.9		22.0333	270.8		22.0333	162.5
	22.05	357.8		22.05	351.9		22.05	270.8		22.05	162.5
	22.0667	357.8		22.0667	351.9		22.0667	270.8		22.0667	162.5
	22.0833	357.8		22.0833	351.9		22.0833	270.8		22.0833	162.5
	22.1	357.8		22.1	351.9		22.1	270.8		22.1	162.5
	22.1167	357.8		22.1167	351.9		22.1167	270.8		22.1167	162.5
	22.1333	357.8		22.1333	351.9		22.1333	270.8		22.1333	162.5
	22.15	357.8		22.15	351.9		22.15	270.8		22.15	162.5
	22.1667	357.8		22.1667	351.9		22.1667	270.8		22.1667	162.5
	22.1833	357.9		22.1833	351.9		22.1833	270.9		22.1833	162.5
	22.2	357.9		22.2	351.9		22.2	270.9		22.2	162.5
	22.2167	357.9		22.2167	351.9		22.2167	270.9		22.2167	162.5
	22.2333	357.9		22.2333	351.9		22.2333	270.9		22.2333	162.6
	22.25	357.9		22.25	351.9		22.25	270.9		22.25	162.6
	22.2667	357.9		22.2667	352.1		22.2667	270.9		22.2667	162.6
	22.2833	357.9		22.2833	352.1		22.2833	270.9		22.2833	162.6
	22.3	357.9		22.3	352.1		22.3	270.9		22.3	162.6
	22.3167	357.9		22.3167	352		22.3167	270.9		22.3167	162.6
	22.3333	357.9		22.3333	352		22.3333	270.9		22.3333	162.6
	22.35	357.9		22.35	352		22.35	270.9		22.35	162.6
	22.3667	357.9		22.3667	351.9		22.3667	270.9		22.3667	162.6
	22.3833	357.9		22.3833	351.9		22.3833	270.9		22.3833	162.6
	22.4	357.9		22.4	351.9		22.4	270.9		22.4	162.5
	22.4167	357.9		22.4167	351.9		22.4167	271		22.4167	162.5
	22.4333	357.9		22.4333	351.9		22.4333	271		22.4333	162.5
	22.45	357.9		22.45	351.9		22.45	271		22.45	162.5
	22.4667	357.9		22.4667	351.9		22.4667	271		22.4667	162.5
	22.4833	357.9		22.4833	351.9		22.4833	271		22.4833	162.5
	22.5	357.9		22.5	351.9		22.5	271		22.5	162.5
	22.5167	358		22.5167	352		22.5167	271		22.5167	162.5
	22.5333	358		22.5333	352		22.5333	271		22.5333	162.5
	22.55	358.1		22.55	352		22.55	271		22.55	162.5
	22.5667	358.1		22.5667	352		22.5667	271		22.5667	162.5
	22.5833	358.1		22.5833	352		22.5833	271		22.5833	162.5
	22.6	358.1		22.6	352		22.6	271		22.6	162.5
	22.6167	358.1		22.6167	352		22.6167	271		22.6167	162.5
	22.6333	358.1		22.6333	352		22.6333	271		22.6333	162.5
	22.65	358.1		22.65	352		22.65	271		22.65	162.5
	22.6667	358		22.6667	352		22.6667	271		22.6667	162.5
	22.6833	358		22.6833	352		22.6833	271		22.6833	162.5
	22.7	358		22.7	352		22.7	271		22.7	162.5
	22.7167	358		22.7167	352		22.7167	271.1		22.7167	162.5
	22.7333	358		22.7333	352		22.7333	271.1		22.7333	162.5
	22.75	358		22.75	352.1		22.75	271.1		22.75	162.5
	22.7667	358		22.7667	352.1		22.7667	271.1		22.7667	162.5
	22.7833	358		22.7833	352.1		22.7833	271.1		22.7833	162.5
	22.8	358		22.8	352.1		22.8	271.1		22.8	162.5
	22.8167	358		22.8167	352.1		22.8167	271.1		22.8167	162.5
	22.8333	358		22.8333	352.1		22.8333	271.1		22.8333	162.5
	22.85	358.1		22.85	352.1		22.85	271.1		22.85	162.5
	22.8667	358.1		22.8667	352.1		22.8667	271.1		22.8667	162.5
	22.8833	358.1		22.8833	352.1		22.8833	271.1		22.8833	162.5
	22.9	358.1		22.9	352.1		22.9	271.1		22.9	162.5
	22.9167	358.1		22.9167	352.1		22.9167	271.1		22.9167	162.5
	22.9333	358.1		22.9333	352.1		22.9333	271.1		22.9333	162.5
	22.95	358.1		22.95	352.1		22.95	271.1		22.95	162.5
	22.9667	358.1		22.9667	352.1		22.9667	271.1		22.9667	162.5
	22.9833	358.1		22.9833	352.1		22.9833	271.1		22.9833	162.5
	23	358.1		23	352.1		23	271.2		23	162.5
	23.0167	358.1		23.0167	352.1		23.0167	271.2		23.0167	162.5
	23.0333	358.1		23.0333	352.1		23.0333	271.2		23.0333	162.5
	23.05	358.2		23.05	352.1		23.05	271.2		23.05	162.5
	23.0667	358.2		23.0667	352.1		23.0667	271.2		23.0667	162.5
	23.0833	358.2		23.0833	352.1		23.0833	271.2		23.0833	162.5
	23.1	358.2		23.1	352.2		23.1	271.2		23.1	162.4
	23.1167	358.2		23.1167	352.2		23.1167	271.2		23.1167	162.4
	23.1333	358.4		23.1333	352.2		23.1333	271.2		23.1333	162.4
	23.15	358.4		23.15	352.2		23.15	271.2		23.15	162.4
	23.1667	358.4		23.1667	352.2		23.1667	271.2		23.1667	162.4
	23.1833	358.4		23.1833	352.1		23.1833	271.2		23.1833	162.4
	23.2	358.3		23.2	352.1		23.2	271.2		23.2	162.4
	23.2167	358.3		23.2167	352.1		23.2167	271.2		23.2167	162.4
	23.2333	358.3		23.2333	352.1		23.2333	271.3		23.2333	162.4
	23.25	358.3		23.25	352.1		23.25	271.3		23.25	162.4
	23.2667	358.3		23.2667	352.1		23.2667	271.3		23.2667	162.4
	23.2833	358.3		23.2833	352.1		23.2833	271.3		23.2833	162.4
	23.3	358.3		23.3	352.1		23.3	271.3		23.3	162.4
	23.3167	358.3		23.3167	352.1		23.3167	271.3		23.3167	162.4
	23.3333	358.4		23.3333	352.1		23.3333	271.3		23.3333	162.3
	23.35	358.4		23.35	352.1		23.35	271.3		23.35	162.3
	23.3667	358.4		23.3667	352.1		23.3667	271.3		23.3667	162.3
	23.3833	358.4		23.3833	352.1		23.3833	271.3		23.3833	162.3
	23.4	358.4		23.4	352.1		23.4	271.3		23.4	162.3
	23.4167	358.4		23.4167	352.1		23.4167	271.3		23.4167	162.3
	23.4333	358.4		23.4333	352.1		23.4333	271.3		23.4333	162.3
	23.45	358.4		23.45	352.1		23.45	271.3		23.45	162.3
	23.4667	358.4		23.4667	352.1		23.4667	271.3		23.4667	162.3
	23.4833	358.4		23.4833	352.1		23.4833	271.3		23.4833	162.3
	23.5	358.4		23.5	352.1		23.5	271.3		23.5	162.3
	23.5167	358.4		23.5167	352.1		23.5167	271.4		23.5167	162.3
	23.5333	358.4		23.5333	352.1		23.5333	271.4		23.5333	162.3
	23.55	358.4		23.55	352.2		23.55	271.4		23.55	162.3
	23.5667	358.4		23.5667	352.3		23.5667	271.4		23.5667	162.3
	23.5833	358.4		23.5833	352.3		23.5833	271.4		23.5833	162.2
	23.6	358.4		23.6	352.3		23.6	271.4		23.6	162.1
	23.6167	358.4		23.6167	352.3		23.6167	271.4		23.6167	162.1
	23.6333	358.4		23.6333	352.4		23.6333	271.4		23.6333	162.1
	23.65	358.4		23.65	352.4		23.65	271.4		23.65	162.2
	23.6667	358.5		23.6667	352.4		23.6667	271.4		23.6667	162.2
	23.6833	358.5		23.6833	352.3		23.6833	271.4		23.6833	162.2
	23.7	358.5		23.7	352.3		23.7	271.4		23.7	162.2
	23.7167	358.5		23.7167	352.3		23.7167	271.4		23.7167	162.1
	23.7333	358.5		23.7333	352.3		23.7333	271.4		23.7333	162.1
	23.75	358.5		23.75	352.4		23.75	271.4		23.75	162.2
	23.7667	358.5		23.7667	352.4		23.7667	271.4		23.7667	162.2
	23.7833	358.5		23.7833	352.4		23.7833	271.4		23.7833	162.1
	23.8	358.5		23.8	352.4		23.8	271.4		23.8	162.2
	23.8167	358.5		23.8167	352.4		23.8167	271.4		23.8167	162.2
	23.8333	358.5		23.8333	352.4		23.8333	271.4		23.8333	162.1
	23.85	358.5		23.85	352.4		23.85	271.4		23.85	162.1
	23.8667	358.5		23.8667	352.3		23.8667	271.4		23.8667	162.1
	23.8833	358.6		23.8833	352.3		23.8833	271.5		23.8833	162.1
	23.9	358.6		23.9	352.3		23.9	271.5		23.9	162.1
	23.9167	358.6		23.9167	352.3		23.9167	271.5		23.9167	162.1
	23.9333	358.6		23.9333	352.3		23.9333	271.5		23.9333	162.1
	23.95	358.6		23.95	352.3		23.95	271.5		23.95	162
	23.9667	358.6		23.9667	352.3		23.9667	271.5		23.9667	162
	23.9833	358.6		23.9833	352.3		23.9833	271.5		23.9833	162
	24	358.6		24	352.3		24	271.5		24	162
	24.0167	358.5		24.0167	352.4		24.0167	271.5		24.0167	162
	24.0333	358.6		24.0333	352.4		24.0333	271.5		24.0333	162
	24.05	358.6		24.05	352.4		24.05	271.5		24.05	162
	24.0667	358.6		24.0667	352.3		24.0667	271.5		24.0667	162
	24.0833	358.6		24.0833	352.3		24.0833	271.6		24.0833	162
	24.1	358.6		24.1	352.3		24.1	271.6		24.1	162
	24.1167	358.6		24.1167	352.3		24.1167	271.6		24.1167	162
	24.1333	358.6		24.1333	352.3		24.1333	271.6		24.1333	162
	24.15	358.6		24.15	352.3		24.15	271.6		24.15	162
	24.1667	358.6		24.1667	352.3		24.1667	271.6		24.1667	162
	24.1833	358.6		24.1833	352.3		24.1833	271.6		24.1833	162
	24.2	358.6		24.2	352.3		24.2	271.6		24.2	162
	24.2167	358.7		24.2167	352.3		24.2167	271.6		24.2167	162
	24.2333	358.7		24.2333	352.3		24.2333	271.6		24.2333	162
	24.25	358.7		24.25	352.3		24.25	271.6		24.25	162
	24.2667	358.7		24.2667	352.3		24.2667	271.6		24.2667	162
	24.2833	358.7		24.2833	352.3		24.2833	271.6		24.2833	162
	24.3	358.7		24.3	352.3		24.3	271.6		24.3	162
	24.3167	358.7		24.3167	352.3		24.3167	271.6		24.3167	162
	24.3333	358.8		24.3333	352.3		24.3333	271.7		24.3333	162
	24.35	358.8		24.35	352.3		24.35	271.7		24.35	162
	24.3667	358.8		24.3667	352.3		24.3667	271.7		24.3667	162
	24.3833	358.8		24.3833	352.3		24.3833	271.7		24.3833	162
	24.4	358.8		24.4	352.3		24.4	271.7		24.4	162
	24.4167	358.8		24.4167	352.4		24.4167	271.7		24.4167	162
	24.4333	358.8		24.4333	352.5		24.4333	271.7		24.4333	162
	24.45	358.8		24.45	352.6		24.45	271.7		24.45	162
	24.4667	358.8		24.4667	352.6		24.4667	271.7		24.4667	161.9
	24.4833	358.8		24.4833	352.6		24.4833	271.7		24.4833	161.9
	24.5	358.8		24.5	352.5		24.5	271.7		24.5	161.9
	24.5167	358.8		24.5167	352.5		24.5167	271.7		24.5167	161.9
	24.5333	358.9		24.5333	352.5		24.5333	271.7		24.5333	161.9
	24.55	358.9		24.55	352.5		24.55	271.7		24.55	161.9
	24.5667	358.9		24.5667	352.5		24.5667	271.7		24.5667	161.9
	24.5833	358.9		24.5833	352.5		24.5833	271.7		24.5833	161.9
	24.6	358.9		24.6	352.5		24.6	271.8		24.6	161.9
	24.6167	358.9		24.6167	352.5		24.6167	271.8		24.6167	161.9
	24.6333	358.9		24.6333	352.5		24.6333	271.9		24.6333	161.9
	24.65	358.9		24.65	352.5		24.65	271.9		24.65	161.9
	24.6667	358.9		24.6667	352.5		24.6667	271.9		24.6667	161.9
	24.6833	358.9		24.6833	352.5		24.6833	271.9		24.6833	161.9
	24.7	358.9		24.7	352.5		24.7	271.9		24.7	161.9
	24.7167	358.9		24.7167	352.5		24.7167	271.9		24.7167	161.9
	24.7333	358.9		24.7333	352.5		24.7333	271.9		24.7333	161.9
	24.75	358.9		24.75	352.5		24.75	271.9		24.75	161.9
	24.7667	358.9		24.7667	352.5		24.7667	271.9		24.7667	161.9
	24.7833	358.9		24.7833	352.5		24.7833	271.9		24.7833	162
	24.8	358.9		24.8	352.5		24.8	271.9		24.8	162
	24.8167	359		24.8167	352.5		24.8167	271.9		24.8167	162
	24.8333	359.1		24.8333	352.5		24.8333	271.9		24.8333	162
	24.85	359.1		24.85	352.5		24.85	271.9		24.85	162
	24.8667	359		24.8667	352.5		24.8667	271.9		24.8667	162
	24.8833	359		24.8833	352.5		24.8833	271.9		24.8833	162
	24.9	359		24.9	352.5		24.9	271.9		24.9	162
	24.9167	359		24.9167	352.5		24.9167	271.9		24.9167	162
	24.9333	359		24.9333	352.5		24.9333	271.9		24.9333	162
	24.95	359		24.95	352.5		24.95	271.9		24.95	162
	24.9667	359		24.9667	352.5		24.9667	271.9		24.9667	162
	24.9833	359		24.9833	352.5		24.9833	271.9		24.9833	162
	25	359		25	352.5		25	272		25	162
	25.0167	359		25.0167	352.5		25.0167	272		25.0167	162.1
	25.0333	359		25.0333	352.5		25.0333	272		25.0333	162.2
	25.05	359		25.05	352.5		25.05	272		25.05	162.3
	25.0667	359		25.0667	352.6		25.0667	272		25.0667	162.2
	25.0833	359		25.0833	352.6		25.0833	272		25.0833	162.2
	25.1	359		25.1	352.6		25.1	272		25.1	162.2
	25.1167	359		25.1167	352.6		25.1167	272		25.1167	162.1
	25.1333	359		25.1333	352.6		25.1333	272		25.1333	162.1
	25.15	359		25.15	352.5		25.15	272		25.15	162.1
	25.1667	359.1		25.1667	352.5		25.1667	272		25.1667	162.1
	25.1833	359.1		25.1833	352.5		25.1833	272		25.1833	162.1
	25.2	359.1		25.2	352.5		25.2	272		25.2	162.1
	25.2167	359.1		25.2167	352.5		25.2167	272		25.2167	162.1
	25.2333	359.1		25.2333	352.5		25.2333	272		25.2333	162.1
	25.25	359.1		25.25	352.5		25.25	272		25.25	162.1
	25.2667	359.1		25.2667	352.5		25.2667	272		25.2667	162.1
	25.2833	359.1		25.2833	352.6		25.2833	272		25.2833	162.1
	25.3	359.1		25.3	352.6		25.3	272		25.3	162.1
	25.3167	359.1		25.3167	352.6		25.3167	272		25.3167	162.1
	25.3333	359.1		25.3333	352.6		25.3333	272		25.3333	162.1
	25.35	359.1		25.35	352.6		25.35	272		25.35	162.1
	25.3667	359.2		25.3667	352.6		25.3667	272		25.3667	162.1
	25.3833	359.2		25.3833	352.6		25.3833	272		25.3833	162.1
	25.4	359.2		25.4	352.6		25.4	272		25.4	162.1
	25.4167	359.2		25.4167	352.6		25.4167	272		25.4167	162.1
	25.4333	359.2		25.4333	352.6		25.4333	272		25.4333	162.1
	25.45	359.2		25.45	352.6		25.45	272		25.45	162.1
	25.4667	359.2		25.4667	352.6		25.4667	272		25.4667	162.1
	25.4833	359.2		25.4833	352.6		25.4833	272		25.4833	162.1
	25.5	359.2		25.5	352.7		25.5	272		25.5	162.1
	25.5167	359.2		25.5167	352.7		25.5167	272		25.5167	162.1
	25.5333	359.2		25.5333	352.7		25.5333	272		25.5333	162.1
	25.55	359.2		25.55	352.7		25.55	272		25.55	162.1
	25.5667	359.2		25.5667	352.7		25.5667	272		25.5667	162.1
	25.5833	359.2		25.5833	352.7		25.5833	272		25.5833	162.1
	25.6	359.3		25.6	352.7		25.6	272		25.6	162.1
	25.6167	359.4		25.6167	352.7		25.6167	272		25.6167	162.1
	25.6333	359.4		25.6333	352.7		25.6333	272.1		25.6333	162.1
	25.65	359.3		25.65	352.8		25.65	272.1		25.65	162.1
	25.6667	359.3		25.6667	352.8		25.6667	272.1		25.6667	162.1
	25.6833	359.3		25.6833	352.8		25.6833	272.1		25.6833	162.1
	25.7	359.3		25.7	352.8		25.7	272.1		25.7	162.1
	25.7167	359.3		25.7167	352.8		25.7167	272.1		25.7167	162.1
	25.7333	359.3		25.7333	352.8		25.7333	272.1		25.7333	162.1
	25.75	359.3		25.75	352.8		25.75	272.1		25.75	162.1
	25.7667	359.3		25.7667	352.8		25.7667	272.1		25.7667	162.1
	25.7833	359.3		25.7833	352.8		25.7833	272.1		25.7833	162.1
	25.8	359.3		25.8	352.8		25.8	272.1		25.8	162.1
	25.8167	359.3		25.8167	352.8		25.8167	272.1		25.8167	162.1
	25.8333	359.4		25.8333	352.8		25.8333	272.1		25.8333	162.1
	25.85	359.3		25.85	352.8		25.85	272.1		25.85	162.1
	25.8667	359.4		25.8667	352.8		25.8667	272.1		25.8667	162.1
	25.8833	359.4		25.8833	352.7		25.8833	272.1		25.8833	162.1
	25.9	359.4		25.9	352.7		25.9	272.1		25.9	162.1
	25.9167	359.4		25.9167	352.7		25.9167	272.1		25.9167	162.1
	25.9333	359.4		25.9333	352.7		25.9333	272.1		25.9333	162.1
	25.95	359.4		25.95	352.7		25.95	272.1		25.95	162.1
	25.9667	359.4		25.9667	352.7		25.9667	272.1		25.9667	162.2
	25.9833	359.4		25.9833	352.7		25.9833	272.1		25.9833	162.2
	26	359.4		26	352.7		26	272.1		26	162.2
	26.0167	359.4		26.0167	352.7		26.0167	272.2		26.0167	162.2
	26.0333	359.5		26.0333	352.7		26.0333	272.2		26.0333	162.2
	26.05	359.5		26.05	352.7		26.05	272.2		26.05	162.2
	26.0667	359.5		26.0667	352.7		26.0667	272.2		26.0667	162.2
	26.0833	359.5		26.0833	352.8		26.0833	272.2		26.0833	162.3
	26.1	359.5		26.1	352.8		26.1	272.2		26.1	162.3
	26.1167	359.5		26.1167	352.8		26.1167	272.2		26.1167	162.3
	26.1333	359.5		26.1333	352.8		26.1333	272.3		26.1333	162.3
	26.15	359.5		26.15	352.8		26.15	272.3		26.15	162.3
	26.1667	359.6		26.1667	352.8		26.1667	272.3		26.1667	162.3
	26.1833	359.6		26.1833	352.8		26.1833	272.3		26.1833	162.3
	26.2	359.6		26.2	352.8		26.2	272.3		26.2	162.3
	26.2167	359.6		26.2167	352.8		26.2167	272.3		26.2167	162.4
	26.2333	359.5		26.2333	352.8		26.2333	272.3		26.2333	162.4
	26.25	359.6		26.25	352.8		26.25	272.3		26.25	162.4
	26.2667	359.6		26.2667	352.8		26.2667	272.3		26.2667	162.4
	26.2833	359.6		26.2833	352.8		26.2833	272.3		26.2833	162.4
	26.3	359.6		26.3	352.8		26.3	272.3		26.3	162.4
	26.3167	359.6		26.3167	352.8		26.3167	272.3		26.3167	162.4
	26.3333	359.6		26.3333	352.8		26.3333	272.3		26.3333	162.4
	26.35	359.6		26.35	352.8		26.35	272.3		26.35	162.4
	26.3667	359.6		26.3667	352.8		26.3667	272.3		26.3667	162.4
	26.3833	359.6		26.3833	352.8		26.3833	272.3		26.3833	162.4
	26.4	359.6		26.4	352.8		26.4	272.3		26.4	162.4
	26.4167	359.6		26.4167	352.8		26.4167	272.3		26.4167	162.4
	26.4333	359.6		26.4333	352.8		26.4333	272.4		26.4333	162.4
	26.45	359.6		26.45	352.8		26.45	272.4		26.45	162.4
	26.4667	359.6		26.4667	352.8		26.4667	272.4		26.4667	162.4
	26.4833	359.6		26.4833	352.8		26.4833	272.4		26.4833	162.3
	26.5	359.6		26.5	352.8		26.5	272.4		26.5	162.3
	26.5167	359.7		26.5167	352.8		26.5167	272.4		26.5167	162.3
	26.5333	359.7		26.5333	352.8		26.5333	272.4		26.5333	162.3
	26.55	359.7		26.55	352.8		26.55	272.4		26.55	162.3
	26.5667	359.7		26.5667	352.8		26.5667	272.4		26.5667	162.3
	26.5833	359.7		26.5833	352.8		26.5833	272.4		26.5833	162.3
	26.6	359.7		26.6	352.8		26.6	272.4		26.6	162.4
	26.6167	359.7		26.6167	352.8		26.6167	272.4		26.6167	162.4
	26.6333	359.7		26.6333	352.8		26.6333	272.4		26.6333	162.4
	26.65	359.7		26.65	352.8		26.65	272.4		26.65	162.4
	26.6667	359.7		26.6667	352.8		26.6667	272.4		26.6667	162.4
	26.6833	359.7		26.6833	352.8		26.6833	272.4		26.6833	162.4
	26.7	359.7		26.7	352.8		26.7	272.4		26.7	162.4
	26.7167	359.7		26.7167	352.8		26.7167	272.4		26.7167	162.4
	26.7333	359.7		26.7333	352.8		26.7333	272.4		26.7333	162.4
	26.75	359.7		26.75	352.8		26.75	272.4		26.75	162.4
	26.7667	359.7		26.7667	352.8		26.7667	272.4		26.7667	162.4
	26.7833	359.8		26.7833	352.8		26.7833	272.4		26.7833	162.4
	26.8	359.8		26.8	352.9		26.8	272.4		26.8	162.4
	26.8167	359.8		26.8167	352.9		26.8167	272.4		26.8167	162.4
	26.8333	359.8		26.8333	352.9		26.8333	272.5		26.8333	162.4
	26.85	359.8		26.85	352.9		26.85	272.5		26.85	162.5
	26.8667	359.8		26.8667	352.9		26.8667	272.5		26.8667	162.5
	26.8833	359.8		26.8833	352.9		26.8833	272.5		26.8833	162.5
	26.9	359.8		26.9	353		26.9	272.5		26.9	162.5
	26.9167	359.8		26.9167	353		26.9167	272.5		26.9167	162.5
	26.9333	359.8		26.9333	353		26.9333	272.5		26.9333	162.5
	26.95	359.9		26.95	353		26.95	272.5		26.95	162.5
	26.9667	359.9		26.9667	353		26.9667	272.5		26.9667	162.5
	26.9833	359.9		26.9833	353.1		26.9833	272.5		26.9833	162.5
	27	359.9		27	353.2		27	272.5		27	162.5
	27.0167	359.9		27.0167	353.2		27.0167	272.5		27.0167	162.5
	27.0333	359.9		27.0333	353.2		27.0333	272.5		27.0333	162.5
	27.05	359.9		27.05	353.2		27.05	272.5		27.05	162.5
	27.0667	359.9		27.0667	353.2		27.0667	272.5		27.0667	162.5
	27.0833	359.9		27.0833	353.2		27.0833	272.5		27.0833	162.5
	27.1	359.9		27.1	353.2		27.1	272.5		27.1	162.5
	27.1167	359.9		27.1167	353.2		27.1167	272.5		27.1167	162.5
	27.1333	360		27.1333	353.2		27.1333	272.5		27.1333	162.5
	27.15	360		27.15	353.1		27.15	272.5		27.15	162.5
	27.1667	360		27.1667	353.1		27.1667	272.5		27.1667	162.5
	27.1833	360		27.1833	353.1		27.1833	272.6		27.1833	162.5
	27.2	360.1		27.2	353.1		27.2	272.6		27.2	162.5
	27.2167	360.1		27.2167	353.1		27.2167	272.6		27.2167	162.5
	27.2333	360.1		27.2333	353.1		27.2333	272.6		27.2333	162.5
	27.25	360.1		27.25	353.1		27.25	272.6		27.25	162.5
	27.2667	360.1		27.2667	353.1		27.2667	272.6		27.2667	162.5
	27.2833	360.1		27.2833	353.1		27.2833	272.6		27.2833	162.5
	27.3	360.1		27.3	353.1		27.3	272.6		27.3	162.5
	27.3167	360.1		27.3167	353.1		27.3167	272.6		27.3167	162.5
	27.3333	360.1		27.3333	353.1		27.3333	272.6		27.3333	162.5
	27.35	360.1		27.35	353.1		27.35	272.6		27.35	162.6
	27.3667	360		27.3667	353.1		27.3667	272.6		27.3667	162.6
	27.3833	360		27.3833	353.1		27.3833	272.6		27.3833	162.6
	27.4	360		27.4	353.1		27.4	272.6		27.4	162.6
	27.4167	360		27.4167	353.2		27.4167	272.6		27.4167	162.6
	27.4333	360		27.4333	353.2		27.4333	272.6		27.4333	162.6
	27.45	360		27.45	353.2		27.45	272.7		27.45	162.6
	27.4667	360		27.4667	353.2		27.4667	272.7		27.4667	162.6
	27.4833	360		27.4833	353.1		27.4833	272.7		27.4833	162.6
	27.5	360		27.5	353.1		27.5	272.7		27.5	162.6
	27.5167	360.1		27.5167	353.1		27.5167	272.7		27.5167	162.6
	27.5333	360.1		27.5333	353.1		27.5333	272.7		27.5333	162.6
	27.55	360.1		27.55	353.1		27.55	272.7		27.55	162.6
	27.5667	360.1		27.5667	353.1		27.5667	272.7		27.5667	162.6
	27.5833	360.1		27.5833	353.1		27.5833	272.7		27.5833	162.6
	27.6	360.1		27.6	353.1		27.6	272.7		27.6	162.6
	27.6167	360.1		27.6167	353.1		27.6167	272.7		27.6167	162.6
	27.6333	360.1		27.6333	353.1		27.6333	272.7		27.6333	162.6
	27.65	360.1		27.65	353.1		27.65	272.7		27.65	162.6
	27.6667	360.1		27.6667	353.1		27.6667	272.7		27.6667	162.6
	27.6833	360.1		27.6833	353.1		27.6833	272.7		27.6833	162.6
	27.7	360.1		27.7	353.1		27.7	272.7		27.7	162.6
	27.7167	360.1		27.7167	353.1		27.7167	272.8		27.7167	162.6
	27.7333	360.1		27.7333	353.1		27.7333	272.8		27.7333	162.6
	27.75	360.1		27.75	353.1		27.75	272.8		27.75	162.6
	27.7667	360.1		27.7667	353.2		27.7667	272.8		27.7667	162.6
	27.7833	360.1		27.7833	353.2		27.7833	272.8		27.7833	162.6
	27.8	360.1		27.8	353.2		27.8	272.8		27.8	162.6
	27.8167	360.1		27.8167	353.2		27.8167	272.8		27.8167	162.6
	27.8333	360.1		27.8333	353.2		27.8333	272.8		27.8333	162.6
	27.85	360.2		27.85	353.2		27.85	272.8		27.85	162.7
	27.8667	360.2		27.8667	353.2		27.8667	272.8		27.8667	162.8
	27.8833	360.2		27.8833	353.2		27.8833	272.8		27.8833	162.7
	27.9	360.2		27.9	353.2		27.9	272.8		27.9	162.7
	27.9167	360.2		27.9167	353.2		27.9167	272.8		27.9167	162.7
	27.9333	360.2		27.9333	353.2		27.9333	272.8		27.9333	162.7
	27.95	360.2		27.95	353.2		27.95	272.8		27.95	162.6
	27.9667	360.2		27.9667	353.2		27.9667	272.8		27.9667	162.5
	27.9833	360.2		27.9833	353.2		27.9833	272.8		27.9833	162.5
	28	360.2		28	353.3		28	272.8		28	162.5
	28.0167	360.2		28.0167	353.4		28.0167	272.8		28.0167	162.5
	28.0333	360.2		28.0333	353.4		28.0333	272.8		28.0333	162.6
	28.05	360.2		28.05	353.3		28.05	272.9		28.05	162.6
	28.0667	360.2		28.0667	353.3		28.0667	272.9		28.0667	162.6
	28.0833	360.2		28.0833	353.3		28.0833	272.9		28.0833	162.6
	28.1	360.2		28.1	353.3		28.1	272.9		28.1	162.6
	28.1167	360.2		28.1167	353.3		28.1167	272.9		28.1167	162.7
	28.1333	360.2		28.1333	353.4		28.1333	272.9		28.1333	162.7
	28.15	360.2		28.15	353.3		28.15	272.9		28.15	162.7
	28.1667	360.2		28.1667	353.3		28.1667	272.9		28.1667	162.8
	28.1833	360.4		28.1833	353.2		28.1833	272.9		28.1833	162.8
	28.2	360.3		28.2	353.2		28.2	272.9		28.2	162.7
	28.2167	360.3		28.2167	353.2		28.2167	272.9		28.2167	162.7
	28.2333	360.3		28.2333	353.2		28.2333	272.9		28.2333	162.7
	28.25	360.3		28.25	353.1		28.25	272.9		28.25	162.7
	28.2667	360.4		28.2667	353.1		28.2667	272.9		28.2667	162.7
	28.2833	360.4		28.2833	353.1		28.2833	272.5		28.2833	162.8
	28.3	360.4		28.3	353.1		28.3	272.4		28.3	162.8
	28.3167	360.4		28.3167	353.1		28.3167	272.4		28.3167	162.8
	28.3333	360.4		28.3333	353.1		28.3333	272.4		28.3333	162.8
	28.35	360.2		28.35	353.1		28.35	272.4		28.35	162.8
	28.3667	360.2		28.3667	353.1		28.3667	272.4		28.3667	162.8
	28.3833	360.2		28.3833	353.1		28.3833	272.5		28.3833	162.8
	28.4	360.1		28.4	353.1		28.4	272.5		28.4	162.8
	28.4167	360.1		28.4167	353.1		28.4167	272.6		28.4167	162.8
	28.4333	360.1		28.4333	353.2		28.4333	272.6		28.4333	162.9
	28.45	360.1		28.45	353.2		28.45	272.7		28.45	162.9
	28.4667	360.1		28.4667	353.2		28.4667	272.7		28.4667	162.9
	28.4833	360.1		28.4833	353.2		28.4833	272.7		28.4833	162.9
	28.5	360.1		28.5	353.2		28.5	272.8		28.5	162.9
	28.5167	360.2		28.5167	353.2		28.5167	272.8		28.5167	162.9
	28.5333	360.2		28.5333	353.2		28.5333	272.8		28.5333	162.9
	28.55	360.3		28.55	353.2		28.55	272.8		28.55	162.9
	28.5667	360.3		28.5667	353.2		28.5667	272.8		28.5667	162.9
	28.5833	360.3		28.5833	353.2		28.5833	272.9		28.5833	162.9
	28.6	360.3		28.6	353.2		28.6	272.9		28.6	162.9
	28.6167	360.3		28.6167	353.2		28.6167	272.9		28.6167	162.9
	28.6333	360.4		28.6333	353.2		28.6333	272.9		28.6333	162.9
	28.65	360.4		28.65	353.3		28.65	272.9		28.65	162.9
	28.6667	360.4		28.6667	353.4		28.6667	272.9		28.6667	162.9
	28.6833	360.4		28.6833	353.4		28.6833	272.9		28.6833	162.9
	28.7	360.4		28.7	353.4		28.7	273		28.7	162.9
	28.7167	360.4		28.7167	353.4		28.7167	273		28.7167	162.9
	28.7333	360.4		28.7333	353.4		28.7333	273		28.7333	162.9
	28.75	360.4		28.75	353.4		28.75	273		28.75	162.9
	28.7667	360.4		28.7667	353.4		28.7667	273		28.7667	162.9
	28.7833	360.4		28.7833	353.4		28.7833	273		28.7833	162.9
	28.8	360.4		28.8	353.3		28.8	273		28.8	162.9
	28.8167	360.4		28.8167	353.3		28.8167	273		28.8167	162.9
	28.8333	360.4		28.8333	353.3		28.8333	273		28.8333	162.9
	28.85	360.4		28.85	353.3		28.85	273		28.85	162.9
	28.8667	360.4		28.8667	353.3		28.8667	273.1		28.8667	162.9
	28.8833	360.4		28.8833	353.3		28.8833	273.1		28.8833	162.9
	28.9	360.4		28.9	353.4		28.9	273.1		28.9	162.9
	28.9167	360.4		28.9167	353.4		28.9167	273.1		28.9167	162.9
	28.9333	360.4		28.9333	353.4		28.9333	273.1		28.9333	162.9
	28.95	360.4		28.95	353.4		28.95	273.1		28.95	163
	28.9667	360.4		28.9667	353.4		28.9667	273.1		28.9667	163.1
	28.9833	360.4		28.9833	353.3		28.9833	273.1		28.9833	163.1
	29	360.4		29	353.3		29	273.1		29	163.1
	29.0167	360.4		29.0167	353.4		29.0167	273.1		29.0167	163.1
	29.0333	360.4		29.0333	353.4		29.0333	273.2		29.0333	163.1
	29.05	360.4		29.05	353.4		29.05	273.2		29.05	163.1
	29.0667	360.4		29.0667	353.4		29.0667	273.2		29.0667	163.1
	29.0833	360.4		29.0833	353.4		29.0833	273.2		29.0833	163.1
	29.1	360.4		29.1	353.4		29.1	273.2		29.1	163.2
	29.1167	360.5		29.1167	353.4		29.1167	273.2		29.1167	163.2
	29.1333	360.5		29.1333	353.4		29.1333	273.2		29.1333	163.2
	29.15	360.5		29.15	353.4		29.15	273.2		29.15	163.2
	29.1667	360.5		29.1667	353.4		29.1667	273.2		29.1667	163.2
	29.1833	360.5		29.1833	353.4		29.1833	273.2		29.1833	163.2
	29.2	360.5		29.2	353.4		29.2	273.2		29.2	163.2
	29.2167	360.5		29.2167	353.4		29.2167	273.2		29.2167	163.2
	29.2333	360.5		29.2333	353.4		29.2333	273.2		29.2333	163.2
	29.25	360.5		29.25	353.4		29.25	273.2		29.25	163.2
	29.2667	360.5		29.2667	353.4		29.2667	273.2		29.2667	163.2
	29.2833	360.5		29.2833	353.4		29.2833	273.2		29.2833	163.2
	29.3	360.5		29.3	353.4		29.3	273.3		29.3	163.2
	29.3167	360.5		29.3167	353.4		29.3167	273.3		29.3167	163.2
	29.3333	360.5		29.3333	353.4		29.3333	273.3		29.3333	163.2
	29.35	360.5		29.35	353.4		29.35	273.3		29.35	163.2
	29.3667	360.5		29.3667	353.4		29.3667	273.3		29.3667	163.2
	29.3833	360.5		29.3833	353.4		29.3833	273.3		29.3833	163.2
	29.4	360.5		29.4	353.4		29.4	273.3		29.4	163.2
	29.4167	360.5		29.4167	353.4		29.4167	273.3		29.4167	163.2
	29.4333	360.5		29.4333	353.4		29.4333	273.3		29.4333	163.2
	29.45	360.5		29.45	353.4		29.45	273.3		29.45	163.2
	29.4667	360.5		29.4667	353.3		29.4667	273.3		29.4667	163.2
	29.4833	360.5		29.4833	353.3		29.4833	273.3		29.4833	163.2
	29.5	360.5		29.5	353.4		29.5	273.3		29.5	163.2
	29.5167	360.5		29.5167	353.4		29.5167	273.3		29.5167	163.2
	29.5333	360.6		29.5333	353.4		29.5333	273.3		29.5333	163.2
	29.55	360.6		29.55	353.4		29.55	273.3		29.55	163.2
	29.5667	360.6		29.5667	353.4		29.5667	273.3		29.5667	163.2
	29.5833	360.7		29.5833	353.4		29.5833	273.3		29.5833	163.2
	29.6	360.7		29.6	353.4		29.6	273.3		29.6	163.2
	29.6167	360.6		29.6167	353.4		29.6167	273.3		29.6167	163.2
	29.6333	360.6		29.6333	353.4		29.6333	273.3		29.6333	163.2
	29.65	360.7		29.65	353.4		29.65	273.3		29.65	163.2
	29.6667	360.7		29.6667	353.4		29.6667	273.3		29.6667	163.2
	29.6833	360.6		29.6833	353.4		29.6833	273.3		29.6833	163.2
	29.7	360.6		29.7	353.4		29.7	273.3		29.7	163.2
	29.7167	360.6		29.7167	353.3		29.7167	273.3		29.7167	163.2
	29.7333	360.6		29.7333	353.4		29.7333	273.3		29.7333	163.2
	29.75	360.6		29.75	353.4		29.75	273.3		29.75	163.2
	29.7667	360.6		29.7667	353.4		29.7667	273.3		29.7667	163.2
	29.7833	360.6		29.7833	353.3		29.7833	273.4		29.7833	163.2
	29.8	360.7		29.8	353.3		29.8	273.4		29.8	163.2
	29.8167	360.7		29.8167	353.3		29.8167	273.4		29.8167	163.2
	29.8333	360.7		29.8333	353.3		29.8333	273.4		29.8333	163.2
	29.85	360.7		29.85	353.3		29.85	273.4		29.85	163.2
	29.8667	360.7		29.8667	353.3		29.8667	273.4		29.8667	163.3
	29.8833	360.7		29.8833	353.3		29.8833	273.4		29.8833	163.3
	29.9	360.7		29.9	353.3		29.9	273.4		29.9	163.3
	29.9167	360.7		29.9167	353.3		29.9167	273.4		29.9167	163.3
	29.9333	360.7		29.9333	353.3		29.9333	273.4		29.9333	163.3
	29.95	360.7		29.95	353.3		29.95	273.4		29.95	163.3
	29.9667	360.7		29.9667	353.4		29.9667	273.4		29.9667	163.3
	29.9833	360.7		29.9833	353.4		29.9833	273.4		29.9833	163.3
	30	360.7		30	353.3		30	273.4		30	163.3
	30.0167	360.7		30.0167	353.3		30.0167	273.4		30.0167	163.3
