# Supplementary material for: Grave-to-cradle upcycling of Ni from electroplating wastewater to photothermal CO2 catalysis
Source: Nat Commun. 2022 Sep 9;13:5305. doi: 10.1038/s41467-022-33029-x (PMC9463155; doi:10.1038/s41467-022-33029-x)
Supplement: Supplementary file 4 — Source Data [file 41467_2022_33029_MOESM4_ESM.zip › 7.Separate Source Data files/Supplementary Fig. 20.xlsx]

## Sheet: Supplementary Fig. 20 data
Supplementary Fig. 20
	Thermocatalysis			Photothermal catalysis
	1/T (K-1)	ln[CO rate/(mmol g-1 h-1)]		1/T (K-1)	ln[CO rate/(mmol g-1 h-1)]
	0.00174474	-0.988485		0.00209271	-1.77068
	0.00160475	-0.307531		0.00201918	-1.31528
	0.00148555	0.457735		0.00178079	0.180453
	0.00138284	1.12551		0.00157766	1.59517
	0.00129341	1.62742
