# Supplementary material for: Grave-to-cradle upcycling of Ni from electroplating wastewater to photothermal CO2 catalysis
Source: Nat Commun. 2022 Sep 9;13:5305. doi: 10.1038/s41467-022-33029-x (PMC9463155; doi:10.1038/s41467-022-33029-x)
Supplement: Supplementary file 4 — Source Data [file 41467_2022_33029_MOESM4_ESM.zip › 7.Separate Source Data files/Supplementary Fig. 22.xlsx]

## Sheet: Supplementary Fig. 22 Data
Supplementary Fig. 22
	CO2: H2: N2 (mL/min)	CO rate (mmol g-1 h-1)
	2.5: 0: 5	0.07453
	2.5: 2.5: 5	2.96688
