# Supplementary material for: Grave-to-cradle upcycling of Ni from electroplating wastewater to photothermal CO2 catalysis
Source: Nat Commun. 2022 Sep 9;13:5305. doi: 10.1038/s41467-022-33029-x (PMC9463155; doi:10.1038/s41467-022-33029-x)
Supplement: Supplementary file 4 — Source Data [file 41467_2022_33029_MOESM4_ESM.zip › 7.Separate Source Data files/Supplementary Fig. 23.xlsx]

## Sheet: Supplementary Fig. 23 Data
Supplementary Fig. 23
	Cycle number	Concentration of the supernatant (mg/L)
	0	6576.4
	3	5199
	6	2540.48
	9	1477.33
	12	464.867
	15	223.88
