# Supplementary material for: Grave-to-cradle upcycling of Ni from electroplating wastewater to photothermal CO2 catalysis
Source: Nat Commun. 2022 Sep 9;13:5305. doi: 10.1038/s41467-022-33029-x (PMC9463155; doi:10.1038/s41467-022-33029-x)
Supplement: Supplementary file 4 — Source Data [file 41467_2022_33029_MOESM4_ESM.zip › 7.Separate Source Data files/Supplementary Fig. 24.xlsx]

## Sheet: Supplementary Fig. 24 Data
Supplementary Fig. 24
	Cycle number	Loading amount of Ni in the precipitate (%)
	3	1.98228
	6	2.13011
	9	1.86344
	12	1.39474
	15	1.02212
