# Supplementary material for: Grave-to-cradle upcycling of Ni from electroplating wastewater to photothermal CO2 catalysis
Source: Nat Commun. 2022 Sep 9;13:5305. doi: 10.1038/s41467-022-33029-x (PMC9463155; doi:10.1038/s41467-022-33029-x)
Supplement: Supplementary file 4 — Source Data [file 41467_2022_33029_MOESM4_ESM.zip › 7.Separate Source Data files/Supplementary Fig. 26.xlsx]

## Sheet: Supplementary Fig. 26 Data
Supplementary Fig. 26
	Sample: SFe-Ni		Sample: SFe		Sample: SNi
	Temperature (℃)	H2O intensity (a.u.)	Temperature (℃)	H2O intensity (a.u.)	Temperature (℃)	H2O intensity (a.u.)
	199.537	0.00043	199.688	0.00024	199.266	0.0002
	200.395	0.0005	200.546	0.00035	200.122	0.00031
	201.252	0.00013	201.402	0.00033	200.98	0.00045
	202.11	0.0003	202.26	0.00041	201.836	0.00019
	202.967	0.00025	203.117	0.00023	202.693	0.00016
	203.825	0.00027	203.975	0.00028	203.55	0.0003
	204.682	0.00046	204.832	0.00028	204.406	0.00032
	205.539	0.00043	205.689	0.00035	205.264	0.00017
	206.396	0.00051	206.546	0.00035	206.12	0.00013
	207.254	0.00038	207.404	0.00026	206.978	0.00022
	208.111	0.00037	208.261	0.00035	207.834	0.00046
	208.969	0.00024	209.119	0.00036	208.691	0.00034
	209.826	0.00033	209.975	0.00031	209.548	0.00021
	210.684	0.00032	210.833	0.00013	210.404	0.00022
	211.541	0.00047	211.69	0.00025	211.262	0.00016
	212.398	0.00017	212.548	0.00031	212.118	0.00021
	213.256	0.00023	213.405	0.00038	212.975	0.00024
	214.113	0.00025	214.262	0.00034	213.832	0.00031
	214.971	0.00038	215.12	0.00044	214.689	0.00042
	215.828	0.00035	215.977	0.00038	215.545	0.00014
	216.686	0.00028	216.835	0.00032	216.403	0.00034
	217.543	0.00024	217.692	0	217.259	5e-05
	218.401	0.00026	218.549	0.00029	218.116	5e-05
	219.258	0.00046	219.406	0.00022	218.973	0.00025
	220.116	7e-05	220.264	0.00042	219.829	7e-05
	220.973	0.0003	221.121	6e-05	220.687	0.0002
	221.831	0.00032	221.979	0.00023	221.543	0.00013
	222.688	0.00012	222.835	0.00052	222.401	0.00021
	223.546	0.00056	223.693	0.00047	223.257	0.00026
	224.403	0.00045	224.55	0.00047	224.114	0.0003
	225.261	0.00045	225.408	0.00039	224.971	0.00021
	226.117	0.00026	226.265	0.00033	225.827	0.00016
	226.974	6e-05	227.123	0.0005	226.685	5e-05
	227.832	0.0003	227.979	0.00045	227.541	0.00022
	228.689	0.00016	228.837	0.00037	228.398	0.00016
	229.547	0.00036	229.694	0.0004	229.255	0.00022
	230.404	0.00035	230.552	0.0006	230.112	0.00027
	231.262	0.00016	231.41	0.00048	230.969	0.00014
	232.119	0.00011	232.266	0.00063	231.826	0.00022
	232.977	0.00038	233.124	0.00048	232.682	0.00045
	233.834	0.00018	233.981	0.0004	233.539	0.00035
	234.692	0.00032	234.839	0.00057	234.396	0.00033
	235.549	0.00024	235.696	0.00042	235.252	0.00021
	236.407	0.00027	236.553	0.00058	236.11	9e-05
	237.264	0.00027	237.41	0.00044	236.966	0.00029
	238.122	0.00042	238.268	0.00045	237.824	0.0003
	238.979	0.00027	239.125	0.00047	238.68	0.00029
	239.837	0.00039	239.983	0.00055	239.537	0.00022
	240.694	0.00029	240.839	0.0005	240.394	0.0003
	241.552	0.00032	241.697	0.00049	241.25	0.00017
	242.409	0.00025	242.554	0.00054	242.108	0.00018
	243.266	0.0004	243.412	0.00059	242.964	0.0004
	244.124	0.0003	244.269	0.00063	243.821	0.00036
	244.981	0.00029	245.126	0.00042	244.678	0.00038
	245.838	0.00015	245.983	0.00063	245.535	0.00019
	246.695	0.0003	246.841	0.00074	246.392	0.00019
	247.553	0.00035	247.698	0.00045	247.249	0.00037
	248.41	0.00022	248.556	0.00062	248.105	0.0001
	249.268	0.00043	249.412	0.00055	248.962	7e-05
	250.125	0.00043	250.27	0.00061	249.819	0.00039
	250.983	0.00044	251.128	0.00057	250.675	0.00024
	251.84	0.00016	251.985	0.00065	251.533	0.00021
	252.698	0.00031	252.843	0.00049	252.389	0.00041
	253.555	0.00023	253.699	0.00049	253.247	0.00028
	254.413	0.00033	254.557	0.0005	254.103	0.00037
	255.27	0.00031	255.414	0.00071	254.959	0.00033
	256.128	0.00036	256.272	0.00059	255.817	0.00032
	256.985	0.0003	257.129	0.00065	256.673	0.00019
	257.842	0.00027	257.986	0.00072	257.531	0.00023
	258.7	0.00038	258.843	0.00059	258.387	0.0003
	259.557	0.00032	259.701	0.00066	259.244	0.00034
	260.415	0.00018	260.558	0.0007	260.101	0.00043
	261.272	0.00031	261.416	0.00075	260.958	8e-05
	262.13	0.00046	262.272	0.00058	261.815	0.00036
	262.987	0.00037	263.13	0.00065	262.671	0.00034
	263.845	0.00032	263.987	0.00068	263.528	0.00016
	264.702	0.00021	264.845	0.00088	264.385	0
	265.559	0.00031	265.702	0.00071	265.242	4e-05
	266.416	0.00032	266.559	0.00087	266.099	0.0004
	267.274	0.00035	267.416	0.0008	266.956	0.00019
	268.131	0.00011	268.274	0.00097	267.812	0.00044
	268.989	0.00032	269.132	0.00086	268.67	0.00025
	269.846	0.00028	269.989	0.00106	269.526	0.00037
	270.704	0.00036	270.846	0.00095	270.382	1e-05
	271.561	0.00024	271.703	0.00078	271.24	0.00035
	272.419	0.00018	272.561	0.00099	272.096	0.00023
	273.276	0.00039	273.418	0.00087	272.954	0.00031
	274.133	0.0002	274.276	0.00095	273.81	0.00024
	274.991	0.00027	275.132	0.00126	274.667	0.00032
	275.848	0.0002	275.99	0.0012	275.524	0.00048
	276.706	0.0004	276.847	0.00087	276.38	0.0004
	277.563	0.00029	277.705	0.00088	277.238	0.00045
	278.421	0.00017	278.562	0.00114	278.094	0.00034
	279.278	0.00044	279.419	0.00112	278.951	0.00026
	280.136	0.00047	280.276	0.00106	279.808	0.00029
	280.993	0.00026	281.134	0.00105	280.665	0.00012
	281.851	0.00033	281.991	0.00117	281.522	6e-05
	282.708	0.00048	282.849	0.00127	282.379	0.00033
	283.566	0.00035	283.705	0.00118	283.235	8e-05
	284.423	0.00037	284.563	0.00137	284.092	7e-05
	285.281	0.0004	285.421	0.00152	284.949	0.00034
	286.137	0.00033	286.278	0.0014	285.806	0.00054
	286.995	0.00039	287.135	0.00128	286.663	0.00037
	287.852	0.0003	287.993	0.00138	287.519	0.00026
	288.709	0.00044	288.85	0.00143	288.377	0.00024
	289.567	0.00034	289.707	0.00137	289.233	0.00041
	290.424	0.00042	290.565	0.00179	290.091	0.00039
	291.282	0.00035	291.422	0.0014	290.947	0.0004
	292.139	0.00046	292.28	0.00143	291.803	0.00049
	292.997	0.0004	293.136	0.00146	292.661	0.00028
	293.854	0.00053	293.994	0.00165	293.517	0.00051
	294.712	0.00045	294.851	0.00143	294.374	0.00061
	295.569	0.0004	295.709	0.00169	295.231	0.00011
	296.427	0.00035	296.566	0.00168	296.088	0.00024
	297.284	0.00052	297.423	0.00169	296.945	0.00036
	298.142	0.00028	298.28	0.00181	297.802	0.00026
	298.999	0.00053	299.138	0.00174	298.658	0.00037
	299.857	0.0006	299.995	0.00177	299.515	0.00023
	300.714	0.00055	300.853	0.00202	300.372	0.00049
	301.572	0.00062	301.709	0.00196	301.229	0.00037
	302.429	0.00059	302.567	0.00191	302.086	0.00029
	303.286	0.00058	303.425	0.00199	302.942	0.00038
	304.144	0.00045	304.282	0.00203	303.8	0.0003
	305.001	0.0006	305.14	0.00231	304.656	0.00036
	305.858	0.00057	305.996	0.00218	305.514	0.00038
	306.715	0.0005	306.854	0.00221	306.37	0.00013
	307.573	0.00078	307.711	0.00217	307.226	0.00025
	308.43	0.0007	308.569	0.00234	308.084	0.00027
	309.288	0.00061	309.426	0.00236	308.94	0.00047
	310.145	0.0007	310.283	0.00255	309.798	0.00046
	311.003	0.00059	311.14	0.00259	310.654	0.00042
	311.86	0.00069	311.998	0.0026	311.511	0.00051
	312.718	0.00078	312.855	0.00295	312.368	0.00043
	313.575	0.00086	313.713	0.00261	313.225	0.00038
	314.433	0.00067	314.569	0.00261	314.081	0.00038
	315.29	0.00068	315.427	0.00284	314.938	0.00029
	316.148	0.00073	316.284	0.00278	315.795	0.00042
	317.005	0.00095	317.142	0.00268	316.652	0.00046
	317.863	0.00081	317.999	0.00309	317.509	0.00056
	318.72	0.00098	318.856	0.00295	318.365	0.00053
	319.577	0.00074	319.713	0.00298	319.223	0.00057
	320.435	0.00085	320.571	0.00297	320.079	0.00068
	321.292	0.00078	321.428	0.00306	320.937	0.00069
	322.15	0.00089	322.286	0.0033	321.793	0.00074
	323.007	0.0011	323.143	0.00329	322.649	0.0008
	323.865	0.00099	324	0.0033	323.507	0.00048
	324.722	0.00081	324.858	0.00338	324.363	0.00082
	325.579	0.0011	325.715	0.00326	325.221	0.00059
	326.436	0.00094	326.573	0.00339	326.077	0.00073
	327.294	0.0011	327.429	0.00337	326.934	0.00066
	328.151	0.00122	328.287	0.00373	327.791	0.00075
	329.009	0.00118	329.144	0.00369	328.648	0.001
	329.866	0.00123	330.002	0.00374	329.504	0.00079
	330.724	0.0011	330.859	0.00377	330.361	0.00104
	331.581	0.00147	331.716	0.00376	331.218	0.00114
	332.439	0.00141	332.573	0.00403	332.075	0.00107
	333.296	0.00142	333.431	0.00417	332.932	0.00117
	334.153	0.00144	334.288	0.004	333.788	0.00121
	335.011	0.00137	335.146	0.00396	334.646	0.00131
	335.868	0.0015	336.002	0.00416	335.502	0.0012
	336.726	0.00158	336.86	0.00446	336.36	0.0014
	337.583	0.00165	337.718	0.00451	337.216	0.00132
	338.441	0.00179	338.575	0.00471	338.072	0.0015
	339.298	0.00164	339.432	0.00482	338.93	0.00154
	340.156	0.00191	340.289	0.00513	339.786	0.00159
	341.013	0.00202	341.147	0.00516	340.644	0.00171
	341.871	0.00214	342.004	0.00545	341.5	0.00179
	342.728	0.00215	342.862	0.00591	342.357	0.00179
	343.586	0.00245	343.719	0.00595	343.214	0.00177
	344.443	0.0025	344.576	0.00646	344.071	0.00205
	345.3	0.00252	345.433	0.00699	344.928	0.00213
	346.157	0.00262	346.291	0.00731	345.784	0.00231
	347.015	0.00274	347.148	0.00787	346.641	0.00244
	347.872	0.00271	348.006	0.00846	347.498	0.00261
	348.73	0.00279	348.863	0.00904	348.355	0.0027
	349.587	0.00303	349.72	0.00955	349.211	0.00293
	350.444	0.00321	350.577	0.00992	350.069	0.00314
	351.302	0.00318	351.435	0.01009	350.925	0.00328
	352.159	0.00353	352.292	0.01013	351.783	0.00329
	353.017	0.0036	353.15	0.01036	352.639	0.00356
	353.874	0.00383	354.006	0.01023	353.495	0.00381
	354.732	0.00397	354.864	0.01003	354.353	0.00419
	355.589	0.00397	355.721	0.00972	355.209	0.00406
	356.447	0.00436	356.579	0.00913	356.067	0.00423
	357.304	0.0046	357.437	0.00906	356.923	0.00459
	358.162	0.00489	358.293	0.00848	357.78	0.00492
	359.019	0.00508	359.15	0.00787	358.637	0.00525
	359.877	0.00562	360.008	0.00748	359.493	0.00556
	360.734	0.00587	360.866	0.00731	360.351	0.00566
	361.592	0.00637	361.723	0.00721	361.207	0.00579
	362.449	0.00693	362.58	0.007	362.064	0.00607
	363.307	0.00748	363.437	0.00687	362.921	0.00658
	364.164	0.00817	364.295	0.00678	363.778	0.00651
	365.021	0.00884	365.152	0.00648	364.635	0.00708
	365.878	0.00982	366.01	0.00679	365.492	0.00729
	366.735	0.01033	366.866	0.00638	366.348	0.00759
	367.593	0.01129	367.724	0.00647	367.205	0.0077
	368.45	0.0122	368.581	0.00638	368.062	0.00779
	369.308	0.01277	369.439	0.00657	368.918	0.00782
	370.165	0.01366	370.296	0.00653	369.776	0.00833
	371.023	0.01415	371.153	0.0063	370.632	0.00826
	371.88	0.0146	372.01	0.00636	371.49	0.00854
	372.738	0.01494	372.868	0.00618	372.346	0.00854
	373.595	0.01526	373.725	0.00649	373.203	0.00864
	374.453	0.01566	374.583	0.00643	374.06	0.00875
	375.31	0.01584	375.44	0.00639	374.916	0.00868
	376.168	0.01601	376.297	0.00656	375.774	0.00858
	377.025	0.01582	377.155	0.00666	376.63	0.00849
	377.883	0.01608	378.012	0.00668	377.487	0.00857
	378.74	0.01593	378.87	0.00633	378.344	0.00826
	379.597	0.01594	379.726	0.0067	379.201	0.00813
	380.455	0.01587	380.584	0.00664	380.058	0.00794
	381.312	0.01544	381.441	0.00657	380.914	0.00797
	382.17	0.0155	382.299	0.00669	381.771	0.00766
	383.027	0.01544	383.156	0.00688	382.628	0.00721
	383.885	0.01584	384.013	0.00699	383.485	0.00715
	384.742	0.01601	384.87	0.00688	384.342	0.00669
	385.599	0.01621	385.728	0.00701	385.199	0.00639
	386.456	0.01672	386.585	0.00674	386.055	0.00617
	387.314	0.01734	387.443	0.00724	386.913	0.00586
	388.171	0.01778	388.299	0.00712	387.769	0.00571
	389.029	0.01849	389.157	0.00725	388.625	0.00547
	389.886	0.01917	390.014	0.00725	389.483	0.00522
	390.744	0.01957	390.872	0.00731	390.339	0.00479
	391.601	0.01998	391.729	0.00735	391.197	0.00458
	392.459	0.02063	392.586	0.00757	392.053	0.0046
	393.316	0.02109	393.443	0.00768	392.91	0.00421
	394.174	0.02167	394.301	0.0076	393.767	0.00406
	395.031	0.02223	395.159	0.00768	394.624	0.00383
	395.888	0.0227	396.016	0.00805	395.481	0.00388
	396.746	0.02294	396.873	0.00785	396.337	0.0036
	397.603	0.02319	397.73	0.00804	397.194	0.00341
	398.461	0.02309	398.588	0.0082	398.051	0.00339
	399.318	0.02267	399.445	0.00832	398.908	0.0031
	400.176	0.02246	400.303	0.00844	399.765	0.00319
	401.033	0.02177	401.159	0.00846	400.622	0.00291
	401.891	0.02096	402.017	0.00863	401.478	0.00303
	402.748	0.02058	402.874	0.00877	402.336	0.00295
	403.606	0.02004	403.732	0.00885	403.192	0.00287
	404.463	0.0196	404.589	0.00895	404.049	0.00275
	405.32	0.01934	405.446	0.00882	404.906	0.00265
	406.177	0.01901	406.303	0.00883	405.762	0.00245
	407.035	0.01895	407.161	0.00919	406.62	0.00239
	407.892	0.01903	408.018	0.00911	407.476	0.00236
	408.75	0.01885	408.876	0.00925	408.333	0.00238
	409.607	0.01927	409.733	0.00931	409.19	0.00248
	410.464	0.0191	410.59	0.00951	410.047	0.00238
	411.322	0.01922	411.447	0.00959	410.904	0.00231
	412.179	0.01944	412.305	0.00974	411.76	0.00222
	413.037	0.01933	413.163	0.00969	412.617	0.00214
	413.894	0.01951	414.02	0.0099	413.474	0.00216
	414.752	0.01976	414.877	0.01002	414.331	0.00218
	415.609	0.01967	415.734	0.01009	415.188	0.0021
	416.467	0.01978	416.592	0.01032	416.045	0.00207
	417.324	0.02011	417.449	0.01021	416.901	0.00194
	418.182	0.02018	418.307	0.01057	417.759	0.00174
	419.039	0.0204	419.163	0.01036	418.615	0.00204
	419.897	0.02029	420.021	0.01054	419.472	0.00207
	420.754	0.02039	420.878	0.01051	420.329	0.00198
	421.612	0.02068	421.736	0.01077	421.185	0.00204
	422.469	0.02081	422.593	0.01072	422.043	0.00208
	423.327	0.02116	423.45	0.01084	422.899	0.00202
	424.184	0.02129	424.307	0.01102	423.757	0.00201
	425.042	0.02114	425.165	0.01104	424.613	0.00204
	425.898	0.02145	426.022	0.01136	425.47	0.0021
	426.755	0.02167	426.88	0.01138	426.327	0.00213
	427.613	0.02167	427.736	0.01152	427.183	0.00188
	428.47	0.02194	428.594	0.01165	428.04	0.00205
	429.328	0.02206	429.452	0.01179	428.897	0.00171
	430.185	0.0223	430.309	0.01151	429.754	0.00185
	431.043	0.02224	431.167	0.01187	430.611	0.00215
	431.9	0.02215	432.023	0.01188	431.468	0.00214
	432.758	0.02227	432.881	0.01205	432.324	0.00221
	433.615	0.02267	433.738	0.01207	433.182	0.00211
	434.473	0.0228	434.596	0.01216	434.038	0.00212
	435.33	0.02266	435.453	0.01226	434.895	0.00208
	436.188	0.02273	436.31	0.01243	435.752	0.00223
	437.045	0.02289	437.167	0.01243	436.608	0.00193
	437.903	0.02298	438.025	0.01259	437.466	0.00197
	438.76	0.02315	438.882	0.01274	438.322	0.002
	439.618	0.02323	439.74	0.01288	439.18	0.00216
	440.475	0.02323	440.596	0.01275	440.036	0.00218
	441.332	0.02314	441.454	0.01267	440.893	0.00203
	442.19	0.0233	442.311	0.01294	441.75	0.00219
	443.047	0.02328	443.169	0.01302	442.606	0.00224
	443.905	0.02323	444.026	0.01312	443.464	0.00242
	444.762	0.02318	444.883	0.01326	444.32	0.00225
	445.619	0.02314	445.74	0.01317	445.177	0.00245
	446.476	0.02318	446.598	0.01352	446.034	0.00243
	447.334	0.02319	447.456	0.01352	446.891	0.0025
	448.191	0.02313	448.313	0.01383	447.747	0.00218
	449.049	0.02305	449.169	0.01369	448.605	0.00255
	449.906	0.02298	450.027	0.014	449.461	0.00199
	450.764	0.02287	450.885	0.01379	450.318	0.00234
	451.621	0.02262	451.742	0.01391	451.175	0.00236
	452.479	0.02269	452.6	0.01416	452.031	0.00241
	453.336	0.02228	453.456	0.01422	452.889	0.00229
	454.194	0.02215	454.314	0.01419	453.745	0.00238
	455.051	0.02191	455.171	0.0145	454.603	0.00224
	455.908	0.02176	456.029	0.01467	455.459	0.00226
	456.766	0.02136	456.886	0.01473	456.316	0.00228
	457.624	0.02105	457.743	0.01474	457.173	0.00233
	458.481	0.02089	458.6	0.01483	458.029	0.00226
	459.339	0.0205	459.458	0.01499	458.887	0.00254
	460.196	0.02004	460.315	0.01513	459.743	0.0024
	461.053	0.01962	461.173	0.01518	460.6	0.00234
	461.911	0.01921	462.029	0.01508	461.457	0.00249
	462.768	0.01863	462.887	0.01536	462.314	0.00253
	463.626	0.01817	463.744	0.01537	463.171	0.00242
	464.483	0.01759	464.602	0.01573	464.027	0.00235
	465.341	0.01695	465.46	0.01536	464.884	0.00234
	466.197	0.01654	466.316	0.01567	465.741	0.00253
	467.055	0.01606	467.174	0.01557	466.598	0.00236
	467.912	0.0152	468.031	0.01578	467.454	0.00245
	468.77	0.01484	468.889	0.01558	468.312	0.00247
	469.627	0.01393	469.746	0.01583	469.168	0.00257
	470.485	0.01333	470.603	0.0161	470.026	0.00258
	471.342	0.01277	471.46	0.01585	470.882	0.00282
	472.2	0.01221	472.318	0.01602	471.738	0.00258
	473.057	0.01134	473.175	0.01623	472.596	0.00262
	473.915	0.01076	474.033	0.01601	473.452	0.00263
	474.772	0.01035	474.89	0.01608	474.31	0.00264
	475.629	0.00988	475.747	0.01633	475.166	0.00252
	476.487	0.00932	476.604	0.01634	476.023	0.00278
	477.344	0.00907	477.462	0.01605	476.88	0.00249
	478.202	0.00909	478.319	0.01619	477.737	0.0028
	479.059	0.00924	479.177	0.01647	478.594	0.00276
	479.917	0.00956	480.033	0.01653	479.45	0.00273
	480.774	0.00985	480.891	0.01652	480.307	0.00245
	481.632	0.01001	481.748	0.01619	481.164	0.00273
	482.489	0.01033	482.606	0.01634	482.021	0.00275
	483.347	0.01054	483.463	0.01637	482.878	0.00254
	484.204	0.01063	484.32	0.01627	483.735	0.00261
	485.062	0.01084	485.178	0.01642	484.591	0.00251
	485.918	0.01095	486.035	0.01617	485.448	0.00249
	486.776	0.01094	486.893	0.0162	486.305	0.00255
	487.633	0.0109	487.75	0.01631	487.161	0.00247
	488.491	0.01117	488.607	0.01612	488.019	0.00225
	489.348	0.01115	489.464	0.01617	488.875	0.00249
	490.206	0.01119	490.322	0.01581	489.733	0.00263
	491.063	0.01105	491.179	0.01598	490.589	0.00233
	491.92	0.01118	492.037	0.0157	491.446	0.00232
	492.778	0.01114	492.893	0.01555	492.303	0.00249
	493.635	0.01118	493.751	0.01552	493.159	0.00246
	494.493	0.01118	494.608	0.01544	494.017	0.00228
	495.35	0.01112	495.466	0.01533	494.873	0.00239
	496.208	0.01095	496.323	0.01522	495.73	0.00225
	497.065	0.01091	497.18	0.01514	496.587	0.00242
	497.923	0.01105	498.037	0.0153	497.444	0.00254
	498.78	0.01073	498.895	0.01505	498.301	0.00233
	499.638	0.01059	499.753	0.0151	499.158	0.00237
	500.495	0.01054	500.61	0.01506	500.014	0.00208
	501.353	0.01017	501.466	0.01492	500.871	0.00218
	502.21	0.01016	502.324	0.0149	501.728	0.00224
	503.068	0.01008	503.182	0.01491	502.585	0.00206
	503.925	0.0099	504.039	0.01473	503.442	0.00194
	504.783	0.00983	504.897	0.01459	504.298	0.00208
	505.639	0.00962	505.753	0.01466	505.156	0.00221
	506.496	0.0093	506.611	0.01462	506.012	0.00191
	507.354	0.00922	507.468	0.01466	506.869	0.00203
	508.211	0.009	508.326	0.01442	507.726	0.00205
	509.069	0.00868	509.183	0.01442	508.582	0.00218
	509.926	0.00838	510.04	0.01418	509.44	0.00182
	510.784	0.00839	510.897	0.0138	510.296	0.00202
	511.641	0.00797	511.755	0.01326	511.153	0.00207
	512.499	0.00745	512.612	0.01287	512.01	0.00176
	513.356	0.00744	513.47	0.01233	512.867	0.00196
	514.214	0.00708	514.326	0.01207	513.724	0.00187
	515.071	0.0068	515.184	0.01133	514.581	0.0019
	515.929	0.00676	516.041	0.01068	515.437	0.00174
	516.786	0.0064	516.899	0.01053	516.294	0.00175
	517.644	0.00617	517.756	0.00997	517.151	0.00179
	518.501	0.00578	518.613	0.00964	518.008	0.00184
	519.359	0.00566	519.471	0.0092	518.865	0.00173
	520.216	0.00551	520.328	0.00927	519.721	0.00176
	521.073	0.00541	521.185	0.00869	520.579	0.00154
	521.931	0.00514	522.043	0.0087	521.435	0.00167
	522.788	0.00483	522.9	0.00844	522.293	0.0017
	523.646	0.00497	523.757	0.00822	523.149	0.00166
	524.503	0.00482	524.615	0.00786	524.005	0.00166
	525.361	0.0046	525.472	0.00753	524.863	0.00175
	526.217	0.00433	526.33	0.00727	525.719	0.00143
	527.075	0.00442	527.186	0.00708	526.576	0.00169
	527.932	0.00429	528.044	0.00688	527.433	0.00152
	528.79	0.00378	528.901	0.00654	528.29	0.00175
	529.647	0.00369	529.759	0.00634	529.147	0.00167
	530.505	0.00368	530.616	0.00641	530.004	0.00148
	531.362	0.00346	531.473	0.00603	530.86	0.0017
	532.22	0.00344	532.33	0.00575	531.717	0.00151
	533.077	0.00308	533.188	0.00594	532.574	0.00158
	533.935	0.00305	534.045	0.0059	533.431	0.00172
	534.792	0.00286	534.903	0.00559	534.288	0.00147
	535.65	0.00293	535.76	0.00526	535.144	0.0018
	536.507	0.00281	536.617	0.00534	536.002	0.00171
	537.364	0.00264	537.475	0.00528	536.858	0.00163
	538.222	0.00244	538.332	0.00517	537.716	0.00162
	539.079	0.00262	539.19	0.00518	538.572	0.00159
	539.937	0.00243	540.047	0.00487	539.428	0.00164
	540.794	0.00238	540.904	0.00486	540.286	0.00169
	541.652	0.00239	541.761	0.00472	541.142	0.00155
	542.509	0.00233	542.619	0.00475	542	0.00166
	543.367	0.00207	543.476	0.00478	542.856	0.00155
	544.224	0.00205	544.334	0.00448	543.713	0.00161
	545.082	0.00213	545.19	0.00447	544.57	0.00154
	545.938	0.00196	546.048	0.00448	545.427	0.00172
	546.796	0.00184	546.905	0.00424	546.283	0.00145
	547.653	0.00183	547.763	0.00419	547.14	0.00149
	548.511	0.00178	548.62	0.00405	547.997	0.00165
	549.368	0.00149	549.477	0.004	548.854	0.00152
	550.226	0.00184	550.334	0.00394	549.711	0.00148
	551.083	0.00157	551.192	0.00404	550.567	0.0015
	551.94	0.00159	552.049	0.00389	551.425	0.00144
	552.798	0.00158	552.907	0.0038	552.281	0.00136
	553.655	0.00157	553.763	0.00351	553.139	0.00161
	554.513	0.00158	554.621	0.00378	553.995	0.00148
	555.37	0.00158	555.478	0.00378	554.851	0.00163
	556.228	0.00178	556.336	0.00357	555.709	0.00144
	557.085	0.00144	557.194	0.00344	556.565	0.00159
	557.943	0.00163	558.05	0.00362	557.423	0.00137
	558.8	0.00151	558.908	0.00355	558.279	0.00165
	559.658	0.00144	559.765	0.00349	559.136	0.00152
	560.515	0.00132	560.623	0.0033	559.993	0.00158
	561.373	0.00135	561.48	0.00345	560.85	0.00143
	562.23	0.00131	562.337	0.00319	561.707	0.00163
	563.088	0.00136	563.194	0.00332	562.563	0.00136
	563.945	0.00133	564.052	0.00321	563.42	0.00148
	564.803	0.00133	564.909	0.00296	564.277	0.00131
	565.659	0.00123	565.767	0.00319	565.134	0.00138
	566.517	0.0014	566.623	0.00314	565.99	0.00143
	567.374	0.00116	567.481	0.00322	566.848	0.00153
	568.231	0.00136	568.338	0.00305	567.704	0.00143
	569.089	0.00108	569.196	0.00303	568.561	0.00139
	569.946	0.00115	570.053	0.00304	569.418	0.00138
	570.804	0.00125	570.91	0.0031	570.274	0.00144
	571.661	0.00122	571.768	0.00301	571.132	0.00145
	572.519	0.00106	572.625	0.0029	571.988	0.00151
	573.376	0.00135	573.482	0.0031	572.846	0.00137
	574.234	0.0011	574.34	0.00291	573.702	0.00131
	575.091	0.0011	575.197	0.00276	574.559	0.0015
	575.949	0.00111	576.054	0.00268	575.416	0.00134
	576.806	0.00108	576.912	0.00299	576.272	0.00151
	577.664	0.00126	577.769	0.00281	577.13	0.00141
	578.521	0.00096	578.627	0.00276	577.986	0.00126
	579.379	0.00101	579.483	0.0029	578.843	0.0013
	580.236	0.00097	580.341	0.00272	579.7	0.00131
	581.094	0.0012	581.198	0.00287	580.557	0.00149
	581.951	0.00102	582.056	0.0028	581.414	0.00127
	582.808	0.00114	582.913	0.00274	582.271	0.00137
	583.666	0.00092	583.77	0.00293	583.127	0.0014
	584.523	0.00109	584.627	0.00282	583.984	0.00149
	585.38	0.001	585.485	0.00267	584.841	0.00148
	586.237	0.00094	586.342	0.00263	585.697	0.00138
	587.095	0.00102	587.2	0.00268	586.555	0.00142
	587.952	0.00094	588.056	0.00271	587.411	0.00148
	588.81	0.00097	588.914	0.00277	588.269	0.00117
	589.667	0.00083	589.771	0.00257	589.125	0.00138
	590.525	0.00077	590.629	0.0029	589.981	0.00138
	591.382	0.00093	591.487	0.00279	590.839	0.00131
	592.24	0.00102	592.343	0.00255	591.695	0.00111
	593.097	0.00096	593.201	0.00261	592.553	0.00117
	593.955	0.00101	594.058	0.0028	593.409	0.00123
	594.812	0.001	594.916	0.00256	594.266	0.00131
	595.67	0.00096	595.773	0.00269	595.123	0.0013
	596.527	0.00081	596.63	0.00285	595.98	0.00138
	597.384	0.00086	597.487	0.00306	596.837	0.00132
	598.242	0.00096	598.345	0.00246	597.693	0.00138
	599.099	0.00085	599.202	0.00291	598.55	0.00144
	599.957	0.00083	600.06	0.00249	599.407	0.00124
	600.814	0.00095	600.917	0.00261	600.264	0.00135
	601.672	0.00089	601.774	0.00255	601.121	0.00141
	602.529	0.00085	602.631	0.00263	601.978	0.0012
	603.387	0.00087	603.489	0.00262	602.834	0.00148
	604.244	0.00112	604.346	0.00267	603.692	0.00133
	605.102	0.00083	605.204	0.00264	604.548	0.00125
	605.958	0.00084	606.06	0.00273	605.404	0.00137
	606.816	0.00073	606.918	0.00258	606.262	0.00131
	607.673	0.00069	607.775	0.00257	607.118	0.0013
	608.531	0.00093	608.633	0.00241	607.976	0.00137
	609.388	0.00076	609.491	0.00252	608.832	0.00132
	610.246	0.00067	610.347	0.00255	609.689	0.0013
	611.103	0.00091	611.205	0.0028	610.546	0.00128
	611.961	0.00068	612.062	0.00261	611.403	0.00138
	612.818	0.00068	612.92	0.00244	612.26	0.0016
	613.675	0.00078	613.777	0.0026	613.116	0.00139
	614.533	0.0007	614.634	0.00275	613.973	0.00121
	615.39	0.00087	615.491	0.00282	614.83	0.00131
	616.248	0.00078	616.349	0.00253	615.687	0.00131
	617.105	0.00055	617.206	0.00267	616.544	0.00137
	617.963	0.00073	618.064	0.00271	617.401	0.00128
	618.82	0.00058	618.92	0.00286	618.257	0.0014
	619.678	0.00054	619.778	0.00263	619.115	0.00149
	620.535	0.00081	620.635	0.00263	619.971	0.00116
	621.393	0.00053	621.493	0.00256	620.828	0.0013
	622.25	0.00054	622.35	0.00262	621.685	0.00132
	623.108	0.00073	623.207	0.00243	622.541	0.00115
	623.965	0.00063	624.064	0.00249	623.399	0.00129
	624.823	0.00073	624.922	0.00266	624.255	0.0015
	625.679	0.0007	625.779	0.00272	625.112	0.00137
	626.537	0.00047	626.637	0.00258	625.969	0.00127
	627.394	0.00058	627.493	0.00259	626.826	0.00117
	628.251	0.00059	628.351	0.00275	627.683	0.00124
	629.109	0.00038	629.209	0.00263	628.539	0.00141
	629.966	0.00065	630.066	0.00256	629.396	0.0012
	630.824	0.00059	630.924	0.0026	630.253	0.00129
	631.681	0.00058	631.78	0.00251	631.11	0.00116
	632.539	0.00051	632.638	0.00269	631.967	0.00116
	633.396	0.00056	633.495	0.00284	632.824	0.00118
	634.254	0.00049	634.353	0.00248	633.68	0.00118
	635.111	0.00043	635.21	0.00262	634.538	0.00114
	635.969	0.00047	636.067	0.0025	635.394	0.00123
	636.826	0.00047	636.924	0.00258	636.251	0.00128
	637.684	0.00055	637.782	0.00253	637.108	0.00114
	638.541	0.00044	638.639	0.00253	637.964	0.00106
	639.399	0.00053	639.497	0.00248	638.822	0.00105
	640.256	0.00037	640.353	0.0026	639.678	0.00124
	641.114	0.00031	641.211	0.00271	640.536	0.00118
	641.971	0.00039	642.068	0.00268	641.392	0.00092
	642.829	0.00037	642.926	0.00273	642.249	0.00114
	643.686	0.00047	643.784	0.00241	643.106	0.00103
	644.543	0.00047	644.64	0.00249	643.962	0.00109
	645.4	0.00034	645.497	0.00239	644.819	0.00105
	646.257	0.00044	646.355	0.00256	645.676	0.00108
	647.115	0.00045	647.213	0.00288	646.533	0.00113
	647.972	0.0004	648.07	0.00261	647.39	0.0011
	648.83	0.00036	648.927	0.00257	648.247	0.00115
	649.687	0.00043	649.784	0.00236	649.103	0.00097
	650.545	0.00035	650.642	0.00282	649.961	0.00104
	651.402	0.00022	651.499	0.00257	650.817	0.00098
	652.26	0.00048	652.357	0.00281	651.674	0.00103
	653.117	0.00046	653.213	0.00265	652.531	0.00116
	653.975	0.00019	654.071	0.00259	653.387	0.00123
	654.832	0.00032	654.928	0.00239	654.245	0.00106
	655.69	0.00025	655.786	0.00248	655.101	0.00124
	656.547	0.00038	656.643	0.00252	655.959	0.00115
	657.405	0.00019	657.5	0.00266	656.815	0.00105
	658.262	0.0004	658.357	0.00258	657.672	0.00107
	659.119	0.00017	659.215	0.00243	658.529	0.00114
	659.977	0.00025	660.072	0.00264	659.385	0.00104
	660.834	0.00047	660.93	0.00271	660.242	0.00107
	661.692	0.00025	661.787	0.00256	661.099	0.00105
	662.549	0.00027	662.644	0.0025	661.956	0.00117
	663.407	0.00035	663.502	0.00264	662.813	0.00101
	664.264	0.00022	664.359	0.00266	663.67	0.00109
	665.122	0.00017	665.217	0.00258	664.526	0.001
	665.978	0.00016	666.074	0.00232	665.384	0.00125
	666.836	0.00022	666.931	0.00257	666.24	0.00105
	667.693	0.00026	667.788	0.00249	667.097	0.00092
	668.551	0.00021	668.646	0.00262	667.954	0.00078
	669.408	0.00015	669.503	0.00249	668.81	0.00106
	670.266	0.0002	670.361	0.00253	669.668	0.00077
	671.123	0.00029	671.217	0.00249	670.524	0.00104
	671.981	0.00019	672.075	0.00263	671.382	0.00088
	672.838	0.00014	672.932	0.00265	672.238	0.00082
	673.696	0.00016	673.79	0.00277	673.094	0.00092
	674.553	0.00028	674.647	0.00259	673.952	0.00088
	675.41	8e-05	675.504	0.00248	674.808	0.00093
	676.268	0.00021	676.361	0.00277	675.666	0.0008
	677.125	0.00025	677.219	0.0025	676.522	0.00088
	677.983	0.00024	678.076	0.00247	677.379	0.00094
	678.84	0.00024	678.934	0.00257	678.236	0.00102
	679.698	0.0003	679.79	0.00256	679.093	0.00074
	680.555	0.00025	680.648	0.0027	679.949	0.00085
	681.413	0.00025	681.506	0.00264	680.806	0.00091
	682.27	9e-05	682.363	0.00254	681.663	0.00086
	683.128	0.00018	683.22	0.00252	682.52	0.00066
	683.985	4e-05	684.077	0.00292	683.377	0.00075
	684.843	0.00013	684.935	0.00283	684.233	0.00067
	685.699	0.0001	685.792	0.00259	685.091	0.00081
	686.557	0.00026	686.65	0.00251	685.947	0.00099
	687.414	4e-05	687.507	0.00267	686.805	0.00088
	688.272	8e-05	688.364	0.00237	687.661	0.00088
	689.129	6e-05	689.221	0.00262	688.517	0.00081
	689.986	0.00017	690.079	0.00262	689.375	0.00081
	690.844	1e-05	690.936	0.00274	690.231	0.00092
	691.701	0.00022	691.794	0.00254	691.089	0.00073
	692.559	0.00024	692.65	0.0024	691.945	0.00079
	693.416	0.00019	693.508	0.0027	692.802	0.00074
	694.274	0	694.365	0.00254	693.659	0.00076
	695.131	0.00023	695.223	0.00272	694.515	0.00102
	695.989	9e-05	696.08	0.00265	695.373	0.00091
	696.846	2e-05	696.937	0.00268	696.229	0.00096
	697.704	9e-05	697.794	0.00282	697.086	0.00077
	698.561	0.00023	698.652	0.00247	697.943	0.00094
	699.419	4e-05	699.51	0.00272	698.8	0.00074
	700.276	0.00022	700.367	0.00268	699.657	0.00088
	701.134	4e-05	701.224	0.00275	700.514	0.00071
