# Supplementary material for: Grave-to-cradle upcycling of Ni from electroplating wastewater to photothermal CO2 catalysis
Source: Nat Commun. 2022 Sep 9;13:5305. doi: 10.1038/s41467-022-33029-x (PMC9463155; doi:10.1038/s41467-022-33029-x)
Supplement: Supplementary file 4 — Source Data [file 41467_2022_33029_MOESM4_ESM.zip › 7.Separate Source Data files/Supplementary Fig. 28.xlsx]

## Sheet: Supplementary Fig. 28 Data
Supplementary Fig. 28
	Sample: 30 mg of SFe-Ni			Sample: 15 mg of SFe-Ni
	W/F	CO rate (mmol g-1 h-1)		W/F	CO rate (mmol g-1 h-1)
	0.000416667	8.53588		0.000416667	7.63365
	0.00046875	8.11056		0.00046875	7.08211
	0.000833333	6.19013		0.000833333	5.53344
	0.00107	5.95877		0.00107	5.54977
	0.0015	6.0125		0.0015	5.92924
