# Supplementary material for: Grave-to-cradle upcycling of Ni from electroplating wastewater to photothermal CO2 catalysis
Source: Nat Commun. 2022 Sep 9;13:5305. doi: 10.1038/s41467-022-33029-x (PMC9463155; doi:10.1038/s41467-022-33029-x)
Supplement: Supplementary file 4 — Source Data [file 41467_2022_33029_MOESM4_ESM.zip › 7.Separate Source Data files/Supplementary Fig. 2b.xlsx]

## Sheet: Supplementary Fig. 2b data
Supplementary Fig. 2b
	Sample: CNC@SiO2@mSiO2-NH2			Sample: CNC@SiO2-NH2
	Pore width (nm)	Differential pore volume (cm3 g-1)		Pore width (nm)	Differential pore volume (cm3 g-1)
	1.98748	0.2445		1.98748	0
	2.09472	0.30082		2.09472	0.00572
	2.20195	0.27732		2.20195	0
	2.34494	0.35112		2.34494	0
	2.45218	0.45512		2.45218	0.02118
	2.59516	0.44225		2.59516	0
	2.73814	0.48565		2.73814	0.00854
	2.91687	0.43096		2.91687	6.26188e-06
	3.05986	0.52347		3.05986	0.00386
	3.23859	0.27239		3.23859	0.00929
	3.41732	0.34794		3.41732	0.00474
	3.59605	0.18108		3.59605	0.000780674
	3.81052	0.07672		3.81052	0.01258
	4.025	0.06516		4.025	0.000757735
	4.23948	0.0435		4.23948	0.00372
	4.45395	0.0249		4.45395	0
	4.70417	0.02144		4.70417	0
	4.9544	0.02085		4.9544	0
	5.20462	0.01388		5.20462	0
	5.49059	0.02079		5.49059	0
	5.77655	0.02729		5.77655	0
	6.09827	0.02682		6.09827	0
	6.41998	0.03191		6.41998	0.00465
	6.7417	0.01964		6.7417	0.00469
	7.09916	0.02802		7.09916	0.00838
	7.45662	0.02747		7.45662	0.00825
	7.84982	0.01783		7.84982	0.00529
	8.27877	0.02761		8.27877	0.00847
	8.70773	0.02867		8.70773	0.00893
	9.13668	0.01817		9.13668	0.00607
	9.63712	0.01761		9.63712	0.00558
	10.1376	0.02802		10.1376	0.00793
	10.638	0.02451		10.638	0.00163
	11.2099	0.01606		11.2099	0.000275388
	11.7819	0.02028		11.7819	0.00715
	12.3896	0.03013		12.3896	0.01259
	13.033	0.03318		13.033	0.01477
	13.6764	0.0211		13.6764	0.01002
	14.3913	0.02059		14.3913	0.00994
	15.1063	0.0203		15.1063	0.01018
	15.8927	0.02103		15.8927	0.01143
	16.7148	0.03184		16.7148	0.01758
	17.5727	0.03121		17.5727	0.01654
	18.4664	0.02128		18.4664	0.01109
	19.3958	0.02089		19.3958	0.00933
