# Supplementary material for: Grave-to-cradle upcycling of Ni from electroplating wastewater to photothermal CO2 catalysis
Source: Nat Commun. 2022 Sep 9;13:5305. doi: 10.1038/s41467-022-33029-x (PMC9463155; doi:10.1038/s41467-022-33029-x)
Supplement: Supplementary file 4 — Source Data [file 41467_2022_33029_MOESM4_ESM.zip › 7.Separate Source Data files/Supplementary Fig. 30b.xlsx]

## Sheet: Supplementary Fig. 30b Data
Supplementary Fig. 30b
	With a concentrator
	P (W)	I (mW/cm2)
	160	2171.34
	170	2375.48
	180	2608.6
	190	2829.94
	200	3069.75
	210	3334.08
