# Supplementary material for: Grave-to-cradle upcycling of Ni from electroplating wastewater to photothermal CO2 catalysis
Source: Nat Commun. 2022 Sep 9;13:5305. doi: 10.1038/s41467-022-33029-x (PMC9463155; doi:10.1038/s41467-022-33029-x)
Supplement: Supplementary file 4 — Source Data [file 41467_2022_33029_MOESM4_ESM.zip › 7.Separate Source Data files/Supplementary Fig. 3a inset.xlsx]

## Sheet: Supplementary Fig. 3a inset dat
Supplementary Fig. 3a inset
	Sample: CNC@SiO2@mSiO2-NH2
	Number of particle	Diameter (nm)
	1	192.83
	2	177.2
	3	181.41
	4	183.46
	5	222.49
	6	213.33
	7	232.56
	8	226.82
	9	212.12
	10	209.09
	11	231.14
	12	182.85
	13	231.14
	14	180.03
	15	203.21
	16	245.81
	17	239.49
	18	240.95
	19	203.21
	20	205.97
	21	214.07
	22	245.81
	23	271.37
	24	249.93
	25	189.86
	26	236.02
	27	234.41
	28	295.12
	29	231.14
	30	204.98
	31	215.54
	32	237.1
	33	286.26
	34	240.16
	35	236.02
	36	305.17
	37	197.5
	38	210.47
	39	242.44
	40	215.44
	41	224.92
	42	232.94
	43	240
	44	259.42
	45	236
	46	213.49
	47	208.01
	48	233.16
	49	207.13
	50	192.41
	51	213.09
	52	168.63
	53	221.74
	54	184.58
	55	163.73
	56	220.9
	57	198.95
	58	191.01
	59	234.61
	60	229.05
	61	262.26
	62	182.99
	63	221.7
	64	264.8
	65	197.48
	66	284.15
	67	202.23
	68	184.81
	69	193.62
	70	162.52
	71	190.88
	72	196.52
	73	186.08
	74	207.13
	75	208.14
	76	191.78
	77	192.11
	78	204.24
	79	190.14
	80	174.42
	81	227.54
	82	231.4
	83	199.58
	84	168.28
	85	210.99
	86	207.13
	87	205.54
	88	238.71
	89	183.67
	90	185.99
	91	216.76
	92	193.62
	93	195.15
	94	225.61
	95	202.25
	96	203.21
	97	233.79
	98	171.81
	99	200.47
	100	188.33
