# Supplementary material for: Grave-to-cradle upcycling of Ni from electroplating wastewater to photothermal CO2 catalysis
Source: Nat Commun. 2022 Sep 9;13:5305. doi: 10.1038/s41467-022-33029-x (PMC9463155; doi:10.1038/s41467-022-33029-x)
Supplement: Supplementary file 4 — Source Data [file 41467_2022_33029_MOESM4_ESM.zip › 7.Separate Source Data files/Supplementary Fig. 3b inset.xlsx]

## Sheet: Supplementary Fig. 3b inset dat
Supplementary Fig. 3b inset
	Sample: CNC@SiO2-NH2
	Number of particle	Diameter (nm)
	1	195.24
	2	201.42
	3	217.04
	4	205.4
	5	213.76
	6	189.7
	7	210.01
	8	170.58
	9	229.7
	10	232.34
	11	191.69
	12	232.64
	13	249.52
	14	221.11
	15	247.32
	16	206.69
	17	197.08
	18	190.63
	19	205.81
	20	220.66
	21	218.28
	22	249.18
	23	191.69
	24	211.63
	25	205.43
	26	216.21
	27	166.31
	28	169.18
	29	181.36
	30	207.38
	31	191.69
	32	197.53
	33	190.62
	34	209.9
	35	236.42
	36	209.34
	37	199.56
	38	204.33
	39	221.14
	40	208.14
	41	190.69
	42	194
	43	212.33
	44	199.87
	45	221.14
	46	223.91
	47	193.67
	48	203.25
	49	201.54
	50	233.45
	51	175.23
	52	194.82
	53	189.67
	54	211.69
	55	246.56
	56	242.96
	57	214.02
	58	224.88
	59	215.85
	60	225.97
	61	211.5
	62	193.91
	63	211.24
	64	222.42
	65	200.09
	66	209.55
	67	195.92
	68	234.19
	69	204.71
	70	209.22
	71	190.63
	72	225.45
	73	254.04
	74	194.4
	75	204.32
	76	199.04
	77	205.9
	78	241.81
	79	246.54
	80	244.21
	81	170.07
	82	169.36
	83	173.78
	84	172.68
	85	208.44
	86	171.75
	87	206.47
	88	233.29
	89	206.18
	90	229.21
	91	144.5
	92	210.07
	93	195.35
	94	250.22
	95	229.07
	96	223.91
	97	284.95
	98	221.08
	99	230.73
	100	223.07
	101	218.71
	102	236.86
	103	246.52
	104	220.64
	105	244.94
	106	264
	107	255.01
