# Supplementary material for: Grave-to-cradle upcycling of Ni from electroplating wastewater to photothermal CO2 catalysis
Source: Nat Commun. 2022 Sep 9;13:5305. doi: 10.1038/s41467-022-33029-x (PMC9463155; doi:10.1038/s41467-022-33029-x)
Supplement: Supplementary file 4 — Source Data [file 41467_2022_33029_MOESM4_ESM.zip › 7.Separate Source Data files/Supplementary Fig. 3c.xlsx]

## Sheet: Supplementary Fig. 3c data
Supplementary Fig. 3c
	Sample: CNC@SiO2@mSiO2 in 1M HCl			Sample: CNC@SiO2@mSiO2 in 3M HCl			Sample: CNC@SiO2 in 1M HCl			Sample: CNC@SiO2 in 3M HCl
	Etching time (h)	Concentration of Fe (mg mL-1)		Etching time (h)	Concentration of Fe (mg mL-1)		Etching time (h)	Concentration of Fe (mg mL-1)		Etching time (h)	Concentration of Fe (mg mL-1)
	1	6.9		1	53.65		1	73.75		1	2080.45
	3	15.8		3	136.5		3	249.3		3	2130.3
	6	45.35		6	234.6		6	1122.15		6	2120.4
	12	142.9		12	386.1		12	2114.35		12	2156.8
	24	234.35		24	573.1		24	2037.1		24	2115.05
