# Supplementary material for: Grave-to-cradle upcycling of Ni from electroplating wastewater to photothermal CO2 catalysis
Source: Nat Commun. 2022 Sep 9;13:5305. doi: 10.1038/s41467-022-33029-x (PMC9463155; doi:10.1038/s41467-022-33029-x)
Supplement: Supplementary file 4 — Source Data [file 41467_2022_33029_MOESM4_ESM.zip › 7.Separate Source Data files/Supplementary Fig. 4.xlsx]

## Sheet: Supplementary Fig. 4 data
Supplementary Fig. 4
	Sample: SFe-Ni			Sample: SFe			Sample: SNi			Reference sample: Standard Fe
	2Theta (º)	Intensity (a.u.)		2Theta (º)	Intensity (a.u.)		2Theta (º)	Intensity (a.u.)		2Theta (º)	Intensity (a.u.)
	5.00773	0.67446		5.00773	0.76853		5.00773	0.98242		44.673	1
	5.03399	0.69653		5.03399	0.7195		5.03399	1		65.021	0.2
	5.06025	0.69102		5.06025	0.7122		5.06025	0.96659		82.333	0.3
	5.08651	0.67778		5.08651	0.74094		5.08651	0.98945		98.945	0.1
	5.11277	0.69322		5.11277	0.7236		5.11277	0.97186		116.385	0.12
	5.13903	0.67137		5.13903	0.73044		5.13903	0.9578		137.136	0.06
	5.16529	0.66784		5.16529	0.73751		5.16529	0.95311
	5.19156	0.69742		5.19156	0.71266		5.19156	0.9704
	5.21781	0.65835		5.21781	0.73592		5.21781	0.95868
	5.24408	0.67292		5.24408	0.72543		5.24408	0.96395
	5.27034	0.65637		5.27034	0.68712		5.27034	0.92937
	5.2966	0.65593		5.2966	0.73501		5.2966	0.949
	5.32286	0.67248		5.32286	0.7268		5.32286	0.96981
	5.34912	0.66188		5.34912	0.69647		5.34912	0.94959
	5.37538	0.66299		5.37538	0.70217		5.37538	0.9194
	5.40164	0.66895		5.40164	0.72109		5.40164	0.93699
	5.4279	0.64688		5.4279	0.70673		5.4279	0.92321
	5.45416	0.62988		5.45416	0.71129		5.45416	0.92585
	5.48042	0.64533		5.48042	0.71517		5.48042	0.93171
	5.50668	0.66895		5.50668	0.70217		5.50668	0.92204
	5.53294	0.62834		5.53294	0.71517		5.53294	0.91764
	5.5592	0.64754		5.5592	0.6878		5.5592	0.91149
	5.58546	0.63319		5.58546	0.70582		5.58546	0.93347
	5.61172	0.65571		5.61172	0.6894		5.61172	0.9153
	5.63798	0.66873		5.63798	0.67503		5.63798	0.92966
	5.66425	0.63077		5.66425	0.67913		5.66425	0.91501
	5.6905	0.62878		5.6905	0.69829		5.6905	0.91647
	5.71677	0.62525		5.71677	0.7106		5.71677	0.89918
	5.74303	0.6365		5.74303	0.68962		5.74303	0.88716
	5.76929	0.64666		5.76929	0.69008		5.76929	0.8898
	5.79555	0.63628		5.79555	0.68324		5.79555	0.92673
	5.82181	0.64224		5.82181	0.67434		5.82181	0.89156
	5.84807	0.6354		5.84807	0.70103		5.84807	0.91002
	5.87433	0.62966		5.87433	0.67936		5.87433	0.9024
	5.90059	0.6226		5.90059	0.68027		5.90059	0.88921
	5.92685	0.61907		5.92685	0.71448		5.92685	0.90064
	5.95311	0.61819		5.95311	0.67799		5.95311	0.89244
	5.97937	0.60649		5.97937	0.66522		5.97937	0.88804
	6.00563	0.6173		6.00563	0.67047		6.00563	0.87427
	6.03189	0.62723		6.03189	0.6862		6.03189	0.89478
	6.05815	0.61752		6.05815	0.65428		6.05815	0.89596
	6.08441	0.61554		6.08441	0.66659		6.08441	0.88716
	6.11067	0.62172		6.11067	0.67366		6.11067	0.8687
	6.13694	0.63231		6.13694	0.66568		6.13694	0.90504
	6.1632	0.62017		6.1632	0.66363		6.1632	0.87778
	6.18946	0.59744		6.18946	0.67092		6.18946	0.86987
	6.21572	0.62591		6.21572	0.64698		6.21572	0.87163
	6.24198	0.60207		6.24198	0.65678		6.24198	0.88247
	6.26824	0.61421		6.26824	0.67184		6.26824	0.87104
	6.2945	0.60605		6.2945	0.65952		6.2945	0.82679
	6.32076	0.59987		6.32076	0.64903		6.32076	0.80862
	6.34702	0.59016		6.34702	0.6358		6.34702	0.87837
	6.37328	0.6045		6.37328	0.65336		6.37328	0.86518
	6.39954	0.61686		6.39954	0.64515		6.39954	0.86958
	6.4258	0.60119		6.4258	0.66271		6.4258	0.84408
	6.45206	0.5853		6.45206	0.6504		6.45206	0.83499
	6.47832	0.60031		6.47832	0.64515		6.47832	0.83939
	6.50458	0.60141		6.50458	0.65884		6.50458	0.83529
	6.53084	0.57471		6.53084	0.64059		6.53084	0.85023
	6.5571	0.58685		6.5571	0.63444		6.5571	0.83236
	6.58336	0.60936		6.58336	0.65086		6.58336	0.84555
	6.60963	0.61333		6.60963	0.6374		6.60963	0.84232
	6.63589	0.55904		6.63589	0.65222		6.63589	0.83939
	6.66215	0.59832		6.66215	0.64059		6.66215	0.84877
	6.68841	0.5906		6.68841	0.63033		6.68841	0.82034
	6.71467	0.59435		6.71467	0.64287		6.71467	0.83499
	6.74093	0.58331		6.74093	0.63808		6.74093	0.83353
	6.76719	0.56787		6.76719	0.64059		6.76719	0.82151
	6.79345	0.58464		6.79345	0.64059		6.79345	0.84027
	6.81971	0.57493		6.81971	0.63512		6.81971	0.81184
	6.84597	0.57603		6.84597	0.6431		6.84597	0.818
	6.87223	0.58949		6.87223	0.64036		6.87223	0.83499
	6.89849	0.56742		6.89849	0.65564		6.89849	0.83705
	6.92475	0.58508		6.92475	0.62463		6.92475	0.82151
	6.95101	0.57316		6.95101	0.6171		6.95101	0.77052
	6.97727	0.5661		6.97727	0.62987		6.97727	0.79396
	7.00353	0.56985		7.00353	0.63763		7.00353	0.80393
	7.02979	0.57515		7.02979	0.61072		7.02979	0.80246
	7.05605	0.5714		7.05605	0.61984		7.05605	0.82503
	7.08232	0.55551		7.08232	0.64333		7.08232	0.80363
	7.10858	0.55749		7.10858	0.61414		7.10858	0.78165
	7.13484	0.58972		7.13484	0.61209		7.13484	0.77843
	7.1611	0.56522		7.1611	0.63672		7.1611	0.77843
	7.18736	0.57029		7.18736	0.61277		7.18736	0.77755
	7.21362	0.55705		7.21362	0.61938		7.21362	0.81975
	7.23988	0.60494		7.23988	0.61254		7.23988	0.77902
	7.26614	0.58905		7.26614	0.61574		7.26614	0.80334
	7.2924	0.5661		7.2924	0.61802		7.2924	0.81331
	7.31866	0.55617		7.31866	0.59977		7.31866	0.80129
	7.34492	0.54116		7.34492	0.60274		7.34492	0.81536
	7.37118	0.54889		7.37118	0.626		7.37118	0.78517
	7.39744	0.56809		7.39744	0.59453		7.39744	0.78576
	7.4237	0.55153		7.4237	0.59612		7.4237	0.78253
	7.44996	0.56323		7.44996	0.6016		7.44996	0.78898
	7.47622	0.54491		7.47622	0.58746		7.47622	0.75
	7.50248	0.54889		7.50248	0.60639		7.50248	0.7755
	7.52874	0.53895		7.52874	0.59567		7.52874	0.78664
	7.55501	0.53454		7.55501	0.62554		7.55501	0.78546
	7.58127	0.55418		7.58127	0.63147		7.58127	0.77843
	7.60753	0.54138		7.60753	0.59133		7.60753	0.75088
	7.63379	0.56698		7.63379	0.59954		7.63379	0.78136
	7.66005	0.54822		7.66005	0.59475		7.66005	0.76729
	7.68631	0.53101		7.68631	0.58905		7.68631	0.79045
	7.71257	0.55882		7.71257	0.59498		7.71257	0.77667
	7.73883	0.5458		7.73883	0.58198		7.73883	0.79045
	7.76509	0.54271		7.76509	0.55393		7.76509	0.73769
	7.79135	0.54028		7.79135	0.58677		7.79135	0.74853
	7.81761	0.53123		7.81761	0.58814		7.81761	0.73359
	7.84387	0.54602		7.84387	0.59202		7.84387	0.77638
	7.87013	0.54028		7.87013	0.57583		7.87013	0.76583
	7.89639	0.5458		7.89639	0.57355		7.89639	0.7374
	7.92265	0.53388		7.92265	0.58495		7.92265	0.75264
	7.94891	0.5288		7.94891	0.58381		7.94891	0.77403
	7.97517	0.53013		7.97517	0.57925		7.97517	0.73886
	8.00143	0.54668		8.00143	0.58381		8.00143	0.75762
	8.0277	0.53277		8.0277	0.58905		8.0277	0.7544
	8.05396	0.52924		8.05396	0.57195		8.05396	0.73828
	8.08022	0.52571		8.08022	0.57834		8.08022	0.73036
	8.10648	0.53366		8.10648	0.59339		8.10648	0.74267
	8.13274	0.54557		8.13274	0.55371		8.13274	0.75381
	8.159	0.53917		8.159	0.56055		8.159	0.7163
	8.18526	0.53101		8.18526	0.57879		8.18526	0.73974
	8.21152	0.51092		8.21152	0.57377		8.21152	0.72802
	8.23778	0.52968		8.23778	0.56078		8.23778	0.73593
	8.26404	0.54712		8.26404	0.57309		8.26404	0.74795
	8.2903	0.53741		8.2903	0.56967		8.2903	0.75381
	8.31656	0.53233		8.31656	0.5943		8.31656	0.74941
	8.34282	0.53851		8.34282	0.56306		8.34282	0.7289
	8.36908	0.53013		8.36908	0.56397		8.36908	0.72479
	8.39534	0.516		8.39534	0.56967		8.39534	0.71278
	8.4216	0.52549		8.4216	0.56534		8.4216	0.74531
	8.44787	0.52152		8.44787	0.56237		8.44787	0.72098
	8.47413	0.51688		8.47413	0.56807		8.47413	0.72216
	8.50038	0.51733		8.50038	0.54823		8.50038	0.68376
	8.52665	0.53145		8.52665	0.55393		8.52665	0.72655
	8.55291	0.52615		8.55291	0.55804		8.55291	0.72685
	8.57917	0.51181		8.57917	0.54572		8.57917	0.72714
	8.60543	0.51755		8.60543	0.55325		8.60543	0.71483
	8.63169	0.49283		8.63169	0.55302		8.63169	0.71219
	8.65795	0.51512		8.65795	0.5455		8.65795	0.6993
	8.68421	0.53432		8.68421	0.56784		8.68421	0.71981
	8.71047	0.52792		8.71047	0.55302		8.71047	0.72479
	8.73673	0.51997		8.73673	0.5382		8.73673	0.74297
	8.76299	0.49459		8.76299	0.55781		8.76299	0.6908
	8.78925	0.50938		8.78925	0.53364		8.78925	0.68376
	8.81551	0.51578		8.81551	0.56944		8.81551	0.70545
	8.84177	0.49967		8.84177	0.54914		8.84177	0.69197
	8.86803	0.50364		8.86803	0.5683		8.86803	0.68845
	8.89429	0.50364		8.89429	0.55074		8.89429	0.70399
	8.92055	0.49305		8.92055	0.56465		8.92055	0.69138
	8.94682	0.50783		8.94682	0.53888		8.94682	0.68904
	8.97308	0.48974		8.97308	0.53843		8.97308	0.69988
	8.99934	0.50739		8.99934	0.54344		8.99934	0.71864
	9.0256	0.50982		9.0256	0.51722		9.0256	0.69021
	9.05186	0.4968		9.05186	0.56009		9.05186	0.70281
	9.07812	0.5171		9.07812	0.55986		9.07812	0.66882
	9.10438	0.50254		9.10438	0.54846		9.10438	0.66208
	9.13064	0.49062		9.13064	0.57948		9.13064	0.69578
	9.1569	0.50673		9.1569	0.56442		9.1569	0.70223
	9.18316	0.50475		9.18316	0.54527		9.18316	0.69402
	9.20942	0.49437		9.20942	0.55713		9.20942	0.65885
	9.23568	0.49746		9.23568	0.54914		9.23568	0.71336
	9.26194	0.4957		9.26194	0.53979		9.26194	0.67233
	9.2882	0.48554		9.2882	0.55006		9.2882	0.67497
	9.31446	0.49459		9.31446	0.53751		9.31446	0.66882
	9.34072	0.4915		9.34072	0.53911		9.34072	0.69461
	9.36698	0.47274		9.36698	0.54322		9.36698	0.67321
	9.39325	0.49415		9.39325	0.52976		9.39325	0.68611
	9.4195	0.50121		9.4195	0.52771		9.4195	0.67087
	9.44576	0.4829		9.44576	0.53341		9.44576	0.67204
	9.47203	0.49923		9.47203	0.53204		9.47203	0.66823
	9.49829	0.49636		9.49829	0.51722		9.49829	0.68054
	9.52455	0.47318		9.52455	0.55462		9.52455	0.65416
	9.55081	0.46767		9.55081	0.53204		9.55081	0.67409
	9.57707	0.48179		9.57707	0.52999		9.57707	0.68142
	9.60333	0.48797		9.60333	0.53295		9.60333	0.65387
	9.62959	0.48841		9.62959	0.5309		9.62959	0.65592
	9.65585	0.49393		9.65585	0.53295		9.65585	0.68083
	9.68211	0.49857		9.68211	0.5236		9.68211	0.65533
	9.70837	0.49592		9.70837	0.51881		9.70837	0.66208
	9.73463	0.48797		9.73463	0.52041		9.73463	0.66178
	9.76089	0.47981		9.76089	0.51494		9.76089	0.65709
	9.78715	0.48444		9.78715	0.53546		9.78715	0.64947
	9.81341	0.46458		9.81341	0.5195		9.81341	0.6653
	9.83967	0.47429		9.83967	0.53432		9.83967	0.64566
	9.86593	0.47429		9.86593	0.53592		9.86593	0.64537
	9.8922	0.47363		9.8922	0.52406		9.8922	0.64596
	9.91846	0.48665		9.91846	0.52794		9.91846	0.62632
	9.94472	0.47936		9.94472	0.51585		9.94472	0.66882
	9.97098	0.48532		9.97098	0.51083		9.97098	0.63687
	9.99724	0.48665		9.99724	0.54686		9.99724	0.65211
	10.0235	0.47495		10.0235	0.51083		10.0235	0.64185
	10.0497	0.47451		10.0497	0.54686		10.0497	0.66149
	10.076	0.4595		10.076	0.50969		10.076	0.64127
	10.1023	0.46193		10.1023	0.53227		10.1023	0.64977
	10.1285	0.47804		10.1285	0.51973		10.1285	0.62896
	10.1548	0.49592		10.1548	0.51813		10.1548	0.62104
	10.1811	0.46502		10.1811	0.51106		10.1811	0.62515
	10.2073	0.48643		10.2073	0.51539		10.2073	0.6524
	10.2336	0.48312		10.2336	0.50308		10.2336	0.63101
	10.2598	0.48312		10.2598	0.51813		10.2598	0.60668
	10.2861	0.47208		10.2861	0.49715		10.2861	0.62075
	10.3124	0.47804		10.3124	0.5252		10.3124	0.62896
	10.3386	0.49305		10.3386	0.50627		10.3386	0.64508
	10.3649	0.46987		10.3649	0.50696		10.3649	0.60873
	10.3911	0.4723		10.3911	0.50832		10.3911	0.61372
	10.4174	0.46568		10.4174	0.49236		10.4174	0.61635
	10.4437	0.45729		10.4437	0.48438		10.4437	0.60639
	10.4699	0.49349		10.4699	0.49783		10.4699	0.62397
	10.4962	0.46436		10.4962	0.52406		10.4962	0.63423
	10.5224	0.47539		10.5224	0.49897		10.5224	0.59584
	10.5487	0.46281		10.5487	0.49715		10.5487	0.61547
	10.575	0.47098		10.575	0.50969		10.575	0.6187
	10.6012	0.47451		10.6012	0.49008		10.6012	0.59467
	10.6275	0.46767		10.6275	0.50787		10.6275	0.60991
	10.6538	0.46833		10.6538	0.50376		10.6538	0.60141
	10.68	0.49812		10.68	0.49396		10.68	0.59701
	10.7063	0.46811		10.7063	0.52452		10.7063	0.57415
	10.7325	0.46502		10.7325	0.49966		10.7325	0.59027
	10.7588	0.46723		10.7588	0.5122		10.7588	0.5976
	10.7851	0.45465		10.7851	0.50103		10.7851	0.60991
	10.8113	0.46811		10.8113	0.5081		10.8113	0.61928
	10.8376	0.47054		10.8376	0.49601		10.8376	0.5973
	10.8638	0.46899		10.8638	0.50741		10.8638	0.59115
	10.8901	0.46877		10.8901	0.48438		10.8901	0.56887
	10.9163	0.47164		10.9163	0.50103		10.9163	0.62925
	10.9426	0.45487		10.9426	0.50011		10.9426	0.61313
	10.9689	0.46965		10.9689	0.48894		10.9689	0.60141
	10.9951	0.4414		10.9951	0.49487		10.9951	0.58939
	11.0214	0.45178		11.0214	0.48962		11.0214	0.60991
	11.0477	0.44847		11.0477	0.49099		11.0477	0.57532
	11.0739	0.44427		11.0739	0.49327		11.0739	0.58939
	11.1002	0.46524		11.1002	0.52292		11.1002	0.59261
	11.1264	0.46767		11.1264	0.49715		11.1264	0.57825
	11.1527	0.44516		11.1527	0.50787		11.1527	0.56975
	11.179	0.45376		11.179	0.49168		11.179	0.58324
	11.2052	0.45729		11.2052	0.49122		11.2052	0.57474
	11.2315	0.43942		11.2315	0.48871		11.2315	0.59525
	11.2577	0.42595		11.2577	0.49669		11.2577	0.57737
	11.284	0.43898		11.284	0.48369		11.284	0.57063
	11.3103	0.44516		11.3103	0.51038		11.3103	0.56741
	11.3365	0.45619		11.3365	0.49966		11.3365	0.57972
	11.3628	0.45575		11.3628	0.4805		11.3628	0.58499
	11.389	0.47561		11.389	0.47959		11.389	0.57005
	11.4153	0.45443		11.4153	0.4821		11.4153	0.58529
	11.4416	0.46149		11.4416	0.50468		11.4416	0.56946
	11.4678	0.45751		11.4678	0.48415		11.4678	0.57327
	11.4941	0.452		11.4941	0.49418		11.4941	0.60375
	11.5204	0.45663		11.5204	0.49259		11.5204	0.56389
	11.5466	0.48576		11.5466	0.48164		11.5466	0.57562
	11.5729	0.45288		11.5729	0.48529		11.5729	0.59086
	11.5991	0.44273		11.5991	0.49282		11.5991	0.57943
	11.6254	0.44339		11.6254	0.48483		11.6254	0.55305
	11.6517	0.46083		11.6517	0.4951		11.6517	0.56038
	11.6779	0.45222		11.6779	0.48894		11.6779	0.568
	11.7042	0.43898		11.7042	0.47594		11.7042	0.55188
	11.7304	0.44626		11.7304	0.47959		11.7304	0.57327
	11.7567	0.43103		11.7567	0.50262		11.7567	0.57151
	11.7829	0.44847		11.7829	0.47982		11.7829	0.5762
	11.8092	0.43169		11.8092	0.47959		11.8092	0.54513
	11.8355	0.42375		11.8355	0.4862		11.8355	0.56448
	11.8617	0.42485		11.8617	0.46591		11.8617	0.57767
	11.888	0.44361		11.888	0.48027		11.888	0.56389
	11.9142	0.44891		11.9142	0.49008		11.9142	0.55246
	11.9405	0.42176		11.9405	0.49076		11.9405	0.56917
	11.9668	0.44251		11.9668	0.46933		11.9668	0.55481
	11.993	0.45729		11.993	0.47891		11.993	0.54455
	12.0193	0.44471		12.0193	0.48119		12.0193	0.55862
	12.0456	0.45531		12.0456	0.48233		12.0456	0.57093
	12.0718	0.41845		12.0718	0.4545		12.0718	0.54103
	12.0981	0.45023		12.0981	0.46682		12.0981	0.52433
	12.1243	0.44383		12.1243	0.48894		12.1243	0.53488
	12.1506	0.44052		12.1506	0.47799		12.1506	0.54748
	12.1769	0.44427		12.1769	0.47799		12.1769	0.52315
	12.2031	0.43743		12.2031	0.4878		12.2031	0.56243
	12.2294	0.44361		12.2294	0.47184		12.2294	0.52403
	12.2556	0.43743		12.2556	0.49669		12.2556	0.55422
	12.2819	0.44516		12.2819	0.47662		12.2819	0.54426
	12.3082	0.44405		12.3082	0.46021		12.3082	0.5425
	12.3344	0.41735		12.3344	0.46226		12.3344	0.55422
	12.3607	0.44229		12.3607	0.47161		12.3607	0.53195
	12.3869	0.43478		12.3869	0.4821		12.3869	0.534
	12.4132	0.4403		12.4132	0.45633		12.4132	0.5507
	12.4395	0.42927		12.4395	0.47206		12.4395	0.53048
	12.4657	0.43611		12.4657	0.45929		12.4657	0.53283
	12.492	0.44251		12.492	0.47777		12.492	0.5255
	12.5183	0.43655		12.5183	0.45382		12.5183	0.52638
	12.5445	0.43368		12.5445	0.47685		12.5445	0.53019
	12.5708	0.42198		12.5708	0.46066		12.5708	0.56067
	12.597	0.41911		12.597	0.45678		12.597	0.54045
	12.6233	0.42971		12.6233	0.46294		12.6233	0.5381
	12.6495	0.42794		12.6495	0.44014		12.6495	0.52843
	12.6758	0.42353		12.6758	0.45678		12.6758	0.51583
	12.7021	0.4275		12.7021	0.46431		12.7021	0.53195
	12.7283	0.4328		12.7283	0.4691		12.7283	0.52052
	12.7546	0.42022		12.7546	0.45131		12.7546	0.51202
	12.7808	0.43544		12.7808	0.47571		12.7808	0.51465
	12.8071	0.44052		12.8071	0.47617		12.8071	0.53165
	12.8334	0.41249		12.8334	0.45838		12.8334	0.53751
	12.8596	0.4467		12.8596	0.45952		12.8596	0.53664
	12.8859	0.41779		12.8859	0.4488		12.8859	0.49971
	12.9122	0.43368		12.9122	0.4805		12.9122	0.53751
	12.9384	0.42772		12.9384	0.45405		12.9384	0.52198
	12.9647	0.44229		12.9647	0.45473		12.9647	0.53195
	12.9909	0.42132		12.9909	0.46385		12.9909	0.50029
	13.0172	0.42242		13.0172	0.44151		13.0172	0.51553
	13.0435	0.43876		13.0435	0.4577		13.0435	0.51407
	13.0697	0.41845		13.0697	0.47275		13.0697	0.5126
	13.096	0.43611		13.096	0.46043		13.096	0.54132
	13.1222	0.41382		13.1222	0.46819		13.1222	0.50586
	13.1485	0.43213		13.1485	0.48119		13.1485	0.49619
	13.1748	0.41691		13.1748	0.46226		13.1748	0.52257
	13.201	0.42441		13.201	0.46842		13.201	0.52345
	13.2273	0.42772		13.2273	0.48347		13.2273	0.50909
	13.2535	0.4222		13.2535	0.48278		13.2535	0.5044
	13.2798	0.42066		13.2798	0.45519		13.2798	0.50381
	13.3061	0.41271		13.3061	0.45861		13.3061	0.49062
	13.3323	0.41845		13.3323	0.45245		13.3323	0.48447
	13.3586	0.42595		13.3586	0.44949		13.3586	0.5126
	13.3849	0.42551		13.3849	0.45747		13.3849	0.52081
	13.4111	0.42154		13.4111	0.46842		13.4111	0.51114
	13.4374	0.42507		13.4374	0.4618		13.4374	0.48388
	13.4636	0.4222		13.4636	0.46089		13.4636	0.51026
	13.4899	0.42419		13.4899	0.45906		13.4899	0.5044
	13.5161	0.41205		13.5161	0.44493		13.5161	0.50791
	13.5424	0.43743		13.5424	0.45405		13.5424	0.50381
	13.5687	0.42684		13.5687	0.45701		13.5687	0.47685
	13.5949	0.41691		13.5949	0.46819		13.5949	0.48388
	13.6212	0.43633		13.6212	0.45724		13.6212	0.51641
	13.6474	0.41602		13.6474	0.45906		13.6474	0.49707
	13.6737	0.43412		13.6737	0.44242		13.6737	0.48535
	13.7	0.41977		13.7	0.45815		13.7	0.49766
	13.7262	0.43522		13.7262	0.46043		13.7262	0.50234
	13.7525	0.40653		13.7525	0.45792		13.7525	0.48066
	13.7788	0.39969		13.7788	0.46021		13.7788	0.50498
	13.805	0.41205		13.805	0.48027		13.805	0.49297
	13.8313	0.42419		13.8313	0.4561		13.8313	0.5126
	13.8575	0.41933		13.8575	0.4707		13.8575	0.50264
	13.8838	0.40653		13.8838	0.45359		13.8838	0.49941
	13.9101	0.39991		13.9101	0.45998		13.9101	0.51553
	13.9363	0.41867		13.9363	0.47298		13.9363	0.50528
	13.9626	0.42397		13.9626	0.47229		13.9626	0.49736
	13.9888	0.42662		13.9888	0.45564		13.9888	0.48476
	14.0151	0.41977		14.0151	0.46203		14.0151	0.49502
	14.0414	0.41382		14.0414	0.43786		14.0414	0.48212
	14.0676	0.3955		14.0676	0.44766		14.0676	0.49033
	14.0939	0.42551		14.0939	0.44857		14.0939	0.48476
	14.1201	0.41669		14.1201	0.45564		14.1201	0.49033
	14.1464	0.43677		14.1464	0.43193		14.1464	0.49355
	14.1727	0.40653		14.1727	0.44607		14.1727	0.50117
	14.1989	0.41227		14.1989	0.46066		14.1989	0.49766
	14.2252	0.40411		14.2252	0.43877		14.2252	0.4789
	14.2514	0.41337		14.2514	0.46066		14.2514	0.48066
	14.2777	0.4158		14.2777	0.44835		14.2777	0.47919
	14.304	0.42485		14.304	0.46112		14.304	0.48623
	14.3302	0.40521		14.3302	0.47389		14.3302	0.47479
	14.3565	0.4222		14.3565	0.46021		14.3565	0.46571
	14.3827	0.40035		14.3827	0.47206		14.3827	0.47743
	14.409	0.41713		14.409	0.46043		14.409	0.48359
	14.4353	0.42154		14.4353	0.46112		14.4353	0.4915
	14.4615	0.42927		14.4615	0.45701		14.4615	0.49853
	14.4878	0.42772		14.4878	0.46363		14.4878	0.48828
	14.514	0.4264		14.514	0.46796		14.514	0.48564
	14.5403	0.39815		14.5403	0.45222		14.5403	0.49004
	14.5666	0.41117		14.5666	0.4577		14.5666	0.50205
	14.5928	0.39991		14.5928	0.46317		14.5928	0.47655
	14.6191	0.41558		14.6191	0.46978		14.6191	0.48329
	14.6454	0.40653		14.6454	0.46317		14.6454	0.47597
	14.6716	0.41514		14.6716	0.46043		14.6716	0.49824
	14.6979	0.41183		14.6979	0.4634		14.6979	0.47626
	14.7241	0.42728		14.7241	0.45701		14.7241	0.48652
	14.7504	0.40918		14.7504	0.44721		14.7504	0.48183
	14.7767	0.41646		14.7767	0.46522		14.7767	0.48652
	14.8029	0.41293		14.8029	0.46271		14.8029	0.47245
	14.8292	0.41779		14.8292	0.45063		14.8292	0.47597
	14.8554	0.40786		14.8554	0.46294		14.8554	0.47743
	14.8817	0.40896		14.8817	0.44721		14.8817	0.46864
	14.908	0.40852		14.908	0.452		14.908	0.50059
	14.9342	0.40477		14.9342	0.45906		14.9342	0.47948
	14.9605	0.43478		14.9605	0.48073		14.9605	0.47509
	14.9867	0.41315		14.9867	0.44561		14.9867	0.50967
	15.013	0.43633		15.013	0.45656		15.013	0.46395
	15.0393	0.41845		15.0393	0.45747		15.0393	0.48593
	15.0655	0.42838		15.0655	0.45473		15.0655	0.45545
	15.0918	0.41139		15.0918	0.45222		15.0918	0.48623
	15.118	0.41315		15.118	0.47047		15.118	0.47802
	15.1443	0.43081		15.1443	0.46089		15.1443	0.47538
	15.1706	0.4083		15.1706	0.43786		15.1706	0.47919
	15.1968	0.40786		15.1968	0.45336		15.1968	0.48916
	15.2231	0.42264		15.2231	0.46294		15.2231	0.49824
	15.2493	0.43258		15.2493	0.45336		15.2493	0.47509
	15.2756	0.42927		15.2756	0.45496		15.2756	0.4619
	15.3019	0.42		15.3019	0.45952		15.3019	0.47831
	15.3281	0.42375		15.3281	0.4504		15.3281	0.49033
	15.3544	0.42993		15.3544	0.44014		15.3544	0.45428
	15.3806	0.4158		15.3806	0.45633		15.3806	0.4745
	15.4069	0.40455		15.4069	0.44401		15.4069	0.47538
	15.4332	0.42353		15.4332	0.45519		15.4332	0.46131
	15.4594	0.40653		15.4594	0.46568		15.4594	0.47509
	15.4857	0.42		15.4857	0.4374		15.4857	0.44168
	15.512	0.40543		15.512	0.46727		15.512	0.45193
	15.5382	0.41492		15.5382	0.46203		15.5382	0.4786
	15.5645	0.40896		15.5645	0.44926		15.5645	0.46835
	15.5907	0.40874		15.5907	0.45587		15.5907	0.46688
	15.617	0.41006		15.617	0.45405		15.617	0.47245
	15.6433	0.41028		15.6433	0.4618		15.6433	0.49004
	15.6695	0.41404		15.6695	0.45701		15.6695	0.46805
	15.6958	0.41514		15.6958	0.4431		15.6958	0.45838
	15.722	0.3902		15.722	0.44584		15.722	0.47186
	15.7483	0.41426		15.7483	0.44949		15.7483	0.47773
	15.7746	0.40852		15.7746	0.44447		15.7746	0.4619
	15.8008	0.42088		15.8008	0.45724		15.8008	0.4663
	15.8271	0.40035		15.8271	0.44356		15.8271	0.46952
	15.8533	0.43103		15.8533	0.44971		15.8533	0.4575
	15.8796	0.42618		15.8796	0.4561		15.8796	0.50909
	15.9059	0.42618		15.9059	0.44379		15.9059	0.48388
	15.9321	0.42463		15.9321	0.45359		15.9321	0.46893
	15.9584	0.42882		15.9584	0.44835		15.9584	0.45955
	15.9846	0.42595		15.9846	0.44105		15.9846	0.47274
	16.0109	0.43147		16.0109	0.45063		16.0109	0.48798
	16.0372	0.41183		16.0372	0.47252		16.0372	0.48095
	16.0634	0.4222		16.0634	0.44584		16.0634	0.46688
	16.0897	0.41691		16.0897	0.46659		16.0897	0.47567
	16.116	0.42485		16.116	0.46203		16.116	0.49678
	16.1422	0.40124		16.1422	0.46522		16.1422	0.47128
	16.1685	0.40719		16.1685	0.43717		16.1685	0.46688
	16.1947	0.42728		16.1947	0.45108		16.1947	0.47304
	16.221	0.41779		16.221	0.45314		16.221	0.48417
	16.2473	0.41514		16.2473	0.48027		16.2473	0.48417
	16.2735	0.43147		16.2735	0.4634		16.2735	0.48183
	16.2998	0.40322		16.2998	0.46887		16.2998	0.4745
	16.326	0.41448		16.326	0.46294		16.326	0.46395
	16.3523	0.42993		16.3523	0.46864		16.3523	0.4789
	16.3786	0.42176		16.3786	0.46636		16.3786	0.48007
	16.4048	0.42684		16.4048	0.48278		16.4048	0.48329
	16.4311	0.4222		16.4311	0.44493		16.4311	0.48329
	16.4573	0.42551		16.4573	0.45587		16.4573	0.47098
	16.4836	0.43412		16.4836	0.45519		16.4836	0.47362
	16.5099	0.41227		16.5099	0.44538		16.5099	0.50498
	16.5361	0.39991		16.5361	0.44447		16.5361	0.45487
	16.5624	0.41867		16.5624	0.45861		16.5624	0.45223
	16.5886	0.41006		16.5886	0.45405		16.5886	0.47392
	16.6149	0.40609		16.6149	0.46956		16.6149	0.47274
	16.6412	0.4211		16.6412	0.46956		16.6412	0.47978
	16.6674	0.41183		16.6674	0.45815		16.6674	0.44607
	16.6937	0.41779		16.6937	0.45906		16.6937	0.4789
	16.7199	0.40874		16.7199	0.44675		16.7199	0.46161
	16.7462	0.41779		16.7462	0.44424		16.7462	0.47069
	16.7725	0.40256		16.7725	0.44561		16.7725	0.49062
	16.7987	0.41933		16.7987	0.44151		16.7987	0.46102
	16.825	0.42441		16.825	0.45405		16.825	0.47216
	16.8512	0.41624		16.8512	0.46682		16.8512	0.48417
	16.8775	0.39484		16.8775	0.47024		16.8775	0.46542
	16.9038	0.42463		16.9038	0.44447		16.9038	0.47509
	16.93	0.41404		16.93	0.44561		16.93	0.46571
	16.9563	0.41448		16.9563	0.44721		16.9563	0.47655
	16.9825	0.42904		16.9825	0.46271		16.9825	0.46483
	17.0088	0.42463		17.0088	0.44265		17.0088	0.44988
	17.0351	0.4286		17.0351	0.4675		17.0351	0.48417
	17.0613	0.40013		17.0613	0.4618		17.0613	0.49062
	17.0876	0.41139		17.0876	0.45792		17.0876	0.46307
	17.1138	0.41735		17.1138	0.44265		17.1138	0.47919
	17.1401	0.44052		17.1401	0.44949		17.1401	0.48212
	17.1664	0.43699		17.1664	0.45222		17.1664	0.46249
	17.1926	0.42949		17.1926	0.46066		17.1926	0.45985
	17.2189	0.41977		17.2189	0.4561		17.2189	0.47245
	17.2451	0.43655		17.2451	0.46477		17.2451	0.47304
	17.2714	0.41713		17.2714	0.45975		17.2714	0.46952
	17.2977	0.42816		17.2977	0.45587		17.2977	0.4786
	17.3239	0.43478		17.3239	0.4488		17.3239	0.47655
	17.3502	0.41492		17.3502	0.45633		17.3502	0.45838
	17.3764	0.3977		17.3764	0.45906		17.3764	0.47392
	17.4027	0.4414		17.4027	0.46203		17.4027	0.47567
	17.429	0.43302		17.429	0.44652		17.429	0.45604
	17.4552	0.39748		17.4552	0.43763		17.4552	0.45076
	17.4815	0.41602		17.4815	0.48164		17.4815	0.47655
	17.5078	0.42419		17.5078	0.46089		17.5078	0.4619
	17.534	0.43478		17.534	0.45222		17.534	0.46073
	17.5603	0.41801		17.5603	0.44949		17.5603	0.45955
	17.5865	0.41426		17.5865	0.47206		17.5865	0.47186
	17.6128	0.42684		17.6128	0.45998		17.6128	0.48828
	17.6391	0.40653		17.6391	0.44994		17.6391	0.48007
	17.6653	0.4211		17.6653	0.46659		17.6653	0.49355
	17.6916	0.42176		17.6916	0.45222		17.6916	0.47919
	17.7178	0.42551		17.7178	0.46089		17.7178	0.47333
	17.7441	0.42331		17.7441	0.46066		17.7441	0.49678
	17.7704	0.41624		17.7704	0.45747		17.7704	0.48329
	17.7966	0.42242		17.7966	0.44538		17.7966	0.46717
	17.8229	0.41646		17.8229	0.45587		17.8229	0.45926
	17.8491	0.42882		17.8491	0.46226		17.8491	0.47392
	17.8754	0.41779		17.8754	0.45678		17.8754	0.47655
	17.9017	0.43655		17.9017	0.46157		17.9017	0.46366
	17.9279	0.41779		17.9279	0.45177		17.9279	0.46747
	17.9542	0.4286		17.9542	0.45382		17.9542	0.47538
	17.9805	0.42573		17.9805	0.4545		17.9805	0.48916
	18.0067	0.42264		18.0067	0.4707		18.0067	0.46835
	18.033	0.41536		18.033	0.45063		18.033	0.47245
	18.0592	0.4328		18.0592	0.44857		18.0592	0.47802
	18.0855	0.43169		18.0855	0.45975		18.0855	0.48564
	18.1118	0.42838		18.1118	0.44219		18.1118	0.48212
	18.138	0.43743		18.138	0.44949		18.138	0.4745
	18.1643	0.42485		18.1643	0.44151		18.1643	0.48974
	18.1905	0.43213		18.1905	0.4634		18.1905	0.48124
	18.2168	0.40565		18.2168	0.45131		18.2168	0.50791
	18.2431	0.41911		18.2431	0.46112		18.2431	0.49531
	18.2693	0.4328		18.2693	0.45245		18.2693	0.47392
	18.2956	0.44185		18.2956	0.44447		18.2956	0.47948
	18.3218	0.42088		18.3218	0.46135		18.3218	0.47245
	18.3481	0.43986		18.3481	0.44812		18.3481	0.46512
	18.3743	0.42618		18.3743	0.44424		18.3743	0.48505
	18.4006	0.42949		18.4006	0.4805		18.4006	0.48183
	18.4269	0.41051		18.4269	0.44857		18.4269	0.47655
	18.4531	0.42176		18.4531	0.46705		18.4531	0.47948
	18.4794	0.42772		18.4794	0.45063		18.4794	0.49209
	18.5057	0.41801		18.5057	0.45291		18.5057	0.47919
	18.5319	0.42882		18.5319	0.45701		18.5319	0.4956
	18.5582	0.42971		18.5582	0.46522		18.5582	0.47186
	18.5844	0.43699		18.5844	0.45656		18.5844	0.48564
	18.6107	0.42529		18.6107	0.47024		18.6107	0.49736
	18.637	0.41801		18.637	0.45678		18.637	0.46952
	18.6632	0.43302		18.6632	0.46066		18.6632	0.48505
	18.6895	0.42949		18.6895	0.46568		18.6895	0.51202
	18.7157	0.41448		18.7157	0.45656		18.7157	0.47773
	18.742	0.41801		18.742	0.45359		18.742	0.49766
	18.7683	0.42971		18.7683	0.4618		18.7683	0.49678
	18.7945	0.43015		18.7945	0.44698		18.7945	0.49619
	18.8208	0.42904		18.8208	0.46773		18.8208	0.52052
	18.847	0.42927		18.847	0.47891		18.847	0.4874
	18.8733	0.41735		18.8733	0.45268		18.8733	0.49678
	18.8996	0.42022		18.8996	0.44949		18.8996	0.48945
	18.9258	0.43037		18.9258	0.44926		18.9258	0.49795
	18.9521	0.43633		18.9521	0.46864		18.9521	0.48652
	18.9783	0.43103		18.9783	0.46294		18.9783	0.49707
	19.0046	0.41845		19.0046	0.45177		19.0046	0.49678
	19.0309	0.43831		19.0309	0.4488		19.0309	0.50469
	19.0571	0.42419		19.0571	0.45405		19.0571	0.50586
	19.0834	0.42971		19.0834	0.46271		19.0834	0.49619
	19.1096	0.44405		19.1096	0.45268		19.1096	0.50059
	19.1359	0.42728		19.1359	0.46249		19.1359	0.51143
	19.1622	0.40609		19.1622	0.44857		19.1622	0.48886
	19.1884	0.43081		19.1884	0.46363		19.1884	0.50528
	19.2147	0.42176		19.2147	0.45519		19.2147	0.50469
	19.241	0.43324		19.241	0.45633		19.241	0.49414
	19.2672	0.43456		19.2672	0.46226		19.2672	0.47978
	19.2935	0.42397		19.2935	0.46226		19.2935	0.48066
	19.3197	0.41536		19.3197	0.4618		19.3197	0.47597
	19.346	0.43103		19.346	0.44515		19.346	0.49912
	19.3723	0.43169		19.3723	0.44675		19.3723	0.50381
	19.3985	0.42463		19.3985	0.46021		19.3985	0.50293
	19.4248	0.42618		19.4248	0.45656		19.4248	0.50586
	19.451	0.41271		19.451	0.46636		19.451	0.5041
	19.4773	0.41889		19.4773	0.4618		19.4773	0.50381
	19.5036	0.42331		19.5036	0.47275		19.5036	0.50352
	19.5298	0.44118		19.5298	0.45861		19.5298	0.53634
	19.5561	0.44869		19.5561	0.45587		19.5561	0.52491
	19.5823	0.43567		19.5823	0.45861		19.5823	0.48505
	19.6086	0.43721		19.6086	0.45884		19.6086	0.50205
	19.6349	0.43589		19.6349	0.45063		19.6349	0.47714
	19.6611	0.41095		19.6611	0.44926		19.6611	0.50264
	19.6874	0.43567		19.6874	0.45268		19.6874	0.54982
	19.7136	0.44096		19.7136	0.45108		19.7136	0.49502
	19.7399	0.43677		19.7399	0.45564		19.7399	0.51758
	19.7662	0.42904		19.7662	0.45747		19.7662	0.50381
	19.7924	0.42706		19.7924	0.46294		19.7924	0.49091
	19.8187	0.42794		19.8187	0.46522		19.8187	0.5126
	19.845	0.42993		19.845	0.46568		19.845	0.50879
	19.8712	0.43434		19.8712	0.45017		19.8712	0.52315
	19.8975	0.42882		19.8975	0.45519		19.8975	0.50469
	19.9237	0.43809		19.9237	0.45998		19.9237	0.51524
	19.95	0.44516		19.95	0.46089		19.95	0.53546
	19.9763	0.41161		19.9763	0.47184		19.9763	0.52491
	20.0025	0.42993		20.0025	0.47092		20.0025	0.5129
	20.0288	0.44361		20.0288	0.45428		20.0288	0.51143
	20.055	0.41205		20.055	0.45405		20.055	0.52169
	20.0813	0.44471		20.0813	0.45861		20.0813	0.52843
	20.1075	0.43986		20.1075	0.46066		20.1075	0.50703
	20.1338	0.42595		20.1338	0.45154		20.1338	0.50821
	20.1601	0.42904		20.1601	0.46021		20.1601	0.53077
	20.1863	0.41492		20.1863	0.4732		20.1863	0.51231
	20.2126	0.44957		20.2126	0.47343		20.2126	0.50821
	20.2388	0.43898		20.2388	0.4748		20.2388	0.52315
	20.2651	0.43964		20.2651	0.45792		20.2651	0.50147
	20.2914	0.43125		20.2914	0.48415		20.2914	0.53048
	20.3176	0.43346		20.3176	0.46773		20.3176	0.5296
	20.3439	0.42022		20.3439	0.45564		20.3439	0.53195
	20.3702	0.43037		20.3702	0.46066		20.3702	0.52608
	20.3964	0.42331		20.3964	0.47252		20.3964	0.5214
	20.4227	0.44427		20.4227	0.45701		20.4227	0.52345
	20.4489	0.43456		20.4489	0.47959		20.4489	0.52608
	20.4752	0.44626		20.4752	0.45815		20.4752	0.52667
	20.5015	0.44979		20.5015	0.4691		20.5015	0.52022
	20.5277	0.4275		20.5277	0.47754		20.5277	0.5126
	20.554	0.44604		20.554	0.49054		20.554	0.53253
	20.5802	0.43986		20.5802	0.46431		20.5802	0.50967
	20.6065	0.44229		20.6065	0.46727		20.6065	0.50938
	20.6328	0.43368		20.6328	0.45747		20.6328	0.54484
	20.659	0.43258		20.659	0.45929		20.659	0.52989
	20.6853	0.43015		20.6853	0.4504		20.6853	0.54953
	20.7115	0.43125		20.7115	0.44857		20.7115	0.53195
	20.7378	0.43346		20.7378	0.48027		20.7378	0.54807
	20.7641	0.4467		20.7641	0.47503		20.7641	0.52198
	20.7903	0.4328		20.7903	0.48347		20.7903	0.52286
	20.8166	0.42794		20.8166	0.46819		20.8166	0.54045
	20.8428	0.43368		20.8428	0.47252		20.8428	0.53195
	20.8691	0.44626		20.8691	0.46956		20.8691	0.52081
	20.8954	0.43544		20.8954	0.47366		20.8954	0.54074
	20.9216	0.42529		20.9216	0.48848		20.9216	0.53165
	20.9479	0.45045		20.9479	0.46545		20.9479	0.54982
	20.9742	0.44162		20.9742	0.46613		20.9742	0.53546
	21.0004	0.43302		21.0004	0.47731		21.0004	0.55217
	21.0267	0.44516		21.0267	0.47503		21.0267	0.54777
	21.0529	0.4286		21.0529	0.46021		21.0529	0.53751
	21.0792	0.42838		21.0792	0.47298		21.0792	0.52696
	21.1055	0.43324		21.1055	0.47366		21.1055	0.53839
	21.1317	0.44074		21.1317	0.47708		21.1317	0.54777
	21.158	0.43831		21.158	0.4561		21.158	0.5422
	21.1842	0.44229		21.1842	0.47845		21.1842	0.54279
	21.2105	0.42728		21.2105	0.47731		21.2105	0.53195
	21.2368	0.43103		21.2368	0.46887		21.2368	0.52931
	21.263	0.43412		21.263	0.46021		21.263	0.5507
	21.2893	0.42264		21.2893	0.46773		21.2893	0.52931
	21.3155	0.44538		21.3155	0.48643		21.3155	0.53986
	21.3418	0.43589		21.3418	0.48803		21.3418	0.551
	21.3681	0.44383		21.3681	0.44766		21.3681	0.5466
	21.3943	0.42927		21.3943	0.46956		21.3943	0.52814
	21.4206	0.41293		21.4206	0.49236		21.4206	0.52433
	21.4468	0.41315		21.4468	0.46431		21.4468	0.53576
	21.4731	0.44427		21.4731	0.4748		21.4731	0.53869
	21.4994	0.43721		21.4994	0.46112		21.4994	0.57151
	21.5256	0.43655		21.5256	0.47913		21.5256	0.56067
	21.5519	0.43478		21.5519	0.4618		21.5519	0.55305
	21.5781	0.42595		21.5781	0.47184		21.5781	0.53869
	21.6044	0.43302		21.6044	0.46477		21.6044	0.517
	21.6307	0.42264		21.6307	0.45245		21.6307	0.57386
	21.6569	0.4478		21.6569	0.46066		21.6569	0.55862
	21.6832	0.42971		21.6832	0.4488		21.6832	0.51758
	21.7095	0.43522		21.7095	0.47047		21.7095	0.54543
	21.7357	0.44008		21.7357	0.48506		21.7357	0.52462
	21.762	0.42971		21.762	0.47662		21.762	0.54074
	21.7882	0.42154		21.7882	0.46956		21.7882	0.53664
	21.8145	0.43809		21.8145	0.48233		21.8145	0.54191
	21.8407	0.4456		21.8407	0.47275		21.8407	0.551
	21.867	0.42573		21.867	0.45633		21.867	0.51788
	21.8933	0.42882		21.8933	0.48073		21.8933	0.54982
	21.9195	0.44538		21.9195	0.49008		21.9195	0.57298
	21.9458	0.43986		21.9458	0.48826		21.9458	0.55393
	21.972	0.42066		21.972	0.4862		21.972	0.56887
	21.9983	0.44913		21.9983	0.47617		21.9983	0.54807
	22.0246	0.44913		22.0246	0.45473		22.0246	0.54074
	22.0508	0.42551		22.0508	0.44675		22.0508	0.5337
	22.0771	0.42375		22.0771	0.4748		22.0771	0.57034
	22.1033	0.44096		22.1033	0.46773		22.1033	0.55422
	22.1296	0.435		22.1296	0.48643		22.1296	0.53488
	22.1559	0.43147		22.1559	0.47366		22.1559	0.53664
	22.1821	0.44869		22.1821	0.45975		22.1821	0.5803
	22.2084	0.43853		22.2084	0.46043		22.2084	0.54484
	22.2347	0.44405		22.2347	0.46385		22.2347	0.55979
	22.2609	0.43213		22.2609	0.4748		22.2609	0.56038
	22.2872	0.43876		22.2872	0.46157		22.2872	0.57796
	22.3134	0.43346		22.3134	0.46659		22.3134	0.56917
	22.3397	0.42485		22.3397	0.47594		22.3397	0.56682
	22.366	0.43765		22.366	0.45519		22.366	0.53136
	22.3922	0.42618		22.3922	0.47526		22.3922	0.55774
	22.4185	0.41845		22.4185	0.4764		22.4185	0.56653
	22.4447	0.43478		22.4447	0.47252		22.4447	0.54748
	22.471	0.43876		22.471	0.47548		22.471	0.53019
	22.4973	0.45553		22.4973	0.49213		22.4973	0.56155
	22.5235	0.4531		22.5235	0.47571		22.5235	0.57122
	22.5498	0.44162		22.5498	0.4732		22.5498	0.54953
	22.576	0.42706		22.576	0.47685		22.576	0.56565
	22.6023	0.44891		22.6023	0.48278		22.6023	0.5466
	22.6286	0.44295		22.6286	0.50262		22.6286	0.56213
	22.6548	0.43147		22.6548	0.50422		22.6548	0.5381
	22.6811	0.4328		22.6811	0.44857		22.6811	0.54894
	22.7074	0.42088		22.7074	0.48392		22.7074	0.55188
	22.7336	0.42397		22.7336	0.46271		22.7336	0.56419
	22.7599	0.43213		22.7599	0.47092		22.7599	0.55451
	22.7861	0.43743		22.7861	0.49396		22.7861	0.55569
	22.8124	0.43986		22.8124	0.48301		22.8124	0.53722
	22.8387	0.42132		22.8387	0.45815		22.8387	0.55891
	22.8649	0.41558		22.8649	0.47366		22.8649	0.56682
	22.8912	0.43964		22.8912	0.46271		22.8912	0.534
	22.9174	0.43787		22.9174	0.48324		22.9174	0.55979
	22.9437	0.43655		22.9437	0.47389		22.9437	0.54953
	22.97	0.43787		22.97	0.46591		22.97	0.55686
	22.9962	0.45465		22.9962	0.47047		22.9962	0.57268
	23.0225	0.43544		23.0225	0.48301		23.0225	0.54953
	23.0487	0.42088		23.0487	0.47434		23.0487	0.55539
	23.075	0.42816		23.075	0.47503		23.075	0.53283
	23.1013	0.44096		23.1013	0.46089		23.1013	0.55715
	23.1275	0.43853		23.1275	0.46591		23.1275	0.55188
	23.1538	0.42419		23.1538	0.4878		23.1538	0.56301
	23.18	0.43346		23.18	0.47685		23.18	0.56653
	23.2063	0.43655		23.2063	0.4935		23.2063	0.54132
	23.2326	0.42662		23.2326	0.49441		23.2326	0.54865
	23.2588	0.44074		23.2588	0.46636		23.2588	0.568
	23.2851	0.43125		23.2851	0.46796		23.2851	0.55657
	23.3113	0.4286		23.3113	0.46705		23.3113	0.55715
	23.3376	0.42242		23.3376	0.46864		23.3376	0.55539
	23.3639	0.43589		23.3639	0.48073		23.3639	0.551
	23.3901	0.4648		23.3901	0.46545		23.3901	0.55803
	23.4164	0.45001		23.4164	0.48233		23.4164	0.53986
	23.4426	0.43655		23.4426	0.4691		23.4426	0.54015
	23.4689	0.43544		23.4689	0.47184		23.4689	0.55598
	23.4952	0.42662		23.4952	0.48529		23.4952	0.55422
	23.5214	0.43125		23.5214	0.47913		23.5214	0.55832
	23.5477	0.43655		23.5477	0.4862		23.5477	0.56067
	23.5739	0.42353		23.5739	0.49897		23.5739	0.55627
	23.6002	0.42309		23.6002	0.47457		23.6002	0.54894
	23.6265	0.42595		23.6265	0.48826		23.6265	0.54455
	23.6527	0.41293		23.6527	0.48666		23.6527	0.57679
	23.679	0.42154		23.679	0.47366		23.679	0.56477
	23.7052	0.42485		23.7052	0.47001		23.7052	0.54894
	23.7315	0.44847		23.7315	0.46956		23.7315	0.54426
	23.7578	0.42419		23.7578	0.48027		23.7578	0.54426
	23.784	0.42794		23.784	0.49168		23.784	0.56038
	23.8103	0.4211		23.8103	0.48666		23.8103	0.5551
	23.8365	0.42353		23.8365	0.46591		23.8365	0.56917
	23.8628	0.42529		23.8628	0.4862		23.8628	0.53751
	23.8891	0.43478		23.8891	0.47845		23.8891	0.54396
	23.9153	0.42838		23.9153	0.47571		23.9153	0.54338
	23.9416	0.4403		23.9416	0.47594		23.9416	0.54924
	23.9678	0.44471		23.9678	0.4862		23.9678	0.5595
	23.9941	0.43103		23.9941	0.47047		23.9941	0.55569
	24.0204	0.41271		24.0204	0.47526		24.0204	0.54338
	24.0466	0.41867		24.0466	0.48096		24.0466	0.5592
	24.0729	0.41735		24.0729	0.43786		24.0729	0.54513
	24.0992	0.42529		24.0992	0.4431		24.0992	0.55891
	24.1254	0.42242		24.1254	0.48643		24.1254	0.56389
	24.1517	0.43876		24.1517	0.45496		24.1517	0.58705
	24.1779	0.43721		24.1779	0.46477		24.1779	0.5592
	24.2042	0.43809		24.2042	0.46408		24.2042	0.54513
	24.2305	0.43235		24.2305	0.48848		24.2305	0.55393
	24.2567	0.41713		24.2567	0.47617		24.2567	0.56038
	24.283	0.40719		24.283	0.48301		24.283	0.54338
	24.3092	0.42618		24.3092	0.45382		24.3092	0.57591
	24.3355	0.44052		24.3355	0.48073		24.3355	0.54924
	24.3618	0.41845		24.3618	0.4561		24.3618	0.54572
	24.388	0.44582		24.388	0.45792		24.388	0.54543
	24.4143	0.43544		24.4143	0.47913		24.4143	0.54367
	24.4405	0.43655		24.4405	0.46021		24.4405	0.54426
	24.4668	0.42882		24.4668	0.47024		24.4668	0.54279
	24.4931	0.42		24.4931	0.47526		24.4931	0.53927
	24.5193	0.43125		24.5193	0.46705		24.5193	0.55305
	24.5456	0.42772		24.5456	0.46021		24.5456	0.54865
	24.5719	0.42463		24.5719	0.49373		24.5719	0.53781
	24.5981	0.42154		24.5981	0.47548		24.5981	0.54162
	24.6244	0.42375		24.6244	0.47275		24.6244	0.53957
	24.6506	0.42176		24.6506	0.46431		24.6506	0.55569
	24.6769	0.44295		24.6769	0.49099		24.6769	0.57386
	24.7032	0.42		24.7032	0.47571		24.7032	0.53136
	24.7294	0.43147		24.7294	0.47822		24.7294	0.56946
	24.7557	0.42066		24.7557	0.4634		24.7557	0.54953
	24.7819	0.42441		24.7819	0.46545		24.7819	0.52638
	24.8082	0.42706		24.8082	0.46408		24.8082	0.56096
	24.8345	0.41933		24.8345	0.45587		24.8345	0.56125
	24.8607	0.42816		24.8607	0.46226		24.8607	0.5425
	24.887	0.42618		24.887	0.4732		24.887	0.53751
	24.9132	0.43655		24.9132	0.47548		24.9132	0.5551
	24.9395	0.42485		24.9395	0.4878		24.9395	0.53546
	24.9657	0.42794		24.9657	0.47412		24.9657	0.54045
	24.992	0.42993		24.992	0.48392		24.992	0.52433
	25.0183	0.4211		25.0183	0.49076		25.0183	0.54748
	25.0445	0.42618		25.0445	0.47868		25.0445	0.51758
	25.0708	0.42		25.0708	0.45838		25.0708	0.54162
	25.0971	0.41779		25.0971	0.48483		25.0971	0.53693
	25.1233	0.42044		25.1233	0.47298		25.1233	0.54074
	25.1496	0.41977		25.1496	0.46773		25.1496	0.55041
	25.1758	0.43456		25.1758	0.48233		25.1758	0.53546
	25.2021	0.42331		25.2021	0.47503		25.2021	0.53927
	25.2284	0.42529		25.2284	0.47959		25.2284	0.53957
	25.2546	0.42309		25.2546	0.46385		25.2546	0.52608
	25.2809	0.41051		25.2809	0.45975		25.2809	0.53458
	25.3071	0.43898		25.3071	0.46933		25.3071	0.52755
	25.3334	0.42971		25.3334	0.46385		25.3334	0.50264
	25.3597	0.42573		25.3597	0.49304		25.3597	0.53634
	25.3859	0.42949		25.3859	0.4618		25.3859	0.55451
	25.4122	0.4222		25.4122	0.48119		25.4122	0.54279
	25.4384	0.43346		25.4384	0.47594		25.4384	0.54543
	25.4647	0.43787		25.4647	0.46568		25.4647	0.53048
	25.491	0.42309		25.491	0.47024		25.491	0.54689
	25.5172	0.42882		25.5172	0.47115		25.5172	0.50703
	25.5435	0.44317		25.5435	0.47799		25.5435	0.53283
	25.5697	0.41249		25.5697	0.48757		25.5697	0.54308
	25.596	0.41293		25.596	0.46021		25.596	0.54455
	25.6223	0.42838		25.6223	0.46112		25.6223	0.52784
	25.6485	0.42154		25.6485	0.48712		25.6485	0.51846
	25.6748	0.41249		25.6748	0.48369		25.6748	0.52081
	25.701	0.42176		25.701	0.4748		25.701	0.52667
	25.7273	0.4158		25.7273	0.49282		25.7273	0.52403
	25.7536	0.41735		25.7536	0.45678		25.7536	0.53253
	25.7798	0.43478		25.7798	0.46226		25.7798	0.53488
	25.8061	0.4094		25.8061	0.47959		25.8061	0.49736
	25.8324	0.40786		25.8324	0.46157		25.8324	0.51319
	25.8586	0.42728		25.8586	0.4545		25.8586	0.52784
	25.8849	0.40455		25.8849	0.47594		25.8849	0.51729
	25.9111	0.42242		25.9111	0.46659		25.9111	0.51524
	25.9374	0.42463		25.9374	0.49282		25.9374	0.51876
	25.9637	0.40675		25.9637	0.4732		25.9637	0.51934
	25.9899	0.42		25.9899	0.45929		25.9899	0.50674
	26.0162	0.42		26.0162	0.47252		26.0162	0.51524
	26.0424	0.42154		26.0424	0.46203		26.0424	0.51143
	26.0687	0.42573		26.0687	0.47457		26.0687	0.53781
	26.095	0.41624		26.095	0.44333		26.095	0.53693
	26.1212	0.40653		26.1212	0.47001		26.1212	0.51026
	26.1475	0.41249		26.1475	0.49236		26.1475	0.53898
	26.1737	0.42066		26.1737	0.47298		26.1737	0.52814
	26.2	0.41426		26.2	0.46522		26.2	0.52052
	26.2263	0.41249		26.2263	0.48712		26.2263	0.52403
	26.2525	0.40808		26.2525	0.4764		26.2525	0.53986
	26.2788	0.41955		26.2788	0.47161		26.2788	0.50996
	26.305	0.43103		26.305	0.46773		26.305	0.51993
	26.3313	0.42154		26.3313	0.46568		26.3313	0.5129
	26.3576	0.42618		26.3576	0.45861		26.3576	0.52608
	26.3838	0.41382		26.3838	0.45678		26.3838	0.5129
	26.4101	0.42242		26.4101	0.45086		26.4101	0.51671
	26.4364	0.41558		26.4364	0.4764		26.4364	0.48681
	26.4626	0.42132		26.4626	0.46864		26.4626	0.53048
	26.4889	0.40918		26.4889	0.46933		26.4889	0.52638
	26.5151	0.41051		26.5151	0.46842		26.5151	0.49941
	26.5414	0.4158		26.5414	0.49259		26.5414	0.5129
	26.5677	0.40278		26.5677	0.46043		26.5677	0.53664
	26.5939	0.40278		26.5939	0.44014		26.5939	0.50352
	26.6202	0.40697		26.6202	0.49008		26.6202	0.52521
	26.6464	0.42132		26.6464	0.48005		26.6464	0.50909
	26.6727	0.41271		26.6727	0.47275		26.6727	0.53605
	26.6989	0.41889		26.6989	0.47092		26.6989	0.52257
	26.7252	0.4286		26.7252	0.48027		26.7252	0.50909
	26.7515	0.41161		26.7515	0.46135		26.7515	0.51993
	26.7777	0.41911		26.7777	0.45747		26.7777	0.50117
	26.804	0.41691		26.804	0.4707		26.804	0.50615
	26.8302	0.42441		26.8302	0.45314		26.8302	0.53165
	26.8565	0.40896		26.8565	0.48164		26.8565	0.51436
	26.8828	0.41889		26.8828	0.4748		26.8828	0.50381
	26.909	0.39837		26.909	0.47662		26.909	0.49297
	26.9353	0.41448		26.9353	0.48985		26.9353	0.48974
	26.9616	0.41669		26.9616	0.47891		26.9616	0.50821
	26.9878	0.43478		26.9878	0.46613		26.9878	0.50791
	27.0141	0.4158		27.0141	0.47092		27.0141	0.49531
	27.0403	0.41404		27.0403	0.46135		27.0403	0.50381
	27.0666	0.41977		27.0666	0.46978		27.0666	0.50264
	27.0929	0.4392		27.0929	0.45564		27.0929	0.49326
	27.1191	0.4286		27.1191	0.47982		27.1191	0.50234
	27.1454	0.41028		27.1454	0.47571		27.1454	0.48945
	27.1716	0.42684		27.1716	0.4732		27.1716	0.5129
	27.1979	0.42397		27.1979	0.45633		27.1979	0.48564
	27.2242	0.44185		27.2242	0.47503		27.2242	0.50088
	27.2504	0.40609		27.2504	0.45884		27.2504	0.52462
	27.2767	0.40764		27.2767	0.46066		27.2767	0.50645
	27.3029	0.41315		27.3029	0.46203		27.3029	0.49179
	27.3292	0.40102		27.3292	0.4504		27.3292	0.50029
	27.3555	0.40719		27.3555	0.48005		27.3555	0.47714
	27.3817	0.40035		27.3817	0.46477		27.3817	0.51114
	27.408	0.40742		27.408	0.44014		27.408	0.48623
	27.4342	0.40697		27.4342	0.46408		27.4342	0.49766
	27.4605	0.4147		27.4605	0.45906		27.4605	0.49297
	27.4868	0.41448		27.4868	0.47343		27.4868	0.49297
	27.513	0.41646		27.513	0.45496		27.513	0.49414
	27.5393	0.40124		27.5393	0.45131		27.5393	0.50352
	27.5656	0.4136		27.5656	0.45291		27.5656	0.51377
	27.5918	0.42551		27.5918	0.45678		27.5918	0.48857
	27.6181	0.41227		27.6181	0.4488		27.6181	0.51524
	27.6443	0.41293		27.6443	0.45678		27.6443	0.48828
	27.6706	0.4147		27.6706	0.45359		27.6706	0.4956
	27.6969	0.39307		27.6969	0.47777		27.6969	0.48388
	27.7231	0.40874		27.7231	0.45906		27.7231	0.48095
	27.7494	0.41095		27.7494	0.47275		27.7494	0.45838
	27.7756	0.42264		27.7756	0.45815		27.7756	0.4956
	27.8019	0.40786		27.8019	0.45587		27.8019	0.50586
	27.8282	0.40742		27.8282	0.46021		27.8282	0.46454
	27.8544	0.41315		27.8544	0.46089		27.8544	0.47274
	27.8807	0.40079		27.8807	0.45291		27.8807	0.47978
	27.9069	0.40455		27.9069	0.47754		27.9069	0.47655
	27.9332	0.39241		27.9332	0.46157		27.9332	0.49443
	27.9595	0.41073		27.9595	0.46226		27.9595	0.4786
	27.9857	0.41161		27.9857	0.45861		27.9857	0.48388
	28.012	0.40786		28.012	0.47343		28.012	0.47919
	28.0382	0.40388		28.0382	0.44743		28.0382	0.47069
	28.0645	0.40344		28.0645	0.4764		28.0645	0.4745
	28.0908	0.42		28.0908	0.46933		28.0908	0.49707
	28.117	0.42331		28.117	0.45929		28.117	0.47392
	28.1433	0.41095		28.1433	0.46636		28.1433	0.4789
	28.1695	0.40388		28.1695	0.47412		28.1695	0.46952
	28.1958	0.41933		28.1958	0.46522		28.1958	0.483
	28.2221	0.42684		28.2221	0.45929		28.2221	0.49062
	28.2483	0.39351		28.2483	0.4691		28.2483	0.46161
	28.2746	0.41779		28.2746	0.47913		28.2746	0.47948
	28.3009	0.42441		28.3009	0.43193		28.3009	0.45076
	28.3271	0.39351		28.3271	0.44538		28.3271	0.46014
	28.3534	0.40719		28.3534	0.4618		28.3534	0.46717
	28.3796	0.42264		28.3796	0.47503		28.3796	0.48242
	28.4059	0.40896		28.4059	0.46317		28.4059	0.449
	28.4322	0.40565		28.4322	0.46545		28.4322	0.46073
	28.4584	0.41492		28.4584	0.45291		28.4584	0.48183
	28.4847	0.40764		28.4847	0.45222		28.4847	0.45487
	28.5109	0.41095		28.5109	0.44401		28.5109	0.47098
	28.5372	0.41183		28.5372	0.44538		28.5372	0.44988
	28.5634	0.43191		28.5634	0.43968		28.5634	0.46278
	28.5897	0.41558		28.5897	0.47868		28.5897	0.46307
	28.616	0.39285		28.616	0.45884		28.616	0.46249
	28.6422	0.41801		28.6422	0.46842		28.6422	0.46776
	28.6685	0.39042		28.6685	0.46956		28.6685	0.48505
	28.6947	0.42		28.6947	0.44242		28.6947	0.45838
	28.721	0.38866		28.721	0.44447		28.721	0.46688
	28.7473	0.42794		28.7473	0.45815		28.7473	0.46776
	28.7735	0.42706		28.7735	0.46705		28.7735	0.44402
	28.7998	0.42441		28.7998	0.45428		28.7998	0.46424
	28.8261	0.40631		28.8261	0.46864		28.8261	0.44666
	28.8523	0.40808		28.8523	0.46135		28.8523	0.4534
	28.8786	0.4158		28.8786	0.45428		28.8786	0.45047
	28.9048	0.40521		28.9048	0.46135		28.9048	0.45985
	28.9311	0.4211		28.9311	0.45063		28.9311	0.49385
	28.9574	0.39329		28.9574	0.46773		28.9574	0.45692
	28.9836	0.40433		28.9836	0.45815		28.9836	0.45076
	29.0099	0.4019		29.0099	0.44265		29.0099	0.48388
	29.0361	0.42242		29.0361	0.4374		29.0361	0.45838
	29.0624	0.41536		29.0624	0.45473		29.0624	0.46073
	29.0887	0.40212		29.0887	0.45131		29.0887	0.45838
	29.1149	0.41404		29.1149	0.46431		29.1149	0.47186
	29.1412	0.40146		29.1412	0.45838		29.1412	0.47479
	29.1674	0.41006		29.1674	0.45154		29.1674	0.45985
	29.1937	0.4147		29.1937	0.45724		29.1937	0.44607
	29.22	0.40212		29.22	0.42691		29.22	0.45281
	29.2462	0.40388		29.2462	0.47092		29.2462	0.45018
	29.2725	0.39263		29.2725	0.4545		29.2725	0.4323
	29.2987	0.41669		29.2987	0.43831		29.2987	0.47069
	29.325	0.4094		29.325	0.46021		29.325	0.47245
	29.3513	0.39241		29.3513	0.45154		29.3513	0.46366
	29.3775	0.42706		29.3775	0.4431		29.3775	0.46307
	29.4038	0.41139		29.4038	0.44857		29.4038	0.43845
	29.4301	0.40764		29.4301	0.44812		29.4301	0.44021
	29.4563	0.40896		29.4563	0.46203		29.4563	0.43845
	29.4826	0.42838		29.4826	0.46682		29.4826	0.44725
	29.5088	0.38866		29.5088	0.46522		29.5088	0.44666
	29.5351	0.40124		29.5351	0.45906		29.5351	0.45223
	29.5614	0.41227		29.5614	0.46043		29.5614	0.43552
	29.5876	0.41536		29.5876	0.46043		29.5876	0.45281
	29.6139	0.42595		29.6139	0.44994		29.6139	0.466
	29.6401	0.39969		29.6401	0.45108		29.6401	0.44842
	29.6664	0.43368		29.6664	0.46317		29.6664	0.42351
	29.6927	0.39859		29.6927	0.44036		29.6927	0.43288
	29.7189	0.40234		29.7189	0.46385		29.7189	0.42732
	29.7452	0.39285		29.7452	0.45884		29.7452	0.44666
	29.7714	0.39793		29.7714	0.44424		29.7714	0.42028
	29.7977	0.39947		29.7977	0.44607		29.7977	0.432
	29.824	0.41514		29.824	0.44629		29.824	0.45252
	29.8502	0.41448		29.8502	0.42873		29.8502	0.44695
	29.8765	0.40653		29.8765	0.45678		29.8765	0.45135
	29.9027	0.40565		29.9027	0.45998		29.9027	0.42087
	29.929	0.40499		29.929	0.452		29.929	0.43142
	29.9553	0.39903		29.9553	0.44971		29.9553	0.4364
	29.9815	0.39991		29.9815	0.41756		29.9815	0.43904
	30.0078	0.40808		30.0078	0.45633		30.0078	0.43787
	30.034	0.41117		30.034	0.46043		30.034	0.44226
	30.0603	0.40168		30.0603	0.43649		30.0603	0.42526
	30.0866	0.39947		30.0866	0.44515		30.0866	0.4493
	30.1128	0.39175		30.1128	0.45906		30.1128	0.4405
	30.1391	0.39351		30.1391	0.43375		30.1391	0.41501
	30.1654	0.40035		30.1654	0.4488		30.1654	0.41295
	30.1916	0.3977		30.1916	0.43307		30.1916	0.41882
	30.2179	0.38402		30.2179	0.45359		30.2179	0.42526
	30.2441	0.42573		30.2441	0.43193		30.2441	0.44754
	30.2704	0.39837		30.2704	0.45815		30.2704	0.43347
	30.2966	0.38623		30.2966	0.4545		30.2966	0.42116
	30.3229	0.39439		30.3229	0.44698		30.3229	0.43845
	30.3492	0.40278		30.3492	0.44994		30.3492	0.44109
	30.3754	0.38866		30.3754	0.45998		30.3754	0.43171
	30.4017	0.42485		30.4017	0.44857		30.4017	0.44431
	30.4279	0.3913		30.4279	0.45222		30.4279	0.44461
	30.4542	0.3827		30.4542	0.46978		30.4542	0.40944
	30.4805	0.39903		30.4805	0.46089		30.4805	0.41208
	30.5067	0.40477		30.5067	0.44949		30.5067	0.43523
	30.533	0.42904		30.533	0.43831		30.533	0.4197
	30.5592	0.40102		30.5592	0.44082		30.5592	0.42409
	30.5855	0.39506		30.5855	0.44128		30.5855	0.43933
	30.6118	0.41492		30.6118	0.46659		30.6118	0.42292
	30.638	0.40675		30.638	0.44607		30.638	0.432
	30.6643	0.40057		30.6643	0.45245		30.6643	0.42907
	30.6906	0.42463		30.6906	0.44059		30.6906	0.41237
	30.7168	0.403		30.7168	0.45998		30.7168	0.4112
	30.7431	0.3838		30.7431	0.45519		30.7431	0.40328
	30.7693	0.41073		30.7693	0.46317		30.7693	0.42321
	30.7956	0.39461		30.7956	0.45017		30.7956	0.41032
	30.8219	0.41558		30.8219	0.4431		30.8219	0.43025
	30.8481	0.41028		30.8481	0.44538		30.8481	0.42087
	30.8744	0.41558		30.8744	0.45336		30.8744	0.43259
	30.9006	0.41227		30.9006	0.44173		30.9006	0.43435
	30.9269	0.41227		30.9269	0.44629		30.9269	0.42585
	30.9532	0.39903		30.9532	0.44675		30.9532	0.40475
	30.9794	0.40455		30.9794	0.45063		30.9794	0.42145
	31.0057	0.3955		31.0057	0.4431		31.0057	0.4279
	31.0319	0.39594		31.0319	0.44949		31.0319	0.40709
	31.0582	0.39925		31.0582	0.439		31.0582	0.42057
	31.0845	0.39572		31.0845	0.43261		31.0845	0.41442
	31.1107	0.39461		31.1107	0.43261		31.1107	0.40152
	31.137	0.39528		31.137	0.44036		31.137	0.42292
	31.1633	0.40477		31.1633	0.45405		31.1633	0.4153
	31.1895	0.4019		31.1895	0.4431		31.1895	0.41208
	31.2158	0.38557		31.2158	0.45998		31.2158	0.4024
	31.242	0.40013		31.242	0.43694		31.242	0.42351
	31.2683	0.39682		31.2683	0.44401		31.2683	0.40328
	31.2946	0.40764		31.2946	0.44538		31.2946	0.42116
	31.3208	0.41095		31.3208	0.44447		31.3208	0.39977
	31.3471	0.40388		31.3471	0.439		31.3471	0.41618
	31.3733	0.39969		31.3733	0.44105		31.3733	0.40533
	31.3996	0.41161		31.3996	0.44857		31.3996	0.41882
	31.4259	0.40543		31.4259	0.4618		31.4259	0.41032
	31.4521	0.39417		31.4521	0.44971		31.4521	0.42175
	31.4784	0.40433		31.4784	0.45473		31.4784	0.39566
	31.5046	0.39263		31.5046	0.45656		31.5046	0.40592
	31.5309	0.39108		31.5309	0.45542		31.5309	0.42057
	31.5572	0.40962		31.5572	0.45587		31.5572	0.38072
	31.5834	0.38799		31.5834	0.42577		31.5834	0.41823
	31.6097	0.39793		31.6097	0.4561		31.6097	0.40563
	31.6359	0.39704		31.6359	0.43991		31.6359	0.39947
	31.6622	0.38557		31.6622	0.43763		31.6622	0.40768
	31.6885	0.39241		31.6885	0.42623		31.6885	0.3854
	31.7147	0.403		31.7147	0.45177		31.7147	0.41442
	31.741	0.40079		31.741	0.45975		31.741	0.4109
	31.7672	0.39153		31.7672	0.4561		31.7672	0.40445
	31.7935	0.38115		31.7935	0.4577		31.7935	0.41794
	31.8198	0.39108		31.8198	0.45678		31.8198	0.40094
	31.846	0.39241		31.846	0.45747		31.846	0.38335
	31.8723	0.38115		31.8723	0.43056		31.8723	0.40914
	31.8985	0.40631		31.8985	0.4488		31.8985	0.40358
	31.9248	0.37895		31.9248	0.4431		31.9248	0.41354
	31.9511	0.40808		31.9511	0.4333		31.9511	0.40006
	31.9773	0.40477		31.9773	0.42851		31.9773	0.41178
	32.0036	0.38711		32.0036	0.46043		32.0036	0.39977
	32.0299	0.39859		32.0299	0.44105		32.0299	0.41764
	32.0561	0.40499		32.0561	0.42942		32.0561	0.4197
	32.0824	0.39461		32.0824	0.45724		32.0824	0.40826
	32.1086	0.3838		32.1086	0.45952		32.1086	0.42351
	32.1349	0.37983		32.1349	0.45131		32.1349	0.40914
	32.1611	0.38976		32.1611	0.4447		32.1611	0.39215
	32.1874	0.39373		32.1874	0.44629		32.1874	0.41149
	32.2137	0.36901		32.2137	0.44903		32.2137	0.40563
	32.2399	0.4083		32.2399	0.44219		32.2399	0.41589
	32.2662	0.39726		32.2662	0.43991		32.2662	0.37896
	32.2925	0.39991		32.2925	0.43854		32.2925	0.39537
	32.3187	0.3902		32.3187	0.44105		32.3187	0.40358
	32.345	0.40388		32.345	0.44379		32.345	0.39596
	32.3712	0.38115		32.3712	0.45108		32.3712	0.42351
	32.3975	0.39484		32.3975	0.44903		32.3975	0.38394
	32.4237	0.38424		32.4237	0.41984		32.4237	0.39654
	32.45	0.40388		32.45	0.45952		32.45	0.3942
	32.4763	0.39815		32.4763	0.45747		32.4763	0.40387
	32.5025	0.39991		32.5025	0.44333		32.5025	0.40944
	32.5288	0.40609		32.5288	0.45154		32.5288	0.40211
	32.5551	0.40256		32.5551	0.44561		32.5551	0.39361
	32.5813	0.40874		32.5813	0.44219		32.5813	0.38335
	32.6076	0.40366		32.6076	0.44128		32.6076	0.41237
	32.6338	0.39726		32.6338	0.45838		32.6338	0.39625
	32.6601	0.38689		32.6601	0.43649		32.6601	0.40651
	32.6864	0.39373		32.6864	0.43444		32.6864	0.38834
	32.7126	0.41448		32.7126	0.45564		32.7126	0.41354
	32.7389	0.39594		32.7389	0.45063		32.7389	0.38394
	32.7651	0.3785		32.7651	0.43101		32.7651	0.39244
	32.7914	0.41227		32.7914	0.43922		32.7914	0.38746
	32.8177	0.38866		32.8177	0.44265		32.8177	0.3857
	32.8439	0.40433		32.8439	0.43535		32.8439	0.39801
	32.8702	0.40035		32.8702	0.46135		32.8702	0.39654
	32.8965	0.39903		32.8965	0.43786		32.8965	0.39478
	32.9227	0.40057		32.9227	0.44356		32.9227	0.40064
	32.949	0.39881		32.949	0.44493		32.949	0.39742
	32.9752	0.37895		32.9752	0.45291		32.9752	0.41442
	33.0015	0.39991		33.0015	0.45017		33.0015	0.39801
	33.0277	0.39925		33.0277	0.44607		33.0277	0.38599
	33.054	0.38689		33.054	0.44903		33.054	0.40211
	33.0803	0.38954		33.0803	0.43216		33.0803	0.3854
	33.1065	0.39373		33.1065	0.4358		33.1065	0.38804
	33.1328	0.38579		33.1328	0.44857		33.1328	0.38453
	33.1591	0.38093		33.1591	0.43603		33.1591	0.38482
	33.1853	0.38181		33.1853	0.4447		33.1853	0.38335
	33.2116	0.39616		33.2116	0.43079		33.2116	0.39302
	33.2378	0.38535		33.2378	0.44014		33.2378	0.38716
	33.2641	0.38932		33.2641	0.44173		33.2641	0.39127
	33.2903	0.39042		33.2903	0.43991		33.2903	0.39302
	33.3166	0.39307		33.3166	0.44675		33.3166	0.38804
	33.3429	0.39417		33.3429	0.41163		33.3429	0.38482
	33.3691	0.39748		33.3691	0.4488		33.3691	0.38042
	33.3954	0.38667		33.3954	0.45701		33.3954	0.38804
	33.4217	0.38402		33.4217	0.44789		33.4217	0.37397
	33.4479	0.4083		33.4479	0.45336		33.4479	0.3813
	33.4742	0.39748		33.4742	0.44196		33.4742	0.38189
	33.5004	0.38579		33.5004	0.45542		33.5004	0.37339
	33.5267	0.39903		33.5267	0.43558		33.5267	0.38453
	33.553	0.38557		33.553	0.43444		33.553	0.3772
	33.5792	0.3966		33.5792	0.44036		33.5792	0.39449
	33.6055	0.38733		33.6055	0.45177		33.6055	0.38159
	33.6317	0.37917		33.6317	0.44424		33.6317	0.39361
	33.658	0.39219		33.658	0.42509		33.658	0.37749
	33.6843	0.39881		33.6843	0.42896		33.6843	0.37163
	33.7105	0.38888		33.7105	0.45177		33.7105	0.35844
	33.7368	0.40322		33.7368	0.4146		33.7368	0.37837
	33.763	0.40433		33.763	0.44584		33.763	0.35961
	33.7893	0.39285		33.7893	0.43854		33.7893	0.37896
	33.8156	0.3966		33.8156	0.44059		33.8156	0.36723
	33.8418	0.38733		33.8418	0.43284		33.8418	0.37485
	33.8681	0.39417		33.8681	0.44721		33.8681	0.3857
	33.8944	0.3966		33.8944	0.44789		33.8944	0.38804
	33.9206	0.37917		33.9206	0.45587		33.9206	0.38277
	33.9469	0.38446		33.9469	0.4244		33.9469	0.38746
	33.9731	0.3902		33.9731	0.43558		33.9731	0.3772
	33.9994	0.38645		33.9994	0.43968		33.9994	0.36079
	34.0256	0.39484		34.0256	0.44721		34.0256	0.37661
	34.0519	0.41028		34.0519	0.4374		34.0519	0.38951
	34.0782	0.39991		34.0782	0.4244		34.0782	0.39215
	34.1044	0.39395		34.1044	0.45678		34.1044	0.38863
	34.1307	0.38115		34.1307	0.43489		34.1307	0.38863
	34.157	0.4094		34.157	0.44926		34.157	0.37456
	34.1832	0.36879		34.1832	0.4488		34.1832	0.37222
	34.2095	0.3902		34.2095	0.43877		34.2095	0.3602
	34.2357	0.38623		34.2357	0.44082		34.2357	0.38834
	34.262	0.39506		34.262	0.439		34.262	0.37749
	34.2882	0.39572		34.2882	0.4545		34.2882	0.36489
	34.3145	0.38292		34.3145	0.44835		34.3145	0.36987
	34.3408	0.38689		34.3408	0.44265		34.3408	0.36782
	34.367	0.41249		34.367	0.42166		34.367	0.36928
	34.3933	0.38711		34.3933	0.43352		34.3933	0.37837
	34.4196	0.40256		34.4196	0.44629		34.4196	0.38658
	34.4458	0.40388		34.4458	0.44812		34.4458	0.37778
	34.4721	0.39307		34.4721	0.44151		34.4721	0.37075
	34.4983	0.39175		34.4983	0.4561		34.4983	0.37134
	34.5246	0.39704		34.5246	0.41665		34.5246	0.37222
	34.5509	0.39815		34.5509	0.44128		34.5509	0.37778
	34.5771	0.41051		34.5771	0.45542		34.5771	0.3646
	34.6034	0.3977		34.6034	0.46408		34.6034	0.36635
	34.6296	0.40102		34.6296	0.44721		34.6296	0.37192
	34.6559	0.41117		34.6559	0.44584		34.6559	0.37778
	34.6822	0.38954		34.6822	0.46317		34.6822	0.3813
	34.7084	0.40543		34.7084	0.43717		34.7084	0.36166
	34.7347	0.40896		34.7347	0.44356		34.7347	0.37515
	34.7609	0.39903		34.7609	0.44743		34.7609	0.3646
	34.7872	0.39219		34.7872	0.43238		34.7872	0.37573
	34.8135	0.39594		34.8135	0.43375		34.8135	0.37163
	34.8397	0.4094		34.8397	0.44812		34.8397	0.35903
	34.866	0.40477		34.866	0.43489		34.866	0.37046
	34.8922	0.40013		34.8922	0.439		34.8922	0.35375
	34.9185	0.39881		34.9185	0.43261		34.9185	0.3643
	34.9448	0.38402		34.9448	0.42212		34.9448	0.36694
	34.971	0.38799		34.971	0.45656		34.971	0.37837
	34.9973	0.40433		34.9973	0.42509		34.9973	0.35463
	35.0236	0.38358		35.0236	0.43375		35.0236	0.36166
	35.0498	0.38645		35.0498	0.43489		35.0498	0.36166
	35.0761	0.3849		35.0761	0.44515		35.0761	0.36811
	35.1023	0.39903		35.1023	0.45268		35.1023	0.3561
	35.1286	0.38799		35.1286	0.44971		35.1286	0.39566
	35.1549	0.38799		35.1549	0.42805		35.1549	0.36313
	35.1811	0.38755		35.1811	0.42919		35.1811	0.3602
	35.2074	0.3977		35.2074	0.44401		35.2074	0.35698
	35.2336	0.38888		35.2336	0.44424		35.2336	0.35492
	35.2599	0.39506		35.2599	0.42805		35.2599	0.38921
	35.2862	0.3966		35.2862	0.43216		35.2862	0.3558
	35.3124	0.40234		35.3124	0.42326		35.3124	0.36137
	35.3387	0.40035		35.3387	0.45245		35.3387	0.33558
	35.3649	0.38777		35.3649	0.43672		35.3649	0.35873
	35.3912	0.41139		35.3912	0.439		35.3912	0.35346
	35.4175	0.40168		35.4175	0.45382		35.4175	0.36841
	35.4437	0.40146		35.4437	0.4675		35.4437	0.37661
	35.47	0.38954		35.47	0.4488		35.47	0.36958
	35.4962	0.40168		35.4962	0.46203		35.4962	0.36518
	35.5225	0.39064		35.5225	0.45291		35.5225	0.35903
	35.5488	0.39153		35.5488	0.45017		35.5488	0.36049
	35.575	0.40742		35.575	0.45177		35.575	0.37984
	35.6013	0.39726		35.6013	0.44766		35.6013	0.34818
	35.6275	0.3966		35.6275	0.44789		35.6275	0.35698
	35.6538	0.39307		35.6538	0.44036		35.6538	0.36811
	35.6801	0.40168		35.6801	0.44789		35.6801	0.36606
	35.7063	0.40366		35.7063	0.4748		35.7063	0.35317
	35.7326	0.40984		35.7326	0.44082		35.7326	0.3687
	35.7589	0.39925		35.7589	0.43261		35.7589	0.36723
	35.7851	0.40146		35.7851	0.43193		35.7851	0.37984
	35.8114	0.39153		35.8114	0.4187		35.8114	0.35492
	35.8376	0.39153		35.8376	0.43079		35.8376	0.38013
	35.8639	0.38667		35.8639	0.44789		35.8639	0.37515
	35.8901	0.39329		35.8901	0.45952		35.8901	0.37515
	35.9164	0.38005		35.9164	0.45792		35.9164	0.36958
	35.9427	0.40079		35.9427	0.42623		35.9427	0.36313
	35.9689	0.39086		35.9689	0.44219		35.9689	0.34496
	35.9952	0.40852		35.9952	0.44014		35.9952	0.37485
	36.0215	0.39241		36.0215	0.43307		36.0215	0.36811
	36.0477	0.39682		36.0477	0.44242		36.0477	0.37778
	36.074	0.37806		36.074	0.4545		36.074	0.34965
	36.1002	0.39484		36.1002	0.42166		36.1002	0.36196
	36.1265	0.39815		36.1265	0.44242		36.1265	0.34408
	36.1528	0.39417		36.1528	0.44789		36.1528	0.34496
	36.179	0.4158		36.179	0.42873		36.179	0.36723
	36.2053	0.4019		36.2053	0.43603		36.2053	0.3473
	36.2315	0.39506		36.2315	0.46089		36.2315	0.36108
	36.2578	0.40764		36.2578	0.4447		36.2578	0.35756
	36.2841	0.38689		36.2841	0.43831		36.2841	0.37427
	36.3103	0.39748		36.3103	0.43558		36.3103	0.35961
	36.3366	0.39153		36.3366	0.43945		36.3366	0.35932
	36.3628	0.40697		36.3628	0.426		36.3628	0.34789
	36.3891	0.3849		36.3891	0.41391		36.3891	0.36782
	36.4154	0.40543		36.4154	0.44903		36.4154	0.35727
	36.4416	0.3891		36.4416	0.43808		36.4416	0.35463
	36.4679	0.38667		36.4679	0.43375		36.4679	0.34965
	36.4941	0.38645		36.4941	0.44242		36.4941	0.3517
	36.5204	0.37254		36.5204	0.44607		36.5204	0.34408
	36.5467	0.3902		36.5467	0.44629		36.5467	0.36079
	36.5729	0.39947		36.5729	0.44287		36.5729	0.35404
	36.5992	0.38711		36.5992	0.44082		36.5992	0.34086
	36.6255	0.39373		36.6255	0.44401		36.6255	0.35317
	36.6517	0.38711		36.6517	0.45382		36.6517	0.35756
	36.678	0.38027		36.678	0.4317		36.678	0.36753
	36.7042	0.40719		36.7042	0.44128		36.7042	0.34115
	36.7305	0.38755		36.7305	0.44265		36.7305	0.34877
	36.7567	0.38998		36.7567	0.42851		36.7567	0.34818
	36.783	0.39528		36.783	0.42144		36.783	0.34701
	36.8093	0.38446		36.8093	0.41414		36.8093	0.35873
	36.8355	0.36394		36.8355	0.42623		36.8355	0.34818
	36.8618	0.39219		36.8618	0.43558		36.8618	0.33734
	36.888	0.37586		36.888	0.42828		36.888	0.35199
	36.9143	0.39285		36.9143	0.4203		36.9143	0.35844
	36.9406	0.38755		36.9406	0.44356		36.9406	0.35492
	36.9668	0.39461		36.9668	0.43056		36.9668	0.35903
	36.9931	0.39815		36.9931	0.43261		36.9931	0.32855
	37.0194	0.39417		37.0194	0.42235		37.0194	0.36284
	37.0456	0.38976		37.0456	0.42486		37.0456	0.33177
	37.0719	0.39682		37.0719	0.44698		37.0719	0.36049
	37.0981	0.39704		37.0981	0.42007		37.0981	0.33851
	37.1244	0.39859		37.1244	0.42052		37.1244	0.34613
	37.1507	0.38866		37.1507	0.43352		37.1507	0.34379
	37.1769	0.38623		37.1769	0.42714		37.1769	0.33968
	37.2032	0.35908		37.2032	0.43831		37.2032	0.36547
	37.2294	0.40918		37.2294	0.45382		37.2294	0.34877
	37.2557	0.40124		37.2557	0.43238		37.2557	0.33001
	37.282	0.39175		37.282	0.42235		37.282	0.3388
	37.3082	0.39197		37.3082	0.42645		37.3082	0.34291
	37.3345	0.40565		37.3345	0.42782		37.3345	0.34056
	37.3607	0.38954		37.3607	0.41916		37.3607	0.33529
	37.387	0.36857		37.387	0.42873		37.387	0.33939
	37.4133	0.38248		37.4133	0.43808		37.4133	0.36108
	37.4395	0.3913		37.4395	0.43672		37.4395	0.36372
	37.4658	0.39064		37.4658	0.4171		37.4658	0.34789
	37.492	0.38998		37.492	0.43922		37.492	0.34203
	37.5183	0.38579		37.5183	0.41779		37.5183	0.35053
	37.5446	0.40609		37.5446	0.4301		37.5446	0.34613
	37.5708	0.38579		37.5708	0.42691		37.5708	0.35229
	37.5971	0.38799		37.5971	0.42463		37.5971	0.34789
	37.6234	0.38226		37.6234	0.42965		37.6234	0.35053
	37.6496	0.39748		37.6496	0.42417		37.6496	0.34525
	37.6759	0.38954		37.6759	0.44219		37.6759	0.32972
	37.7021	0.39351		37.7021	0.42691		37.7021	0.3306
	37.7284	0.38292		37.7284	0.4333		37.7284	0.34115
	37.7546	0.41095		37.7546	0.42714		37.7546	0.34349
	37.7809	0.37961		37.7809	0.42805		37.7809	0.33939
	37.8072	0.37895		37.8072	0.44014		37.8072	0.34232
	37.8334	0.41205		37.8334	0.43284		37.8334	0.33734
	37.8597	0.38402		37.8597	0.43147		37.8597	0.34467
	37.886	0.39793		37.886	0.41619		37.886	0.34936
	37.9122	0.37563		37.9122	0.43808		37.9122	0.32913
	37.9385	0.39241		37.9385	0.44401		37.9385	0.33441
	37.9647	0.38733		37.9647	0.44219		37.9647	0.33177
	37.991	0.40366		37.991	0.43626		37.991	0.33939
	38.0172	0.39704		38.0172	0.4171		38.0172	0.32884
	38.0435	0.39859		38.0435	0.44287		38.0435	0.33499
	38.0698	0.40035		38.0698	0.43375		38.0698	0.34056
	38.096	0.38888		38.096	0.42531		38.096	0.3303
	38.1223	0.37431		38.1223	0.43945		38.1223	0.3262
	38.1486	0.38888		38.1486	0.42554		38.1486	0.33998
	38.1748	0.37586		38.1748	0.42828		38.1748	0.33734
	38.2011	0.39837		38.2011	0.41574		38.2011	0.3517
	38.2273	0.39197		38.2273	0.41482		38.2273	0.34906
	38.2536	0.39572		38.2536	0.41277		38.2536	0.33705
	38.2799	0.39086		38.2799	0.44561		38.2799	0.32562
	38.3061	0.38932		38.3061	0.42166		38.3061	0.33792
	38.3324	0.38777		38.3324	0.4374		38.3324	0.35258
	38.3586	0.37674		38.3586	0.42144		38.3586	0.34291
	38.3849	0.3966		38.3849	0.42851		38.3849	0.34496
	38.4112	0.38535		38.4112	0.41779		38.4112	0.32562
	38.4374	0.3763		38.4374	0.42782		38.4374	0.34115
	38.4637	0.38623		38.4637	0.42258		38.4637	0.33617
	38.4899	0.40057		38.4899	0.40798		38.4899	0.3388
	38.5162	0.38248		38.5162	0.42873		38.5162	0.34291
	38.5425	0.40102		38.5425	0.41049		38.5425	0.32679
	38.5687	0.39881		38.5687	0.41802		38.5687	0.33236
	38.595	0.40609		38.595	0.41688		38.595	0.32181
	38.6213	0.3913		38.6213	0.40046		38.6213	0.33646
	38.6475	0.39903		38.6475	0.42873		38.6475	0.3221
	38.6738	0.38998		38.6738	0.43375		38.6738	0.33411
	38.7	0.39219		38.7	0.43216		38.7	0.32884
	38.7263	0.38733		38.7263	0.42281		38.7263	0.34701
	38.7525	0.38667		38.7525	0.42235		38.7525	0.32093
	38.7788	0.37652		38.7788	0.43375		38.7788	0.32884
	38.8051	0.38336		38.8051	0.42281		38.8051	0.33294
	38.8313	0.39484		38.8313	0.41642		38.8313	0.33998
	38.8576	0.38821		38.8576	0.42737		38.8576	0.35727
	38.8839	0.40146		38.8839	0.44629		38.8839	0.33734
	38.9101	0.38248		38.9101	0.4317		38.9101	0.33968
	38.9364	0.36813		38.9364	0.4317		38.9364	0.33294
	38.9626	0.39439		38.9626	0.42668		38.9626	0.33734
	38.9889	0.4019		38.9889	0.44675		38.9889	0.32356
	39.0152	0.37519		39.0152	0.41893		39.0152	0.33705
	39.0414	0.3838		39.0414	0.42714		39.0414	0.34027
	39.0677	0.38468		39.0677	0.42577		39.0677	0.32386
	39.0939	0.37034		39.0939	0.41802		39.0939	0.32386
	39.1202	0.40168		39.1202	0.42554		39.1202	0.32503
	39.1465	0.40477		39.1465	0.43216		39.1465	0.32474
	39.1727	0.38888		39.1727	0.42987		39.1727	0.30569
	39.199	0.40433		39.199	0.41733		39.199	0.33705
	39.2252	0.39793		39.2252	0.42942		39.2252	0.31858
	39.2515	0.39285		39.2515	0.42372		39.2515	0.32855
	39.2778	0.3891		39.2778	0.42851		39.2778	0.32474
	39.304	0.38557		39.304	0.43717		39.304	0.32562
	39.3303	0.3902		39.3303	0.43421		39.3303	0.32649
	39.3565	0.40433		39.3565	0.42326		39.3565	0.31829
	39.3828	0.38645		39.3828	0.43649		39.3828	0.33792
	39.4091	0.37917		39.4091	0.42052		39.4091	0.33324
	39.4353	0.39991		39.4353	0.3984		39.4353	0.3177
	39.4616	0.40035		39.4616	0.41574		39.4616	0.35053
	39.4879	0.37497		39.4879	0.41574		39.4879	0.35082
	39.5141	0.37917		39.5141	0.41209		39.5141	0.32444
	39.5404	0.40124		39.5404	0.42942		39.5404	0.33089
	39.5666	0.40565		39.5666	0.42144		39.5666	0.32913
	39.5929	0.37321		39.5929	0.41528		39.5929	0.33558
	39.6191	0.39461		39.6191	0.4203		39.6191	0.3347
	39.6454	0.39528		39.6454	0.40935		39.6454	0.33001
	39.6717	0.38005		39.6717	0.41505		39.6717	0.33734
	39.6979	0.38292		39.6979	0.41802		39.6979	0.33617
	39.7242	0.37343		39.7242	0.4301		39.7242	0.31536
	39.7505	0.38976		39.7505	0.41665		39.7505	0.33499
	39.7767	0.37828		39.7767	0.42896		39.7767	0.32151
	39.803	0.40411		39.803	0.40319		39.803	0.3262
	39.8292	0.38932		39.8292	0.42258		39.8292	0.31682
	39.8555	0.36041		39.8555	0.42463		39.8555	0.33324
	39.8818	0.38115		39.8818	0.42463		39.8818	0.33294
	39.908	0.37674		39.908	0.40912		39.908	0.34027
	39.9343	0.39086		39.9343	0.43284		39.9343	0.33587
	39.9605	0.37122		39.9605	0.43444		39.9605	0.3051
	39.9868	0.38005		39.9868	0.42212		39.9868	0.32093
	40.0131	0.38645		40.0131	0.426		40.0131	0.31448
	40.0393	0.37784		40.0393	0.42873		40.0393	0.32562
	40.0656	0.38557		40.0656	0.4317		40.0656	0.34467
	40.0918	0.38005		40.0918	0.42417		40.0918	0.33148
	40.1181	0.37939		40.1181	0.43535		40.1181	0.32415
	40.1444	0.38071		40.1444	0.41391		40.1444	0.32474
	40.1706	0.37277		40.1706	0.4171		40.1706	0.32796
	40.1969	0.37365		40.1969	0.41437		40.1969	0.3347
	40.2231	0.39638		40.2231	0.42326		40.2231	0.31506
	40.2494	0.3763		40.2494	0.43421		40.2494	0.3303
	40.2757	0.37784		40.2757	0.42166		40.2757	0.32884
	40.3019	0.37762		40.3019	0.45131		40.3019	0.31682
	40.3282	0.38248		40.3282	0.42668		40.3282	0.32913
	40.3544	0.37872		40.3544	0.41026		40.3544	0.3092
	40.3807	0.38623		40.3807	0.4244		40.3807	0.3391
	40.407	0.40411		40.407	0.41596		40.407	0.32005
	40.4332	0.40587		40.4332	0.41756		40.4332	0.31975
	40.4595	0.36968		40.4595	0.413		40.4595	0.33118
	40.4858	0.38623		40.4858	0.40981		40.4858	0.32063
	40.512	0.38667		40.512	0.41665		40.512	0.31682
	40.5383	0.38535		40.5383	0.41528		40.5383	0.33529
	40.5645	0.37806		40.5645	0.439		40.5645	0.30539
	40.5908	0.37254		40.5908	0.42372		40.5908	0.33148
	40.617	0.37299		40.617	0.42166		40.617	0.32708
	40.6433	0.38557		40.6433	0.41528		40.6433	0.318
	40.6696	0.3785		40.6696	0.41916		40.6696	0.33265
	40.6958	0.3838		40.6958	0.41505		40.6958	0.33646
	40.7221	0.38203		40.7221	0.43284		40.7221	0.32298
	40.7484	0.40477		40.7484	0.4358		40.7484	0.31536
	40.7746	0.39086		40.7746	0.40593		40.7746	0.3476
	40.8009	0.37563		40.8009	0.41733		40.8009	0.36518
	40.8271	0.37828		40.8271	0.43512		40.8271	0.30569
	40.8534	0.37718		40.8534	0.42805		40.8534	0.32503
	40.8797	0.38512		40.8797	0.42258		40.8797	0.29719
	40.9059	0.37056		40.9059	0.43877		40.9059	0.31829
	40.9322	0.36945		40.9322	0.41619		40.9322	0.30744
	40.9584	0.3827		40.9584	0.43033		40.9584	0.32151
	40.9847	0.38115		40.9847	0.42759		40.9847	0.33236
	41.011	0.37497		41.011	0.43056		41.011	0.31829
	41.0372	0.4019		41.0372	0.42851		41.0372	0.31067
	41.0635	0.39086		41.0635	0.42121		41.0635	0.3262
	41.0897	0.37917		41.0897	0.41619		41.0897	0.33118
	41.116	0.36019		41.116	0.41824		41.116	0.32444
	41.1423	0.37277		41.1423	0.42577		41.1423	0.31477
	41.1685	0.3763		41.1685	0.41072		41.1685	0.30188
	41.1948	0.37895		41.1948	0.41528		41.1948	0.33089
	41.221	0.38645		41.221	0.41574		41.221	0.318
	41.2473	0.37188		41.2473	0.41779		41.2473	0.33236
	41.2736	0.37144		41.2736	0.42212		41.2736	0.32855
	41.2998	0.38446		41.2998	0.426		41.2998	0.33177
	41.3261	0.37696		41.3261	0.41277		41.3261	0.32356
	41.3524	0.38203		41.3524	0.43398		41.3524	0.31829
	41.3786	0.38689		41.3786	0.42668		41.3786	0.32532
	41.4049	0.37895		41.4049	0.41231		41.4049	0.31506
	41.4311	0.39285		41.4311	0.41368		41.4311	0.31712
	41.4574	0.3657		41.4574	0.42942		41.4574	0.31213
	41.4836	0.40234		41.4836	0.4187		41.4836	0.31565
	41.5099	0.37674		41.5099	0.41733		41.5099	0.32356
	41.5362	0.37608		41.5362	0.41368		41.5362	0.33118
	41.5624	0.37563		41.5624	0.40935		41.5624	0.3221
	41.5887	0.3657		41.5887	0.42417		41.5887	0.33294
	41.615	0.3902		41.615	0.42052		41.615	0.3092
	41.6412	0.38733		41.6412	0.4301		41.6412	0.32767
	41.6675	0.38932		41.6675	0.42166		41.6675	0.3221
	41.6937	0.38689		41.6937	0.4		41.6937	0.34437
	41.72	0.37299		41.72	0.40525		41.72	0.3303
	41.7463	0.38866		41.7463	0.39681		41.7463	0.32474
	41.7725	0.37497		41.7725	0.42144		41.7725	0.27755
	41.7988	0.36879		41.7988	0.41938		41.7988	0.33236
	41.825	0.39329		41.825	0.41779		41.825	0.33265
	41.8513	0.37895		41.8513	0.43558		41.8513	0.3306
	41.8776	0.36305		41.8776	0.41642		41.8776	0.31887
	41.9038	0.38799		41.9038	0.42007		41.9038	0.32005
	41.9301	0.3966		41.9301	0.42349		41.9301	0.31887
	41.9563	0.38799		41.9563	0.42212		41.9563	0.31067
	41.9826	0.39329		41.9826	0.42372		41.9826	0.32093
	42.0089	0.37365		42.0089	0.43786		42.0089	0.31712
	42.0351	0.38579		42.0351	0.43375		42.0351	0.31506
	42.0614	0.39572		42.0614	0.42645		42.0614	0.32884
	42.0876	0.38446		42.0876	0.42258		42.0876	0.31096
	42.1139	0.3977		42.1139	0.42896		42.1139	0.33499
	42.1402	0.38711		42.1402	0.44493		42.1402	0.34906
	42.1664	0.38866		42.1664	0.44036		42.1664	0.31125
	42.1927	0.40388		42.1927	0.42623		42.1927	0.34115
	42.2189	0.39307		42.2189	0.4333		42.2189	0.31506
	42.2452	0.38799		42.2452	0.45838		42.2452	0.33118
	42.2715	0.38557		42.2715	0.44356		42.2715	0.3306
	42.2977	0.39506		42.2977	0.47594		42.2977	0.3306
	42.324	0.39947		42.324	0.44652		42.324	0.31858
	42.3503	0.38888		42.3503	0.46819		42.3503	0.318
	42.3765	0.40102		42.3765	0.4561		42.3765	0.30686
	42.4028	0.37828		42.4028	0.47115		42.4028	0.31184
	42.429	0.39439		42.429	0.45154		42.429	0.32972
	42.4553	0.40168		42.4553	0.45747		42.4553	0.3347
	42.4815	0.39108		42.4815	0.47001		42.4815	0.32122
	42.5078	0.39219		42.5078	0.44059		42.5078	0.32474
	42.5341	0.41227		42.5341	0.44538		42.5341	0.32063
	42.5603	0.39925		42.5603	0.44835		42.5603	0.31624
	42.5866	0.38799		42.5866	0.42759		42.5866	0.33294
	42.6129	0.38623		42.6129	0.43626		42.6129	0.31682
	42.6391	0.371		42.6391	0.42737		42.6391	0.33148
	42.6654	0.3827		42.6654	0.42645		42.6654	0.32093
	42.6916	0.38314		42.6916	0.43147		42.6916	0.3177
	42.7179	0.40057		42.7179	0.42531		42.7179	0.32063
	42.7442	0.37917		42.7442	0.43079		42.7442	0.318
	42.7704	0.39594		42.7704	0.42349		42.7704	0.31682
	42.7967	0.38226		42.7967	0.426		42.7967	0.3388
	42.8229	0.36725		42.8229	0.43307		42.8229	0.31008
	42.8492	0.37652		42.8492	0.41414		42.8492	0.32532
	42.8755	0.38667		42.8755	0.44812		42.8755	0.32708
	42.9017	0.38005		42.9017	0.42691		42.9017	0.31624
	42.928	0.37034		42.928	0.4244		42.928	0.32503
	42.9542	0.39616		42.9542	0.42144		42.9542	0.30481
	42.9805	0.38557		42.9805	0.41961		42.9805	0.29807
	43.0068	0.38446		43.0068	0.43717		43.0068	0.30803
	43.033	0.3902		43.033	0.42759		43.033	0.33763
	43.0593	0.39373		43.0593	0.42372		43.0593	0.33617
	43.0855	0.38799		43.0855	0.42509		43.0855	0.33792
	43.1118	0.37541		43.1118	0.42395		43.1118	0.31155
	43.1381	0.38093		43.1381	0.41163		43.1381	0.32679
	43.1643	0.40013		43.1643	0.44014		43.1643	0.31975
	43.1906	0.39969		43.1906	0.44128		43.1906	0.3303
	43.2169	0.40256		43.2169	0.41596		43.2169	0.31565
	43.2431	0.38932		43.2431	0.40456		43.2431	0.30305
	43.2694	0.38402		43.2694	0.42281		43.2694	0.31682
	43.2956	0.42618		43.2956	0.44151		43.2956	0.33353
	43.3219	0.39439		43.3219	0.43489		43.3219	0.3303
	43.3481	0.39153		43.3481	0.44401		43.3481	0.31887
	43.3744	0.38821		43.3744	0.42714		43.3744	0.31682
	43.4007	0.40587		43.4007	0.4244		43.4007	0.3007
	43.4269	0.38645		43.4269	0.45063		43.4269	0.33118
	43.4532	0.38755		43.4532	0.45519		43.4532	0.31506
	43.4794	0.39439		43.4794	0.45314		43.4794	0.30891
	43.5057	0.38248		43.5057	0.43831		43.5057	0.32034
	43.532	0.40543		43.532	0.43786		43.532	0.31096
	43.5582	0.40521		43.5582	0.43968		43.5582	0.32767
	43.5845	0.39925		43.5845	0.45747		43.5845	0.33089
	43.6108	0.40057		43.6108	0.45701		43.6108	0.31301
	43.637	0.41646		43.637	0.44151		43.637	0.30246
	43.6633	0.403		43.6633	0.43489		43.6633	0.30891
	43.6895	0.40411		43.6895	0.43056		43.6895	0.31565
	43.7158	0.42198		43.7158	0.45656		43.7158	0.33177
	43.7421	0.40565		43.7421	0.45496		43.7421	0.32327
	43.7683	0.39815		43.7683	0.45291		43.7683	0.31038
	43.7946	0.38998		43.7946	0.45405		43.7946	0.31858
	43.8208	0.40256		43.8208	0.45587		43.8208	0.31887
	43.8471	0.40168		43.8471	0.44652		43.8471	0.32005
	43.8734	0.41382		43.8734	0.43124		43.8734	0.33441
	43.8996	0.40455		43.8996	0.44812		43.8996	0.31096
	43.9259	0.40278		43.9259	0.43717		43.9259	0.31624
	43.9521	0.40035		43.9521	0.46021		43.9521	0.32005
	43.9784	0.39969		43.9784	0.44629		43.9784	0.32796
	44.0047	0.40918		44.0047	0.43717		44.0047	0.32386
	44.0309	0.40874		44.0309	0.44265		44.0309	0.31917
	44.0572	0.41845		44.0572	0.44082		44.0572	0.32503
	44.0834	0.41139		44.0834	0.46545		44.0834	0.32649
	44.1097	0.41404		44.1097	0.45177		44.1097	0.32444
	44.136	0.43191		44.136	0.46705		44.136	0.3007
	44.1622	0.4222		44.1622	0.46271		44.1622	0.31653
	44.1885	0.41183		44.1885	0.45815		44.1885	0.33001
	44.2148	0.42198		44.2148	0.46043		44.2148	0.31506
	44.241	0.42684		44.241	0.46112		44.241	0.33001
	44.2673	0.42088		44.2673	0.4764		44.2673	0.29162
	44.2935	0.44074		44.2935	0.46203		44.2935	0.34291
	44.3198	0.45663		44.3198	0.47777		44.3198	0.31301
	44.346	0.45928		44.346	0.47982		44.346	0.32034
	44.3723	0.46392		44.3723	0.46317		44.3723	0.34115
	44.3986	0.46723		44.3986	0.4821		44.3986	0.33529
	44.4248	0.50121		44.4248	0.48461		44.4248	0.3136
	44.4511	0.49062		44.4511	0.50034		44.4511	0.31155
	44.4774	0.54116		44.4774	0.49852		44.4774	0.32562
	44.5036	0.55793		44.5036	0.51311		44.5036	0.3092
	44.5299	0.60384		44.5299	0.55188		44.5299	0.31448
	44.5561	0.63849		44.5561	0.58198		44.5561	0.32356
	44.5824	0.67226		44.5824	0.61802		44.5824	0.3347
	44.6087	0.71441		44.6087	0.64447		44.6087	0.32444
	44.6349	0.78327		44.6349	0.68643		44.6349	0.31008
	44.6612	0.83646		44.6612	0.7423		44.6612	0.33236
	44.6874	0.84021		44.6874	0.78267		44.6874	0.32679
	44.7137	0.91084		44.7137	0.8732		44.7137	0.31565
	44.74	0.96116		44.74	0.91881		44.74	0.32239
	44.7662	0.96292		44.7662	0.95918		44.7662	0.33675
	44.7925	1		44.7925	1		44.7925	0.31419
	44.8187	0.94438		44.8187	0.95416		44.8187	0.33294
	44.845	0.9254		44.845	0.96169		44.845	0.3051
	44.8713	0.86736		44.8713	0.93911		44.8713	0.30715
	44.8975	0.82234		44.8975	0.87594		44.8975	0.30891
	44.9238	0.75811		44.9238	0.8317		44.9238	0.31946
	44.95	0.70934		44.95	0.75986		44.95	0.31653
	44.9763	0.67115		44.9763	0.71859		44.9763	0.31975
	45.0026	0.6301		45.0026	0.67799		45.0026	0.32063
	45.0288	0.58795		45.0288	0.63056		45.0288	0.29777
	45.0551	0.55242		45.0551	0.56511		45.0551	0.30891
	45.0814	0.52659		45.0814	0.54208		45.0814	0.33411
	45.1076	0.49084		45.1076	0.52452		45.1076	0.30012
	45.1339	0.47208		45.1339	0.51494		45.1339	0.31184
	45.1601	0.46127		45.1601	0.50034		45.1601	0.3136
	45.1864	0.44339		45.1864	0.48301		45.1864	0.32122
	45.2126	0.43324		45.2126	0.47845		45.2126	0.31946
	45.2389	0.44626		45.2389	0.46591		45.2389	0.30481
	45.2652	0.45288		45.2652	0.48096		45.2652	0.3092
	45.2914	0.42353		45.2914	0.49441		45.2914	0.31917
	45.3177	0.4392		45.3177	0.46385		45.3177	0.32562
	45.3439	0.42551		45.3439	0.47777		45.3439	0.32298
	45.3702	0.43522		45.3702	0.48757		45.3702	0.31419
	45.3965	0.4275		45.3965	0.47731		45.3965	0.30774
	45.4227	0.43765		45.4227	0.47913		45.4227	0.31067
	45.449	0.41867		45.449	0.46636		45.449	0.32649
	45.4753	0.43412		45.4753	0.47548		45.4753	0.3136
	45.5015	0.41073		45.5015	0.46796		45.5015	0.30686
	45.5278	0.41624		45.5278	0.45496		45.5278	0.31419
	45.554	0.41691		45.554	0.46271		45.554	0.31712
	45.5803	0.43699		45.5803	0.47845		45.5803	0.31624
	45.6066	0.41646		45.6066	0.47548		45.6066	0.30627
	45.6328	0.41293		45.6328	0.44447		45.6328	0.31067
	45.6591	0.38689		45.6591	0.43694		45.6591	0.29719
	45.6853	0.41183		45.6853	0.43512		45.6853	0.29894
	45.7116	0.40918		45.7116	0.44698		45.7116	0.32356
	45.7379	0.41161		45.7379	0.45131		45.7379	0.30481
	45.7641	0.41205		45.7641	0.43421		45.7641	0.29748
	45.7904	0.39837		45.7904	0.42554		45.7904	0.28488
	45.8166	0.38976		45.8166	0.43056		45.8166	0.31213
	45.8429	0.41337		45.8429	0.44652		45.8429	0.30305
	45.8692	0.39748		45.8692	0.43033		45.8692	0.30686
	45.8954	0.3838		45.8954	0.42235		45.8954	0.3051
	45.9217	0.39395		45.9217	0.43808		45.9217	0.3092
	45.9479	0.39307		45.9479	0.42144		45.9479	0.29396
	45.9742	0.37806		45.9742	0.4146		45.9742	0.30393
	46.0005	0.3774		46.0005	0.42942		46.0005	0.30422
	46.0267	0.40035		46.0267	0.42737		46.0267	0.31067
	46.053	0.39594		46.053	0.41938		46.053	0.30862
	46.0793	0.40035		46.0793	0.43808		46.0793	0.32034
	46.1055	0.40521		46.1055	0.43489		46.1055	0.31125
	46.1318	0.39197		46.1318	0.42942		46.1318	0.30422
	46.158	0.39439		46.158	0.41528		46.158	0.30862
	46.1843	0.39263		46.1843	0.43512		46.1843	0.29748
	46.2105	0.40124		46.2105	0.43444		46.2105	0.31038
	46.2368	0.38159		46.2368	0.43398		46.2368	0.31975
	46.2631	0.37453		46.2631	0.42759		46.2631	0.29601
	46.2893	0.39528		46.2893	0.42372		46.2893	0.29308
	46.3156	0.3966		46.3156	0.41779		46.3156	0.30246
	46.3419	0.3913		46.3419	0.44379		46.3419	0.29162
	46.3681	0.38468		46.3681	0.42737		46.3681	0.28224
	46.3944	0.40477		46.3944	0.43558		46.3944	0.3007
	46.4206	0.39086		46.4206	0.426		46.4206	0.30686
	46.4469	0.39153		46.4469	0.42987		46.4469	0.29572
	46.4732	0.403		46.4732	0.41733		46.4732	0.31419
	46.4994	0.40499		46.4994	0.41733		46.4994	0.30305
	46.5257	0.37541		46.5257	0.44128		46.5257	0.29689
	46.5519	0.38844		46.5519	0.44584		46.5519	0.28136
	46.5782	0.39638		46.5782	0.4447		46.5782	0.29543
	46.6045	0.39969		46.6045	0.43193		46.6045	0.30774
	46.6307	0.40433		46.6307	0.43877		46.6307	0.31389
	46.657	0.39108		46.657	0.43877		46.657	0.30657
	46.6832	0.38755		46.6832	0.43375		46.6832	0.31067
	46.7095	0.42198		46.7095	0.43763		46.7095	0.31184
	46.7358	0.39969		46.7358	0.45177		46.7358	0.31038
	46.762	0.40124		46.762	0.46796		46.762	0.30891
	46.7883	0.40521		46.7883	0.43877		46.7883	0.29601
	46.8145	0.40609		46.8145	0.44629		46.8145	0.29719
	46.8408	0.40697		46.8408	0.47389		46.8408	0.31125
	46.8671	0.41028		46.8671	0.46773		46.8671	0.30129
	46.8933	0.42441		46.8933	0.47298		46.8933	0.29719
	46.9196	0.39241		46.9196	0.45131		46.9196	0.29748
	46.9459	0.39108		46.9459	0.46591		46.9459	0.29982
	46.9721	0.40631		46.9721	0.43649		46.9721	0.29513
	46.9984	0.40653		46.9984	0.44538		46.9984	0.30422
	47.0246	0.38049		47.0246	0.45906		47.0246	0.30363
	47.0509	0.4019		47.0509	0.45336		47.0509	0.31272
	47.0772	0.40808		47.0772	0.439		47.0772	0.31712
	47.1034	0.39528		47.1034	0.4301		47.1034	0.29865
	47.1297	0.40344		47.1297	0.43489		47.1297	0.31712
	47.1559	0.4136		47.1559	0.42554		47.1559	0.31067
	47.1822	0.40653		47.1822	0.42303		47.1822	0.29132
	47.2084	0.371		47.2084	0.42896		47.2084	0.27902
	47.2347	0.39991		47.2347	0.43101		47.2347	0.28488
	47.261	0.3913		47.261	0.43238		47.261	0.29045
	47.2872	0.39108		47.2872	0.43672		47.2872	0.30363
	47.3135	0.38755		47.3135	0.44036		47.3135	0.31419
	47.3398	0.39572		47.3398	0.41642		47.3398	0.3007
	47.366	0.39947		47.366	0.41596		47.366	0.31624
	47.3923	0.39263		47.3923	0.4358		47.3923	0.29015
	47.4185	0.40079		47.4185	0.41209		47.4185	0.31155
	47.4448	0.38954		47.4448	0.42965		47.4448	0.29953
	47.4711	0.40124		47.4711	0.43558		47.4711	0.32122
	47.4973	0.39086		47.4973	0.41665		47.4973	0.31184
	47.5236	0.3763		47.5236	0.42486		47.5236	0.31624
	47.5498	0.38512		47.5498	0.41619		47.5498	0.30657
	47.5761	0.39439		47.5761	0.41733		47.5761	0.29513
	47.6024	0.3966		47.6024	0.42851		47.6024	0.29543
	47.6286	0.39837		47.6286	0.42668		47.6286	0.29367
	47.6549	0.39726		47.6549	0.42509		47.6549	0.29191
	47.6811	0.37299		47.6811	0.42851		47.6811	0.30012
	47.7074	0.39616		47.7074	0.43307		47.7074	0.301
	47.7337	0.39572		47.7337	0.41574		47.7337	0.30217
	47.7599	0.40675		47.7599	0.42919		47.7599	0.30188
	47.7862	0.39704		47.7862	0.42714		47.7862	0.30012
	47.8124	0.38755		47.8124	0.41665		47.8124	0.30598
	47.8387	0.3838		47.8387	0.42873		47.8387	0.28927
	47.865	0.40366		47.865	0.41437		47.865	0.32005
	47.8912	0.40168		47.8912	0.44036		47.8912	0.30305
	47.9175	0.39197		47.9175	0.43489		47.9175	0.29103
	47.9438	0.40168		47.9438	0.45017		47.9438	0.30275
	47.97	0.39682		47.97	0.44538		47.97	0.30422
	47.9963	0.38888		47.9963	0.43877		47.9963	0.29777
	48.0225	0.39859		48.0225	0.44857		48.0225	0.29924
	48.0488	0.39528		48.0488	0.4333		48.0488	0.29689
	48.075	0.40565		48.075	0.4431		48.075	0.29279
	48.1013	0.40278		48.1013	0.44379		48.1013	0.30188
	48.1276	0.39793		48.1276	0.4358		48.1276	0.28751
	48.1538	0.39395		48.1538	0.44128		48.1538	0.31243
	48.1801	0.40587		48.1801	0.45633		48.1801	0.29191
	48.2064	0.40543		48.2064	0.42326		48.2064	0.3007
	48.2326	0.38998		48.2326	0.42509		48.2326	0.30217
	48.2589	0.39086		48.2589	0.40707		48.2589	0.29748
	48.2851	0.40146		48.2851	0.43079		48.2851	0.3051
	48.3114	0.40631		48.3114	0.43626		48.3114	0.28986
	48.3377	0.38932		48.3377	0.42896		48.3377	0.29426
	48.3639	0.38137		48.3639	0.42623		48.3639	0.30451
	48.3902	0.37674		48.3902	0.41961		48.3902	0.30363
	48.4164	0.3977		48.4164	0.40958		48.4164	0.29162
	48.4427	0.3913		48.4427	0.42873		48.4427	0.2922
	48.469	0.38755		48.469	0.43945		48.469	0.31096
	48.4952	0.39726		48.4952	0.43079		48.4952	0.31419
	48.5215	0.3913		48.5215	0.41528		48.5215	0.28927
	48.5477	0.38711		48.5477	0.44789		48.5477	0.29748
	48.574	0.39815		48.574	0.43786		48.574	0.28224
	48.6003	0.42044		48.6003	0.42486		48.6003	0.30803
	48.6265	0.40079		48.6265	0.4358		48.6265	0.30334
	48.6528	0.39086		48.6528	0.43079		48.6528	0.2837
	48.679	0.37652		48.679	0.42258		48.679	0.2925
	48.7053	0.39042		48.7053	0.41779		48.7053	0.30627
	48.7316	0.41293		48.7316	0.42189		48.7316	0.3092
	48.7578	0.39263		48.7578	0.42189		48.7578	0.28546
	48.7841	0.39153		48.7841	0.4073		48.7841	0.29455
	48.8103	0.40013		48.8103	0.42759		48.8103	0.28634
	48.8366	0.39881		48.8366	0.42509		48.8366	0.30188
	48.8629	0.37608		48.8629	0.4057		48.8629	0.31272
	48.8891	0.38292		48.8891	0.43626		48.8891	0.30275
	48.9154	0.41006		48.9154	0.42052		48.9154	0.29748
	48.9417	0.40852		48.9417	0.42623		48.9417	0.30217
	48.9679	0.39991		48.9679	0.43945		48.9679	0.29132
	48.9942	0.41073		48.9942	0.4333		48.9942	0.29074
	49.0204	0.40388		49.0204	0.43945		49.0204	0.29601
	49.0467	0.3891		49.0467	0.42896		49.0467	0.29719
	49.0729	0.37806		49.0729	0.42805		49.0729	0.28253
	49.0992	0.38446		49.0992	0.4244		49.0992	0.30598
	49.1255	0.40322		49.1255	0.42258		49.1255	0.28048
	49.1517	0.3977		49.1517	0.41916		49.1517	0.29279
	49.178	0.41073		49.178	0.42349		49.178	0.29865
	49.2043	0.39572		49.2043	0.42166		49.2043	0.30569
	49.2305	0.41823		49.2305	0.42486		49.2305	0.30129
	49.2568	0.39153		49.2568	0.42805		49.2568	0.29045
	49.283	0.38159		49.283	0.41345		49.283	0.29777
	49.3093	0.40874		49.3093	0.42691		49.3093	0.29015
	49.3356	0.37917		49.3356	0.42919		49.3356	0.28107
	49.3618	0.4019		49.3618	0.44493		49.3618	0.30393
	49.3881	0.40234		49.3881	0.42828		49.3881	0.30598
	49.4143	0.39704		49.4143	0.42919		49.4143	0.28576
	49.4406	0.38159		49.4406	0.43672		49.4406	0.30422
	49.4669	0.39484		49.4669	0.42577		49.4669	0.31272
	49.4931	0.39219		49.4931	0.43375		49.4931	0.27345
	49.5194	0.40477		49.5194	0.43466		49.5194	0.28517
	49.5456	0.39881		49.5456	0.42714		49.5456	0.27052
	49.5719	0.40587		49.5719	0.41824		49.5719	0.2922
	49.5982	0.38667		49.5982	0.42121		49.5982	0.28898
	49.6244	0.40057		49.6244	0.42896		49.6244	0.29132
	49.6507	0.37012		49.6507	0.42759		49.6507	0.29484
	49.6769	0.4094		49.6769	0.40981		49.6769	0.28341
	49.7032	0.38755		49.7032	0.42873		49.7032	0.28605
	49.7295	0.38667		49.7295	0.43603		49.7295	0.2922
	49.7557	0.39969		49.7557	0.42281		49.7557	0.29543
	49.782	0.38248		49.782	0.41847		49.782	0.28693
	49.8083	0.40366		49.8083	0.43489		49.8083	0.29777
	49.8345	0.38601		49.8345	0.43238		49.8345	0.27814
	49.8608	0.3891		49.8608	0.41368		49.8608	0.28283
	49.887	0.40168		49.887	0.43238		49.887	0.2925
	49.9133	0.40256		49.9133	0.41733		49.9133	0.27286
	49.9395	0.39307		49.9395	0.42486		49.9395	0.30129
	49.9658	0.40278		49.9658	0.40753		49.9658	0.29103
	49.9921	0.36968		49.9921	0.43261		49.9921	0.27286
	50.0183	0.39991		50.0183	0.41072		50.0183	0.28839
	50.0446	0.39175		50.0446	0.4041		50.0446	0.29132
	50.0709	0.3902		50.0709	0.42965		50.0709	0.30012
	50.0971	0.40035		50.0971	0.41596		50.0971	0.27931
	50.1234	0.39682		50.1234	0.42121		50.1234	0.27374
	50.1496	0.40035		50.1496	0.44151		50.1496	0.28077
	50.1759	0.39638		50.1759	0.41916		50.1759	0.29953
	50.2022	0.38535		50.2022	0.43284		50.2022	0.29572
	50.2284	0.38755		50.2284	0.44652		50.2284	0.28634
	50.2547	0.39461		50.2547	0.42623		50.2547	0.28576
	50.2809	0.38998		50.2809	0.41528		50.2809	0.28839
	50.3072	0.41249		50.3072	0.43808		50.3072	0.27667
	50.3335	0.37409		50.3335	0.42121		50.3335	0.29631
	50.3597	0.38005		50.3597	0.40707		50.3597	0.27315
	50.386	0.39307		50.386	0.42144		50.386	0.29982
	50.4122	0.40984		50.4122	0.41551		50.4122	0.29543
	50.4385	0.38579		50.4385	0.40798		50.4385	0.27257
	50.4648	0.38689		50.4648	0.42281		50.4648	0.2966
	50.491	0.38446		50.491	0.41961		50.491	0.30275
	50.5173	0.39064		50.5173	0.42645		50.5173	0.29543
	50.5435	0.3785		50.5435	0.41847		50.5435	0.29191
	50.5698	0.38733		50.5698	0.40981		50.5698	0.31594
	50.5961	0.38755		50.5961	0.42987		50.5961	0.27872
	50.6223	0.38005		50.6223	0.42326		50.6223	0.28781
	50.6486	0.39461		50.6486	0.42942		50.6486	0.26846
	50.6748	0.40896		50.6748	0.41802		50.6748	0.28195
	50.7011	0.39175		50.7011	0.42303		50.7011	0.284
	50.7274	0.41161		50.7274	0.41414		50.7274	0.29455
	50.7536	0.39793		50.7536	0.43786		50.7536	0.28898
	50.7799	0.39837		50.7799	0.41482		50.7799	0.28869
	50.8062	0.39263		50.8062	0.43216		50.8062	0.29572
	50.8324	0.38777		50.8324	0.43375		50.8324	0.28019
	50.8587	0.41404		50.8587	0.42782		50.8587	0.28488
	50.8849	0.39704		50.8849	0.39384		50.8849	0.29484
	50.9112	0.37718		50.9112	0.41961		50.9112	0.27433
	50.9374	0.37652		50.9374	0.43489		50.9374	0.30862
	50.9637	0.38711		50.9637	0.44515		50.9637	0.29572
	50.99	0.38601		50.99	0.41619		50.99	0.27608
	51.0162	0.40455		51.0162	0.42258		51.0162	0.26143
	51.0425	0.39881		51.0425	0.41391		51.0425	0.27989
	51.0688	0.37674		51.0688	0.42121		51.0688	0.28136
	51.095	0.36217		51.095	0.44994		51.095	0.2837
	51.1213	0.40455		51.1213	0.41642		51.1213	0.28341
	51.1475	0.39903		51.1475	0.41938		51.1475	0.28693
	51.1738	0.38402		51.1738	0.42668		51.1738	0.28488
	51.2001	0.39175		51.2001	0.43603		51.2001	0.2881
	51.2263	0.4094		51.2263	0.42554		51.2263	0.30363
	51.2526	0.39042		51.2526	0.44151		51.2526	0.29513
	51.2788	0.38468		51.2788	0.42577		51.2788	0.28957
	51.3051	0.39793		51.3051	0.43124		51.3051	0.2711
	51.3314	0.38844		51.3314	0.44128		51.3314	0.28634
	51.3576	0.38226		51.3576	0.44698		51.3576	0.28664
	51.3839	0.3827		51.3839	0.43603		51.3839	0.29045
	51.4101	0.40543		51.4101	0.43101		51.4101	0.29074
	51.4364	0.41977		51.4364	0.42645		51.4364	0.28664
	51.4627	0.39793		51.4627	0.439		51.4627	0.27784
	51.4889	0.38535		51.4889	0.42372		51.4889	0.29748
	51.5152	0.3785		51.5152	0.43079		51.5152	0.28488
	51.5414	0.39307		51.5414	0.4187		51.5414	0.3007
	51.5677	0.37895		51.5677	0.40958		51.5677	0.284
	51.594	0.40631		51.594	0.42623		51.594	0.29132
	51.6202	0.39616		51.6202	0.43672		51.6202	0.29162
	51.6465	0.3902		51.6465	0.41779		51.6465	0.29308
	51.6728	0.38844		51.6728	0.43786		51.6728	0.2966
	51.699	0.41095		51.699	0.41802		51.699	0.27286
	51.7253	0.40102		51.7253	0.41391		51.7253	0.3051
	51.7515	0.38446		51.7515	0.40707		51.7515	0.27814
	51.7778	0.37828		51.7778	0.42121		51.7778	0.28869
	51.804	0.4019		51.804	0.42691		51.804	0.29601
	51.8303	0.3849		51.8303	0.40935		51.8303	0.27579
	51.8566	0.39859		51.8566	0.41437		51.8566	0.28077
	51.8828	0.38976		51.8828	0.426		51.8828	0.2626
	51.9091	0.3977		51.9091	0.42098		51.9091	0.28634
	51.9354	0.38799		51.9354	0.42395		51.9354	0.2711
	51.9616	0.39704		51.9616	0.40912		51.9616	0.27931
	51.9879	0.3966		51.9879	0.41345		51.9879	0.29338
	52.0141	0.40278		52.0141	0.42075		52.0141	0.28898
	52.0404	0.39793		52.0404	0.41984		52.0404	0.28488
	52.0667	0.39064		52.0667	0.41368		52.0667	0.30012
	52.0929	0.39484		52.0929	0.4057		52.0929	0.28341
	52.1192	0.39153		52.1192	0.42303		52.1192	0.29162
	52.1454	0.38248		52.1454	0.42258		52.1454	0.28927
	52.1717	0.38667		52.1717	0.4171		52.1717	0.28165
	52.198	0.39594		52.198	0.40091		52.198	0.26993
	52.2242	0.38424		52.2242	0.42349		52.2242	0.29484
	52.2505	0.39815		52.2505	0.42759		52.2505	0.28751
	52.2767	0.39815		52.2767	0.41779		52.2767	0.27081
	52.303	0.37828		52.303	0.41231		52.303	0.27989
	52.3293	0.3849		52.3293	0.41916		52.3293	0.27872
	52.3555	0.38093		52.3555	0.42486		52.3555	0.27843
	52.3818	0.38601		52.3818	0.41551		52.3818	0.2837
	52.4081	0.38623		52.4081	0.41642		52.4081	0.28781
	52.4343	0.39175		52.4343	0.43375		52.4343	0.28224
	52.4606	0.38888		52.4606	0.41368		52.4606	0.26788
	52.4868	0.39042		52.4868	0.42782		52.4868	0.29103
	52.5131	0.38336		52.5131	0.41938		52.5131	0.30363
	52.5393	0.38954		52.5393	0.41961		52.5393	0.27931
	52.5656	0.39108		52.5656	0.42919		52.5656	0.28107
	52.5919	0.38888		52.5919	0.41642		52.5919	0.28517
	52.6181	0.38976		52.6181	0.43626		52.6181	0.26964
	52.6444	0.39285		52.6444	0.42007		52.6444	0.28664
	52.6707	0.3966		52.6707	0.43101		52.6707	0.28693
	52.6969	0.41139		52.6969	0.42987		52.6969	0.29719
	52.7232	0.39638		52.7232	0.41254		52.7232	0.28341
	52.7494	0.38402		52.7494	0.41231		52.7494	0.27931
	52.7757	0.39616		52.7757	0.43352		52.7757	0.284
	52.8019	0.40256		52.8019	0.41642		52.8019	0.28488
	52.8282	0.38844		52.8282	0.40935		52.8282	0.27491
	52.8545	0.37012		52.8545	0.42121		52.8545	0.29455
	52.8807	0.37586		52.8807	0.42395		52.8807	0.27755
	52.907	0.37983		52.907	0.42417		52.907	0.27814
	52.9333	0.3913		52.9333	0.42668		52.9333	0.27726
	52.9595	0.37652		52.9595	0.41323		52.9595	0.27931
	52.9858	0.39572		52.9858	0.41596		52.9858	0.27989
	53.012	0.40455		53.012	0.41254		53.012	0.28869
	53.0383	0.40013		53.0383	0.43193		53.0383	0.26202
	53.0646	0.38424		53.0646	0.41916		53.0646	0.28195
	53.0908	0.40477		53.0908	0.42349		53.0908	0.27784
	53.1171	0.37895		53.1171	0.42896		53.1171	0.28634
	53.1433	0.39042		53.1433	0.42554		53.1433	0.29338
	53.1696	0.38292		53.1696	0.40433		53.1696	0.28781
	53.1959	0.40366		53.1959	0.41117		53.1959	0.29601
	53.2221	0.37983		53.2221	0.42372		53.2221	0.27784
	53.2484	0.37983		53.2484	0.42166		53.2484	0.27843
	53.2746	0.38358		53.2746	0.42098		53.2746	0.27345
	53.3009	0.39903		53.3009	0.42372		53.3009	0.27784
	53.3272	0.38844		53.3272	0.42463		53.3272	0.27814
	53.3534	0.37762		53.3534	0.42463		53.3534	0.26084
	53.3797	0.38689		53.3797	0.42577		53.3797	0.27696
	53.4059	0.39329		53.4059	0.41938		53.4059	0.29308
	53.4322	0.37188		53.4322	0.42486		53.4322	0.27257
	53.4585	0.3699		53.4585	0.40958		53.4585	0.26348
	53.4847	0.38888		53.4847	0.39704		53.4847	0.28957
	53.511	0.39285		53.511	0.42235		53.511	0.27022
	53.5373	0.37387		53.5373	0.42075		53.5373	0.28048
	53.5635	0.38689		53.5635	0.43193		53.5635	0.26729
	53.5898	0.37586		53.5898	0.43193		53.5898	0.28136
	53.616	0.38645		53.616	0.39133		53.616	0.26026
	53.6423	0.37983		53.6423	0.39977		53.6423	0.26026
	53.6686	0.36923		53.6686	0.41551		53.6686	0.27814
	53.6948	0.38137		53.6948	0.41368		53.6948	0.28048
	53.7211	0.39506		53.7211	0.42098		53.7211	0.28283
	53.7473	0.38424		53.7473	0.42805		53.7473	0.26964
	53.7736	0.40234		53.7736	0.41117		53.7736	0.26817
	53.7998	0.39461		53.7998	0.43489		53.7998	0.27169
	53.8261	0.39616		53.8261	0.39544		53.8261	0.29162
	53.8524	0.38954		53.8524	0.40616		53.8524	0.28195
	53.8786	0.38601		53.8786	0.44082		53.8786	0.30832
	53.9049	0.39197		53.9049	0.42828		53.9049	0.27169
	53.9312	0.39837		53.9312	0.41938		53.9312	0.27755
	53.9574	0.3913		53.9574	0.41938		53.9574	0.26934
	53.9837	0.37983		53.9837	0.42645		53.9837	0.25996
	54.0099	0.39417		54.0099	0.41505		54.0099	0.28195
	54.0362	0.38623		54.0362	0.40525		54.0362	0.27257
	54.0625	0.40102		54.0625	0.42759		54.0625	0.27755
	54.0887	0.38071		54.0887	0.41163		54.0887	0.27198
	54.115	0.37872		54.115	0.41688		54.115	0.27374
	54.1412	0.37431		54.1412	0.43079		54.1412	0.2796
	54.1675	0.37431		54.1675	0.40889		54.1675	0.27433
	54.1938	0.38888		54.1938	0.41231		54.1938	0.27726
	54.22	0.39373		54.22	0.4187		54.22	0.27667
	54.2463	0.41073		54.2463	0.44424		54.2463	0.26641
	54.2725	0.39351		54.2725	0.41345		54.2725	0.26612
	54.2988	0.37321		54.2988	0.41938		54.2988	0.26524
	54.3251	0.37608		54.3251	0.41893		54.3251	0.27433
	54.3513	0.41227		54.3513	0.43307		54.3513	0.27462
	54.3776	0.37652		54.3776	0.41186		54.3776	0.26876
	54.4038	0.37321		54.4038	0.41072		54.4038	0.26319
	54.4301	0.38932		54.4301	0.39818		54.4301	0.28224
	54.4564	0.39197		54.4564	0.40821		54.4564	0.26817
	54.4826	0.3966		54.4826	0.41665		54.4826	0.26671
	54.5089	0.37696		54.5089	0.42623		54.5089	0.28576
	54.5352	0.38027		54.5352	0.42395		54.5352	0.26465
	54.5614	0.38292		54.5614	0.44219		54.5614	0.27315
	54.5877	0.38667		54.5877	0.41551		54.5877	0.26905
	54.6139	0.38115		54.6139	0.39247		54.6139	0.28195
	54.6402	0.38623		54.6402	0.42212		54.6402	0.29279
	54.6664	0.3891		54.6664	0.41072		54.6664	0.27608
	54.6927	0.39859		54.6927	0.43649		54.6927	0.284
	54.719	0.38203		54.719	0.43124		54.719	0.28136
	54.7452	0.38579		54.7452	0.40821		54.7452	0.27198
	54.7715	0.3785		54.7715	0.40889		54.7715	0.27726
	54.7978	0.36901		54.7978	0.41688		54.7978	0.28283
	54.824	0.38623		54.824	0.40296		54.824	0.27521
	54.8503	0.37718		54.8503	0.42828		54.8503	0.26993
	54.8765	0.37563		54.8765	0.40023		54.8765	0.27872
	54.9028	0.41227		54.9028	0.42554		54.9028	0.27755
	54.9291	0.38954		54.9291	0.41528		54.9291	0.267
	54.9553	0.37343		54.9553	0.43672		54.9553	0.27872
	54.9816	0.3849		54.9816	0.41665		54.9816	0.27169
	55.0078	0.39329		55.0078	0.40981		55.0078	0.27374
	55.0341	0.38424		55.0341	0.42281		55.0341	0.27696
	55.0604	0.39969		55.0604	0.40502		55.0604	0.27872
	55.0866	0.38402		55.0866	0.40296		55.0866	0.25879
	55.1129	0.37188		55.1129	0.41847		55.1129	0.28019
	55.1391	0.38424		55.1391	0.40912		55.1391	0.27521
	55.1654	0.39086		55.1654	0.39521		55.1654	0.2796
	55.1917	0.37431		55.1917	0.40912		55.1917	0.27931
	55.2179	0.39903		55.2179	0.40456		55.2179	0.27872
	55.2442	0.39108		55.2442	0.41824		55.2442	0.27227
	55.2704	0.38226		55.2704	0.4171		55.2704	0.27989
	55.2967	0.37387		55.2967	0.42805		55.2967	0.26407
	55.323	0.38777		55.323	0.40593		55.323	0.26729
	55.3492	0.37696		55.3492	0.43626		55.3492	0.26671
	55.3755	0.37586		55.3755	0.41072		55.3755	0.2626
	55.4017	0.3913		55.4017	0.39932		55.4017	0.27081
	55.428	0.36901		55.428	0.40775		55.428	0.27433
	55.4543	0.38248		55.4543	0.41505		55.4543	0.28283
	55.4805	0.39263		55.4805	0.40137		55.4805	0.26084
	55.5068	0.37718		55.5068	0.41026		55.5068	0.28019
	55.5331	0.39528		55.5331	0.41961		55.5331	0.27989
	55.5593	0.36482		55.5593	0.42052		55.5593	0.26377
	55.5856	0.39947		55.5856	0.39475		55.5856	0.26788
	55.6118	0.38468		55.6118	0.40388		55.6118	0.27345
	55.6381	0.38049		55.6381	0.40889		55.6381	0.27052
	55.6644	0.37939		55.6644	0.41163		55.6644	0.2714
	55.6906	0.38844		55.6906	0.41642		55.6906	0.27843
	55.7169	0.3891		55.7169	0.42577		55.7169	0.29513
	55.7431	0.38446		55.7431	0.41049		55.7431	0.26641
	55.7694	0.38866		55.7694	0.41847		55.7694	0.28019
	55.7957	0.37409		55.7957	0.43626		55.7957	0.26231
	55.8219	0.38358		55.8219	0.41368		55.8219	0.26846
	55.8482	0.38159		55.8482	0.42577		55.8482	0.25791
	55.8744	0.3913		55.8744	0.4		55.8744	0.27198
	55.9007	0.37277		55.9007	0.41961		55.9007	0.27872
	55.927	0.38137		55.927	0.41414		55.927	0.27696
	55.9532	0.39241		55.9532	0.40525		55.9532	0.26524
	55.9795	0.38777		55.9795	0.41596		55.9795	0.2796
	56.0057	0.37872		56.0057	0.41733		56.0057	0.27345
	56.032	0.39417		56.032	0.42258		56.032	0.26934
	56.0583	0.37299		56.0583	0.41505		56.0583	0.27784
	56.0845	0.38623		56.0845	0.39749		56.0845	0.27315
	56.1108	0.39439		56.1108	0.40707		56.1108	0.27433
	56.1371	0.40366		56.1371	0.41026		56.1371	0.2755
	56.1633	0.38424		56.1633	0.40639		56.1633	0.26641
	56.1896	0.37586		56.1896	0.43033		56.1896	0.26084
	56.2158	0.37497		56.2158	0.41505		56.2158	0.24648
	56.2421	0.39197		56.2421	0.42851		56.2421	0.27696
	56.2683	0.38226		56.2683	0.41505		56.2683	0.27521
	56.2946	0.37652		56.2946	0.39932		56.2946	0.26641
	56.3209	0.40212		56.3209	0.40068		56.3209	0.24795
	56.3471	0.38601		56.3471	0.42509		56.3471	0.26993
	56.3734	0.37519		56.3734	0.42144		56.3734	0.28693
	56.3997	0.36879		56.3997	0.39498		56.3997	0.26612
	56.4259	0.39285		56.4259	0.413		56.4259	0.27169
	56.4522	0.37608		56.4522	0.42281		56.4522	0.27462
	56.4784	0.37917		56.4784	0.40844		56.4784	0.26172
	56.5047	0.3849		56.5047	0.41231		56.5047	0.28312
	56.5309	0.39329		56.5309	0.42942		56.5309	0.28107
	56.5572	0.40079		56.5572	0.40342		56.5572	0.2456
	56.5835	0.38998		56.5835	0.40775		56.5835	0.24678
	56.6097	0.38049		56.6097	0.39384		56.6097	0.28136
	56.636	0.38203		56.636	0.42737		56.636	0.26876
	56.6623	0.38888		56.6623	0.41323		56.6623	0.28429
	56.6885	0.37343		56.6885	0.41437		56.6885	0.25469
	56.7148	0.38844		56.7148	0.42417		56.7148	0.27902
	56.741	0.39903		56.741	0.41323		56.741	0.25791
	56.7673	0.38777		56.7673	0.40912		56.7673	0.26495
	56.7936	0.39351		56.7936	0.4057		56.7936	0.27345
	56.8198	0.39373		56.8198	0.40661		56.8198	0.25996
	56.8461	0.38557		56.8461	0.43375		56.8461	0.25293
	56.8723	0.38954		56.8723	0.41756		56.8723	0.26026
	56.8986	0.39859		56.8986	0.41642		56.8986	0.26964
	56.9249	0.38049		56.9249	0.40775		56.9249	0.27726
	56.9511	0.38932		56.9511	0.43147		56.9511	0.26172
	56.9774	0.38535		56.9774	0.40137		56.9774	0.26993
	57.0036	0.37895		57.0036	0.42987		57.0036	0.28224
	57.0299	0.3977		57.0299	0.42417		57.0299	0.24443
	57.0562	0.39461		57.0562	0.42417		57.0562	0.24883
	57.0824	0.37917		57.0824	0.43284		57.0824	0.25322
	57.1087	0.39947		57.1087	0.40502		57.1087	0.28077
	57.1349	0.38093		57.1349	0.40844		57.1349	0.26407
	57.1612	0.39175		57.1612	0.40889		57.1612	0.25938
	57.1875	0.38954		57.1875	0.41847		57.1875	0.27433
	57.2137	0.39086		57.2137	0.39339		57.2137	0.25821
	57.24	0.38248		57.24	0.40114		57.24	0.26934
	57.2662	0.38093		57.2662	0.41733		57.2662	0.27022
	57.2925	0.38866		57.2925	0.42623		57.2925	0.25293
	57.3188	0.3763		57.3188	0.40502		57.3188	0.2755
	57.345	0.40631		57.345	0.42235		57.345	0.26202
	57.3713	0.40035		57.3713	0.40319		57.3713	0.26524
	57.3976	0.3913		57.3976	0.41938		57.3976	0.26319
	57.4238	0.37608		57.4238	0.41003		57.4238	0.26348
[truncated: 1,240 more rows]
