# Supplementary material for: Grave-to-cradle upcycling of Ni from electroplating wastewater to photothermal CO2 catalysis
Source: Nat Commun. 2022 Sep 9;13:5305. doi: 10.1038/s41467-022-33029-x (PMC9463155; doi:10.1038/s41467-022-33029-x)
Supplement: Supplementary file 4 — Source Data [file 41467_2022_33029_MOESM4_ESM.zip › 7.Separate Source Data files/Supplementary Fig. 7a.xlsx]

## Sheet: Supplementary Fig. 7a data
Supplementary Fig. 7a
	Sample	Temperature (℃)	CO rate (mmol g-1 h-1)	CO selectivity (%)
	SFe-Ni	300	0.37214	99.9942
		350	0.73526	99.9961
		400	1.58049	99.9972
		450	3.0818	99.9979
		500	5.09074	99.9984
	Sample	Temperature (℃)	CO rate (mmol g-1 h-1)	CO selectivity (%)
	SFe	300	0.06999	100
		350	0.13647	99.9863
		400	0.31178	99.9884
		450	0.99024	99.9942
		500	2.54452	99.9975
	Sample	Temperature (℃)	CO rate (mmol g-1 h-1)	CO selectivity (%)
	SNi	300	0.37671	99.9957
		350	0.98148	99.9957
		400	1.96458	99.9965
		450	3.05062	99.9966
		500	4.56408	99.9968
