# Supplementary material for: Grave-to-cradle upcycling of Ni from electroplating wastewater to photothermal CO2 catalysis
Source: Nat Commun. 2022 Sep 9;13:5305. doi: 10.1038/s41467-022-33029-x (PMC9463155; doi:10.1038/s41467-022-33029-x)
Supplement: Supplementary file 4 — Source Data [file 41467_2022_33029_MOESM4_ESM.zip › 7.Separate Source Data files/Supplementary Fig. 7b.xlsx]

## Sheet: Supplementary Fig. 7b data
Supplementary Fig. 7b
	Sample: SFe-Ni
	Time (h)	CO rate (mmol g-1 h-1)
	0	5.32394
	0.38333	5.30678
	0.76667	5.07799
	1.15	5.03171
	1.53333	4.94648
	1.91667	4.86207
	2.3	4.89214
	2.68333	4.76299
	3.06667	4.9083
	3.45	4.786
	3.83333	4.80345
	4.21667	4.77086
	4.6	4.71765
	4.98333	4.79533
	5.36667	4.69161
	5.75	4.76484
	6.13333	4.74813
	6.51667	4.6765
	6.9	4.75378
	7.28333	4.70083
	7.66667	4.68667
	8.05	4.68232
	8.43333	4.65071
	8.81667	4.71694
	9.2	4.67529
	9.58333	4.73046
	9.96667	4.69965
	10.35	4.74265
	10.7333	4.66298
	11.1167	4.66608
	11.5	4.6748
	11.8833	4.72738
	12.2667	4.72921
	12.65	4.74382
	13.0333	4.79576
	13.4167	4.73948
	13.8	4.86654
	14.1833	4.81546
	14.5667	4.82743
	14.95	4.86105
	15.3333	4.79279
	15.7167	4.79165
	16.1	4.83186
	16.4833	4.94893
	16.8667	4.86231
	17.25	4.86922
	17.6333	4.86637
	18.0167	4.96268
	18.4	4.92194
	18.7833	4.90187
	19.1667	4.92451
	19.55	4.9172
	19.9333	4.89939
	20.3167	4.89483
	20.7	4.95717
	21.0833	4.91089
	21.4667	5.02085
	21.85	4.96249
	22.2333	4.97256
	22.6167	5.00791
	23	5.03903
	23.3833	5.01596
	23.7667	5.02329
	24.15	5.01813
	24.5333	5.06824
	24.9167	5.12014
	25.3	5.14571
	25.6833	5.14227
	26.0667	5.14619
	26.45	5.13891
	26.8333	5.11642
	27.2167	5.15075
	27.6	5.17491
	27.9833	5.20541
	28.3667	5.25787
	28.75	5.22386
	29.1333	5.23953
	29.5167	5.26616
	29.9	5.21213
	30.2833	5.25677
	30.6667	5.26888
	31.05	5.28757
	31.4333	5.32087
	31.8167	5.26417
	32.2	5.26097
	32.5833	5.30872
	32.9667	5.30683
	33.35	5.26043
	33.7333	5.33535
	34.1167	5.3275
	34.5	5.34591
	34.8833	5.34291
	35.2667	5.39037
	35.65	5.37491
	36.0333	5.37226
	36.4167	5.33943
	36.8	5.39152
	37.1833	5.39486
	37.5667	5.42203
	37.95	5.44543
	38.3333	5.42085
	38.7167	5.46267
