# Supplementary material for: Grave-to-cradle upcycling of Ni from electroplating wastewater to photothermal CO2 catalysis
Source: Nat Commun. 2022 Sep 9;13:5305. doi: 10.1038/s41467-022-33029-x (PMC9463155; doi:10.1038/s41467-022-33029-x)
Supplement: Supplementary file 4 — Source Data [file 41467_2022_33029_MOESM4_ESM.zip › 7.Separate Source Data files/Supplementary Fig. 8.xlsx]

## Sheet: Supplementary Fig. 8 data
Supplementary Fig. 8
	Sample	Temperature (℃)	CH4 rate (mmol g-1 h-1)
	SFe-Ni	300	2.17279e-05
		350	2.83144e-05
		400	4.49067e-05
		450	6.61438e-05
		500	8.11403e-05
	Sample	Temperature (℃)	CH4 rate (mmol g-1 h-1)
	SFe	300	0
		350	1.8615e-05
		400	3.56668e-05
		450	5.7285e-05
		500	6.4489e-05
	Sample	Temperature (℃)	CH4 rate (mmol g-1 h-1)
	SNi	300	1.60538e-05
		350	4.17248e-05
		400	6.84204e-05
		450	0.000102692
		500	0.000145139
