# Supplementary material for: Grave-to-cradle upcycling of Ni from electroplating wastewater to photothermal CO2 catalysis
Source: Nat Commun. 2022 Sep 9;13:5305. doi: 10.1038/s41467-022-33029-x (PMC9463155; doi:10.1038/s41467-022-33029-x)
Supplement: Supplementary file 4 — Source Data [file 41467_2022_33029_MOESM4_ESM.zip › 7.Separate Source Data files/Supplementary Fig. 9b.xlsx]

## Sheet: Supplementary Fig. 9b data
Supplementary Fig. 9b
	Sample: SSiO2-Ni			Sample: standard Ni
	2Theta (º)	Intensity (a.u.)		2Theta (º)	Intensity (a.u.)
	10	0.19355		44.507	1
	10.02	0.32258		51.846	0.42
	10.04	0.22581		76.37	0.21
	10.06	0.29032
	10.08	0.3871
	10.1	0.29032
	10.12	0.32258
	10.14	0.35484
	10.16	0.35484
	10.18	0.35484
	10.2	0.22581
	10.22	0.25806
	10.24	0.29032
	10.26	0.35484
	10.28	0.32258
	10.3	0.25806
	10.32	0.25806
	10.34	0.29032
	10.36	0.32258
	10.38	0.32258
	10.4	0.22581
	10.42	0.32258
	10.44	0.32258
	10.46	0.22581
	10.48	0.16129
	10.5	0.32258
	10.52	0.19355
	10.54	0.25806
	10.56	0.22581
	10.58	0.51613
	10.6	0.22581
	10.62	0.29032
	10.64	0.22581
	10.66	0.3871
	10.68	0.25806
	10.7	0.22581
	10.72	0.32258
	10.74	0.25806
	10.76	0.29032
	10.78	0.35484
	10.8	0.25806
	10.82	0.41935
	10.84	0.25806
	10.86	0.35484
	10.88	0.35484
	10.9	0.3871
	10.92	0.35484
	10.94	0.32258
	10.96	0.22581
	10.98	0.29032
	11	0.48387
	11.02	0.29032
	11.04	0.3871
	11.06	0.29032
	11.08	0.19355
	11.1	0.25806
	11.12	0.19355
	11.14	0.29032
	11.16	0.32258
	11.18	0.35484
	11.2	0.35484
	11.22	0.35484
	11.24	0.32258
	11.26	0.32258
	11.28	0.22581
	11.3	0.32258
	11.32	0.25806
	11.34	0.32258
	11.36	0.3871
	11.38	0.09677
	11.4	0.25806
	11.42	0.32258
	11.44	0.29032
	11.46	0.22581
	11.48	0.3871
	11.5	0.35484
	11.52	0.29032
	11.54	0.19355
	11.56	0.12903
	11.58	0.32258
	11.6	0.29032
	11.62	0.22581
	11.64	0.22581
	11.66	0.29032
	11.68	0.25806
	11.7	0.35484
	11.72	0.29032
	11.74	0.29032
	11.76	0.41935
	11.78	0.25806
	11.8	0.51613
	11.82	0.35484
	11.84	0.3871
	11.86	0.3871
	11.88	0.41935
	11.9	0.3871
	11.92	0.29032
	11.94	0.3871
	11.96	0.32258
	11.98	0.29032
	12	0.25806
	12.02	0.16129
	12.04	0.22581
	12.06	0.19355
	12.08	0.41935
	12.1	0.35484
	12.12	0.29032
	12.14	0.22581
	12.16	0.35484
	12.18	0.29032
	12.2	0.29032
	12.22	0.41935
	12.24	0.29032
	12.26	0.29032
	12.28	0.32258
	12.3	0.25806
	12.32	0.19355
	12.34	0.32258
	12.36	0.29032
	12.38	0.48387
	12.4	0.32258
	12.42	0.29032
	12.44	0.29032
	12.46	0.25806
	12.48	0.32258
	12.5	0.3871
	12.52	0.32258
	12.54	0.29032
	12.56	0.32258
	12.58	0.41935
	12.6	0.25806
	12.62	0.35484
	12.64	0.3871
	12.66	0.29032
	12.68	0.41935
	12.7	0.29032
	12.72	0.29032
	12.74	0.22581
	12.76	0.19355
	12.78	0.41935
	12.8	0.25806
	12.82	0.25806
	12.84	0.29032
	12.86	0.3871
	12.88	0.32258
	12.9	0.25806
	12.92	0.19355
	12.94	0.29032
	12.96	0.35484
	12.98	0.32258
	13	0.25806
	13.02	0.19355
	13.04	0.32258
	13.06	0.35484
	13.08	0.19355
	13.1	0.22581
	13.12	0.45161
	13.14	0.41935
	13.16	0.25806
	13.18	0.25806
	13.2	0.25806
	13.22	0.25806
	13.24	0.22581
	13.26	0.41935
	13.28	0.32258
	13.3	0.25806
	13.32	0.25806
	13.34	0.16129
	13.36	0.45161
	13.38	0.29032
	13.4	0.35484
	13.42	0.32258
	13.44	0.25806
	13.46	0.25806
	13.48	0.32258
	13.5	0.41935
	13.52	0.32258
	13.54	0.25806
	13.56	0.25806
	13.58	0.35484
	13.6	0.32258
	13.62	0.29032
	13.64	0.35484
	13.66	0.3871
	13.68	0.29032
	13.7	0.32258
	13.72	0.41935
	13.74	0.22581
	13.76	0.25806
	13.78	0.3871
	13.8	0.3871
	13.82	0.41935
	13.84	0.45161
	13.86	0.29032
	13.88	0.41935
	13.9	0.25806
	13.92	0.35484
	13.94	0.41935
	13.96	0.41935
	13.98	0.35484
	14	0.25806
	14.02	0.45161
	14.04	0.35484
	14.06	0.29032
	14.08	0.3871
	14.1	0.25806
	14.12	0.22581
	14.14	0.35484
	14.16	0.3871
	14.18	0.32258
	14.2	0.3871
	14.22	0.16129
	14.24	0.25806
	14.26	0.3871
	14.28	0.22581
	14.3	0.41935
	14.32	0.22581
	14.34	0.35484
	14.36	0.32258
	14.38	0.29032
	14.4	0.25806
	14.42	0.35484
	14.44	0.29032
	14.46	0.41935
	14.48	0.25806
	14.5	0.35484
	14.52	0.45161
	14.54	0.25806
	14.56	0.16129
	14.58	0.3871
	14.6	0.32258
	14.62	0.35484
	14.64	0.41935
	14.66	0.51613
	14.68	0.29032
	14.7	0.35484
	14.72	0.35484
	14.74	0.35484
	14.76	0.32258
	14.78	0.16129
	14.8	0.3871
	14.82	0.32258
	14.84	0.3871
	14.86	0.45161
	14.88	0.35484
	14.9	0.54839
	14.92	0.3871
	14.94	0.45161
	14.96	0.51613
	14.98	0.32258
	15	0.35484
	15.02	0.41935
	15.04	0.51613
	15.06	0.41935
	15.08	0.41935
	15.1	0.35484
	15.12	0.48387
	15.14	0.35484
	15.16	0.35484
	15.18	0.41935
	15.2	0.35484
	15.22	0.22581
	15.24	0.3871
	15.26	0.29032
	15.28	0.3871
	15.3	0.35484
	15.32	0.32258
	15.34	0.3871
	15.36	0.51613
	15.38	0.41935
	15.4	0.25806
	15.42	0.35484
	15.44	0.35484
	15.46	0.3871
	15.48	0.3871
	15.5	0.32258
	15.52	0.58065
	15.54	0.35484
	15.56	0.3871
	15.58	0.41935
	15.6	0.45161
	15.62	0.19355
	15.64	0.29032
	15.66	0.41935
	15.68	0.41935
	15.7	0.48387
	15.72	0.3871
	15.74	0.22581
	15.76	0.3871
	15.78	0.35484
	15.8	0.41935
	15.82	0.41935
	15.84	0.45161
	15.86	0.29032
	15.88	0.3871
	15.9	0.48387
	15.92	0.45161
	15.94	0.29032
	15.96	0.51613
	15.98	0.3871
	16	0.45161
	16.02	0.29032
	16.04	0.32258
	16.06	0.48387
	16.08	0.35484
	16.1	0.54839
	16.12	0.51613
	16.14	0.29032
	16.16	0.35484
	16.18	0.58065
	16.2	0.25806
	16.22	0.41935
	16.24	0.51613
	16.26	0.41935
	16.28	0.32258
	16.3	0.32258
	16.32	0.25806
	16.34	0.41935
	16.36	0.51613
	16.38	0.3871
	16.4	0.3871
	16.42	0.45161
	16.44	0.29032
	16.46	0.41935
	16.48	0.3871
	16.5	0.41935
	16.52	0.35484
	16.54	0.45161
	16.56	0.51613
	16.58	0.51613
	16.6	0.35484
	16.62	0.35484
	16.64	0.3871
	16.66	0.41935
	16.68	0.6129
	16.7	0.29032
	16.72	0.51613
	16.74	0.48387
	16.76	0.3871
	16.78	0.41935
	16.8	0.3871
	16.82	0.48387
	16.84	0.45161
	16.86	0.32258
	16.88	0.51613
	16.9	0.3871
	16.92	0.41935
	16.94	0.41935
	16.96	0.3871
	16.98	0.3871
	17	0.45161
	17.02	0.45161
	17.04	0.3871
	17.06	0.54839
	17.08	0.45161
	17.1	0.3871
	17.12	0.3871
	17.14	0.41935
	17.16	0.3871
	17.18	0.41935
	17.2	0.41935
	17.22	0.45161
	17.24	0.41935
	17.26	0.51613
	17.28	0.6129
	17.3	0.41935
	17.32	0.32258
	17.34	0.45161
	17.36	0.35484
	17.38	0.6129
	17.4	0.41935
	17.42	0.48387
	17.44	0.3871
	17.46	0.3871
	17.48	0.48387
	17.5	0.32258
	17.52	0.3871
	17.54	0.48387
	17.56	0.6129
	17.58	0.54839
	17.6	0.48387
	17.62	0.54839
	17.64	0.51613
	17.66	0.3871
	17.68	0.3871
	17.7	0.51613
	17.72	0.45161
	17.74	0.51613
	17.76	0.6129
	17.78	0.58065
	17.8	0.48387
	17.82	0.48387
	17.84	0.32258
	17.86	0.35484
	17.88	0.58065
	17.9	0.58065
	17.92	0.48387
	17.94	0.3871
	17.96	0.48387
	17.98	0.35484
	18	0.54839
	18.02	0.35484
	18.04	0.48387
	18.06	0.51613
	18.08	0.3871
	18.1	0.51613
	18.12	0.51613
	18.14	0.54839
	18.16	0.6129
	18.18	0.58065
	18.2	0.6129
	18.22	0.45161
	18.24	0.6129
	18.26	0.48387
	18.28	0.54839
	18.3	0.54839
	18.32	0.54839
	18.34	0.54839
	18.36	0.51613
	18.38	0.35484
	18.4	0.51613
	18.42	0.45161
	18.44	0.51613
	18.46	0.6129
	18.48	0.51613
	18.5	0.45161
	18.52	0.45161
	18.54	0.51613
	18.56	0.45161
	18.58	0.64516
	18.6	0.45161
	18.62	0.48387
	18.64	0.45161
	18.66	0.6129
	18.68	0.54839
	18.7	0.58065
	18.72	0.58065
	18.74	0.41935
	18.76	0.6129
	18.78	0.58065
	18.8	0.48387
	18.82	0.51613
	18.84	0.74194
	18.86	0.58065
	18.88	0.54839
	18.9	0.70968
	18.92	0.48387
	18.94	0.48387
	18.96	0.6129
	18.98	0.51613
	19	0.45161
	19.02	0.58065
	19.04	0.74194
	19.06	0.77419
	19.08	0.48387
	19.1	0.67742
	19.12	0.70968
	19.14	0.58065
	19.16	0.45161
	19.18	0.6129
	19.2	0.51613
	19.22	0.67742
	19.24	0.58065
	19.26	0.64516
	19.28	0.67742
	19.3	0.51613
	19.32	0.6129
	19.34	0.64516
	19.36	0.70968
	19.38	0.58065
	19.4	0.74194
	19.42	0.58065
	19.44	0.45161
	19.46	0.70968
	19.48	0.41935
	19.5	0.64516
	19.52	0.45161
	19.54	0.3871
	19.56	0.58065
	19.58	0.6129
	19.6	0.6129
	19.62	0.58065
	19.64	0.54839
	19.66	0.54839
	19.68	0.64516
	19.7	0.54839
	19.72	0.48387
	19.74	0.83871
	19.76	0.45161
	19.78	0.70968
	19.8	0.48387
	19.82	0.6129
	19.84	0.64516
	19.86	0.51613
	19.88	0.80645
	19.9	0.64516
	19.92	0.6129
	19.94	0.64516
	19.96	0.58065
	19.98	0.6129
	20	0.74194
	20.02	0.64516
	20.04	0.48387
	20.06	0.54839
	20.08	0.70968
	20.1	0.80645
	20.12	0.58065
	20.14	0.64516
	20.16	0.48387
	20.18	0.67742
	20.2	0.67742
	20.22	0.77419
	20.24	0.6129
	20.26	0.6129
	20.28	0.83871
	20.3	0.77419
	20.32	0.54839
	20.34	0.67742
	20.36	0.48387
	20.38	0.58065
	20.4	0.67742
	20.42	0.6129
	20.44	0.45161
	20.46	0.77419
	20.48	0.64516
	20.5	0.67742
	20.52	0.3871
	20.54	0.64516
	20.56	0.77419
	20.58	0.58065
	20.6	0.64516
	20.62	0.87097
	20.64	0.64516
	20.66	0.67742
	20.68	0.6129
	20.7	0.6129
	20.72	0.6129
	20.74	0.67742
	20.76	0.51613
	20.78	0.58065
	20.8	0.48387
	20.82	0.70968
	20.84	0.6129
	20.86	0.67742
	20.88	0.70968
	20.9	0.48387
	20.92	0.74194
	20.94	0.80645
	20.96	0.70968
	20.98	0.74194
	21	0.58065
	21.02	0.67742
	21.04	0.41935
	21.06	0.67742
	21.08	0.64516
	21.1	0.80645
	21.12	0.45161
	21.14	0.51613
	21.16	0.64516
	21.18	0.64516
	21.2	0.58065
	21.22	0.64516
	21.24	0.64516
	21.26	0.54839
	21.28	0.77419
	21.3	0.45161
	21.32	0.70968
	21.34	0.6129
	21.36	0.6129
	21.38	0.64516
	21.4	0.77419
	21.42	0.77419
	21.44	0.90323
	21.46	0.67742
	21.48	0.58065
	21.5	0.58065
	21.52	0.6129
	21.54	0.77419
	21.56	0.80645
	21.58	0.83871
	21.6	0.70968
	21.62	0.74194
	21.64	0.58065
	21.66	0.64516
	21.68	0.64516
	21.7	0.64516
	21.72	0.51613
	21.74	0.67742
	21.76	0.64516
	21.78	0.70968
	21.8	0.58065
	21.82	0.70968
	21.84	0.58065
	21.86	0.6129
	21.88	0.74194
	21.9	0.6129
	21.92	0.67742
	21.94	0.67742
	21.96	0.70968
	21.98	0.6129
	22	0.6129
	22.02	0.54839
	22.04	0.64516
	22.06	0.77419
	22.08	0.70968
	22.1	0.67742
	22.12	0.6129
	22.14	0.83871
	22.16	0.6129
	22.18	0.74194
	22.2	0.58065
	22.22	1
	22.24	0.67742
	22.26	0.64516
	22.28	0.90323
	22.3	0.70968
	22.32	0.64516
	22.34	0.87097
	22.36	0.6129
	22.38	0.83871
	22.4	0.67742
	22.42	0.54839
	22.44	0.74194
	22.46	0.51613
	22.48	0.83871
	22.5	0.70968
	22.52	0.64516
	22.54	0.67742
	22.56	0.6129
	22.58	0.90323
	22.6	0.48387
	22.62	0.87097
	22.64	0.70968
	22.66	0.58065
	22.68	0.77419
	22.7	0.3871
	22.72	0.74194
	22.74	0.70968
	22.76	0.64516
	22.78	0.87097
	22.8	0.54839
	22.82	0.70968
	22.84	0.58065
	22.86	0.90323
	22.88	0.74194
	22.9	0.80645
	22.92	0.67742
	22.94	0.67742
	22.96	0.64516
	22.98	0.64516
	23	0.70968
	23.02	0.70968
	23.04	0.70968
	23.06	0.77419
	23.08	0.54839
	23.1	0.51613
	23.12	0.77419
	23.14	0.58065
	23.16	0.70968
	23.18	0.51613
	23.2	0.74194
	23.22	0.74194
	23.24	0.6129
	23.26	0.70968
	23.28	0.58065
	23.3	0.67742
	23.32	0.77419
	23.34	0.67742
	23.36	0.70968
	23.38	0.80645
	23.4	0.64516
	23.42	0.74194
	23.44	0.41935
	23.46	0.77419
	23.48	0.74194
	23.5	0.74194
	23.52	0.54839
	23.54	0.70968
	23.56	0.58065
	23.58	0.64516
	23.6	0.54839
	23.62	0.6129
	23.64	0.6129
	23.66	0.80645
	23.68	0.87097
	23.7	0.67742
	23.72	0.70968
	23.74	0.6129
	23.76	0.6129
	23.78	0.67742
	23.8	0.64516
	23.82	0.64516
	23.84	0.64516
	23.86	0.87097
	23.88	0.64516
	23.9	0.70968
	23.92	0.74194
	23.94	0.35484
	23.96	0.87097
	23.98	0.80645
	24	0.64516
	24.02	0.64516
	24.04	0.74194
	24.06	0.54839
	24.08	0.67742
	24.1	0.64516
	24.12	0.77419
	24.14	0.70968
	24.16	0.67742
	24.18	0.6129
	24.2	0.64516
	24.22	0.58065
	24.24	0.6129
	24.26	0.74194
	24.28	0.58065
	24.3	0.6129
	24.32	0.67742
	24.34	0.6129
	24.36	0.51613
	24.38	0.64516
	24.4	0.64516
	24.42	0.64516
	24.44	0.70968
	24.46	0.54839
	24.48	0.67742
	24.5	0.67742
	24.52	0.6129
	24.54	0.77419
	24.56	0.64516
	24.58	0.6129
	24.6	0.58065
	24.62	0.51613
	24.64	0.6129
	24.66	0.77419
	24.68	0.64516
	24.7	0.58065
	24.72	0.87097
	24.74	0.51613
	24.76	0.54839
	24.78	0.70968
	24.8	0.70968
	24.82	0.70968
	24.84	0.67742
	24.86	0.6129
	24.88	0.83871
	24.9	0.48387
	24.92	0.48387
	24.94	0.6129
	24.96	0.54839
	24.98	0.64516
	25	0.6129
	25.02	0.70968
	25.04	0.64516
	25.06	0.70968
	25.08	0.67742
	25.1	0.64516
	25.12	0.70968
	25.14	0.83871
	25.16	0.83871
	25.18	0.48387
	25.2	0.54839
	25.22	0.41935
	25.24	0.48387
	25.26	0.80645
	25.28	0.41935
	25.3	0.67742
	25.32	0.64516
	25.34	0.58065
	25.36	0.74194
	25.38	0.48387
	25.4	0.64516
	25.42	0.54839
	25.44	0.41935
	25.46	0.64516
	25.48	0.67742
	25.5	0.51613
	25.52	0.70968
	25.54	0.51613
	25.56	0.6129
	25.58	0.67742
	25.6	0.70968
	25.62	0.51613
	25.64	0.70968
	25.66	0.51613
	25.68	0.6129
	25.7	0.58065
	25.72	0.58065
	25.74	0.67742
	25.76	0.64516
	25.78	0.6129
	25.8	0.77419
	25.82	0.64516
	25.84	0.70968
	25.86	0.67742
	25.88	0.54839
	25.9	0.51613
	25.92	0.58065
	25.94	0.67742
	25.96	0.45161
	25.98	0.58065
	26	0.51613
	26.02	0.64516
	26.04	0.41935
	26.06	0.58065
	26.08	0.58065
	26.1	0.41935
	26.12	0.70968
	26.14	0.67742
	26.16	0.54839
	26.18	0.64516
	26.2	0.51613
	26.22	0.6129
	26.24	0.58065
	26.26	0.48387
	26.28	0.6129
	26.3	0.58065
	26.32	0.45161
	26.34	0.54839
	26.36	0.6129
	26.38	0.54839
	26.4	0.48387
	26.42	0.58065
	26.44	0.54839
	26.46	0.54839
	26.48	0.51613
	26.5	0.54839
	26.52	0.41935
	26.54	0.6129
	26.56	0.48387
	26.58	0.67742
	26.6	0.48387
	26.62	0.48387
	26.64	0.64516
	26.66	0.58065
	26.68	0.58065
	26.7	0.45161
	26.72	0.51613
	26.74	0.45161
	26.76	0.58065
	26.78	0.54839
	26.8	0.6129
	26.82	0.6129
	26.84	0.6129
	26.86	0.6129
	26.88	0.67742
	26.9	0.6129
	26.92	0.35484
	26.94	0.45161
	26.96	0.6129
	26.98	0.48387
	27	0.48387
	27.02	0.45161
	27.04	0.6129
	27.06	0.3871
	27.08	0.51613
	27.1	0.48387
	27.12	0.54839
	27.14	0.51613
	27.16	0.35484
	27.18	0.67742
	27.2	0.54839
	27.22	0.54839
	27.24	0.41935
	27.26	0.3871
	27.28	0.3871
	27.3	0.48387
	27.32	0.41935
	27.34	0.67742
	27.36	0.3871
	27.38	0.58065
	27.4	0.45161
	27.42	0.35484
	27.44	0.41935
	27.46	0.51613
	27.48	0.35484
	27.5	0.51613
	27.52	0.58065
	27.54	0.54839
	27.56	0.51613
	27.58	0.6129
	27.6	0.58065
	27.62	0.35484
	27.64	0.41935
	27.66	0.48387
	27.68	0.6129
	27.7	0.54839
	27.72	0.48387
	27.74	0.45161
	27.76	0.51613
	27.78	0.58065
	27.8	0.6129
	27.82	0.64516
	27.84	0.70968
	27.86	0.54839
	27.88	0.48387
	27.9	0.58065
	27.92	0.51613
	27.94	0.48387
	27.96	0.41935
	27.98	0.41935
	28	0.3871
	28.02	0.6129
	28.04	0.3871
	28.06	0.3871
	28.08	0.3871
	28.1	0.48387
	28.12	0.64516
	28.14	0.45161
	28.16	0.41935
	28.18	0.48387
	28.2	0.45161
	28.22	0.41935
	28.24	0.48387
	28.26	0.41935
	28.28	0.3871
	28.3	0.6129
	28.32	0.45161
	28.34	0.58065
	28.36	0.54839
	28.38	0.3871
	28.4	0.54839
	28.42	0.35484
	28.44	0.58065
	28.46	0.45161
	28.48	0.51613
	28.5	0.45161
	28.52	0.45161
	28.54	0.41935
	28.56	0.51613
	28.58	0.51613
	28.6	0.32258
	28.62	0.58065
	28.64	0.54839
	28.66	0.48387
	28.68	0.45161
	28.7	0.35484
	28.72	0.48387
	28.74	0.32258
	28.76	0.48387
	28.78	0.35484
	28.8	0.3871
	28.82	0.3871
	28.84	0.58065
	28.86	0.48387
	28.88	0.41935
	28.9	0.51613
	28.92	0.41935
	28.94	0.41935
	28.96	0.51613
	28.98	0.45161
	29	0.32258
	29.02	0.41935
	29.04	0.3871
	29.06	0.41935
	29.08	0.45161
	29.1	0.45161
	29.12	0.35484
	29.14	0.48387
	29.16	0.48387
	29.18	0.54839
	29.2	0.45161
	29.22	0.54839
	29.24	0.3871
	29.26	0.58065
	29.28	0.35484
	29.3	0.35484
	29.32	0.48387
	29.34	0.32258
	29.36	0.41935
	29.38	0.48387
	29.4	0.45161
	29.42	0.3871
	29.44	0.3871
	29.46	0.32258
	29.48	0.45161
	29.5	0.3871
	29.52	0.45161
	29.54	0.41935
	29.56	0.3871
	29.58	0.58065
	29.6	0.51613
	29.62	0.3871
	29.64	0.48387
	29.66	0.45161
	29.68	0.58065
	29.7	0.35484
	29.72	0.45161
	29.74	0.45161
	29.76	0.48387
	29.78	0.45161
	29.8	0.48387
	29.82	0.41935
	29.84	0.54839
	29.86	0.45161
	29.88	0.35484
	29.9	0.45161
	29.92	0.3871
	29.94	0.67742
	29.96	0.32258
	29.98	0.58065
	30	0.35484
	30.02	0.51613
	30.04	0.45161
	30.06	0.32258
	30.08	0.51613
	30.1	0.41935
	30.12	0.54839
	30.14	0.35484
	30.16	0.29032
	30.18	0.45161
	30.2	0.45161
	30.22	0.32258
	30.24	0.3871
	30.26	0.41935
	30.28	0.3871
	30.3	0.35484
	30.32	0.3871
	30.34	0.54839
	30.36	0.32258
	30.38	0.3871
	30.4	0.45161
	30.42	0.29032
	30.44	0.32258
	30.46	0.41935
	30.48	0.51613
	30.5	0.45161
	30.52	0.41935
	30.54	0.41935
	30.56	0.35484
	30.58	0.3871
	30.6	0.48387
	30.62	0.45161
	30.64	0.41935
	30.66	0.3871
	30.68	0.29032
	30.7	0.48387
	30.72	0.41935
	30.74	0.45161
	30.76	0.32258
	30.78	0.29032
	30.8	0.35484
	30.82	0.35484
	30.84	0.51613
	30.86	0.51613
	30.88	0.32258
	30.9	0.32258
	30.92	0.35484
	30.94	0.54839
	30.96	0.32258
	30.98	0.35484
	31	0.32258
	31.02	0.32258
	31.04	0.51613
	31.06	0.32258
	31.08	0.35484
	31.1	0.3871
	31.12	0.22581
	31.14	0.45161
	31.16	0.35484
	31.18	0.48387
	31.2	0.32258
	31.22	0.32258
	31.24	0.35484
	31.26	0.54839
	31.28	0.19355
	31.3	0.35484
	31.32	0.41935
	31.34	0.45161
	31.36	0.51613
	31.38	0.29032
	31.4	0.3871
	31.42	0.32258
	31.44	0.29032
	31.46	0.35484
	31.48	0.25806
	31.5	0.29032
	31.52	0.35484
	31.54	0.29032
	31.56	0.29032
	31.58	0.32258
	31.6	0.48387
	31.62	0.35484
	31.64	0.29032
	31.66	0.35484
	31.68	0.48387
	31.7	0.32258
	31.72	0.41935
	31.74	0.45161
	31.76	0.35484
	31.78	0.35484
	31.8	0.3871
	31.82	0.45161
	31.84	0.35484
	31.86	0.48387
	31.88	0.22581
	31.9	0.35484
	31.92	0.41935
	31.94	0.25806
	31.96	0.35484
	31.98	0.32258
	32	0.32258
	32.02	0.54839
	32.04	0.25806
	32.06	0.32258
	32.08	0.3871
	32.1	0.32258
	32.12	0.35484
	32.14	0.3871
	32.16	0.32258
	32.18	0.48387
	32.2	0.32258
	32.22	0.3871
	32.24	0.32258
	32.26	0.35484
	32.28	0.41935
	32.3	0.35484
	32.32	0.35484
	32.34	0.35484
	32.36	0.45161
	32.38	0.25806
	32.4	0.32258
	32.42	0.32258
	32.44	0.45161
	32.46	0.3871
	32.48	0.19355
	32.5	0.3871
	32.52	0.41935
	32.54	0.3871
	32.56	0.35484
	32.58	0.29032
	32.6	0.3871
	32.62	0.32258
	32.64	0.32258
	32.66	0.45161
	32.68	0.29032
	32.7	0.29032
	32.72	0.25806
	32.74	0.19355
	32.76	0.48387
	32.78	0.35484
	32.8	0.32258
	32.82	0.32258
	32.84	0.3871
	32.86	0.25806
	32.88	0.45161
	32.9	0.35484
	32.92	0.45161
	32.94	0.41935
	32.96	0.12903
	32.98	0.25806
	33	0.45161
	33.02	0.35484
	33.04	0.22581
	33.06	0.32258
	33.08	0.35484
	33.1	0.3871
	33.12	0.35484
	33.14	0.3871
	33.16	0.25806
	33.18	0.51613
	33.2	0.41935
	33.22	0.45161
	33.24	0.32258
	33.26	0.41935
	33.28	0.29032
	33.3	0.22581
	33.32	0.22581
	33.34	0.48387
	33.36	0.41935
	33.38	0.32258
	33.4	0.32258
	33.42	0.3871
	33.44	0.3871
	33.46	0.29032
	33.48	0.25806
	33.5	0.29032
	33.52	0.25806
	33.54	0.25806
	33.56	0.32258
	33.58	0.35484
	33.6	0.32258
	33.62	0.35484
	33.64	0.3871
	33.66	0.22581
	33.68	0.41935
	33.7	0.29032
	33.72	0.29032
	33.74	0.32258
	33.76	0.3871
	33.78	0.22581
	33.8	0.25806
	33.82	0.3871
	33.84	0.41935
	33.86	0.22581
	33.88	0.45161
	33.9	0.32258
	33.92	0.35484
	33.94	0.32258
	33.96	0.29032
	33.98	0.45161
	34	0.32258
	34.02	0.32258
	34.04	0.25806
	34.06	0.35484
	34.08	0.45161
	34.1	0.29032
	34.12	0.48387
	34.14	0.25806
	34.16	0.29032
	34.18	0.25806
	34.2	0.3871
	34.22	0.29032
	34.24	0.3871
	34.26	0.29032
	34.28	0.29032
	34.3	0.35484
	34.32	0.25806
	34.34	0.35484
	34.36	0.29032
	34.38	0.22581
	34.4	0.35484
	34.42	0.3871
	34.44	0.29032
	34.46	0.29032
	34.48	0.32258
	34.5	0.16129
	34.52	0.41935
	34.54	0.19355
	34.56	0.32258
	34.58	0.19355
	34.6	0.22581
	34.62	0.25806
	34.64	0.16129
	34.66	0.45161
	34.68	0.32258
	34.7	0.25806
	34.72	0.35484
	34.74	0.25806
	34.76	0.35484
	34.78	0.19355
	34.8	0.25806
	34.82	0.35484
	34.84	0.35484
	34.86	0.3871
	34.88	0.25806
	34.9	0.19355
	34.92	0.35484
	34.94	0.29032
	34.96	0.25806
	34.98	0.35484
	35	0.29032
	35.02	0.32258
	35.04	0.35484
	35.06	0.32258
	35.08	0.48387
	35.1	0.25806
	35.12	0.32258
	35.14	0.22581
	35.16	0.25806
	35.18	0.32258
	35.2	0.25806
	35.22	0.25806
	35.24	0.19355
	35.26	0.35484
	35.28	0.25806
	35.3	0.19355
	35.32	0.25806
	35.34	0.22581
	35.36	0.19355
	35.38	0.32258
	35.4	0.29032
	35.42	0.12903
	35.44	0.35484
	35.46	0.35484
	35.48	0.22581
	35.5	0.22581
	35.52	0.32258
	35.54	0.29032
	35.56	0.32258
	35.58	0.22581
	35.6	0.25806
	35.62	0.32258
	35.64	0.35484
	35.66	0.3871
	35.68	0.25806
	35.7	0.19355
	35.72	0.22581
	35.74	0.16129
	35.76	0.35484
	35.78	0.32258
	35.8	0.32258
	35.82	0.25806
	35.84	0.25806
	35.86	0.32258
	35.88	0.29032
	35.9	0.22581
	35.92	0.35484
	35.94	0.22581
	35.96	0.22581
	35.98	0.29032
	36	0.29032
	36.02	0.29032
	36.04	0.41935
	36.06	0.3871
	36.08	0.16129
	36.1	0.22581
	36.12	0.3871
	36.14	0.19355
	36.16	0.22581
	36.18	0.3871
	36.2	0.19355
	36.22	0.29032
	36.24	0.22581
	36.26	0.25806
	36.28	0.16129
	36.3	0.29032
	36.32	0.35484
	36.34	0.29032
	36.36	0.22581
	36.38	0.29032
	36.4	0.19355
	36.42	0.25806
	36.44	0.25806
	36.46	0.19355
	36.48	0.25806
	36.5	0.3871
	36.52	0.29032
	36.54	0.19355
	36.56	0.22581
	36.58	0.22581
	36.6	0.22581
	36.62	0.32258
	36.64	0.22581
	36.66	0.29032
	36.68	0.25806
	36.7	0.25806
	36.72	0.29032
	36.74	0.22581
	36.76	0.25806
	36.78	0.16129
	36.8	0.25806
	36.82	0.29032
	36.84	0.16129
	36.86	0.22581
	36.88	0.25806
	36.9	0.22581
	36.92	0.16129
	36.94	0.22581
	36.96	0.25806
	36.98	0.22581
	37	0.3871
	37.02	0.19355
	37.04	0.32258
	37.06	0.32258
	37.08	0.19355
	37.1	0.29032
	37.12	0.25806
	37.14	0.3871
	37.16	0.25806
	37.18	0.32258
	37.2	0.19355
	37.22	0.35484
	37.24	0.32258
	37.26	0.3871
	37.28	0.22581
	37.3	0.16129
	37.32	0.16129
	37.34	0.12903
	37.36	0.16129
	37.38	0.35484
	37.4	0.19355
	37.42	0.16129
	37.44	0.32258
	37.46	0.19355
	37.48	0.25806
	37.5	0.32258
	37.52	0.25806
	37.54	0.19355
	37.56	0.22581
	37.58	0.12903
	37.6	0.25806
	37.62	0.25806
	37.64	0.25806
	37.66	0.19355
	37.68	0.22581
	37.7	0.25806
	37.72	0.29032
	37.74	0.19355
	37.76	0.22581
	37.78	0.19355
	37.8	0.22581
	37.82	0.22581
	37.84	0.16129
	37.86	0.29032
	37.88	0.22581
	37.9	0.19355
	37.92	0.16129
	37.94	0.19355
	37.96	0.22581
	37.98	0.19355
	38	0.19355
	38.02	0.22581
	38.04	0.35484
	38.06	0.19355
	38.08	0.32258
	38.1	0.25806
	38.12	0.16129
	38.14	0.19355
	38.16	0.12903
	38.18	0.22581
	38.2	0.12903
	38.22	0.22581
	38.24	0.12903
	38.26	0.19355
	38.28	0.19355
	38.3	0.19355
	38.32	0.25806
	38.34	0.12903
	38.36	0.22581
	38.38	0.12903
	38.4	0.32258
	38.42	0.22581
	38.44	0.19355
	38.46	0.35484
	38.48	0.25806
	38.5	0.19355
	38.52	0.19355
	38.54	0.19355
	38.56	0.25806
	38.58	0.29032
	38.6	0.22581
	38.62	0.25806
	38.64	0.19355
	38.66	0.25806
	38.68	0.22581
	38.7	0.25806
	38.72	0.19355
	38.74	0.16129
	38.76	0.32258
	38.78	0.25806
	38.8	0.22581
	38.82	0.25806
	38.84	0.19355
	38.86	0.22581
	38.88	0.29032
	38.9	0.19355
	38.92	0.19355
	38.94	0.16129
	38.96	0.25806
	38.98	0.16129
	39	0.16129
	39.02	0.29032
	39.04	0.29032
	39.06	0.25806
	39.08	0.22581
	39.1	0.25806
	39.12	0.16129
	39.14	0.09677
	39.16	0.16129
	39.18	0.22581
	39.2	0.32258
	39.22	0.12903
	39.24	0.25806
	39.26	0.32258
	39.28	0.09677
	39.3	0.22581
	39.32	0.19355
	39.34	0.32258
	39.36	0.22581
	39.38	0.32258
	39.4	0.22581
	39.42	0.03226
	39.44	0.19355
	39.46	0.22581
	39.48	0.19355
	39.5	0.22581
	39.52	0.25806
	39.54	0.25806
	39.56	0.22581
	39.58	0.12903
	39.6	0.16129
	39.62	0.12903
	39.64	0.29032
	39.66	0.12903
	39.68	0.16129
	39.7	0.25806
	39.72	0.19355
	39.74	0.16129
	39.76	0.19355
	39.78	0.16129
	39.8	0.29032
	39.82	0.16129
	39.84	0.12903
	39.86	0.12903
	39.88	0.25806
	39.9	0.12903
	39.92	0.22581
	39.94	0.16129
	39.96	0.19355
	39.98	0.19355
	40	0.22581
	40.02	0.32258
	40.04	0.22581
	40.06	0.06452
	40.08	0.19355
	40.1	0.22581
	40.12	0.12903
	40.14	0.22581
	40.16	0.25806
	40.18	0.16129
	40.2	0.22581
	40.22	0.22581
	40.24	0.16129
	40.26	0.19355
	40.28	0.12903
	40.3	0.25806
	40.32	0.25806
	40.34	0.22581
	40.36	0.19355
	40.38	0.25806
	40.4	0.19355
	40.42	0.19355
	40.44	0.25806
	40.46	0.19355
	40.48	0.16129
	40.5	0.19355
	40.52	0.19355
	40.54	0.12903
	40.56	0.16129
	40.58	0.29032
	40.6	0.19355
	40.62	0.12903
	40.64	0.12903
	40.66	0.22581
	40.68	0.22581
	40.7	0.16129
	40.72	0.25806
	40.74	0.06452
	40.76	0.19355
	40.78	0.19355
	40.8	0.16129
	40.82	0.16129
	40.84	0.16129
	40.86	0.19355
	40.88	0.22581
	40.9	0.22581
	40.92	0.29032
	40.94	0.19355
	40.96	0.19355
	40.98	0.25806
	41	0.35484
	41.02	0.12903
	41.04	0.16129
	41.06	0.16129
	41.08	0.12903
	41.1	0.19355
	41.12	0.19355
	41.14	0.25806
	41.16	0.22581
	41.18	0.22581
	41.2	0.19355
	41.22	0.25806
	41.24	0.22581
	41.26	0.29032
	41.28	0.25806
	41.3	0.16129
	41.32	0.25806
	41.34	0.12903
	41.36	0.29032
	41.38	0.22581
	41.4	0.22581
	41.42	0.25806
	41.44	0.12903
	41.46	0.12903
	41.48	0.25806
	41.5	0.19355
	41.52	0.25806
	41.54	0.19355
	41.56	0.09677
	41.58	0.29032
	41.6	0.22581
	41.62	0.22581
	41.64	0.25806
	41.66	0.16129
	41.68	0.22581
	41.7	0.09677
	41.72	0.25806
	41.74	0.29032
	41.76	0.32258
	41.78	0.12903
	41.8	0.29032
	41.82	0.19355
	41.84	0.12903
	41.86	0.19355
	41.88	0.12903
	41.9	0.32258
	41.92	0.29032
	41.94	0.29032
	41.96	0.29032
	41.98	0.19355
	42	0.12903
	42.02	0.25806
	42.04	0.16129
	42.06	0.19355
	42.08	0.22581
	42.1	0.22581
	42.12	0.22581
	42.14	0.22581
	42.16	0.16129
	42.18	0.22581
	42.2	0.19355
	42.22	0.19355
	42.24	0.19355
	42.26	0.29032
	42.28	0.32258
	42.3	0.19355
	42.32	0.19355
	42.34	0.12903
	42.36	0.19355
	42.38	0.16129
	42.4	0.12903
	42.42	0.19355
	42.44	0.12903
	42.46	0.16129
	42.48	0.16129
	42.5	0.16129
	42.52	0.25806
	42.54	0.22581
	42.56	0.29032
	42.58	0.19355
	42.6	0.25806
	42.62	0.22581
	42.64	0.16129
	42.66	0.19355
	42.68	0.09677
	42.7	0.19355
	42.72	0.09677
	42.74	0.22581
	42.76	0.12903
	42.78	0.22581
	42.8	0.32258
	42.82	0.19355
	42.84	0.12903
	42.86	0.19355
	42.88	0.19355
	42.9	0.22581
	42.92	0.12903
	42.94	0.16129
	42.96	0.19355
	42.98	0.25806
	43	0.16129
	43.02	0.29032
	43.04	0.22581
	43.06	0.35484
	43.08	0.12903
	43.1	0.19355
	43.12	0.25806
	43.14	0.25806
	43.16	0.16129
	43.18	0.22581
	43.2	0.32258
	43.22	0.25806
	43.24	0.16129
	43.26	0.19355
	43.28	0.22581
	43.3	0.25806
	43.32	0.22581
	43.34	0.22581
	43.36	0.22581
	43.38	0.12903
	43.4	0.22581
	43.42	0.19355
	43.44	0.29032
	43.46	0.19355
	43.48	0.25806
	43.5	0.22581
	43.52	0.22581
	43.54	0.32258
	43.56	0.12903
	43.58	0.29032
	43.6	0.22581
	43.62	0.16129
	43.64	0.19355
	43.66	0.16129
	43.68	0.19355
	43.7	0.16129
	43.72	0.22581
	43.74	0.25806
	43.76	0.22581
	43.78	0.25806
	43.8	0.19355
	43.82	0.25806
	43.84	0.19355
	43.86	0.16129
	43.88	0.12903
	43.9	0.16129
	43.92	0.32258
	43.94	0.25806
	43.96	0.19355
	43.98	0.16129
	44	0.19355
	44.02	0.41935
	44.04	0.22581
	44.06	0.16129
	44.08	0.19355
	44.1	0.19355
	44.12	0.29032
	44.14	0.25806
	44.16	0.22581
	44.18	0.16129
	44.2	0.29032
	44.22	0.29032
	44.24	0.25806
	44.26	0.16129
	44.28	0.22581
	44.3	0.22581
	44.32	0.35484
	44.34	0.16129
	44.36	0.29032
	44.38	0.19355
	44.4	0.29032
	44.42	0.29032
	44.44	0.29032
	44.46	0.25806
	44.48	0.35484
	44.5	0.29032
	44.52	0.29032
	44.54	0.32258
	44.56	0.25806
	44.58	0.32258
	44.6	0.29032
	44.62	0.16129
	44.64	0.22581
	44.66	0.19355
	44.68	0.32258
	44.7	0.12903
	44.72	0.29032
	44.74	0.25806
	44.76	0.09677
	44.78	0.19355
	44.8	0.35484
	44.82	0.09677
	44.84	0.19355
	44.86	0.25806
	44.88	0.29032
	44.9	0.25806
	44.92	0.25806
	44.94	0.25806
	44.96	0.19355
	44.98	0.22581
	45	0.19355
	45.02	0.19355
	45.04	0.29032
	45.06	0.29032
	45.08	0.16129
	45.1	0.29032
	45.12	0.06452
	45.14	0.22581
	45.16	0.09677
	45.18	0.3871
	45.2	0.16129
	45.22	0.29032
	45.24	0.19355
	45.26	0.19355
	45.28	0.22581
	45.3	0.19355
	45.32	0.19355
	45.34	0.16129
	45.36	0.22581
	45.38	0.25806
	45.4	0.25806
	45.42	0.35484
	45.44	0.16129
	45.46	0.35484
	45.48	0.22581
	45.5	0.19355
	45.52	0.19355
	45.54	0.19355
	45.56	0.29032
	45.58	0.25806
	45.6	0.22581
	45.62	0.29032
	45.64	0.22581
	45.66	0.25806
	45.68	0.32258
	45.7	0.19355
	45.72	0.19355
	45.74	0.19355
	45.76	0.22581
	45.78	0.19355
	45.8	0.25806
	45.82	0.16129
	45.84	0.25806
	45.86	0.25806
	45.88	0.32258
	45.9	0.22581
	45.92	0.09677
	45.94	0.19355
	45.96	0.19355
	45.98	0.16129
	46	0.16129
	46.02	0.16129
	46.04	0.06452
	46.06	0.22581
	46.08	0.19355
	46.1	0.12903
	46.12	0.25806
	46.14	0.12903
	46.16	0.19355
	46.18	0.22581
	46.2	0.22581
	46.22	0.16129
	46.24	0.19355
	46.26	0.12903
	46.28	0.22581
	46.3	0.25806
	46.32	0.22581
	46.34	0.16129
	46.36	0.19355
	46.38	0.16129
	46.4	0.12903
	46.42	0.22581
	46.44	0.09677
	46.46	0.16129
	46.48	0.12903
	46.5	0.16129
	46.52	0.09677
	46.54	0.22581
	46.56	0.16129
	46.58	0.22581
	46.6	0.22581
	46.62	0.16129
	46.64	0.12903
	46.66	0.32258
	46.68	0.22581
	46.7	0.25806
	46.72	0.12903
	46.74	0.25806
	46.76	0.29032
	46.78	0.29032
	46.8	0.12903
	46.82	0.16129
	46.84	0.19355
	46.86	0.12903
	46.88	0.06452
	46.9	0.25806
	46.92	0.32258
	46.94	0.19355
	46.96	0.19355
	46.98	0.09677
	47	0.22581
	47.02	0.12903
	47.04	0.12903
	47.06	0.12903
	47.08	0.16129
	47.1	0.19355
	47.12	0.19355
	47.14	0.12903
	47.16	0.16129
	47.18	0.12903
	47.2	0.19355
	47.22	0.09677
	47.24	0.25806
	47.26	0.09677
	47.28	0.29032
	47.3	0.19355
	47.32	0.16129
	47.34	0.19355
	47.36	0.16129
	47.38	0.22581
	47.4	0.25806
	47.42	0.09677
	47.44	0.19355
	47.46	0.22581
	47.48	0.19355
	47.5	0.19355
	47.52	0.19355
	47.54	0.06452
	47.56	0.22581
	47.58	0.19355
	47.6	0.16129
	47.62	0.19355
	47.64	0.12903
	47.66	0.16129
	47.68	0.22581
	47.7	0.22581
	47.72	0.22581
	47.74	0.25806
	47.76	0.16129
	47.78	0.19355
	47.8	0.22581
	47.82	0.25806
	47.84	0.16129
	47.86	0.22581
	47.88	0.09677
	47.9	0.29032
	47.92	0.29032
	47.94	0.16129
	47.96	0.19355
	47.98	0.09677
	48	0.29032
	48.02	0.19355
	48.04	0.16129
	48.06	0.22581
	48.08	0.19355
	48.1	0.22581
	48.12	0.12903
	48.14	0.16129
	48.16	0.19355
	48.18	0.06452
	48.2	0.22581
	48.22	0.25806
	48.24	0.16129
	48.26	0.22581
	48.28	0.25806
	48.3	0.19355
	48.32	0.19355
	48.34	0.19355
	48.36	0.25806
	48.38	0.16129
	48.4	0.09677
	48.42	0.19355
	48.44	0.19355
	48.46	0.19355
	48.48	0.09677
	48.5	0.12903
	48.52	0.19355
	48.54	0.16129
	48.56	0.16129
	48.58	0.29032
	48.6	0.16129
	48.62	0.25806
	48.64	0.12903
	48.66	0.32258
	48.68	0.22581
	48.7	0.22581
	48.72	0.16129
	48.74	0.09677
	48.76	0.12903
	48.78	0.22581
	48.8	0.16129
	48.82	0.22581
	48.84	0.25806
	48.86	0.19355
	48.88	0.19355
	48.9	0.16129
	48.92	0.25806
	48.94	0.12903
	48.96	0.25806
	48.98	0.22581
	49	0.19355
	49.02	0.35484
	49.04	0.12903
	49.06	0.22581
	49.08	0.29032
	49.1	0.19355
	49.12	0.16129
	49.14	0.32258
	49.16	0.19355
	49.18	0.22581
	49.2	0.12903
	49.22	0.16129
	49.24	0.35484
	49.26	0.22581
	49.28	0.16129
	49.3	0.22581
	49.32	0.16129
	49.34	0.12903
	49.36	0.25806
	49.38	0.06452
	49.4	0.19355
	49.42	0.12903
	49.44	0.16129
	49.46	0.12903
	49.48	0.12903
	49.5	0.12903
	49.52	0.12903
	49.54	0.25806
	49.56	0.16129
	49.58	0.19355
	49.6	0.19355
	49.62	0.12903
	49.64	0.06452
	49.66	0.16129
	49.68	0.16129
	49.7	0.22581
	49.72	0.12903
	49.74	0.22581
	49.76	0.16129
	49.78	0.25806
	49.8	0.22581
	49.82	0.09677
	49.84	0.09677
	49.86	0.19355
	49.88	0.22581
	49.9	0.16129
	49.92	0.22581
[truncated: 2,004 more rows]
