# Supplementary material for: Grave-to-cradle upcycling of Ni from electroplating wastewater to photothermal CO2 catalysis
Source: Nat Commun. 2022 Sep 9;13:5305. doi: 10.1038/s41467-022-33029-x (PMC9463155; doi:10.1038/s41467-022-33029-x)
Supplement: Supplementary file 4 — Source Data [file 41467_2022_33029_MOESM4_ESM.zip › 7.Separate Source Data files/Supplementary Fig. 9c.xlsx]

## Sheet: Supplementary Fig. 9c data
Supplementary Fig. 9c
	Sample	Temperature (℃)	CO rate (mmol g-1 h-1)
	Commercial SiO2	400	0.22841
		500	1.07141
	Sample	Temperature (℃)	CO rate (mmol g-1 h-1)
	SSiO2-Ni	400	3.44486
		500	19.873
	Sample	Temperature (℃)	CO rate (mmol g-1 h-1)
	SFe-Ni	400	7.29029
		500	38.3759
