# Supplementary material for: Grave-to-cradle upcycling of Ni from electroplating wastewater to photothermal CO2 catalysis
Source: Nat Commun. 2022 Sep 9;13:5305. doi: 10.1038/s41467-022-33029-x (PMC9463155; doi:10.1038/s41467-022-33029-x)
Supplement: Supplementary file 4 — Source Data [file 41467_2022_33029_MOESM4_ESM.zip › 7.Separate Source Data files/Supplementary Fig. 9d.xlsx]

## Sheet: Supplementary Fig. 9d data
Supplementary Fig. 9d
	Sample: CNC@SiO2@mSiO2-NH2					Sample: SSiO2-NH2
	Adsorption		Desorption			Adsorption		Desorption
	Relative Pressure (P/P0)	Quantity Adsorbed (cm³/g STP)	Relative Pressure (P/P0)	Quantity Adsorbed (cm³/g STP)		Relative Pressure (P/P0)	Quantity Adsorbed (cm³/g STP)	Relative Pressure (P/P0)	Quantity Adsorbed (cm³/g STP)
	0.04977	42.16	0.99059	125.29		0.05154	2.68939	0.99266	25.8024
	0.08124	48.9348	0.96532	117.015		0.08473	3.14074	0.9596	16.9261
	0.12655	57.9716	0.92413	110.927		0.12026	3.51103	0.91595	12.6928
	0.15114	63.1662	0.8809	107.74		0.15516	3.83294	0.87555	11.0565
	0.17506	68.4602	0.84195	105.826		0.18033	4.03389	0.83934	10.1089
	0.1952	72.9689	0.82263	105.025		0.20036	4.20137	0.80352	9.42952
	0.22001	78.0871	0.78696	103.765		0.22525	4.39375	0.78623	9.139
	0.24688	82.6721	0.75188	102.665		0.25023	4.57132	0.75163	8.68006
	0.30062	88.5154	0.71664	101.693		0.29914	4.8928	0.71678	8.26346
	0.33883	90.7924	0.68166	100.809		0.32993	5.09434	0.68151	7.90296
	0.37986	92.4672	0.64642	99.9722		0.36444	5.30863	0.64651	7.58483
	0.3982	93.0739	0.61133	99.19		0.39924	5.53272	0.61136	7.31462
	0.43366	94.094	0.57627	98.4291		0.43415	5.75756	0.57633	7.06357
	0.46883	95.0268	0.54127	97.676		0.46907	5.98372	0.54123	6.82238
	0.50379	95.913	0.50621	96.9306		0.50396	6.22168	0.50607	6.60245
	0.53887	96.7806	0.47139	96.0862		0.53891	6.46382	0.47108	6.38115
	0.5738	97.6278	0.43684	94.901		0.57383	6.7263	0.43592	6.17696
	0.60864	98.494	0.40033	93.698		0.60871	7.00122	0.40088	5.97678
	0.64386	99.351	0.36616	92.5498		0.64371	7.29483	0.36575	5.7745
	0.67842	100.229	0.3316	91.1274		0.67859	7.62997	0.33067	5.57654
	0.71352	101.17	0.29692	89.1163		0.71349	7.99625	0.29565	5.36648
	0.74845	102.179	0.26277	85.9955		0.74835	8.4269	0.26052	5.15626
	0.7831	103.264	0.22826	81.1368		0.78335	8.91729	0.22547	4.92491
	0.818	104.493	0.19294	74.2742		0.81821	9.51896	0.19031	4.68251
	0.85291	105.947	0.15623	66.2065		0.85306	10.2846	0.15532	4.4065
	0.8875	107.785	0.12069	58.7182		0.88786	11.3007	0.12026	4.0961
	0.922	110.266	0.08565	51.6827		0.92247	12.8049	0.08851	3.77796
	0.95516	114.111	0.05209	44.4449		0.95639	15.4729	0.05004	3.26454
	0.99059	125.29				0.99266	25.8024
